# Supplementary material for: Combined transcriptome and metabolome analysis revealed the molecular mechanisms of fruit skin coloration in pink strawberry
Source: Front Plant Sci. 2024 Oct 10;15:1486892. doi: 10.3389/fpls.2024.1486892 (PMC11499181; doi:10.3389/fpls.2024.1486892)
Supplement: Supplementary file 2 [file Table1.xlsx]

## Sheet: Sheet1
#ID	name	Fenyu NO.1-S3-1	Fenyu NO.1-S3-2	Fenyu NO.1-S3-3	Kaorino-S3-1	Kaorino-S3-2	Kaorino-S3-3	2012-W02-S3-1	2012-W02-S3-2	2012-W02-S3-3	Fenyu NO.1-S2-1	Fenyu NO.1-S2-2	Fenyu NO.1-S2-3	Kaorino-S2-1	Kaorino-S2-2	Kaorino-S2-3	2012-W02-S2-1	2012-W02-S2-2	2012-W02-S2-3	Fenyu NO.1-S1-1	Fenyu NO.1-S1-2	Fenyu NO.1-S1-3	Kaorino-S1-1	Kaorino-S1-2	Kaorino-S1-3	2012-W02-S1-1	2012-W02-S1-2	2012-W02-S1-3	2012-W02-S3_vs_Kaorino-S3_log2FC	2012-W02-S3_vs_Kaorino-S3_Pvalue	2012-W02-S3_vs_Kaorino-S3_VIP	2012-W02-S3_vs_Kaorino-S3_(FC_1_Pvalue_0.01_VIP_1)_regulated	Fenyu NO.1-S3_vs_Kaorino-S3_log2FC	Fenyu NO.1-S3_vs_Kaorino-S3_Pvalue	Fenyu NO.1-S3_vs_Kaorino-S3_VIP	Fenyu NO.1-S3_vs_Kaorino-S3_(FC_1_Pvalue_0.01_VIP_1)_regulated	2012-W02-S1_vs_Kaorino-S1_log2FC	2012-W02-S1_vs_Kaorino-S1_Pvalue	2012-W02-S1_vs_Kaorino-S1_VIP	2012-W02-S1_vs_Kaorino-S1_(FC_1_Pvalue_0.01_VIP_1)_regulated	2012-W02-S2_vs_Kaorino-S2_log2FC	2012-W02-S2_vs_Kaorino-S2_Pvalue	2012-W02-S2_vs_Kaorino-S2_VIP	2012-W02-S2_vs_Kaorino-S2_(FC_1_Pvalue_0.01_VIP_1)_regulated	2012-W02-S3_vs_Fenyu NO.1-S3_log2FC	2012-W02-S3_vs_Fenyu NO.1-S3_Pvalue	2012-W02-S3_vs_Fenyu NO.1-S3_VIP	2012-W02-S3_vs_Fenyu NO.1-S3_(FC_1_Pvalue_0.01_VIP_1)_regulated	Fenyu NO.1-S2_vs_Kaorino-S2_log2FC
neg_1002	Phosphocreatine	146.6	155.76	119.105	214.684	125.901	264.82	147.006	106.75	112.682	146.664	187.329	154.219	240.499	241.603	147.43	97.6403	86.3179	87.3857	67.9887	133.91	66.1599	102.69	178.434	97.0335	104.364	202.795	102.766	0.724332	0.181217	0.986827	unchanged	0.522487	0.267166	0.927417	unchanged	-0.116367	0.814952	0.155782	unchanged	1.21416	0.060229	1.2201	unchanged	0.201845	0.334576	0.732414	unchanged	0.366772
neg_10023	trans-Zeatin riboside triphosphate	21.9282	111.536	14.3146	161.959	13.5605	116.464	84.9944	51.9694	43.8474	269.528	53.2673	34.2684	273.035	305.882	88.294	114.749	96.1063	36.8034	157.114	209.352	40.852	177.58	133.081	37.9784	64.0153	91.6997	86.8657	0.691403	0.491716	0.54271	unchanged	0.982446	0.427633	0.640232	unchanged	0.523269	0.48287	0.528598	unchanged	1.42979	0.165328	0.963471	unchanged	-0.291043	0.767799	0.243751	unchanged	0.901959
neg_1003	Hispidin	728.133	814.344	749.559	824.452	521.859	818.226	1563.58	1322.07	1163.77	1007.95	995.86	846.004	1518.22	1390.79	1018.49	1443.28	1475.14	914.524	1163.95	1203.01	941.766	788.147	1076.05	802.472	1737.48	2035.69	1186.82	-0.903659	0.0155467	1.2979	unchanged	-0.082571	0.716054	0.319075	unchanged	-0.895294	0.0770272	1.0742	unchanged	0.0351606	0.90027	0.0929395	unchanged	-0.821088	0.0320859	1.40915	unchanged	0.462741
neg_10030	Acetyl adenylate	3377.07	5845.1	3992.46	6135.78	4814.87	4954.75	4475.33	5107.13	4162.84	6906.24	8120.01	8434.73	8718.6	6143.37	8650.71	5530.27	4704.1	3194.43	5326.25	5308.6	4945.52	3704.26	4131.23	3454.34	1327.63	809.844	1945.16	0.210577	0.235496	0.839409	unchanged	0.26738	0.366176	0.732341	unchanged	1.46745	0.0062356	1.24993	up	0.808109	0.0388849	1.15471	unchanged	-0.056803	0.839927	0.166153	unchanged	0.00317599
neg_10039	Aloin A	1959.58	2239.47	2640.18	1322.73	1125.26	1653.94	4890.69	4913.83	6488.53	101.528	243.616	295.454	36.4592	36.1214	58.3684	89.5859	25.5405	19.6511	33.959	33.6662	92.8068	28.4488	0	22.954	66.0984	25.8398	28.8832	-1.98988	0.0114271	1.39208	unchanged	-0.737526	0.0242062	1.38039	unchanged	-1.23296	0.221873	0.784351	unchanged	-0.0415745	0.960963	0.0408036	unchanged	-1.25235	0.0172981	1.43224	unchanged	-2.29041
neg_10046	Picroside II	31543	37927	38376.4	35152.9	29370.4	29805.3	62792.6	68952.6	70752.3	42209.7	43232.2	42491.4	51581.4	43630.7	48940.6	63779.6	59828.2	70334.2	52704.5	43436.7	50227.9	36390.2	33519.3	30895.5	71709.9	75095.9	57131	-1.10214	0.000411089	1.42282	down	-0.19321	0.195444	0.970485	unchanged	-1.01656	0.0183899	1.24069	unchanged	-0.428028	0.0145505	1.25058	unchanged	-0.908927	0.000668211	1.48928	down	0.172205
neg_10048	3-alpha(S)-Strictosidine	98.3732	224.385	7.65387	2.23312	1267.12	10.894	2.695	81.3579	10.9909	77.2869	3.05325	50.9985	5.14756	5.88809	8.89505	50.2479	39.4784	160.935	5.51525	3.03574	5.19426	90.2816	63.9012	55.8289	2.16434	4.12408	2.29593	3.75169	0.446442	0.612586	unchanged	1.95408	0.530918	0.550737	unchanged	4.61262	0.0228343	1.25606	unchanged	-3.65267	0.18595	0.969582	unchanged	1.79761	0.340799	0.765615	unchanged	-2.72023
neg_10049	Theaflavin	394.178	468.715	563.331	212.988	284.372	336.892	549.437	468.689	631.911	506.844	422.056	651.799	494.817	375.758	509.98	626.753	521.001	593.783	577.779	421.553	574.858	340.859	298.212	326.225	823.132	562.043	768.097	-0.983943	0.0118473	1.32215	unchanged	-0.773645	0.0355381	1.34081	unchanged	-1.15749	0.0352414	1.21424	unchanged	-0.335113	0.0903427	1.03924	unchanged	-0.210299	0.333903	0.732941	unchanged	-0.195314
neg_10060	Pinobanksin 3-O-acetate	6835.85	7779.99	8042.84	9571.27	7646.49	8275.81	6021.93	5470.55	5382	6863.62	7379.75	9348.07	9087.37	8836.25	9805.73	6271.95	5428.35	5621.58	6364.23	5341.09	6504.29	4508.82	4808.05	4429.99	5554.93	5070.64	5197.59	0.59529	0.0262011	1.33148	unchanged	0.17007	0.2452	0.903013	unchanged	-0.202936	0.0220345	1.1527	unchanged	0.678818	0.00092108	1.3439	up	0.425221	0.0178352	1.39596	unchanged	0.23315
neg_10068	alpha-1,5-L-Arabinotetraose	108.939	76.9973	53.7362	13.166	216.138	43.0159	39.2321	47.5902	109.137	67.9671	8.57638	82.3361	3.71759	13.083	20.9641	41.1505	81.5797	110.702	10.4736	18.392	16.0309	63.4992	55.701	44.101	0	25.0313	17.4821	0.474747	0.734176	0.269984	unchanged	0.184237	0.881347	0.131636	unchanged	1.94155	0.0144186	1.19547	unchanged	-2.62789	0.0760932	1.16103	unchanged	0.29051	0.623583	0.392599	unchanged	-2.07282
neg_10084	(2R,4S)-2,4-Diaminopentanoate	93.7754	97.2016	104.146	143.755	132.658	146.939	109.177	117.414	119.26	118.533	117.667	121.444	182.224	146.295	150.894	137.111	107.979	81.3504	136.367	124.343	122.095	123.365	101.349	89.4345	62.5069	106.605	102.185	0.291711	0.0106424	1.33493	unchanged	0.520543	0.00198927	1.52988	up	0.211576	0.457384	0.51626	unchanged	0.554453	0.0675284	1.08968	unchanged	-0.228833	0.0177299	1.35251	unchanged	0.422746
neg_10088	N-Formyl-4-amino-5-aminomethyl-2-methylpyrimidine	92.5707	77.1806	82.8091	104.995	74.4605	89.0853	118.115	90.8238	107.832	5.34856	10.3114	0	3.58579	20.639	12.4809	6.56939	4.44868	18.6511	0	2.47164	10.9995	8.24419	5.24102	5.99379	0	3.5919	12.9124	-0.238302	0.247986	0.807957	unchanged	0.0885105	0.628103	0.408027	unchanged	0.239081	0.823243	0.16809	unchanged	0.307039	0.741165	0.241547	unchanged	-0.326813	0.0966717	1.1583	unchanged	1.22892
neg_10089	2-Hydroxy-6-oxonona-2,4-diene-1,9-dioate	78.0384	73.5236	93.7414	98.7349	58.4857	64.9935	122.476	63.0847	96.8633	5.61991	0	8.85048	13.4902	13.5168	2.92864	3.55777	0	9.57312	0	18.0422	6.46947	0	9.64042	5.61875	4.32123	12.9109	1.52661	-0.345913	0.403103	0.615415	unchanged	-0.142617	0.619394	0.421454	unchanged	-0.297887	0.805437	0.174219	unchanged	1.1889	0.284225	0.729159	unchanged	-0.203297	0.555306	0.490188	unchanged	1.04876
neg_10090	Bisnorbiotin	213.306	349.822	254.386	4055.9	3375.73	3295.28	271.712	248.824	230.968	199.198	267.908	180.629	922.891	892.395	831.807	176.225	141.931	163.679	148.169	95.4717	93.0725	69.7151	95.5499	91.5612	176.516	132.925	148.303	3.83531	0.00513735	1.42835	up	3.71385	0.0043744	1.55858	up	-0.833749	0.0165735	1.19803	unchanged	2.4578	0.000396539	1.37352	up	0.121462	0.646756	0.386412	unchanged	2.03093
neg_10096	4-Coumaroylshikimate	1192.29	1439.63	1473.88	1222.71	1165.11	1231.1	1398.38	1568.39	1640.82	1117.3	1070.88	1195.56	1015.53	834.255	984.481	1258.39	1116.26	1117.5	1447.87	1188.63	1279.38	637.899	711.75	616.966	1338.25	1362.4	1099.85	-0.348451	0.0359277	1.31331	unchanged	-0.182104	0.204255	1.04763	unchanged	-0.950476	0.0114079	1.2571	unchanged	-0.301141	0.0415758	1.14813	unchanged	-0.166348	0.219696	0.897964	unchanged	-0.255644
neg_10097	Syringetin	9795.47	11349.8	11078.5	4303.02	3255.65	3532.95	15989	14777.1	14209	10708.3	10685.8	12248.2	3716.87	2781.66	3492.07	11706.9	10926.5	10122.8	9532.56	8744.5	9053.17	2564.13	2865.8	2389.11	15187.8	13339.4	13299.5	-2.01966	0.000204433	1.43508	down	-1.53865	0.000573861	1.55566	down	-2.41936	0.00203597	1.30135	down	-1.71312	0.000437241	1.36462	down	-0.481004	0.00403498	1.44245	down	-1.75163
neg_10098	Psoralidin	760.934	964.299	1002.57	768.331	756.493	950.569	908.252	773.395	887.699	994.58	851.806	1100.85	966.009	763.185	924.275	1025.23	712.554	940.438	1195.09	914.399	891.126	714.327	727.616	791.422	854.024	816.209	781.617	-0.0537434	0.702623	0.291991	unchanged	-0.14008	0.439603	0.621144	unchanged	-0.134652	0.0841088	1.00076	unchanged	-0.0133982	0.9453	0.0548771	unchanged	0.0863362	0.580421	0.446908	unchanged	-0.151481
neg_10099	Rabelomycin	1289.78	1604.2	1536.18	1929.56	1796.2	1950.51	1087.94	1294.5	1250.14	859.624	1120.09	1043.03	2018.01	2074.9	1782.08	719.928	494.089	684.816	734.155	655.109	599.146	652.175	868.39	663.096	452.492	333.26	471.299	0.643952	0.00132738	1.40592	up	0.357586	0.0310318	1.40081	unchanged	0.796705	0.0279094	1.15709	unchanged	1.62947	0.000423374	1.35792	up	0.286366	0.0909394	1.15484	unchanged	0.958724
neg_1011	IMP	59.2254	77.3409	45.4104	217.351	82.0379	67.4597	199.69	104.482	56.3603	179.952	176.569	39.4162	66.446	62.4221	10.5344	129.717	188.957	29.0865	86.6181	210.625	38.5471	21.321	230.655	46.9396	195.338	286.273	79.713	0.0250583	0.975216	0.0227273	unchanged	1.01143	0.324848	0.841525	unchanged	-0.909099	0.381773	0.574304	unchanged	-1.31884	0.272595	0.784367	unchanged	-0.986374	0.291342	0.864249	unchanged	-1.50602
neg_10110	CDP-choline	3571.79	4845.85	3597.74	9853.2	7746.04	7136.89	3301.21	3120.26	3571.79	4767.64	4216.11	4519.08	5626.89	4757.13	5654.91	3787.1	4311.08	4028.61	4950.09	3722.06	5095.55	4025.69	3627.61	3685.12	3174.83	2836.38	3162.28	1.30759	0.0245266	1.36717	unchanged	1.04174	0.0197644	1.44359	unchanged	0.305676	0.0126481	1.19229	unchanged	0.40338	0.0294457	1.22794	unchanged	0.265855	0.245653	0.925936	unchanged	0.248317
neg_10120	Pantetheine 4'-phosphate	926.405	761.49	950.464	680.204	548.5	757.035	3084.38	1524.55	2109.7	199.627	39.4269	134.747	0	57.8606	155.343	451.907	140.789	466.709	60.6317	42.9446	0	68.2645	85.7339	200.918	82.3546	99.2787	190.572	-1.75849	0.071564	1.24741	unchanged	-0.409965	0.0628358	1.24069	unchanged	-0.0686191	0.919609	0.0865239	unchanged	-2.31295	0.101695	1.06785	unchanged	-1.34852	0.0936305	1.26205	unchanged	-0.810033
neg_1014	Precursor Z	69.5331	86.0687	53.3638	143.28	94.351	172.162	49.4862	59.3117	45.1542	173.566	150.778	72.1289	175.427	104.52	57.6517	121.976	77.1413	55.7706	197.449	170.989	79.0124	83.8186	284.61	116.372	190.279	283.736	111.366	1.41241	0.0597716	1.269	unchanged	0.971627	0.0822743	1.26948	unchanged	-0.271987	0.696613	0.266087	unchanged	0.405448	0.531919	0.454312	unchanged	0.440783	0.181913	1.0117	unchanged	-0.231914
neg_10143	Amaranthin	2590.71	3369.93	3280.25	6539.74	4685.8	6540.49	3213.49	3393.89	3840.19	2091.28	2472.16	2613.97	5444.75	4692.5	5270.91	2705.86	1638.41	2113.62	3063.74	2933.85	2470.88	4824.43	3956.01	3725.63	2749.17	2001.65	1865.12	0.765953	0.0486738	1.27631	unchanged	0.943017	0.0307928	1.42697	unchanged	0.918612	0.0114789	1.2027	unchanged	1.25456	0.00206509	1.33337	up	-0.177064	0.267272	0.829441	unchanged	1.10216
neg_10149	Aklavinone	231.317	206.614	583.948	238.645	122.871	183.378	344.023	382.674	630.812	862.393	65.1748	65.5799	154.655	0	43.9122	958.59	640.862	320.301	47.7519	80.7307	79.4247	0	18.5334	19.4066	57.7736	117.481	220.308	-1.31691	0.0804502	1.17598	unchanged	-0.907178	0.320981	0.837695	unchanged	-3.38211	0.126249	1.02015	unchanged	-3.27322	0.0816875	1.15006	unchanged	-0.409737	0.504329	0.528276	unchanged	-2.32238
neg_1015	dAMP	252.889	397.976	288.945	223.78	185.028	318.205	468.918	355.593	233.6	455.887	425.358	309.703	502.336	431.777	254.535	463.806	396.123	195.037	401.593	317.651	280.436	222.494	253.578	164.678	515.16	494.274	340.802	-0.541439	0.249206	0.831214	unchanged	-0.370388	0.29527	0.813409	unchanged	-1.07538	0.0329562	1.16159	unchanged	0.172125	0.704549	0.275443	unchanged	-0.171051	0.654977	0.359913	unchanged	-0.00279093
neg_10164	Ectoine	854.874	786.718	1017.44	1388.97	1240.59	1620.87	1054.19	963.381	1188.28	126.769	159.565	196.298	94.9851	76.9986	146.578	60.3725	2.92936	34.4316	0	2.55422	8.86662	2.15966	2.39292	0	14.7944	0	11.9905	0.406899	0.0672206	1.16239	unchanged	0.676711	0.0217259	1.41564	unchanged	-2.55667	0.241932	0.820721	unchanged	1.70465	0.053619	1.11342	unchanged	-0.269812	0.126453	1.0568	unchanged	-0.599351
neg_10168	D-Ribitol 5-phosphate	740.298	1241.63	1353.71	5495.28	2876.06	3297.63	3710.19	2840.54	3278.07	514.884	634.475	673.108	1403.93	1017.63	1101.42	592.656	316.189	302.782	676.401	420.322	474.176	388.341	427.381	397.57	536.702	591.055	582.42	0.24759	0.534815	0.490626	unchanged	1.80664	0.0690278	1.35028	unchanged	-0.495218	0.00204552	1.2697	down	1.53985	0.00778216	1.28218	up	-1.55905	0.00304145	1.46114	down	0.950903
neg_10172	Salidroside	85943.2	81836.1	108139	134878	127537	161790	98934.4	100321	120107	11894	17898.3	19651.3	10237.5	9571.98	14331.6	6037.2	2711.1	4001.27	649.065	1590.65	1838.18	469.536	544.21	535.626	257.765	276.748	587.354	0.409568	0.0574179	1.17639	unchanged	0.620522	0.022297	1.39033	unchanged	0.465782	0.312649	0.71401	unchanged	1.42106	0.021416	1.23163	unchanged	-0.210953	0.247698	0.856183	unchanged	-0.534276
neg_1019	Thiourocanic acid	195.871	220.615	177.765	160.232	91.2823	209.689	454.83	405.521	353.654	272.402	334.363	190.092	253.807	237.677	107.477	433.368	304.434	223.32	237.086	265.129	154.418	96.8604	260.295	124.636	551.884	758.519	377.617	-1.3963	0.00549677	1.35884	down	-0.365672	0.326173	0.818582	unchanged	-1.80885	0.0496838	1.12063	unchanged	-0.682256	0.195858	0.852457	unchanged	-1.03063	0.0100957	1.45392	unchanged	-0.411858
neg_10217	N3-Fumaroyl-L-2,3-diaminopropanoate	1311.66	7553.79	1310.83	1398.24	1262.33	1211.64	450.561	646.221	635.82	2124.35	1149.61	1116.46	1359.1	1361.27	1440.48	530.224	457.966	445.213	1029.26	813.408	882.387	659.47	559.855	545.257	484	449.251	408.642	1.16022	0.00116352	1.40466	up	-1.39398	0.418883	0.711558	unchanged	0.395057	0.0380698	1.13134	unchanged	1.53743	1.74627e-05	1.37282	up	2.5542	0.308769	0.853889	unchanged	-0.0774851
neg_10247	L-Arogenate	4212.84	3933.87	5793.94	4610.2	5132.83	5196.75	7009.71	7999.66	10238.2	522.092	625.188	699.958	469.358	400.891	471.049	615.023	522.784	555.266	219.866	132.216	225.376	102.33	86.302	69.5447	234.87	168.726	197.799	-0.756987	0.0643937	1.25435	unchanged	0.0998606	0.630577	0.418918	unchanged	-1.21996	0.0135934	1.22465	unchanged	-0.336014	0.0310476	1.18046	unchanged	-0.856848	0.0375416	1.309	unchanged	-0.46174
neg_10249	4-Methyl-5-(2-phosphooxyethyl)thiazole	2929.09	3357.54	740.954	1017.34	15395.9	608.844	722.445	3142.78	3040.79	32.0701	37.7647	203.452	72.9758	79.1442	360.375	42.2754	0	0	69.4956	34.8009	66.3623	13.6351	5.53406	1.98893	34.1379	43.2797	26.007	1.30149	0.561217	0.467086	unchanged	1.27631	0.565597	0.504892	unchanged	-2.2893	0.0139272	1.19307	unchanged	3.59965	0.238319	0.870275	unchanged	0.0251763	0.973156	0.0290587	unchanged	0.907122
neg_10250	5'-Deoxy-5-fluorocytidine	51070.2	45529.6	68353	54147.2	58256.9	60378	81608.6	88244	112953	4788.71	6569.1	7070.74	5621.58	5487.24	6364.36	5828.28	2736.45	4256	917.406	1262.51	1323.85	921.888	945.057	917.56	481.4	589.004	777.632	-0.710855	0.0567849	1.27394	unchanged	0.0669006	0.744946	0.287134	unchanged	0.591428	0.0676917	1.14584	unchanged	0.446664	0.218716	0.877368	unchanged	-0.777756	0.0332508	1.30584	unchanged	-0.0767999
neg_10267	Stearoyl-CoA	0	18.0847	43.0025	0	0	5.81915	0	63.7491	8.42407	4.93906	483.193	170.351	5444.1	786.229	148.793	0	0	3.27714	960.905	7793.38	582.437	0	57.5103	5.84733	284.752	1127.36	1104.37	-3.63258	0.383862	0.697797	unchanged	-3.39199	0.276192	0.927678	unchanged	-5.31175	0.0975852	1.08068	unchanged	10.9267	0.330871	0.739745	unchanged	-0.240591	0.884358	0.117508	unchanged	3.27614
neg_10277	TRIBOA-glucoside	26024.9	19664.5	30352.6	25136.6	22013.8	26265.6	28557.6	20929.1	26251.2	3488.16	3552.37	5850.44	2858.05	3053.17	3561.35	3187.09	2428.35	2931.21	1661.5	1328.7	1879.45	925.02	961.909	958.534	1453.13	1581.62	1491.89	-0.0449204	0.783869	0.211719	unchanged	-0.0507031	0.81304	0.202078	unchanged	-0.669777	0.00239976	1.29658	down	0.148397	0.37035	0.61734	unchanged	0.0057827	0.980306	0.0173601	unchanged	-0.444534
neg_10280	Citicoline (sodium)	774.09	1044.59	975.767	1132.59	1030.31	1575.57	1585.76	1469.33	1384.67	1346.79	1111.16	1262.16	2945.6	2256.87	2150.86	2031.97	1796.26	1782.01	1841.73	1523.77	1412.24	1766.15	1610.37	1756.01	1475.65	1314.52	1090.86	-0.248036	0.295729	0.795423	unchanged	0.419883	0.19263	1.01863	unchanged	0.403232	0.0473017	1.12657	unchanged	0.390336	0.134505	1.02243	unchanged	-0.66792	0.0070905	1.42886	down	0.983051
neg_10293	Secologanate	293.197	139.903	50.5688	34.9215	1173.1	43.31	41.7406	267.101	84.2059	104.554	47.0927	101.964	19.5564	35.281	45.45	154.953	201.963	256.214	10.8631	27.1524	21.4948	120.221	137.41	114.709	28.9319	15.1	38.8041	1.67068	0.529904	0.502753	unchanged	1.37137	0.570329	0.498017	unchanged	2.16829	0.000572278	1.28547	up	-2.61205	0.0223717	1.29852	unchanged	0.299315	0.775483	0.230317	unchanged	-1.33848
neg_10294	5,6,7,8-Tetrahydromethanopterin	139.437	211.742	17.3805	19.2283	1629.49	2.71525	8.42464	39.9369	32.6286	63.423	11.7312	11.6915	3.77795	2.07106	3.9717	44.4116	22.7524	36.1259	0	5.68383	0	15.1262	15.7603	21.8986	0	0	0.333335	4.34983	0.434274	0.629452	unchanged	2.16375	0.511592	0.57839	unchanged	7.30701	0.0147252	1.26577	unchanged	-3.39473	0.0375862	1.2776	unchanged	2.18608	0.23084	0.975395	unchanged	-3.14456
neg_1030	XTP	200.031	220.859	195.439	242.851	224.194	416.138	261.171	249.996	189.422	246.4	261.049	199.383	309.785	461.7	185.95	287.028	232.983	100.507	353.875	281.652	232.041	119.019	194.965	126.825	246.867	205.106	184.248	0.334146	0.430068	0.610484	unchanged	0.519012	0.281882	0.923257	unchanged	-0.529373	0.103114	0.956732	unchanged	0.625704	0.318993	0.691187	unchanged	-0.184865	0.335565	0.776454	unchanged	0.437808
neg_10324	Lipoyl-AMP	1770.32	2081.91	2055.32	3785.5	2086.02	2761.53	4063.46	2986.31	3130.8	4152.87	3816.64	4277.1	8395.67	5183.94	6194.73	5212.58	4711.75	3583.1	7260.68	5098.59	4830.72	5184.82	4552.67	4208.48	4634.87	4389	3589.29	-0.237877	0.443181	0.571297	unchanged	0.547311	0.203648	1.05376	unchanged	0.144919	0.356281	0.615641	unchanged	0.549876	0.145238	0.964098	unchanged	-0.785187	0.0425501	1.36409	unchanged	0.691247
neg_10334	p-Coumaroyl quinic acid	2365.43	2530.72	2462.51	3137.44	2552.6	2865.71	2930.7	2715.99	2717.54	2851.38	2748.74	3192.38	4054.62	3505.7	4068.62	2517.09	2711.78	2338.61	3425.26	2921.22	2655	2807.79	2980.03	2537.81	3164.74	2726.45	2450.33	0.0326618	0.753197	0.247548	unchanged	0.217451	0.133383	1.18173	unchanged	-0.00274998	0.98396	0.00739459	unchanged	0.619833	0.00651806	1.31304	up	-0.184789	0.0225272	1.35353	unchanged	0.403376
neg_10335	Sulfasalazine	44.1493	243.086	110.587	1161.86	617.337	626.671	107.251	252.321	181.344	116.607	282.26	231.107	394.686	260.308	395.601	444.77	77.452	346.71	158.414	138.783	165.586	124.323	204.563	273.572	212.982	112.442	266.815	2.15308	0.0677297	1.24085	unchanged	2.59636	0.0538573	1.37065	unchanged	0.024683	0.959152	0.0204994	unchanged	0.273893	0.6492	0.336703	unchanged	-0.44328	0.547009	0.476109	unchanged	0.737844
neg_10337	Malvidin 3-O-glucoside	4952.91	5467.16	4974.82	6807.36	5113.84	5994.23	5788.95	6030.47	5462.64	6521.57	6580.23	7006.84	10255.3	7391.59	9707.32	7138.11	6715.54	5866.63	8001.47	7012.57	7007.86	7756.74	9270.13	7974.01	8820.93	8658.92	7953.15	0.051927	0.715501	0.288765	unchanged	0.218751	0.221833	0.992135	unchanged	-0.0247229	0.806979	0.169629	unchanged	0.472083	0.0847674	1.10068	unchanged	-0.166824	0.055475	1.21698	unchanged	0.443948
neg_10346	Cyanidin 3-O-sophoroside	209.517	4637.02	185.587	25.7745	368.647	30.2494	116.51	504.385	247.183	177.156	8.20623	23.6642	0.775326	2.9844	5.35858	91.1879	66.7089	152.321	7.42891	20.538	12.932	64.9562	73.5208	37.9931	33.7747	9.83635	12.1481	-1.03148	0.410182	0.603655	unchanged	-3.56675	0.40841	0.725513	unchanged	1.66214	0.042989	1.10426	unchanged	-5.08837	0.0583584	1.22877	unchanged	2.53527	0.447424	0.646574	unchanged	-4.51878
neg_10348	dUMP	424.9	579.292	541.848	504.028	353.78	627.369	670.211	813.122	626.604	593.314	904.505	672.608	921.372	826.444	802.49	521.132	552.4	431.769	754.055	828.019	544.657	538.414	675.586	461.039	805.716	783.207	770.846	-0.506565	0.105929	1.05651	unchanged	-0.0579417	0.83825	0.172905	unchanged	-0.494451	0.0644064	1.13728	unchanged	0.760618	0.00244334	1.32195	up	-0.448623	0.0639339	1.19968	unchanged	0.232692
neg_10379	UDP-2,4-bis(acetamido)-2,4,6-trideoxy-beta-L-altropyranose	248.702	322.409	369.386	314.905	109.197	201.998	536.457	276.125	290.451	369.636	437.267	441.018	564.984	319.586	392.503	259.096	233.486	182.988	439.27	311.86	286.357	202.673	237.889	182.275	428	322.459	413.152	-0.817009	0.206636	0.880482	unchanged	-0.587028	0.2198	0.953138	unchanged	-0.901683	0.0173521	1.21089	unchanged	0.918665	0.0996277	1.09632	unchanged	-0.229981	0.600111	0.432754	unchanged	0.033315
neg_10380	Dihydrokalafungin dihydroquinone form	173.633	109.382	45.6416	5.8137	478.207	23.7156	17.9305	49.151	30.6383	114.079	23.5833	156.933	5.16339	10.1696	162.126	74.4385	92.7136	307.162	18.8673	11.3696	25.4621	146.862	62.221	83.6299	9.46074	6.00045	12.2594	2.37736	0.46996	0.582251	unchanged	0.627498	0.739995	0.291367	unchanged	3.40045	0.0729868	1.13939	unchanged	-1.41836	0.343946	0.660237	unchanged	1.74986	0.166522	1.08209	unchanged	-0.731251
neg_10389	2-Hydroxyparaconate	260.167	395.467	338.004	397.931	367.524	514.632	214.012	216.497	246.276	282.842	442.051	319.356	655.477	570.482	601.622	86.6416	73.211	110.775	367.548	487.611	362.811	431.989	573.667	423.33	137.513	145.922	75.0256	0.919473	0.0403365	1.31272	unchanged	0.36545	0.18542	0.986123	unchanged	1.99511	0.00848949	1.25615	up	2.75555	0.000519898	1.37014	up	0.554022	0.106183	1.20759	unchanged	0.80747
neg_1042	UDP-glucose	3232.71	3335.36	3162.03	2562.62	2156.77	4295.65	4316.62	3903.48	3397.47	3733.92	3477.63	3338.53	2973.27	3185.04	2273.26	3767.16	3069.74	2271.93	2948.83	2453.4	2207.09	2037.56	2220.56	1749.73	4817.58	4474.08	3404.88	-0.365902	0.318294	0.755177	unchanged	-0.11012	0.751441	0.280055	unchanged	-1.07952	0.0255447	1.21426	unchanged	-0.111464	0.686042	0.296621	unchanged	-0.255783	0.137089	1.15329	unchanged	-0.323382
neg_10422	cis-1,2-Dihydrobenzene-1,2-diol	7876.95	8350.02	8198.88	11197.4	10939.6	15739.7	27479.2	26613.6	24910.9	2062.19	2715.36	3105.99	3236.85	2318.54	4226.71	14720.3	9780.58	10667.3	944.5	880.357	969.158	675.495	654.735	693.734	1409.08	1322.49	2563.35	-1.06061	0.00481227	1.39968	down	0.632904	0.101452	1.29295	unchanged	-1.38742	0.112226	1.05491	unchanged	-1.84606	0.0207786	1.28846	unchanged	-1.69351	0.00126156	1.51577	down	0.311298
neg_10424	Urocanate	100.724	219.509	363.254	235.326	142.495	321.368	195.972	209.537	289.25	129.728	140.913	146.29	207.215	147.804	195.322	97.7281	91.8078	100.753	159.154	112.058	133.256	142.222	140.455	116.055	80.957	112.208	86.3038	0.00916969	0.98162	0.019919	unchanged	0.0327667	0.95762	0.0465257	unchanged	0.512735	0.0370687	1.10957	unchanged	0.922842	0.0387266	1.26783	unchanged	-0.023597	0.966479	0.0352892	unchanged	0.40052
neg_10426	3-Butynoate	247.492	280.597	274.548	246.812	232.737	236.109	319.688	296.201	272.06	314.656	294.331	356.806	260.113	213.463	217.424	283.462	269.155	256.602	320.23	259.833	239.796	190.7	196.421	172.24	388.061	333.257	309.789	-0.311209	0.0428199	1.2915	unchanged	-0.165479	0.0883268	1.25464	unchanged	-0.882346	0.0144386	1.2503	unchanged	-0.227843	0.100891	1.04873	unchanged	-0.145729	0.177819	0.971828	unchanged	-0.483026
neg_10441	6-Demethylsterigmatocystin	42743.6	45514.3	44085.9	72059.8	68170.3	98257.4	122924	112680	103926	11521.9	14873.5	16857.9	20420.7	14508.7	25810.2	76717.9	49956.2	54145.5	4547.82	4444.88	4668.25	2797.23	3135.28	2888.59	8497.3	7257.44	14527.8	-0.509629	0.0493542	1.21151	unchanged	0.849624	0.0634914	1.38955	unchanged	-1.77945	0.0857106	1.10797	unchanged	-1.57384	0.0278078	1.25995	unchanged	-1.35925	0.00545525	1.50193	down	0.489827
neg_10445	Geniposidic acid	539.994	692.87	552.466	949.218	705.91	870.684	824.672	765.517	766.195	469.497	481.235	570.711	1141.14	1011.36	921.607	393.59	307.933	373.662	430.146	398.895	408.609	423.013	418.658	403.562	215.893	226.357	210.003	0.100172	0.517615	0.512812	unchanged	0.500556	0.0540547	1.28767	unchanged	0.932911	1.84566e-05	1.30703	up	1.51558	0.00388948	1.34922	up	-0.400384	0.0454367	1.32941	unchanged	1.01473
neg_10454	11a-Hydroxy-7-chlortetracycline	2396.9	3888.46	3345.8	2869.71	2173.14	2047.62	2088.18	2414.8	2315.37	2360.09	3331.7	3931.39	2817.35	2478.81	3349.99	1297.2	1280.85	1523.33	2763.49	2167.81	2418.73	2462.51	1982.7	2189.04	1997.56	1456.01	1670.5	0.0564598	0.765274	0.236825	unchanged	-0.441826	0.185801	1.01317	unchanged	0.372642	0.0755869	1.00615	unchanged	1.07594	0.0194831	1.29947	unchanged	0.498286	0.159038	1.10306	unchanged	-0.154457
neg_10465	dCMP	113.234	173.105	50.3647	4.39476	228.439	11.5967	6.79221	150.165	114.45	140.137	130.209	212.086	33.0072	37.4526	72.3533	101.564	110.395	170.17	30.3331	63.0214	55.6041	189.57	217.682	184.138	49.6374	46.2627	50.6357	-0.15104	0.922169	0.0762658	unchanged	-0.462058	0.732273	0.292002	unchanged	2.01286	0.00435582	1.29806	up	-1.41993	0.0448584	1.16923	unchanged	0.311018	0.717023	0.293553	unchanged	-1.7562
neg_10489	6-Lactoyl-5,6,7,8-tetrahydropterin	341.535	371.519	396.511	222.834	181.439	174.852	588.476	585.601	799.559	23.7194	28.5748	31.8104	2.14751	9.37366	26.2802	12.497	46.8457	14.8879	11.8954	17.9841	21.9438	18.9208	28.722	38.2873	37.1533	20.9877	15.6595	-1.76891	0.0188263	1.37684	unchanged	-0.938049	0.00128796	1.52994	down	0.219535	0.661243	0.284901	unchanged	-0.973574	0.417175	0.574865	unchanged	-0.830861	0.0495138	1.35855	unchanged	-1.15375
neg_10498	Pelargonidin 3-O-3'',6''-O-dimalonylglucoside	43.2876	131.858	111.211	110.621	56.4443	55.8577	399.705	290.267	317.89	149.598	216.167	143.756	179.904	105.504	38.1251	67.1937	86.2055	29.0051	202.405	250.106	104.456	42.6321	143.485	57.0982	198.885	614.722	298.423	-2.17668	0.00534468	1.38732	down	-0.361269	0.553386	0.490825	unchanged	-2.19289	0.140062	0.974258	unchanged	0.826776	0.374836	0.647521	unchanged	-1.81541	0.00536375	1.43473	down	-0.655226
neg_10516	2-Isopropylmaleate	4545.44	5120.34	5037.11	4976.25	4569.9	4915.68	6557.85	6530.95	6287.59	5604.66	5630.55	6156.36	5686.6	4287.23	5214.81	5659.49	5534.95	5180.23	6619.31	5145.25	5521.9	4251.95	4806.89	3967.98	6367.99	5943.47	5435.22	-0.422051	0.000824055	1.41904	down	-0.0238497	0.734856	0.284019	unchanged	-0.446064	0.012791	1.18473	unchanged	-0.108474	0.443267	0.571864	unchanged	-0.398201	0.00505303	1.4735	down	-0.195396
neg_10523	Acacetin	14808.6	16725	15919.6	12487.7	10948.5	11328.4	17225.2	17297.3	16203.2	22566.3	21610.5	24429.2	21353.1	13335.4	18652	18409.9	18064	17031.2	27361.5	21992.7	23377.4	16499.6	18770	15973.4	26090.7	22855	21763.6	-0.545093	0.00108524	1.41027	down	-0.448883	0.00470683	1.49168	down	-0.464546	0.0188711	1.17934	unchanged	-0.00444392	0.983674	0.0182207	unchanged	-0.0962105	0.185559	0.968873	unchanged	-0.363102
neg_10539	6-Hydroxy-4-methylcoumarin	824.745	735.461	1025.92	825.256	673.986	869.638	772.334	456.882	589.993	787.538	510.343	891.798	857.971	789.878	868.318	534.939	593.832	473.159	784.473	564.475	600.824	554.931	494.843	417.109	540.811	460.295	522.726	0.380894	0.179691	0.929274	unchanged	-0.126586	0.530349	0.51509	unchanged	-0.0549502	0.709588	0.243612	unchanged	0.651416	0.00300677	1.32671	up	0.507479	0.111501	1.08403	unchanged	0.200508
neg_10541	Coniferin	718.592	835.833	776.848	456.641	436.292	430.433	1243.8	1144.86	1025.11	320.725	378.491	371.618	447.688	428.241	428.303	386.811	264.621	303.282	276.318	260.959	270.22	309.505	247.384	258.434	276.979	284.85	242.45	-1.36715	0.00740037	1.42025	down	-0.816905	0.00741749	1.54345	down	0.0196777	0.882295	0.112766	unchanged	0.450061	0.0795465	1.16449	unchanged	-0.550248	0.0144346	1.41331	unchanged	0.284466
neg_10546	N-[(7,8-Dihydropterin-6-yl)methyl]-4-(beta-D-ribofuranosyl)aniline 5'-phosphate	9753.25	10933	11024.9	16600.1	13732.7	16022.8	11260	11500.6	12130.9	10717.4	10412.2	11582.7	13327.6	10842.7	14030.4	10771.2	9997.17	9336.04	9578.4	7987.12	9226.39	9137.05	9495.43	8324.98	10557.3	10910.5	10429.1	0.409866	0.0395563	1.30281	unchanged	0.547753	0.0171472	1.46494	unchanged	-0.242728	0.0277259	1.18381	unchanged	0.343626	0.0916847	1.08445	unchanged	-0.137887	0.106389	1.12186	unchanged	0.223773
neg_10550	Glutathione disulfide	694.841	634.719	693.763	608.097	450.114	451.251	1000.75	681.683	680.492	865.571	786.689	758.09	679.307	437.438	451.807	359.807	326.918	384.569	661.587	623.14	420.447	412.073	572.851	385.27	310.934	375.558	237.571	-0.646539	0.098771	1.10844	unchanged	-0.422693	0.0678396	1.3191	unchanged	0.568316	0.113084	0.9539	unchanged	0.55008	0.163681	0.989967	unchanged	-0.223846	0.399811	0.7055	unchanged	-0.619808
neg_10554	7,8-Dihydroneopterin 2',3'-cyclic phosphate	452.974	2119.84	853.543	524.702	465.975	326.952	810.66	1882.9	435.562	284.226	34.0313	229.18	36.9203	34.9502	50.2939	121.237	213.398	73.9516	19.9287	28.447	25.5966	258.876	61.8317	145.425	0	0	1.04821	-1.24782	0.297602	0.822019	unchanged	-1.37873	0.296025	0.900403	unchanged	8.79666	0.113096	1.05795	unchanged	-1.74182	0.143143	1.04158	unchanged	0.130917	0.888693	0.116006	unchanged	-2.16387
neg_10556	Clorobiocin	4479.33	5196.73	4663.86	3206.67	4004.81	3267.56	4244.68	5169.75	5175.12	5254.28	4780.45	7425.47	3998.27	2997.02	4735.33	4747.2	5209.28	5442.81	5467.57	4146.57	4908.94	5030.14	5110.09	4720.38	6346.83	4535.69	4772.66	-0.477429	0.0284793	1.24463	unchanged	-0.45253	0.01944	1.39806	unchanged	-0.0751463	0.689832	0.290913	unchanged	-0.392586	0.12199	1.03084	unchanged	-0.0248992	0.837223	0.164761	unchanged	-0.573792
neg_10596	Anhydrotetracycline	91.2163	115.427	29.5128	55.0906	151.705	84.9284	28.5672	116.092	153.986	155.068	288.284	252.431	100.563	106.309	131.748	91.7997	242.273	83.3638	26.7992	255.494	94.2623	194.759	364.259	56.7953	8.92527	6.84445	23.0082	-0.033824	0.963239	0.0340837	unchanged	0.304866	0.654548	0.369599	unchanged	3.98918	0.162569	0.971964	unchanged	-0.30189	0.663596	0.332039	unchanged	-0.33869	0.671012	0.340859	unchanged	-1.03897
neg_10598	3-Oxohexanoyl-CoA	108.949	480.191	853.091	764.963	77.9189	450.054	869.117	568.6	239.692	244.239	596.942	135.341	1039.89	633.581	515.996	143.702	116.581	96.647	191.004	623.209	223.168	8.18608	12.308	83.4091	34.4834	83.1607	69.42	-0.375584	0.659034	0.335699	unchanged	-0.157651	0.873222	0.133485	unchanged	-0.848295	0.395782	0.590032	unchanged	2.61687	0.0603476	1.22157	unchanged	-0.217933	0.794729	0.209977	unchanged	1.16486
neg_10606	Homocarnosine	72.7538	74.7321	110.117	63.5982	43.7844	93.0683	99.1034	204.446	171.469	62.4683	72.3749	99.2551	67.6189	116.221	83.0537	18.5892	38.4995	59.061	63.988	110.19	64.293	43.5989	63.6029	45.6268	54.1368	22.3794	64.8695	-1.24474	0.0809773	1.15539	unchanged	-0.361898	0.368969	0.711486	unchanged	0.112277	0.806692	0.174998	unchanged	1.20028	0.0555127	1.11134	unchanged	-0.882838	0.132357	1.1179	unchanged	0.18915
neg_10607	2-[(L-Alanin-3-ylcarbamoyl)methyl]-3-(2-aminoethylcarbamoyl)-2-hydroxypropanoate	2320.4	2027.06	3060.08	3249.18	2787.22	3215.89	3106.15	2900.89	3613.69	2005.46	2586.7	3499.53	5512.21	6561.9	5385.33	821.944	646.549	819.641	2766.05	1967.58	1744.63	3965.53	3860.66	3498.28	776.578	847.309	493.855	-0.0563343	0.662611	0.329916	unchanged	0.320816	0.173071	1.05576	unchanged	2.41884	0.0001062	1.30276	up	2.93176	0.0045761	1.36306	up	-0.37715	0.128215	1.07057	unchanged	1.1095
neg_10608	Tricetin	540.205	671.357	726.646	686.853	516.718	641.629	753.024	880.739	684.46	852.288	971.375	853.426	1134.2	883.528	1055.91	1000.09	797.833	1186.25	1094.79	1538.55	1160.3	845.896	1214.55	1069.03	1266.99	1522.59	1228.29	-0.329243	0.110306	1.03532	unchanged	-0.0709471	0.701168	0.318405	unchanged	-0.36051	0.105994	0.94956	unchanged	0.0426165	0.836843	0.149308	unchanged	-0.258296	0.187626	0.944662	unchanged	0.199281
neg_10611	1'-Hydroxyversicolorone	13972.1	16539.1	16531.1	16308.2	14330.5	14576.9	16543.8	16719.5	15734.5	17281.1	17595.4	18298.7	28825.5	25260.4	26867.8	20051	20341.4	21873.9	23761.2	17889.9	21766.4	22937.6	22674.4	21460.8	37899.1	33883.4	25918.7	-0.115896	0.169283	0.972551	unchanged	-0.0571371	0.598137	0.436926	unchanged	-0.542647	0.0988243	1.07517	unchanged	0.378643	0.0120338	1.2886	unchanged	-0.0587587	0.533511	0.513232	unchanged	0.606342
neg_10626	gamma-L-Glutamyl-L-cysteine	332.178	266.047	300.605	266.984	224.401	226.469	621.288	640.038	710.443	316.995	298.223	365.193	369.923	276.985	365.04	234.369	227.965	255.783	357.204	358.243	348.299	331.011	382.474	326.23	411.404	424.418	312.048	-1.45773	0.00087229	1.4277	down	-0.324359	0.0687566	1.24174	unchanged	-0.142771	0.432436	0.537822	unchanged	0.494844	0.0740211	1.15896	unchanged	-1.13337	0.000731554	1.4959	down	0.0456747
neg_10652	2-Hydroxy-6-oxo-7-methylocta-2,4-dienoate	157.586	174.351	174.778	68.614	56.0843	76.3409	244.921	190.12	184.627	111.062	118.773	134.53	19.3649	12.2317	20.1987	47.5457	42.4974	51.0239	11.1845	23.7871	23.2295	0	10.7351	9.19469	15.2512	18.5066	5.35046	-1.62402	0.0126079	1.3871	unchanged	-1.3337	0.000241081	1.55594	down	-0.972547	0.286767	0.694697	unchanged	-1.44549	0.0010962	1.3412	down	-0.290316	0.182431	1.04134	unchanged	-2.81449
neg_10653	D-galacturonic acid	171.507	130.597	149.926	174.137	105.252	113.761	209.987	207.212	171.637	104.865	141.417	93.9858	218.433	189.811	122.203	168.739	103.701	145.807	196.546	90.4392	125.546	82.4207	64.0123	45.7736	168.801	180.175	111.535	-0.582782	0.0749257	1.14705	unchanged	-0.201337	0.483223	0.58361	unchanged	-1.26058	0.0339482	1.15282	unchanged	0.342853	0.345118	0.658923	unchanged	-0.381445	0.0560123	1.21788	unchanged	0.64054
neg_10654	Hesperetin	882.413	1109.72	850.807	282.635	276.689	255.588	1298.73	963.752	725.49	672.766	670.782	632.953	146.798	149.167	137.045	313.843	222.248	251.529	289.468	216.684	294.885	185.497	201.95	166.788	165.216	24.094	128.741	-1.87445	0.0485416	1.31248	unchanged	-1.80267	0.0135497	1.53201	unchanged	0.801243	0.198809	0.879605	unchanged	-0.863097	0.0461134	1.25242	unchanged	-0.0717831	0.81143	0.196319	unchanged	-2.19047
neg_10656	Deamino-alpha-keto-demethylphosphinothricin	114.706	188.823	234.042	160.223	98.4442	195.692	291.086	241.818	255.607	135.614	172.12	194.765	297.468	127.032	297.945	216.075	314.243	318.84	151.317	123.265	220.282	242.261	205.423	225.546	363.541	249.467	285.035	-0.795294	0.0400503	1.25155	unchanged	-0.242619	0.571546	0.463885	unchanged	-0.415683	0.146658	0.954584	unchanged	-0.233144	0.564776	0.420485	unchanged	-0.552675	0.123745	1.12929	unchanged	0.523767
neg_10661	Xylobiose	114.153	67.2788	25.2293	8.6404	127.125	12.0392	24.6028	31.306	76.1189	125.832	18.2921	90.9193	30.0403	16.6315	29.9527	29.7134	30.7529	55.077	20.4327	19.2197	12.8447	67.1238	51.8824	35.7672	22.4498	12.7934	10.7577	0.162851	0.909528	0.0907302	unchanged	-0.483576	0.698825	0.324467	unchanged	1.75042	0.0424327	1.16219	unchanged	-0.592558	0.259903	0.782879	unchanged	0.646427	0.466359	0.57657	unchanged	-1.61705
neg_10667	4-Methylthiobutyl-desulfoglucosinolate	332.539	598.585	591.669	919.917	407.435	701.544	1593.15	1513.59	759.742	389.036	155.186	239.011	180.408	155.023	202.072	228.269	243.943	261.302	42.6726	104.229	105.109	135.858	317.478	269.489	83.498	147.469	142.573	-0.930325	0.133467	1.02595	unchanged	0.413974	0.395004	0.691719	unchanged	0.952382	0.154289	0.921369	unchanged	-0.448552	0.0210098	1.22876	unchanged	-1.3443	0.0866872	1.23648	unchanged	-0.54317
neg_10686	2-Oxo-7-methylthioheptanoic acid	119.784	135.159	102.278	87.174	79.8732	114.511	108.563	105.341	108.529	150.183	114.474	116.616	115.307	134.606	124.072	124.737	99.5	108.509	128.976	117.748	115.725	86.6734	91.4985	78.6204	166.227	179.91	121.598	-0.195567	0.325056	0.780314	unchanged	-0.343384	0.150914	1.04741	unchanged	-0.865089	0.0518091	1.16423	unchanged	0.168562	0.216754	0.820268	unchanged	0.147817	0.346299	0.790409	unchanged	-0.0278403
neg_10695	Versiconal hemiacetal acetate	3600.36	3794.84	3549.53	1821.83	1722.17	1852.4	3723.23	3983.73	3622.09	3502.76	2917.06	3483.22	2273.15	1876.6	2286.93	3793.54	3778.75	3922.15	3047.85	2664.03	3532.47	1828.92	1578.18	1828.17	4379.41	4711.99	4523.25	-1.06996	0.00110073	1.43399	down	-1.02017	0.000196218	1.56957	down	-1.37882	3.00786e-05	1.30427	down	-0.836549	0.0031597	1.3591	down	-0.0497916	0.390108	0.665401	unchanged	-0.621554
neg_10726	4-Fluoromuconolactone	216.982	244.359	275.395	305.417	238.185	298.721	755.21	644.89	580.029	61.0433	62.27	84.5002	25.7573	18.7894	47.7443	456.986	343.725	401.186	19.1738	13.146	21.1672	12.0207	34.9495	17.5743	45.7321	56.9174	75.0813	-1.23315	0.00909053	1.38591	down	0.193225	0.269375	0.855444	unchanged	-1.46133	0.028354	1.12942	unchanged	-3.70298	0.00509359	1.35603	down	-1.42638	0.00919548	1.47243	down	-1.17103
neg_10731	D-Glucono-1,5-lactone	67.555	83.181	82.758	83.414	59.8995	69.6866	85.403	97.2283	95.0759	58.2539	84.4041	71.6615	95.7922	100.327	73.0027	70.7034	69.8451	192.8	65.0978	70.527	65.5613	43.5467	39.9684	38.8403	77.8882	90.0636	69.9599	-0.38271	0.0670401	1.17262	unchanged	-0.132531	0.471721	0.58632	unchanged	-0.959348	0.0177263	1.24845	unchanged	-0.308773	0.655243	0.341863	unchanged	-0.250179	0.0865566	1.15532	unchanged	0.328497
neg_1078	Barbiturate	530.472	453.472	569.67	490.931	368.411	861.919	831.218	658.622	1682.33	729.039	656.238	699.048	1173.04	824.734	906.184	841.448	657.546	515.541	954.16	805.561	810.295	580.619	569.418	536.479	1202.09	1182.92	990.351	-0.882003	0.265163	0.818472	unchanged	0.147839	0.745752	0.285849	unchanged	-1.001	0.0117332	1.27142	unchanged	0.527576	0.104675	0.995729	unchanged	-1.02984	0.229279	0.984385	unchanged	0.478442
neg_10781	Auramycinone	3546.11	4340.38	4199.25	4096.62	3613.42	3781.9	9189.46	10504.7	9873.94	5160.7	5305.01	5177.94	4636.86	4295.28	4549.16	7338.88	7411.09	8553.01	4447.04	4007.53	4290.32	3652.44	3638.16	3441.3	8834.33	9547.69	7328.84	-1.36342	0.0015314	1.43043	down	-0.072684	0.531231	0.521449	unchanged	-1.26047	0.0159111	1.26588	unchanged	-0.789554	0.0102666	1.33728	unchanged	-1.29074	0.0005118	1.50287	down	-0.214617
neg_10796	Apigenin 7-O-[beta-D-apiosyl-(1->2)-beta-D-glucoside]	297.568	421.056	445.545	262.823	294.891	357.924	306.5	257.906	300.643	530.296	375.184	524.521	391.767	309.107	505.984	245.763	253.241	275.416	587.662	419.023	419.348	315.304	310.729	363.801	481.326	375.749	369.716	0.0819951	0.63212	0.369955	unchanged	-0.346451	0.211837	0.961722	unchanged	-0.30963	0.148164	0.929085	unchanged	0.640068	0.124243	1.07351	unchanged	0.428446	0.151401	1.09291	unchanged	-0.24476
neg_1080	(S)-Dihydroorotate	8125.96	8377.65	8598.8	8785.11	7627.29	12250.9	9961.07	9098.65	9495.56	10402.1	9879.96	11571.3	14879.1	13676.5	13014.8	7867.18	8165.97	6603.13	15405.5	12023.2	13599.3	9891.34	10396.5	9599.45	13443.8	10556.3	10378.3	0.00544726	0.981836	0.0185414	unchanged	0.191379	0.483194	0.617679	unchanged	-0.201969	0.268235	0.775055	unchanged	0.876918	0.00103899	1.34287	up	-0.185932	0.0254474	1.36451	unchanged	0.384108
neg_10805	2-Phosphinomethylmalate	143.518	112.523	126.758	50.6945	42.7946	32.3363	74.8498	95.2284	64.3383	187.963	130.867	173.962	43.7599	26.2165	38.7752	82.7216	86.4713	81.648	97.8848	99.0248	126.014	93.8637	69.3371	81.1716	95.6542	91.7398	108.226	-0.897651	0.0366883	1.24935	unchanged	-1.60517	0.00276837	1.53147	down	-0.274665	0.127725	0.916738	unchanged	-1.20574	0.00807119	1.34345	down	0.707516	0.0178372	1.35199	unchanged	-2.17994
neg_10806	Phenethyl Caffeiate	53.9008	79.6015	66.6207	0	74.0367	12.3714	17.3002	2.28669	55.558	80.3169	79.3946	115.985	113.05	96.4625	85.1807	30.6224	50.381	45.8522	177.502	110.219	141.64	72.423	84.7525	63.04	25.0966	26.0823	12.5983	0.201491	0.900046	0.0986939	unchanged	-1.21165	0.234537	0.974214	unchanged	1.7878	0.00366556	1.2601	up	1.21603	0.00652108	1.29735	up	1.41314	0.102692	1.16445	unchanged	0.0961312
neg_10809	2-C-Methyl-D-erythritol 2,4-cyclodiphosphate	115.132	143.58	208.593	1107.25	1186.6	619.559	144.523	158.642	108.178	51.8811	39.6152	44.3978	251.907	181.626	167.301	51.5135	57.1085	67.4594	56.1652	72.151	49.2046	41.3107	42.871	43.1666	137.733	102.502	57.4474	2.82429	0.0414593	1.3274	unchanged	2.64027	0.041294	1.44209	unchanged	-1.22499	0.1344	1.01564	unchanged	1.77072	0.0292149	1.29006	unchanged	0.184022	0.594091	0.432229	unchanged	2.14448
neg_10811	Sucrose 6'-phosphate	902.782	964.389	854.876	1158.51	954.318	1046.11	1140.14	1072.36	980.385	1145.52	1004.76	1216.98	1175.7	948.495	1033.08	819.941	793.454	812.301	1088.52	830.732	1019.75	1015.73	848.095	964.793	975.598	746.097	810.034	-0.0154195	0.887827	0.109901	unchanged	0.21475	0.116225	1.1578	unchanged	0.159976	0.312223	0.658537	unchanged	0.380282	0.0646811	1.20757	unchanged	-0.230169	0.0563051	1.23685	unchanged	-0.0928959
neg_10823	6-Hydroxymethyl-7,8-dihydropterin diphosphate	605.73	748.991	683.459	987.328	444.234	834.966	634.314	606.847	344.499	860.186	951.158	589.964	1199.38	1046.28	887.849	519.213	569.566	447.894	628.312	920.892	744.052	823.466	828.227	842.523	586.035	849.765	720.463	0.515401	0.305652	0.749865	unchanged	0.153203	0.688541	0.348876	unchanged	0.210054	0.276757	0.77896	unchanged	1.02797	0.0169435	1.29557	unchanged	0.362198	0.240102	0.909834	unchanged	0.383958
neg_10833	4-Amino-5-aminomethyl-2-methylpyrimidine	36.9239	22.2361	17.6094	51.758	81.7823	18.1127	0	0	3.98874	25.0639	0	19.2989	33.0239	16.8993	34.4782	5.20531	1.80038	1.65832	13.7552	24.855	26.7152	31.7069	50.3982	29.4111	0	3.75291	0	5.2487	0.11508	1.15512	unchanged	0.982172	0.306248	0.855474	unchanged	4.8931	0.0290116	1.22897	unchanged	3.28416	0.0414985	1.25243	unchanged	4.26653	0.0469536	1.36435	unchanged	0.927916
neg_10842	UDP-alpha-D-galactofuranose	60.4682	122.318	75.6147	30.3968	7.17607	29.7188	92.7391	57.8356	20.0461	82.9935	193.179	39.5018	62.9553	47.7882	29.1668	66.5729	94.2407	33.7271	120.692	265.258	103.513	12.1856	9.15848	11.8509	129.422	212.406	111.255	-1.34229	0.237344	0.883357	unchanged	-1.94111	0.0598183	1.33318	unchanged	-3.77074	0.045967	1.19576	unchanged	-0.47557	0.42771	0.568483	unchanged	0.598818	0.356622	0.704545	unchanged	-1.17394
neg_10861	2-(Formamido)-N1-(5'-phosphoribosyl)acetamidine	3695.57	4008.96	4116.8	2784.19	2551.3	2179.76	2480.28	2951.95	3341.39	504.118	787.186	875.509	267.053	280.619	347.741	258.018	123.484	192.167	217.624	141.349	246.18	163.367	147.288	145.775	172.864	106.602	196.866	-0.223352	0.248276	0.815977	unchanged	-0.653501	0.00377338	1.50896	down	-0.0615738	0.830678	0.154313	unchanged	0.642335	0.0922173	1.04167	unchanged	0.430149	0.0364491	1.33345	unchanged	-1.27495
neg_10869	dTDP-4-dehydro-beta-L-rhamnose	808.395	1281.63	1171.08	815.209	698.1	921.733	1252.44	1732.9	1774.57	1265.36	2858.71	1580.82	1321.16	1104.6	1286.76	2824.96	1425.39	2319.74	2154.6	3731.09	1561.43	847.676	2739.67	2132.65	13168.3	11520.5	11100.5	-0.966989	0.0308919	1.30888	unchanged	-0.421415	0.184485	1.03944	unchanged	-2.64544	0.000310679	1.29283	down	-0.823516	0.141964	1.04161	unchanged	-0.545574	0.0875061	1.13983	unchanged	-0.619803
neg_1087	Bracteatin 6-O-glucoside	835.088	600.562	781.977	376.343	304.383	623.713	1200.96	949.969	1269.93	887.656	879.052	754.405	686.78	533.037	483.776	724.761	600.686	479.678	673.506	887.698	302.431	253.128	508.748	284.993	713.958	887.037	465.757	-1.39093	0.00676986	1.34446	down	-0.765588	0.0696974	1.23674	unchanged	-0.981284	0.0911708	0.990742	unchanged	-0.0835186	0.736065	0.246761	unchanged	-0.625339	0.0332078	1.3056	unchanged	-0.565481
neg_10870	1-Salicylate glucuronide	95.2	39.5303	18.6603	20.0907	151.872	23.7633	4.89115	18.3487	265.249	121.525	31.1555	404.083	10.0912	17.557	85.8338	120.622	91.7561	395.446	27.0678	16.4328	29.9159	37.3227	94.6034	108.519	70.1436	23.1588	24.029	-0.559681	0.766505	0.228691	unchanged	0.351627	0.791837	0.224905	unchanged	1.03512	0.207178	0.783642	unchanged	-2.42119	0.226507	0.877946	unchanged	-0.911307	0.652785	0.379072	unchanged	-2.2946
neg_10874	1-(5'-Phosphoribosyl)-5-formamido-4-imidazolecarboxamide	311.983	312.786	244.328	185.576	119.289	151.873	331.857	253.011	239.974	325.296	213.811	285.11	358.341	230.301	257.084	369.929	242.772	270.098	320.374	248.706	216.565	303.65	200.203	275.173	278.657	205.663	252.545	-0.852751	0.0297166	1.25859	unchanged	-0.92815	0.010473	1.44793	unchanged	0.080272	0.729221	0.237949	unchanged	-0.0618935	0.832933	0.157263	unchanged	0.0753987	0.708461	0.300554	unchanged	0.037167
neg_10883	(R)-Lipoate	1121.86	1406.25	1396.06	2608.76	1885.73	2128.51	2574.64	2799.76	2849.66	1312.66	1375.86	1368.56	1804.15	1440.06	1595.67	2405.14	2107.09	1857.56	1573.05	1388.18	1397.31	1146.3	1228	1102.42	2619.42	2517.49	2296.49	-0.312364	0.114468	1.09511	unchanged	0.755098	0.0356165	1.39993	unchanged	-1.0963	0.00204479	1.29368	down	-0.396277	0.0638762	1.10601	unchanged	-1.06746	0.000356278	1.49798	down	0.254528
neg_10888	dTDP-D-forosamine	283.733	245.026	264.907	261.628	316.616	245.513	162.855	227.699	230.714	434.517	402.487	420.326	418.33	440.414	403.828	242.956	298.363	280.476	370.328	384.491	276.845	377.243	557.181	386.831	330.104	365.733	212.941	0.407003	0.0941444	1.06541	unchanged	0.0536872	0.706918	0.319697	unchanged	0.53991	0.142432	0.891476	unchanged	0.619517	0.00296418	1.33291	up	0.353316	0.10457	1.15167	unchanged	0.00600291
neg_10898	2-Hydroxy-6-oxo-6-(2-hydroxyphenoxy)-hexa-2,4-dienoate	1098.54	1593.12	1437.24	4401.75	3930.55	3370.31	2800.18	3327.46	3592.86	1257.08	1319.76	1354.7	1792.68	1387.17	1777.62	1802.42	1726.31	1676.16	1152.78	1119.3	963.106	999.53	1106.94	936.075	1955.15	1850.37	1647.29	0.267728	0.159862	0.950592	unchanged	1.503	0.00526054	1.52365	up	-0.841719	0.00385711	1.26717	down	-0.0702633	0.602888	0.398301	unchanged	-1.23528	0.00452768	1.45859	down	0.334511
neg_10904	UDP-L-Ara4O	7605.36	9470.99	9021.47	20351.8	15937.4	18201.5	16190.9	18679.2	19807.9	6380.99	6985.46	8001.72	7902.14	5696.81	8321.57	10858.2	10379.4	9952.14	6485.37	6121.36	5120.64	5135.06	6061.26	5238.85	10878.7	10302.4	9339.55	-0.00494927	0.971912	0.0251268	unchanged	1.06208	0.00855009	1.51137	up	-0.892997	0.00180185	1.27657	down	-0.508792	0.0517705	1.20708	unchanged	-1.06703	0.00410022	1.47421	down	0.036819
neg_10924	Cephalosporin C	358.095	306.093	161.749	236.537	1951.97	261.285	174.547	423.639	763.877	130.825	74.3911	463.12	58.5527	59.3006	218.526	241.104	188	343.727	108.783	40.0481	89.0358	215.385	177.982	191.634	85.0642	43.9737	67.1671	0.846865	0.59461	0.422428	unchanged	1.56855	0.441243	0.675798	unchanged	1.57608	0.00134899	1.27122	up	-1.20006	0.108294	0.993416	unchanged	-0.721689	0.40936	0.674213	unchanged	-0.990483
neg_10928	2-Deoxy-scyllo-inosose	152.834	230.632	192.658	248.098	208.391	229.657	278.717	314.324	293.229	170.475	151.381	227.856	195.614	118.66	158.958	209	157.947	183.467	204.17	168.779	165.923	118.675	141.554	111.732	241.809	213.78	199.89	-0.369228	0.0127443	1.3098	unchanged	0.252138	0.242555	0.925784	unchanged	-0.817403	0.00461306	1.24481	down	-0.217972	0.396883	0.601867	unchanged	-0.621367	0.0282875	1.37115	unchanged	-0.216128
neg_10929	3-Deoxy-D-manno-octulosonate	1436.93	1787.58	1643.59	395.213	365.677	317.567	1678.01	1602.45	1250.24	273.689	384.304	412.709	66.0254	60.5861	110.736	268.872	223.542	265.754	180.693	171.347	162.764	49.1494	27.8622	34.706	115.833	93.3311	104.652	-2.07077	0.0110922	1.40658	unchanged	-2.17439	0.00470612	1.55502	down	-1.49006	0.00173411	1.26394	down	-1.67552	0.00133642	1.33798	down	0.103625	0.538686	0.488038	unchanged	-2.17349
neg_10931	Diphenylphosphine Acid	118.039	246.586	18.4227	2.36008	529.422	17.5824	3.48668	31.5539	203.449	134.34	19.1523	3876.8	10.0435	14.3288	278.795	75.3891	96.0009	671.203	39.8996	9.20984	51.1486	348.429	64.2389	178.15	33.7165	4.50048	17.3972	1.20384	0.619842	0.391631	unchanged	0.520237	0.787403	0.233138	unchanged	3.40919	0.162007	0.962918	unchanged	-1.47472	0.46757	0.533063	unchanged	0.683599	0.624292	0.39084	unchanged	-3.7327
neg_10997	Cytidine 5'-{[hydroxy(2-hydroxyethyl)phosphonoyl]phosphate}	318.34	42.6605	12.4425	7.80616	182.077	20.3714	36.4161	19.892	86.1505	192.396	20.7766	661.894	20.8171	26.1715	162.729	24.3535	46.0076	162.801	53.917	15.7287	50.8937	783.502	76.8617	180.974	61.3686	7.85124	26.0031	0.561597	0.734214	0.269828	unchanged	-0.828748	0.659481	0.371102	unchanged	3.45099	0.288245	0.770769	unchanged	-0.152888	0.907712	0.0859418	unchanged	1.39034	0.513901	0.548521	unchanged	-2.06095
neg_11007	Sulfadiazine	494.174	643.955	487.701	1104.07	1021.73	1133.69	829.321	898.831	699.814	619.555	773.62	629.678	905.812	770.353	769.678	775.591	730.463	778.02	796.724	980.296	719.578	629.71	884.179	742.806	982.148	927.787	715.785	0.424898	0.022978	1.29719	unchanged	1.00347	0.00167244	1.53744	up	-0.218501	0.325257	0.643968	unchanged	0.0987228	0.357471	0.675264	unchanged	-0.578572	0.0267807	1.31486	unchanged	0.273941
neg_11012	Delphinidin 3-O-3'',6''-O-dimalonylglucoside	88.3578	112.999	100.507	38.0679	122.467	45.5009	33.4314	72.9745	124.676	86.0263	93.1368	150.582	37.1445	54.0451	39.0489	36.9302	72.7236	85.8664	43.0181	50.3105	29.9503	82.8943	126.049	73.3886	50.7508	67.1545	45.088	-0.165507	0.835849	0.156848	unchanged	-0.551002	0.358315	0.782176	unchanged	0.792577	0.119309	0.990153	unchanged	-0.586162	0.272342	0.786516	unchanged	0.385495	0.469298	0.603002	unchanged	-1.3402
neg_11031	Prolyl-Serine	853.883	1040.18	1024.61	1539.69	1430.83	1501.44	975.695	887.247	926.512	1009.95	931.65	1142.53	1816.21	1714.6	1818	924.821	823.14	848.591	1060.24	776.154	993.445	1075.66	939.272	872.8	846.884	744.917	746.297	0.680925	0.000216618	1.42829	up	0.615595	0.00434215	1.52467	up	0.3046	0.0715385	1.05719	unchanged	1.04262	4.04386e-05	1.37056	up	0.0653299	0.559093	0.479545	unchanged	0.794356
neg_11032	2-Hydroxy-6-oxo-6-phenylhexa-2,4-dienoate	140.676	95.056	140.086	265.395	180.242	224.735	259.096	211.979	340.458	39.8757	79.7467	80.6751	68.5432	59.2363	71.7814	38.1054	36.2745	41.5382	64.0162	70.8804	69.2395	28.5966	99.5617	77.1315	48.7809	64.123	66.6035	-0.275688	0.362108	0.667301	unchanged	0.834929	0.0362975	1.35822	unchanged	0.193619	0.725755	0.247427	unchanged	0.783723	0.00928005	1.3219	up	-1.11062	0.0456732	1.32984	unchanged	-0.00531511
neg_11033	2,4-Bis(acetamido)-2,4,6-trideoxy-beta-L-altropyranose	67.8679	59.6451	62.7146	11.8998	27.0509	6.75022	8.56723	11.1915	14.5729	32.3885	19.2644	53.3298	41.0873	31.2036	39.0484	30.6338	33.2562	42.4405	18.5611	25.2179	46.5054	15.4263	27.0009	22.4881	25.206	17.4558	29.8617	0.412683	0.602912	0.41399	unchanged	-2.05743	0.00823939	1.52067	down	-0.15989	0.635095	0.330487	unchanged	0.0664088	0.739721	0.241152	unchanged	2.47011	0.000118051	1.51122	up	0.0848113
neg_11037	3-Ketosucrose	3885.97	4601.71	4598.03	7332.12	6386.52	6804.37	3068.92	3182.03	3669.51	3580.82	3450.82	3984.28	7268.46	7577.47	7699.9	2220.05	1812.28	1977.65	3384.45	2745.21	3471.34	3919.08	3370.9	3194.95	1779.18	1855.76	1798.29	1.04876	0.000841189	1.41923	up	0.649252	0.00256518	1.51228	up	0.948434	0.0155315	1.27192	unchanged	1.90743	6.3862e-06	1.3749	up	0.399513	0.0273442	1.32169	unchanged	1.03327
neg_11047	4-Demethylpremithramycinone	54.1113	75.4486	116.216	224.546	22.1818	65.1869	490.899	148.66	90.2619	109.367	103.118	45.7468	167.887	123.299	104.182	163.788	155.149	90.3837	130.539	169.314	141.533	33.2356	43.3414	90.8912	371.556	864.185	800.107	-1.22639	0.392874	0.646656	unchanged	0.343806	0.759636	0.265246	unchanged	-3.60367	0.0547414	1.17062	unchanged	-0.0500317	0.884142	0.107191	unchanged	-1.5702	0.325132	0.819809	unchanged	0.614531
neg_11048	P1,P3-Bis(5'-adenosyl) triphosphate	191.046	304.838	304.967	286.496	163.537	226.698	620.311	609.884	328.89	368.336	577.755	244.588	346.744	344.497	363.423	528.71	495.238	362.888	451.37	475.406	351.218	332.662	339.089	210.042	1197.64	762.463	906.242	-1.20405	0.0769085	1.18837	unchanged	-0.242953	0.47071	0.583504	unchanged	-1.7007	0.0261273	1.21156	unchanged	-0.395013	0.158527	1.01435	unchanged	-0.961092	0.103271	1.17983	unchanged	-0.175
neg_11052	Glucocochlearin	266.295	255.024	262.412	378.619	211.255	242.024	219.914	200.359	191.961	428.743	319.766	402.379	388.733	233.637	294.925	186.91	175.633	174.356	331.028	318.248	374.507	341.148	200.507	280.661	192.897	196.99	263.858	0.442324	0.289352	0.830069	unchanged	0.0860509	0.784655	0.240488	unchanged	0.330963	0.311955	0.67691	unchanged	0.772737	0.10552	1.12016	unchanged	0.356273	0.0114192	1.45172	unchanged	-0.327288
neg_11062	2-Hydroxy-cis-hex-2,4-dienoate	148.266	179.4	200.089	257.939	218.047	240.25	265.293	214.923	223.985	260.508	188.85	259.533	314.491	242.521	253.039	191.001	195.991	176.429	280.606	152.802	196.357	251.82	229.449	217.294	198.452	148.207	151.145	0.0244477	0.846489	0.148805	unchanged	0.440567	0.0326626	1.34905	unchanged	0.488811	0.033471	1.13975	unchanged	0.5238	0.058942	1.19954	unchanged	-0.416119	0.0529685	1.22615	unchanged	0.192452
neg_11063	3-Propylmalate	1146.85	1280.89	1311.45	2154.25	1882.04	1672.87	1288.75	1133.18	1108.45	1773.83	1656.99	2125.65	2768.54	2094.08	2521.24	1151.27	1201.79	1267.54	1946.56	1338.38	1417.51	2370.79	2506.69	2149.76	1407.7	937.137	1033.64	0.693456	0.0225823	1.33341	unchanged	0.610553	0.0305701	1.43563	unchanged	1.05659	0.00328805	1.2594	up	1.02815	0.0212434	1.31221	unchanged	0.0829024	0.410802	0.634877	unchanged	0.41021
neg_11064	Azatyrosine	265.662	278.455	362.802	377.791	265.424	258.428	196.302	179.78	275.088	255.859	231.847	262.755	328.486	250.83	339.319	170.147	132.214	145.663	241.387	191.074	271.794	183.868	192.854	197.246	200.289	183.271	164.993	0.469522	0.165926	0.942657	unchanged	-0.00841774	0.973306	0.0285788	unchanged	0.0653375	0.502805	0.463741	unchanged	1.03592	0.0189302	1.28552	unchanged	0.47794	0.114476	1.07833	unchanged	0.291714
neg_11070	5-Amino-6-(5'-phospho-D-ribitylamino)uracil	211.331	453.375	612.692	554.06	323.61	457.366	810.878	669.145	350.323	375.458	519.506	374.179	895.542	593.407	760.837	547.47	515.591	356.61	645.661	699.211	643.222	848.762	842.761	870.905	1006.6	987.268	1057.93	-0.455237	0.358252	0.692263	unchanged	0.0636716	0.894941	0.112791	unchanged	-0.25215	0.00842597	1.26321	down	0.664231	0.066924	1.0945	unchanged	-0.518909	0.36341	0.695032	unchanged	0.825933
neg_11074	Pseudobaptigenin	5475.8	6521.94	6340.62	9465.77	7553.32	8534.67	8585.86	7995.93	11705.9	9307.73	9196.18	10122.8	14066.5	9337.45	12652.5	9510.97	9294.86	9892.36	11248.9	8701.54	8006.77	12081	12328.4	11462.8	16268.1	14216.8	12806.5	-0.146637	0.528899	0.481776	unchanged	0.478672	0.029012	1.39077	unchanged	-0.271219	0.125337	1.00229	unchanged	0.329299	0.220787	0.901523	unchanged	-0.625309	0.0928998	1.23417	unchanged	0.332899
neg_11090	Coumarin	27.4201	36.4273	47.4465	94.9417	88.2588	126.283	123.659	141.096	135.869	34.302	37.5864	47.6664	43.8941	29.877	37.7174	153.889	145.775	166.486	45.1257	44.9688	45.6848	23.0963	20.2306	23.0047	173.011	187.435	126.377	-0.372387	0.106258	1.1033	unchanged	1.47549	0.0159346	1.466	unchanged	-2.87563	0.0166436	1.26671	unchanged	-2.0639	0.000199419	1.36779	down	-1.84788	0.000259704	1.5017	down	-0.100777
neg_11092	5-Phosphoribosylamine	61.5634	117.261	94.8397	208.559	213.469	238.284	316.559	382.637	300.746	96.1138	107.437	77.4838	70.2313	66.3315	71.6324	344.68	313.796	331.9	138.408	110.283	124.596	49.4182	36.7447	47.6044	419.627	429.087	323.166	-0.598695	0.0335343	1.30639	unchanged	1.27074	0.00515061	1.51422	up	-3.13103	0.00872104	1.28523	down	-2.25004	0.000868612	1.37474	down	-1.86944	0.002385	1.47636	down	-0.432814
neg_11096	1-OH-Nogalamycinone	2582.58	3325.32	2727.95	7247.31	6927.94	8303.28	10930.4	12824.1	11824.2	2989.34	3046.16	3082.63	2095.79	1841.42	2298.29	13027.6	11927.6	13212.6	3635.22	3228	3292.01	976.606	868.522	876.598	15956	16192.5	12699.5	-0.662464	0.00395772	1.37692	down	1.38014	0.00200627	1.5438	up	-4.04245	0.00633997	1.29313	down	-2.61378	0.000533967	1.37376	down	-2.0426	0.00114737	1.5078	down	-0.548233
neg_11106	CMP	234.326	209.635	113.436	84.9404	473.407	142.827	74.9291	196.467	411.227	253.507	127.939	709.662	98.4348	113.499	266.272	214.378	221.022	511.675	124.968	85.3874	146.498	289.123	214.947	268.213	158.572	86.0717	131.091	0.0386838	0.970338	0.0302115	unchanged	0.331066	0.736111	0.293773	unchanged	1.03941	0.0124529	1.18715	unchanged	-0.985847	0.253555	0.790323	unchanged	-0.292382	0.721846	0.296264	unchanged	-1.19009
neg_11110	Acarbose 7IV-phosphate	115.77	51.5982	35.0284	20.7013	229.215	10.2485	19.6632	107.094	262.972	110.706	50.7585	164.526	62.8264	60.2932	95.7572	112.049	145.628	166.447	32.2598	42.3521	42.7722	149.772	236.134	183.798	25.6487	27.7719	15.8127	-0.583043	0.690216	0.300618	unchanged	0.362245	0.818262	0.199852	unchanged	3.04067	0.0200943	1.25228	unchanged	-0.954366	0.0289952	1.1962	unchanged	-0.945287	0.479349	0.582864	unchanged	-0.574713
neg_11117	4-Amino-5-hydroxymethyl-2-methylpyrimidine	198.945	145.951	207.898	77.9699	57.9463	65.1416	248.76	172.008	244.27	0	0	7.54811	3.92125	3.64842	16.0907	10.3065	0	0	0	2.72166	0	0	0	7.7698	2.49634	0	0	-1.72583	0.0202972	1.36971	unchanged	-1.45913	0.0190323	1.48962	unchanged	1.63807	0.574354	0.381122	unchanged	1.19891	0.453627	0.525722	unchanged	-0.266696	0.3043	0.779174	unchanged	1.64828
neg_11119	Thienamycin	823.651	975.843	893.441	651.09	631.679	636.189	1901.72	1903.17	1669.45	859.074	1032.96	1043.08	973.08	905.478	977.109	1413.91	1273.88	1461.43	781.37	694.629	829.213	777.975	706.798	691.299	1805.85	1505.53	1302.86	-1.51236	0.00409314	1.43145	down	-0.488856	0.0261209	1.49052	unchanged	-1.08437	0.0275514	1.23009	unchanged	-0.539012	0.00848963	1.32681	down	-1.02351	0.00150515	1.49345	down	-0.0395915
neg_11125	124-1	92.7903	52.2988	28.861	0	65.6594	1.22593	11.6929	53.2331	204.276	109.744	15.7039	182.951	5.07804	4.29593	0.481998	123.742	131.691	187.288	20.5463	25.5217	16.8999	51.9595	101.914	61.5827	40.5793	64.9323	23.493	-2.00893	0.371662	0.683433	unchanged	-1.37891	0.281773	0.8341	unchanged	0.739974	0.216626	0.781708	unchanged	-5.48926	0.0182458	1.32735	unchanged	-0.630017	0.648911	0.381002	unchanged	-4.96765
neg_11133	2-Fluorobenzoate	197.359	265.507	221.211	190.58	60.4725	145.114	277.959	401.639	243.6	68.659	88.3264	71.6288	64.8926	77.5507	45.0411	45.088	64.3234	46.6674	36.0486	48.2799	42.545	3.796	11.4701	6.17661	14.0701	11.7987	21.7199	-1.22053	0.0484137	1.18472	unchanged	-0.788053	0.111384	1.17441	unchanged	-1.15013	0.0863183	0.990403	unchanged	0.264495	0.414267	0.582987	unchanged	-0.432481	0.233452	0.923738	unchanged	-0.286145
neg_11136	HoPhe-Ser-OH	3065.21	2977.3	4036.3	3139.26	3035.56	3475.03	2557.95	1595.18	1877.35	4773.91	3046.37	4955.23	4140.7	3647.98	4169.8	1897.15	2125.72	1668.52	4927.47	2856.13	4113.59	3559.88	2346.09	2905.79	1716.86	1546.23	1615.28	0.678233	0.0348849	1.27923	unchanged	-0.0627487	0.724632	0.301074	unchanged	0.853033	0.0620213	1.15425	unchanged	1.07118	0.000825874	1.34936	up	0.740982	0.03978	1.27003	unchanged	-0.0953461
neg_11140	Isorhamnetin-3-O-glucoside	1853.68	1492.05	1385.99	2112.21	1373.29	1995.04	1363.41	1142.81	1097.86	925.185	891.333	998.99	1099.54	808.855	1050.67	797.609	708.022	686.239	644.493	650.769	696.055	702.029	611.826	667.323	850.885	769.295	758.404	0.604682	0.0990638	1.13869	unchanged	0.211953	0.41639	0.660878	unchanged	-0.263744	0.0284181	1.12758	unchanged	0.432978	0.0901292	1.09936	unchanged	0.39273	0.0995669	1.1465	unchanged	0.0717453
neg_11149	3',5'-Cyclic GMP	89.0345	130.126	130.532	369.195	235.515	218.804	287.368	117.311	171.539	182.39	166.71	171.578	169.176	106.462	147.951	245.752	158.942	146.679	230.116	153.909	173.627	127.109	98.8634	93.399	255.195	180.859	236.6	0.515177	0.299221	0.739271	unchanged	1.23571	0.0701671	1.33394	unchanged	-1.07463	0.0198144	1.20608	unchanged	-0.380362	0.318569	0.701621	unchanged	-0.720531	0.26808	0.89454	unchanged	-0.297726
neg_11166	Isopenicillin N	61.6531	57.7669	35.5456	1.74003	352.556	26.3302	20.4535	135.42	463.395	94.107	33.7691	268.369	1.20721	7.74616	29.4338	143.366	124.486	217.723	32.7312	14.5096	18.5173	96.597	41.0427	46.8405	22.4454	16.6721	25.0417	-0.702189	0.672426	0.31884	unchanged	1.29643	0.574606	0.497045	unchanged	1.52374	0.148254	0.987761	unchanged	-3.661	0.0265145	1.28021	unchanged	-1.99862	0.363713	0.765284	unchanged	-3.3677
neg_11188	Dihydroechinofuran	603.617	818.596	718.556	1099.64	1041.85	705.873	749.758	837.309	592.756	311.728	418.134	540.346	246.062	290.789	388.015	154.598	130.708	254.694	5.98052	19.8114	38.0006	74.4673	145.062	79.5251	10.756	0	0.0470175	0.385415	0.209219	0.888484	unchanged	0.411497	0.186631	1.02356	unchanged	4.79091	0.0486078	1.18331	unchanged	0.776283	0.0865105	1.0326	unchanged	-0.0260822	0.897469	0.102096	unchanged	-0.457749
neg_11197	2'''-N-Acetyl-6'''-deamino-6'''-hydroxyparomomycin II	33.2592	112.228	43.3862	37.8066	313.818	19.4004	79.1629	305.373	395.887	16.3655	14.4431	47.7715	1.0282	4.27795	24.1527	24.2826	5.43837	60.4111	5.09806	9.03212	2.40519	7.14769	0	2.0238	0.049635	0	1.79807	-1.07274	0.365861	0.654081	unchanged	0.974097	0.593425	0.46495	unchanged	2.31142	0.370693	0.64206	unchanged	-1.61334	0.34162	0.685677	unchanged	-2.04684	0.164516	1.08124	unchanged	-1.41546
neg_11203	Nogalamycin	237.485	268.247	36.2077	41.4367	908.037	65.6344	15.2362	164.919	544.529	187.541	52.5353	821.442	17.3031	21.9116	142.413	178.973	131.321	325.925	23.0993	15.2168	35.9267	223.346	69.2649	96.0879	7.17657	3.07394	9.54135	0.486211	0.784913	0.213418	unchanged	0.90543	0.639879	0.408493	unchanged	4.29567	0.122287	1.04295	unchanged	-1.80854	0.109413	1.00345	unchanged	-0.419219	0.750152	0.262516	unchanged	-2.54707
neg_11210	(5R)-6-Hydroxy-5-isopropenyl-2-methylhexanoate	212.157	241.769	226.381	67.7291	80.6957	111.333	623.521	514.442	440.436	460.779	456.019	330.505	301.459	265.691	232.069	353.834	217.129	260.538	91.4515	120.461	142.209	83.4294	80.053	87.8622	263.012	324.281	265.697	-2.60322	0.0108416	1.40114	unchanged	-1.38902	0.00156573	1.5385	down	-1.76286	0.00910893	1.28385	down	-0.0571268	0.826872	0.166156	unchanged	-1.2142	0.0275643	1.4314	unchanged	-0.64215
neg_11243	Neoxaline	2537.27	2485.42	2925.31	4165.08	3420.46	3960	3104.45	2688.78	3071.69	1264.44	1221.5	1788.9	2181.4	2395.05	2305.37	570.029	585.687	589.313	610.118	594.805	661.81	497.833	627.308	477.309	293.877	328.777	369.967	0.381155	0.0357073	1.24936	unchanged	0.538672	0.0152609	1.44423	unchanged	0.690965	0.0326418	1.17133	unchanged	1.97954	0.00119603	1.37433	up	-0.157517	0.187705	0.947395	unchanged	0.686919
neg_11251	HAEMATOMMIC ACID	425.678	584.792	555.542	2091.09	1819.15	1804.62	446.98	445.309	522.751	451.298	493.386	502.579	812.56	604.451	729.933	437.261	387.229	423.796	493.401	479.03	451.261	375.123	344.802	322.067	613.8	466.224	432.819	2.01388	0.00247703	1.43055	up	1.86762	0.000913417	1.55773	up	-0.537918	0.0967868	1.05413	unchanged	0.782337	0.0322693	1.27099	unchanged	0.146252	0.428593	0.632298	unchanged	0.568958
neg_11262	Cytidine	853.904	779.219	751.61	835.576	776.216	692.951	561.124	562.503	667.528	429.852	393.371	496.176	497.471	400.223	443.078	204.612	176.025	300.104	266.775	218.459	266.647	156.118	249.232	244.704	214.542	109.152	221.936	0.363716	0.0357091	1.2199	unchanged	-0.0492221	0.633706	0.397762	unchanged	0.252637	0.504616	0.441584	unchanged	0.977886	0.0112252	1.26686	unchanged	0.412938	0.0138134	1.37555	unchanged	0.0231828
neg_11277	(R)-4-Dehydropantoate	675.631	711.227	689.352	858.376	617.07	727.985	376.519	385.407	436.228	298.451	305.765	397.914	519.64	412.14	466.831	225.86	142.105	174.165	179.729	162.182	194.834	218.171	230.114	164.961	161.008	208.566	114.835	0.878939	0.0334898	1.32614	unchanged	0.0857996	0.606322	0.452037	unchanged	0.340243	0.276518	0.715015	unchanged	1.36728	0.00238217	1.32699	up	0.793139	0.000663528	1.50544	up	0.480925
neg_11278	Isopentenyl phosphate	52.2557	71.9304	61.8321	219.5	153.937	166.643	55.1079	42.0252	78.2248	41.2755	36.9831	54.4776	155.161	78.0496	120.616	56.8703	66.097	51.9263	78.4506	90.2449	118.103	83.7854	96.3231	89.4206	73.867	89.4139	115.144	1.62287	0.0123841	1.35292	unchanged	1.53773	0.0211455	1.48508	unchanged	-0.0468494	0.832436	0.151189	unchanged	1.01656	0.111385	1.09565	unchanged	0.0851422	0.786264	0.222612	unchanged	1.41448
neg_11279	2-Oxosuberate	567.006	765.688	707.383	3588.87	3371.52	3357.15	517.386	520.521	487.912	429.08	516.359	540.257	1251.26	1216.48	1268.08	234.005	224.821	212.513	264.855	239.651	273.577	212.137	237.329	230.275	208.926	218.295	184.563	2.75744	0.000529429	1.44137	up	2.3384	1.37839e-05	1.57207	up	0.151962	0.151031	0.872762	unchanged	2.47631	2.8328e-05	1.377	up	0.41904	0.0965324	1.24813	unchanged	1.33029
neg_11282	Deoxyuridine	32.7398	42.1987	38.0709	222.562	108.651	150.811	51.0506	24.1263	29.6288	17.9612	37.1506	65.2521	45.8338	30.1417	60.2836	92.7826	32.838	47.9166	19.6648	21.4612	40.0145	10.7843	6.87264	8.68455	54.9653	44.0183	66.0129	2.20139	0.0560248	1.26764	unchanged	2.09266	0.0649865	1.3843	unchanged	-2.64703	0.0159914	1.26108	unchanged	-0.348892	0.579933	0.412926	unchanged	0.108726	0.777135	0.236641	unchanged	0.178949
neg_11287	Umbelliferone	312.829	484.711	413.349	518.607	424.065	475.331	614.87	564.941	455.732	275.636	250.781	313.821	473.077	495.81	536.212	285.654	225.624	253.316	273.136	198.558	303.856	274.385	181.801	231.383	266.961	261.342	385.834	-0.205909	0.268857	0.802985	unchanged	0.227794	0.308905	0.816996	unchanged	-0.410904	0.206077	0.800663	unchanged	0.977093	0.000633289	1.349	up	-0.433703	0.107944	1.09197	unchanged	0.840989
neg_11291	Indolylmethyl-desulfoglucosinolate	372.336	369.956	347.401	293.209	207.809	304.953	355.733	277.021	237.419	224.019	195.977	211.471	215.986	196.084	236.02	226.879	199.953	182.6	242.777	187.253	247.509	212.65	153.684	153.081	254.108	236.625	220.99	-0.110575	0.668483	0.326265	unchanged	-0.435123	0.0823947	1.31059	unchanged	-0.454428	0.0643818	1.07368	unchanged	0.088733	0.497893	0.477868	unchanged	0.324547	0.164505	1.08893	unchanged	0.0374888
neg_11323	2-Amino-3-oxo-4-phosphonooxybutyrate	424.137	858.32	522.429	318.333	439.481	380.276	565.555	856.408	608.667	405.937	678.299	346.885	168.796	122.951	165.13	690.123	255.234	1000.14	697.13	412.56	248.165	208.433	394.363	657.896	505.548	486.3	479.399	-0.835312	0.0666656	1.20956	unchanged	-0.665293	0.228387	0.997615	unchanged	-0.222824	0.644505	0.361286	unchanged	-2.09026	0.147853	1.03938	unchanged	-0.170019	0.664897	0.346094	unchanged	-1.64727
neg_11332	(+)-Gallocatechin	17.3045	22.0647	10.1048	9.99193	61.8258	16.8862	10.5452	68.4454	76.014	34.951	33.1921	65.9273	2.14447	5.34233	10.5749	31.4534	27.8967	65.5905	2.82184	7.49442	13.7639	7.73121	41.285	11.6165	7.21762	7.52743	13.2763	-0.805241	0.450476	0.558178	unchanged	0.842326	0.507753	0.577521	unchanged	1.11357	0.413447	0.594565	unchanged	-2.79024	0.0918815	1.13504	unchanged	-1.64757	0.22873	0.97663	unchanged	-2.89199
neg_11347	Peonidin 3-O-glucoside	117.469	169.702	85.9225	119.504	134.639	108.944	25.7023	75.0248	76.3947	158.889	132.113	199.692	113.773	89.7127	138.635	67.0637	65.6815	73.6493	177.532	120.041	157.699	116.701	118.866	117.776	103.825	101.968	94.2335	1.03558	0.0480985	1.24401	unchanged	-0.0392192	0.906373	0.104678	unchanged	0.235981	0.0222691	1.23948	unchanged	0.729104	0.0810628	1.16228	unchanged	1.07479	0.100753	1.12917	unchanged	-0.520314
neg_11354	3-(Imidazol-4-yl)-2-oxopropyl phosphate	86.274	105.737	127.36	150.922	137.095	169.415	228.002	218.519	262.282	109.401	116.251	162.181	85.2597	63.1411	85.8471	215.716	267.265	251.081	115.399	125.647	112.942	57.0087	76.971	75.4703	300.426	326.417	286.05	-0.631829	0.00895815	1.34439	down	0.518321	0.0409539	1.31811	unchanged	-2.12384	0.000347158	1.30162	down	-1.64787	0.00253971	1.34975	down	-1.15015	0.00198113	1.46708	down	-0.727399
neg_11360	L-2-Aminoadipate adenylate	982.898	1283.27	1246.35	1404.67	1012.45	1199.21	1405.81	1224.1	1331.86	1384.33	1053.41	1323.77	1462.18	1114.2	1262.11	968.464	960.827	936.597	1333.7	1129.08	1193.44	1107.03	975.588	989.228	1266.21	993.04	1118.15	-0.131621	0.42844	0.6031	unchanged	0.0420153	0.826475	0.182398	unchanged	-0.136808	0.33596	0.646264	unchanged	0.421556	0.0833229	1.16752	unchanged	-0.173637	0.257013	0.864722	unchanged	0.0292266
neg_11361	Kaempferol-3-O-rutinoside	384.325	420.378	381.812	1182.91	660.972	738.574	608.992	335.34	348.382	133.958	165.228	146.283	189.225	181.054	148.239	157.291	64.9991	102.318	172.771	107.889	171.166	41.7789	72.9407	50.0678	239.074	94.4206	156.507	0.998341	0.100325	1.09287	unchanged	1.12201	0.102641	1.28919	unchanged	-1.57218	0.116319	1.02867	unchanged	0.675698	0.122087	1.01464	unchanged	-0.123673	0.730748	0.294424	unchanged	0.219072
neg_11371	4-Amino-2-methyl-5-(phosphooxymethyl)pyrimidine	644.853	683.37	726.352	703.643	556.836	683.284	776.04	695.337	726.3	680.423	646.218	734.643	837.587	766.574	858.483	725.588	645.188	634.135	868.686	612.414	793.708	543.892	517.036	529.225	688.49	668.638	648.027	-0.177128	0.19998	0.91498	unchanged	-0.0799882	0.526054	0.531232	unchanged	-0.334547	0.00115547	1.28335	down	0.29667	0.0189945	1.218	unchanged	-0.0971397	0.224893	0.887243	unchanged	0.256664
neg_11373	(E)-C-HDMAPP	984.047	1258.52	1103.56	2155.82	1536.54	2069.61	852.698	932.086	896.089	1399.99	1424.34	1573.28	1231.43	1220.37	1436.1	618.324	705.691	770.647	1003.59	766.447	761.262	518.714	431.826	481.692	991.556	951.087	766.23	1.10386	0.0322478	1.34943	unchanged	0.784072	0.0383986	1.39768	unchanged	-0.919428	0.0164767	1.23774	unchanged	0.892275	0.00368595	1.32753	up	0.319787	0.0982077	1.22085	unchanged	-0.177726
neg_11384	L-Threonine O-3-phosphate	27.9298	48.0433	29.1943	30.2085	35.0573	14.1165	50.6646	48.9214	33.1898	28.8369	33.3377	21.2121	27.6448	27.9027	27.6951	32.4216	28.2566	27.6073	26.5559	29.0831	14.6515	14.6823	29.4627	20.2527	24.9623	27.5291	21.7576	-0.742102	0.103283	1.04988	unchanged	-0.405797	0.397253	0.676046	unchanged	-0.205363	0.536032	0.439293	unchanged	-0.084854	0.38101	0.67242	unchanged	-0.336305	0.343964	0.718768	unchanged	-0.00249476
neg_11409	4-(2-Hydroxyethoxycarbonyl)benzoate	1101.08	1470.99	873.248	2569.27	2366.3	2257.34	315.269	351.547	393.732	240.461	337.449	323.172	202.435	194.979	264.237	108.927	96.1039	112.706	77.7982	60.5902	73.4047	40.6015	47.5414	46.626	120.371	127.71	105.041	2.76177	0.00117739	1.43731	up	1.06194	0.00771194	1.50231	up	-1.38968	0.004613	1.28662	down	1.05824	0.0295721	1.28139	unchanged	1.69983	0.0427591	1.39225	unchanged	-0.445588
neg_11413	Dihydrosterigmatocystin	5402.95	7713.5	4640.89	12975.4	12880.2	11792.8	1435.03	1558.95	1409.45	1353.08	1978.88	1672.22	1275.89	1111.51	1447.38	828.624	738.696	959.169	510.84	503.843	529.19	390.636	385.193	461.217	734.879	884.921	725.293	3.09589	0.00101106	1.43985	up	1.08417	0.0100723	1.50829	unchanged	-0.922746	0.00874684	1.25313	down	0.602011	0.0256997	1.21455	unchanged	2.01172	0.0401701	1.40561	unchanged	-0.383987
neg_11414	Gentiopicrin	28.9605	2.78958	3.9749	2.7988	237.639	8.15232	48.6196	1093.17	515.339	18.031	3.77543	124.301	2.68758	9.06039	16.7684	7.4991	77.1395	12.8012	13.5072	0	12.1893	70.3503	118.856	74.8762	0	5.88755	2.52568	-2.73684	0.257111	0.868743	unchanged	2.79877	0.456419	0.6541	unchanged	4.97219	0.0301272	1.23209	unchanged	-1.77272	0.413174	0.618536	unchanged	-5.53561	0.215429	1.01272	unchanged	-2.35717
neg_11415	Norsolorinic acid	1139.64	1288.47	1401.95	1211.15	1153.71	1339.24	1702.87	1534.47	1409.66	999.527	854.612	1079.58	1012.02	636.709	826.846	2300.56	2453.8	2145.75	982.11	758.612	1050.32	636.842	734.229	822.069	3396.48	2208.97	3128.16	-0.32718	0.0444002	1.21493	unchanged	-0.0482437	0.679379	0.342924	unchanged	-1.99358	0.024071	1.24413	unchanged	-1.47886	0.000559136	1.35367	down	-0.278936	0.0759955	1.16664	unchanged	-0.244964
neg_11417	Oxytetracycline	1737.74	2233.81	1992.18	2530.73	2023.69	2280.31	3908.74	4099.75	4036.03	2569.86	2235.42	2353.95	3209.71	2203.25	2963.08	4154.1	4081.04	3977.78	2505.59	2102.28	2180.26	2586.06	2733.04	2536.46	5640.06	6024.69	5102.83	-0.81742	0.00305433	1.42021	down	0.196669	0.229273	0.910087	unchanged	-1.09389	0.00600743	1.28735	down	-0.544069	0.0482475	1.24313	unchanged	-1.01409	0.00188177	1.50358	down	0.226462
neg_11418	104-2	2587.46	2533.5	2195.38	749.717	1119.02	776.948	3061.93	3397.25	3649.99	864.178	598.25	1194.02	100.441	187.969	391.024	556.734	637.472	784.588	257.539	251.547	387.773	526.093	479.735	521.212	80.4113	108.394	199.852	-1.93395	0.000517279	1.42327	down	-1.46748	0.000807392	1.53951	down	1.97417	0.00380492	1.28283	up	-1.54222	0.0184807	1.23111	unchanged	-0.46647	0.0140849	1.38635	unchanged	-1.96709
neg_11420	Mirificin	881.896	1080.64	1135.22	710.455	575.804	831.855	1257.78	1019.31	1034.82	1310.85	1115.61	1278.48	956.112	784.064	950.009	1277.79	1209.2	1179.84	1406.65	1284.2	1229.5	769.272	786.951	811.931	1973.23	1877.8	1761.83	-0.644884	0.0204196	1.272	unchanged	-0.548446	0.0377648	1.31853	unchanged	-1.24497	0.00231547	1.30175	down	-0.446827	0.0144096	1.28517	unchanged	-0.0964376	0.547947	0.474015	unchanged	-0.461745
neg_11429	Isoprene	0	11.7899	3.90811	2.38662	3.2091	5.13924	351.826	208.586	209.331	2.2739	0	0	2.57641	0.72683	3.57039	49.7683	18.263	39.9177	2.31815	0	0	0	0	0	2.28645	1.50253	2.17593	-6.16399	0.0336201	1.35117	unchanged	-0.548267	0.683927	0.35694	unchanged	#DIV/0!	0.0148429	1.27208	unchanged	-3.97313	0.0674085	1.20667	unchanged	-5.61572	0.0334851	1.42235	unchanged	1.5959
neg_11432	Proclavaminic acid	439.793	531.864	556.493	1313	1226.17	1409.24	554.463	494.87	480.982	516.504	559.5	678.302	1364.97	1414.03	1524.92	342.356	266.037	276.716	291.277	292.855	357.559	392.29	386.819	362.956	85.6893	118.348	145.28	1.36744	0.00132873	1.42875	up	1.36948	0.000477487	1.55681	up	1.70903	0.000836615	1.29754	up	2.28172	0.000242263	1.37164	up	-0.00204301	0.98727	0.0128215	unchanged	1.29475
neg_11448	Naringin	2071.7	2725.94	2611.16	2364.3	1957.78	2699.12	3175.21	2825.3	2757.64	3060.27	2970.28	3317.59	3131.97	2257.58	2816.7	3485.51	3291.18	3190.03	3868.57	3590.53	3585.72	2455.94	2464.85	2507.12	5097.46	5053.06	4851.06	-0.318909	0.0961197	1.09212	unchanged	-0.077523	0.683417	0.33751	unchanged	-1.01409	0.000578363	1.30746	down	-0.280395	0.137826	1.01588	unchanged	-0.241386	0.146052	1.04039	unchanged	-0.187955
neg_11458	Dihydroclavaminic acid	307.898	365.739	367.018	673.837	590.288	642.232	358.71	367.788	344.925	269.448	304.817	354.539	665.192	694.65	699.404	272.81	213.234	237.56	223.43	242.571	251.989	272.118	284.285	259.833	148.832	144.373	210.724	0.831288	0.00488981	1.42004	up	0.873326	0.000945053	1.54018	up	0.695767	0.0298846	1.20442	unchanged	1.50884	0.000101422	1.37184	up	-0.0420383	0.659585	0.366005	unchanged	1.14867
neg_1146	Bis-gamma-glutamylcystine	86294	89531.7	94665.4	121329	102889	137108	105859	99661	92673.4	88631.7	81113.7	95203.2	134036	115717	126706	99697.3	98728.2	87963	101048	81491.3	90449.1	92194.4	98283.4	84788.8	122049	122764	107311	0.277052	0.155961	1.01638	unchanged	0.417719	0.0844932	1.30798	unchanged	-0.355256	0.0178598	1.16819	unchanged	0.394518	0.0127832	1.26304	unchanged	-0.140668	0.122902	1.08704	unchanged	0.506779
neg_11466	Uroporphyrinogen III	76.6518	48.4113	78.7202	31.1875	230.854	142.64	71.1292	54.249	306.202	61.1684	50.8044	243.584	10.2576	16.8674	53.76	236.516	218.993	499.524	40.1883	36.0058	27.9314	45.1434	70.1748	54.6084	102.064	125.03	69.9053	-0.0928425	0.933139	0.0621683	unchanged	0.98975	0.365932	0.783776	unchanged	-0.805546	0.101173	1.00817	unchanged	-3.56161	0.0817159	1.16608	unchanged	-1.08259	0.449376	0.640601	unchanged	-2.13614
neg_11467	trans-2-Enoyl-OPC6-CoA	29.7933	22.2954	60.9898	43.7944	20.4059	16.6093	143.699	67.2294	82.9966	661.39	582.948	154.12	1245.72	836.133	270.28	689.013	333.556	197.081	709.243	536.733	298.113	123.077	423.161	578.978	626.185	2953.19	1911.4	-1.86285	0.0790461	1.1834	unchanged	-0.484725	0.505569	0.544843	unchanged	-2.28681	0.158618	0.952789	unchanged	0.947506	0.321236	0.702214	unchanged	-1.37812	0.105402	1.15028	unchanged	0.750136
neg_11476	Urate-3-ribonucleoside	1237.91	1500.15	1568.96	1814.05	1327.62	1777.61	2264.71	2009.11	1965.31	1562.89	1541.52	1557.64	1058.23	704.01	841.333	1560.81	1408.66	1308.4	1505.9	1341.56	1272.85	732.703	696.342	692.968	2542.28	2270.66	2401.14	-0.3429	0.0876221	1.1119	unchanged	0.191757	0.344035	0.757435	unchanged	-1.76538	0.00169779	1.30388	down	-0.716401	0.0145424	1.25589	unchanged	-0.534657	0.00954068	1.39909	down	-0.840477
neg_11478	2'-Deoxyinosine 5'-phosphate	46.8498	99.6122	73.5017	16.8979	32.2022	49.7528	284.35	482.762	205.486	89.6893	83.295	51.3173	45.0205	17.248	48.5446	71.8866	88.5041	57.6462	122.574	108.514	106.765	34.9333	13.2233	35.4368	192.508	163.467	211.208	-3.29849	0.0698482	1.25533	unchanged	-1.15391	0.100703	1.17729	unchanged	-2.76235	0.00188156	1.28614	down	-0.976443	0.0556875	1.10523	unchanged	-2.14458	0.0886215	1.26346	unchanged	-1.01731
neg_11481	trans,trans-Farnesyl diphosphate	84.0744	130.974	187.293	829.434	780.323	818.402	215.095	202.183	226.853	124.985	175.199	176.911	1159.56	1336.47	1150.22	122.819	130.477	169.905	99.9669	111.064	129.767	844.056	843.994	824.007	94.3159	79.9107	55.7961	1.91444	6.63098e-05	1.44118	up	2.59337	0.00030092	1.56841	up	3.44902	5.03615e-06	1.30901	up	3.107	0.00203045	1.36896	up	-0.678934	0.106967	1.21058	unchanged	2.93406
neg_11491	Deacetylasperulosidic Acid	189.711	218.625	224.68	1098.62	631.239	491.552	508.174	414.133	389.22	240.625	200.58	219.669	104.101	72.1866	96.7068	514.656	417.25	425.185	314.892	218.003	285.35	156.58	126.992	180.94	619.515	546.727	631.085	0.760232	0.237515	0.908894	unchanged	1.81116	0.101608	1.2931	unchanged	-1.95206	0.000464606	1.29853	down	-2.31357	0.00423885	1.35649	down	-1.05093	0.0180023	1.44292	unchanged	-1.2755
neg_11502	Coumestrol	1374.2	1504.02	1276.73	2789.12	2367.57	2843.75	2374.61	2206.62	2040.86	2326.82	1962.72	2412.95	3948.12	3556.92	3648.23	1331.2	1206.93	1287.36	2397.78	1961.35	2432.55	3910.8	2764.21	3344.69	1504.12	1421.14	1204.94	0.272795	0.0725664	1.1386	unchanged	0.945248	0.00600762	1.52627	up	1.27855	0.0212331	1.2373	unchanged	1.54375	0.00108394	1.37059	up	-0.672453	0.00335953	1.46315	down	0.734695
neg_11511	S-(Hercyn-2-yl)-L-cysteine S-oxide	15310.9	17210.1	19083.5	13208.3	11208.4	14368.3	1405.75	1674.35	2078.96	35763.8	30677.5	35432	30281.6	24093.7	29932.1	1654.66	1612.86	1745.99	33343.5	25963.8	34556.1	23117.8	22361.9	19418	1997.82	2077.19	2065.03	2.91032	0.00506966	1.42342	up	-0.411996	0.0415819	1.30968	unchanged	3.40185	0.00329154	1.30349	up	4.07176	0.00570129	1.36179	up	3.32232	0.00393015	1.50589	up	-0.273045
neg_11529	Deoxyshikonin	251.638	277.152	97.6007	19.3698	263.267	31.0858	54.1365	299.018	724.439	273.66	101.638	692.702	66.3879	27.3132	56.507	234.285	153.657	408.637	87.7737	33.9283	102.251	76.9499	110.922	116.207	43.7464	32.1764	53.3919	-1.78025	0.325041	0.74244	unchanged	-0.99757	0.350317	0.744983	unchanged	1.23356	0.0250848	1.17777	unchanged	-2.40685	0.100037	1.1258	unchanged	-0.78268	0.527636	0.526415	unchanged	-2.82988
neg_1154	3-Dehydro-L-threonate	56509	49145.2	62068.4	78388	73333.2	87071.1	93592.3	76013.2	92143.7	43469.9	34170.4	52238	74747.5	71181.5	74876.4	61866.6	51634.7	53517.9	56230.7	32934.8	47520.3	48195	36814.6	45042.5	59072.2	59823.3	49710.4	-0.132429	0.336704	0.697079	unchanged	0.509678	0.012599	1.43081	unchanged	-0.374565	0.0523113	1.05827	unchanged	0.402762	0.0188088	1.28828	unchanged	-0.642107	0.0135763	1.39767	unchanged	0.765615
neg_11556	6-Mercaptopurine	84.0585	104.945	80.0395	2289.03	1515.48	1004.13	93.5633	95.9632	96.9233	128.314	102.276	115.353	739.729	758.493	820.555	85.6518	77.9664	71.5729	124.223	80.1366	101.531	105.786	82.64	112.899	106.191	90.485	104.836	4.06928	0.0562572	1.29342	unchanged	4.15972	0.055805	1.4121	unchanged	-0.000892254	0.995606	0.0157586	unchanged	3.30146	0.000943653	1.37418	up	-0.0904455	0.531529	0.529011	unchanged	2.74476
neg_11557	ACETYLTRYPTOPHANAMIDE	617.637	526.51	619.435	541.828	525.197	509.576	342.477	382.18	393.436	57.3254	50.7301	63.9695	80.0758	64.9856	70.1614	85.641	72.9822	72.6352	42.889	24.23	23.3936	30.856	29.1977	25.585	21.2932	15.5182	31.1921	0.495777	0.00243526	1.4051	up	-0.16169	0.171298	1.09778	unchanged	0.332653	0.32783	0.686937	unchanged	-0.103675	0.434336	0.551588	unchanged	0.657467	0.00860009	1.44857	up	0.323214
neg_11562	6-O-Methyldeacetylisoipecoside	231.366	232.198	208.522	357.743	307.683	193.694	427.19	413.997	356.452	281.077	242.969	233.749	304.562	215.31	256.444	280.675	274.761	248.165	214.93	175.55	155.146	335.093	310.728	230.082	125.45	183.598	90.2793	-0.479263	0.131437	1.05109	unchanged	0.354212	0.327043	0.842113	unchanged	1.1332	0.0199192	1.16707	unchanged	-0.0498329	0.767086	0.225457	unchanged	-0.833475	0.00865535	1.47089	down	0.0348376
neg_11572	dTDP-4-dimethylamino-4,6-dideoxy-5-C-methyl-D-allose	118.685	219.952	190.01	701.864	173.057	301.072	371.686	209.434	132.378	256.078	182.461	116.397	171.172	124.526	91.4985	111.297	155.28	104.299	236.125	225.415	160.479	64.2266	147.874	120.92	172.784	149.408	183.905	0.720897	0.446549	0.583698	unchanged	1.1535	0.307076	0.871521	unchanged	-0.603801	0.130554	0.967245	unchanged	0.062132	0.856957	0.13484	unchanged	-0.432604	0.486146	0.567198	unchanged	-0.519253
neg_11576	Desulfoglucotropeolin	42.642	61.9164	9.64505	18.4109	74.8735	11.3846	33.0525	87.9822	106.771	46.4192	17.5109	160.983	5.52043	5.71659	45.563	71.6838	34.9689	117.539	17.0992	4.79886	27.7624	83.6091	23.5246	50.9426	31.3138	5.42708	18.2217	-1.12197	0.242135	0.816051	unchanged	-0.125773	0.906261	0.0999275	unchanged	1.5241	0.17619	0.883333	unchanged	-1.98077	0.130086	0.985529	unchanged	-0.996201	0.240003	0.874822	unchanged	-1.98541
neg_11577	Sinapine	138.433	117.081	39.0903	6.02351	191.563	0	0	0	14.0315	159.097	107.02	194.132	10.4193	6.39904	14.9417	3.34354	10.1614	5.40243	27.1526	72.9657	52.4961	33.5752	87.2266	45.2924	0	3.90505	0	3.81574	0.433233	0.629875	unchanged	-0.576296	0.675718	0.356113	unchanged	5.41052	0.079088	1.12229	unchanged	0.748269	0.252759	0.768381	unchanged	4.39204	0.0869887	1.27377	unchanged	-3.85713
neg_11579	Vibriobactin	48.6551	59.542	68.7685	90.4738	49.1799	39.4298	34.8382	7.23626	32.0318	176.297	192.755	56.8718	304.193	167.997	113.237	23.0731	9.04337	23.6035	155.6	391.716	201.997	53.4531	168.609	108.764	0	19.969	12.1436	1.27296	0.14191	1.00889	unchanged	0.0171629	0.969358	0.0317581	unchanged	3.36486	0.0916044	1.08219	unchanged	3.39322	0.0886643	1.15768	unchanged	1.2558	0.03822	1.29577	unchanged	0.458897
neg_11581	Formylmethanofuran	102.771	46.2631	25.4089	6.50741	311.579	13.1981	23.5958	65.535	277.038	187.867	35.3932	334.134	17.3827	13.098	47.212	116.133	158.611	348.005	27.1339	34.303	30.6578	106.383	167.584	133.167	51.8656	43.4109	28.9533	-0.144438	0.931995	0.0639509	unchanged	0.925319	0.658537	0.387471	unchanged	1.71249	0.022461	1.21385	unchanged	-3.0028	0.122512	1.07907	unchanged	-1.06976	0.505627	0.554162	unchanged	-2.84285
neg_11584	N-Acetyl-N6,N6,O-tridemethylpuromycin-5'-phosphate	88.6536	172.186	57.4861	6.35426	524.378	51.095	5.33223	23.6992	285.515	192.609	69.0573	806.802	20.7865	37.3735	89.9182	173.306	172.295	637.801	51.9389	88.6109	57.0979	231.3	302.072	279.254	102.362	85.264	91.8189	0.887317	0.668311	0.332648	unchanged	0.870087	0.651843	0.396442	unchanged	1.54003	0.0102415	1.27078	unchanged	-2.73142	0.212566	0.916128	unchanged	0.0172293	0.990558	0.0102611	unchanged	-2.85111
neg_11587	Aucubin	195.705	248.625	330.854	268.201	202.381	308.198	153.179	114.689	194.381	111.116	127.04	203.482	117.656	114.646	148.224	26.8071	15.6788	35.6613	57.5626	70.9345	95.9167	60.9273	54.9764	53.8691	20.4906	16.6744	4.53556	0.752546	0.0564697	1.16738	unchanged	0.00667671	0.982076	0.0203768	unchanged	2.02547	0.00510538	1.2722	up	2.28373	0.00338811	1.33856	up	0.74587	0.0998002	1.14513	unchanged	-0.214865
neg_11590	Baccatin III	1601.48	1563.81	2183.07	4934.88	3902.68	3799.94	2250.62	2265.42	2411.81	594.945	657.703	729.28	642.559	574.474	809.733	752.278	472.569	582.567	190.736	206.721	169.261	128.257	220.256	215.059	133.614	114.33	257.123	0.867232	0.0322364	1.34745	unchanged	1.24054	0.00885283	1.49136	up	0.158127	0.737737	0.227277	unchanged	0.165253	0.533647	0.440422	unchanged	-0.373311	0.111575	1.1967	unchanged	0.0322757
neg_11600	Isochorismate	22.786	23.8105	45.9724	56.2266	115.181	106.496	35.7053	69.7009	97.1223	23.6224	37.5805	23.7	37.7481	32.8724	110.047	24.9941	22.0946	133.206	67.6652	41.8866	177.729	37.7129	6.12982	168.391	59.0849	34.1047	66.576	0.456458	0.381295	0.637958	unchanged	1.58598	0.0621427	1.32692	unchanged	0.4097	0.760578	0.202115	unchanged	0.00298227	0.99791	0.00077907	unchanged	-1.12953	0.163916	1.04726	unchanged	1.08945
neg_11601	2-[(L-Alanin-3-ylcarbamoyl)methyl]-2-hydroxybutanedioate	149.302	152.463	151.491	112.071	173.119	84.2676	235.651	256.002	296.028	19.9847	28.948	33.5997	8.84277	14.5305	14.1822	30.0529	32.2267	14.3585	50.7138	32.3316	27.2395	6.00321	20.5314	16.6852	59.0843	26.1423	40.1652	-1.0922	0.0155567	1.31337	unchanged	-0.29492	0.398619	0.739943	unchanged	-1.53668	0.0855836	1.04428	unchanged	-1.02904	0.136285	1.01919	unchanged	-0.797283	0.0241244	1.44935	unchanged	-1.13594
neg_11602	Limonin	2501.97	3121.01	2937.94	7574.15	6215.7	6342.84	3571.88	3425.38	3835.67	2793.93	2619.32	3222.79	4655.97	3788.32	4486.27	1835.71	1626.61	1950.84	2401.99	2180.96	2176.5	1916	2058.31	1998.03	2147.16	2065.81	1795.67	0.894115	0.0138457	1.3866	unchanged	1.2337	0.00557325	1.53056	up	-0.00874274	0.923111	0.0741864	unchanged	1.25624	0.00590305	1.34353	up	-0.339586	0.0329264	1.31582	unchanged	0.582341
neg_11603	Linarin	120.813	92.9449	38.2672	3.4104	427.212	50.4531	9.52494	119.259	355.164	127.229	18.5472	247.503	0.358106	11.493	25.6409	66.5023	89.0565	115.716	2.75643	9.72536	4.83054	193.987	84.4203	61.4042	17.1506	7.85322	4.09332	-0.0085912	0.995755	0.00253616	unchanged	0.932692	0.628661	0.42572	unchanged	3.54578	0.125677	1.03639	unchanged	-2.8551	0.0166638	1.27419	unchanged	-0.941284	0.530708	0.526294	unchanged	-3.3909
neg_11620	L-Glutamine	79.7519	104.303	89.6583	81.5826	78.75	103.178	73.7384	54.492	60.519	177.021	158.049	170.455	184.3	125.769	167.557	124.668	93.8672	127.382	250.813	179.452	225.671	179.326	154.892	202.457	163.855	134.218	147.916	0.481391	0.0652914	1.14403	unchanged	-0.0547994	0.762476	0.25141	unchanged	0.26704	0.148877	0.881771	unchanged	0.465456	0.11212	1.00564	unchanged	0.536191	0.0384623	1.27936	unchanged	-0.0818973
neg_11621	alpha-1,5-L-Arabinobiose	253.967	1812.58	525.672	1107.81	1634.68	911.071	698.649	612.316	507.323	374.943	735.223	413.821	719.419	700.465	685.46	168.284	117.939	159.194	283.268	236.693	319.605	256.936	265.554	307.472	250.249	208.272	178.427	1.00672	0.0972528	1.16563	unchanged	0.495114	0.553627	0.500487	unchanged	0.38187	0.0737895	1.0075	unchanged	2.24083	3.10143e-05	1.37464	up	0.51161	0.646024	0.394047	unchanged	0.466205
neg_11630	Ala Thr Val Glu	192482	211293	217836	240823	209704	211259	217668	227554	229580	129240	124406	149573	147963	132857	156968	67657.3	49220.9	57814.4	83770.6	83744.7	88307.1	67211.3	62621	61641.5	32232.8	29846.7	35973.1	-0.0280999	0.718784	0.283784	unchanged	0.0903526	0.354043	0.735935	unchanged	0.965518	0.000231627	1.29519	up	1.32542	0.00081433	1.34987	up	-0.118452	0.130056	1.10079	unchanged	0.118669
neg_11631	(1R,10aS)-1,4,10,10a-Tetrahydrophenazine-1-carboxylate	8041.58	8999.55	9890.63	11459.5	9616.68	9926.45	9269.41	8844.37	9763.31	5361.57	5031.03	6004.67	5848.11	5302.73	6065.59	3710.15	2556.46	3493.81	3494.76	3306.99	3461.37	2227.5	2256.74	2303.34	1827.42	1851.32	1964.14	0.153308	0.201418	0.922556	unchanged	0.20308	0.157512	1.03337	unchanged	0.266466	0.003951	1.26859	up	0.818771	0.00670834	1.30375	up	-0.0497716	0.634554	0.38902	unchanged	0.070331
neg_11649	Valienone	130.943	366.675	241.539	1914.32	1849.35	2132.77	153.969	139.75	169.616	105.836	197.1	152.144	375.813	281.354	385.602	84.2421	99.3432	93.4057	180.382	114.273	155.965	75.157	89.9861	107.233	128.81	107.535	136.326	3.66971	0.00204743	1.43683	up	2.99589	0.000133748	1.56337	up	-0.452305	0.057825	1.05406	unchanged	1.91251	0.0152585	1.33201	unchanged	0.673824	0.308825	0.848118	unchanged	1.19623
neg_11650	Tabtoxinine-delta-lactam	408.341	523.302	501.855	1569.06	1271.15	1290.34	540.065	540.316	703.242	481.99	464.7	516.894	570.541	501.798	587.078	536.418	475.553	559.849	523.822	409.613	477.629	354.147	327.458	297.685	741.362	759.218	557.962	1.21152	0.00489319	1.38951	up	1.52679	0.00588949	1.53604	up	-1.07182	0.0247148	1.22728	unchanged	0.0782406	0.46556	0.511567	unchanged	-0.31527	0.157831	1.01761	unchanged	0.181171
neg_11653	6-Aminopenicillanate	28.1584	24.919	17.2888	385.047	247.126	276.223	17.7999	10.0255	19.8334	0	21.5096	16.2581	50.1292	28.9207	29.1404	0	12.5646	14.3117	34.6909	11.3238	23.7372	36.2344	18.1095	17.5513	13.744	30.7458	28.8951	4.25251	0.0202992	1.38517	unchanged	3.69037	0.0213164	1.50824	unchanged	-0.0295883	0.954467	0.0256025	unchanged	2.00917	0.0397754	1.17345	unchanged	0.562139	0.160513	0.992055	unchanged	1.51834
neg_11655	2'-Deoxyinosine 5'-monophosphate	26.8352	101.328	55.5399	16.2938	49.6967	73.9176	285.127	568.74	250.577	23.297	56.819	23.4971	3.84341	17.3147	29.1697	50.146	152.391	60.2581	15.0794	25.209	38.9518	0.0349386	16.1541	3.64676	74.8437	166.835	60.5351	-2.98077	0.0820483	1.21953	unchanged	-0.392896	0.623879	0.405287	unchanged	-3.92939	0.102731	1.06385	unchanged	-2.38451	0.155806	1.00122	unchanged	-2.58787	0.086979	1.2615	unchanged	-1.04178
neg_11662	Pseudolaric acid A-O-beta-D-glucopyranoside	81.5705	40.8506	31.4434	0	243.616	1.27938	3.50537	52.282	128.102	13.5712	9.70936	75.2646	0	0	14.0131	16.8706	62.0867	34.6717	19.6085	0	9.14182	13.6942	7.13255	11.6093	0.590682	0	1.38121	0.413329	0.834599	0.165128	unchanged	0.670507	0.746013	0.285856	unchanged	4.03994	0.030146	1.22012	unchanged	-3.01949	0.11507	1.05308	unchanged	-0.257177	0.817493	0.192002	unchanged	-2.81401
neg_1167	Palmitoyl-CoA	2.52738	173.067	4.7556	2.44624	7.48539	9.53777	0.548198	16.8062	0.17738	0.619311	0.897522	29.1245	1.46968	3.40462	4.39942	1.12977	40.2075	228.632	0.498916	2.31796	5.34495	167.567	2.68676	85.6591	2.64242	0.559852	0.370901	0.151235	0.920419	0.076818	unchanged	-3.21152	0.442611	0.676804	unchanged	6.16231	0.219208	0.870045	unchanged	-4.8635	0.341536	0.724189	unchanged	3.36276	0.438179	0.658538	unchanged	-1.72426
neg_11675	dTDP-4-amino-4,6-dideoxy-D-glucose	227.693	200.59	210.09	427.196	201.1	266.172	947.199	283.404	181.956	1489.13	1235.83	397.83	4645.63	565.755	908.501	2060.11	645.775	386.123	868.935	1570.16	1097.06	589.903	716.556	592.478	989.82	854.691	1747.8	-0.659208	0.55138	0.473941	unchanged	0.48663	0.331371	0.839058	unchanged	-0.919721	0.176833	0.926118	unchanged	0.98496	0.531621	0.463668	unchanged	-1.14584	0.394702	0.721013	unchanged	0.97067
neg_11693	2'-Hydroxydihydrodaidzein	61.1631	60.681	33.7704	89.3267	93.416	41.7076	282.651	143.366	101.829	129.304	57.5002	44.2696	81.2945	21.6412	29.9301	137.84	34.324	37.4451	180.307	38.1744	57.7921	56.989	25.7642	54.2527	37.2799	31.4697	50.8044	-1.23372	0.198961	0.957882	unchanged	0.52842	0.309322	0.815742	unchanged	0.196576	0.646152	0.316324	unchanged	-0.657735	0.555136	0.434635	unchanged	-1.76214	0.147958	1.13483	unchanged	-0.798383
neg_11696	Premithramycinone	95.0236	167.509	162.172	5835.31	4831.55	4745.36	146.662	144.479	142.564	208.374	131.583	125.091	822.979	632.746	733.181	102.322	65.3114	76.951	83.9444	59.1365	99.4674	104.985	93.9715	100.412	99.8026	115.142	83.7972	5.15122	0.00487323	1.4294	up	5.18147	0.00471779	1.56033	up	0.0030204	0.98427	0.0149764	unchanged	3.16181	0.00557535	1.35723	up	-0.0302552	0.909476	0.0961441	unchanged	2.23476
neg_11699	(R)-(Homo)3-citrate	902.268	963.771	1070.48	3079.26	2837.88	2531.6	1799.2	1898.88	2398.95	639.935	748.306	844.617	943.769	758.239	937.103	606.969	541.928	588.851	819.875	632.223	510.53	919.769	893.167	792.295	599.381	571.332	489.033	0.470629	0.0336482	1.22679	unchanged	1.52463	0.00420057	1.55061	up	0.650449	0.00378412	1.25057	up	0.602833	0.0292408	1.26685	unchanged	-1.054	0.0235137	1.42937	unchanged	0.24116
neg_11701	Biochanin A 7-O-(6-O-malonyl-beta-D-glucoside)	6251.08	7904.34	7598.23	6437.65	5963.52	7546.16	18898.8	16942.5	16695.6	11177.1	9962.97	11348.2	11117.8	7932.69	10060.9	18503.9	17417.5	18199.6	12592.8	10611.4	10104	9012.69	9765.05	9596.29	25132.2	21587.4	21978.9	-1.39714	0.000442068	1.42653	down	-0.125062	0.433161	0.628572	unchanged	-1.27571	0.00533921	1.29193	down	-0.894607	0.00705238	1.3412	down	-1.27208	0.000468664	1.50012	down	-0.158336
neg_11711	Quercetin-3-O-��-D-glucose-7-O-��-D-gentiobiosiden	165.387	458.874	498.234	1233.43	141.588	354.985	1406.27	649.82	267.05	467.448	514.205	151.698	922.344	363.663	322.778	433.46	225.201	156.26	370.382	480.089	404.308	161.27	167.353	153.13	641.579	1025.7	793.589	-0.425296	0.697374	0.296519	unchanged	0.62407	0.612975	0.435991	unchanged	-2.3528	0.0273473	1.23892	unchanged	0.98124	0.306066	0.731789	unchanged	-1.04937	0.355282	0.754	unchanged	0.505378
neg_11719	3-Oxotetradecanoyl-CoA	30.8604	15.0298	82.9058	21.0769	23.4275	9.76991	430.435	54.6577	68.8544	203.125	271.999	81.5153	1088.84	405.033	479.615	194.246	104.526	159.636	82.6584	301.98	468.794	260.579	129.955	253.935	225.107	1174.66	1305.2	-3.35141	0.308238	0.810002	unchanged	-1.24675	0.349026	0.802463	unchanged	-2.06943	0.179316	0.924187	unchanged	2.10604	0.143055	1.04179	unchanged	-2.10466	0.368149	0.752953	unchanged	1.82593
neg_11723	Xanthurenic acid	558.884	592.293	717.836	673.053	714.673	759.541	2526.77	2721.51	3675.72	163.54	180.29	187.413	157.856	157.87	191.715	302.138	157.474	277.633	170.46	153.505	174.035	108.774	96.0786	121.262	188.506	185.126	197.022	-2.05519	0.0233576	1.37552	unchanged	0.200225	0.187202	1.02398	unchanged	-0.807236	0.00240805	1.28739	down	-0.538903	0.224339	0.883223	unchanged	-2.25541	0.0204393	1.45523	unchanged	-0.0661327
neg_11727	Baicalin	6473.33	7167.95	6386.88	5134.12	4489.82	4282.51	11498.9	13657.1	11820.9	6745.92	7001.98	7433.21	5881.96	4437.53	5657.2	12643.8	12416.6	12013.3	6352.43	5605.81	6667.57	5165.92	5172.36	5738.67	14065.2	14099.5	14502	-1.41087	0.0033754	1.41897	down	-0.526274	0.00461413	1.48882	down	-1.40811	6.80381e-06	1.30852	down	-1.21443	0.00132685	1.36528	down	-0.884596	0.00760613	1.47392	down	-0.406809
neg_11743	N-Acetylornithine	162.362	201.828	205.685	141.386	170.563	162.076	82.6296	116.224	90.7964	145.956	171.912	206.006	149.469	136.155	132.233	56.1528	57.949	37.4003	99.2805	85.048	102.09	33.1528	47.1973	44.2377	6.54492	12.0149	10.7837	0.710652	0.0104868	1.32359	unchanged	-0.265683	0.135493	1.10071	unchanged	2.08605	0.00979007	1.25562	up	1.46367	0.000584267	1.35386	up	0.976335	0.00708624	1.42866	up	-0.326208
neg_11745	2-(6'-Methylthio)hexylmalic acid	3420.61	4245.82	3541.81	2706.24	3019.26	2987.27	2068.37	2262.03	2547.41	3165.94	3374.97	4243.25	2634.23	2465.6	2464.93	2425.78	1542.94	2097.48	2501.84	1984.16	2372.46	1343.92	1288.23	1327.16	1363.5	1238.88	1110.47	0.341182	0.0274495	1.26078	unchanged	-0.363356	0.0688348	1.31363	unchanged	0.0927223	0.377943	0.626573	unchanged	0.318502	0.187515	0.944923	unchanged	0.704538	0.0150136	1.41062	unchanged	-0.511547
neg_11748	Phosphoenolpyruvate	66.055	106.444	105.088	232.939	193.205	173.772	282.786	353.162	627.398	94.1005	295.112	73.2823	233.149	151.379	203.627	198.75	157.747	408.561	80.1527	107.138	92.6985	198.581	366.787	421.108	165.464	479.734	157.167	-1.07442	0.166955	1.03683	unchanged	1.11182	0.00950178	1.45904	up	0.298027	0.654959	0.303112	unchanged	-0.379373	0.532926	0.470777	unchanged	-2.18624	0.0866664	1.27842	unchanged	0.346759
neg_11767	2-Hydroxy-6-oxoocta-2,4,7-trienoate	102.734	257.956	180.379	101.966	139.7	173.507	87.7898	117.7	155.049	75.1053	202.848	121.185	65.559	70.7569	72.7951	187.666	91.3755	152.052	114.609	167.967	75.843	33.9626	84.5115	58.011	99.0029	164.071	83.6709	0.203558	0.556121	0.442602	unchanged	-0.382102	0.461293	0.616304	unchanged	-0.97433	0.134805	0.921951	unchanged	-1.04373	0.118239	1.09799	unchanged	0.58566	0.313536	0.799469	unchanged	-0.932621
neg_11769	Cinnavalininate	754.494	1752.06	1072.86	736.864	808.044	1038.83	657.094	891.888	997.072	575.728	1393.19	629.791	665.133	458.72	434.811	1387.2	451.35	1027.53	769.006	1081.13	551.405	249.075	563.09	445.166	650.182	901.8	649.729	0.0211973	0.930719	0.0682818	unchanged	-0.470264	0.378161	0.747874	unchanged	-0.808259	0.064862	1.03031	unchanged	-0.878768	0.247121	0.844773	unchanged	0.491461	0.36432	0.739246	unchanged	-0.737482
neg_11787	Gibberellin A19	303.994	288.271	476.203	1317.81	1043.19	994.419	114.295	223.822	189.552	410.303	591.639	890.861	1952.02	2166.6	1845.74	138.807	140.576	211.446	643.103	624.336	450.815	1485.79	1447.03	1303.9	291.446	263.093	214.266	2.66879	0.00670164	1.40841	up	1.65095	0.00565948	1.50602	up	2.46226	0.000632821	1.30459	up	3.60308	0.00159659	1.37034	up	1.01784	0.0760352	1.21194	unchanged	1.65584
neg_11790	Urdamycinone F	1169	1448.61	1512.87	1101.9	983.362	1069.95	2760.5	2396.32	2328.2	1576.23	1538.44	1581.27	1497.12	1348.74	1397.33	2098.52	1537.02	1684.09	1688.07	1415.82	1307.34	1209.01	1205.5	1104.97	1562.21	1410.43	1192.94	-1.24627	0.00575455	1.41761	down	-0.388575	0.0788412	1.29986	unchanged	-0.243156	0.173861	0.902995	unchanged	-0.326176	0.159517	0.992475	unchanged	-0.857694	0.00338677	1.45491	down	-0.146265
neg_11796	Premithramycin A2'	570.471	1031.38	763.365	1111.95	1011	800.151	365.541	679.826	511.978	155.875	139.62	187.525	109.174	126.313	123.938	87.4528	325.182	199.7	70.6125	100.506	141.713	170.844	116.139	151.192	284.786	263.224	205.016	0.908414	0.0243487	1.25514	unchanged	0.305532	0.322938	0.782466	unchanged	-0.78119	0.0272423	1.14989	unchanged	-0.768629	0.344273	0.716233	unchanged	0.602882	0.180489	0.975969	unchanged	-0.426391
neg_11798	8-Demethyl-8-(methylamino)riboflavin	163.055	104.639	16.2741	11.8017	535.87	30.0034	10.5129	66.5725	505.044	180.83	28.2725	1046.68	23.9879	19.3187	110.948	201.686	236.631	729.492	25.4421	14.0622	32.5267	326.19	103.137	179.965	100.598	33.2119	56.5199	-0.0110825	0.995207	0.00258279	unchanged	1.02453	0.630252	0.420578	unchanged	1.67863	0.157819	0.940476	unchanged	-2.92042	0.182677	0.962579	unchanged	-1.03561	0.594963	0.446275	unchanged	-3.0252
neg_11809	C20818	5205.32	6814	5836.23	3833.78	3349.5	5208.94	32272.1	27525.7	24064.2	1581.95	2184.59	2750.79	1030.17	674.032	1060.36	27560.4	18229.2	22055.5	491.524	417.43	540.169	220.315	213.055	228.627	1491.55	1044.11	2701.82	-2.75858	0.00728748	1.41436	down	-0.526937	0.0683654	1.23114	unchanged	-2.98397	0.0911949	1.09784	unchanged	-4.61712	0.0150761	1.33757	unchanged	-2.23164	0.00938948	1.48554	down	-1.23722
neg_11814	(7R)-7-(4-Carboxybutanamido)cephalosporanate	67.0689	83.7257	154.65	34.1348	25.219	13.3241	124.805	78.334	52.8954	120.992	119.085	86.1617	33.336	51.9808	45.021	202.169	165.253	114.706	159.145	205.212	165.434	62.211	108.356	62.6751	376.233	535.48	267.36	-1.81675	0.0912665	1.17448	unchanged	-2.07132	0.0953055	1.28444	unchanged	-2.33775	0.051159	1.16878	unchanged	-1.88716	0.0385871	1.26063	unchanged	0.254577	0.655887	0.355993	unchanged	-1.32368
neg_11815	Cocaine	202.358	261.651	240.547	283.607	382.779	166.202	121.48	252.614	422.147	607.764	305.638	641.867	113.632	65.6901	92.7707	155.017	141.174	108.528	94.0937	104.538	141.667	97.5174	81.7584	76.2115	54.2209	82.0866	73.8643	0.0643999	0.915981	0.0837678	unchanged	0.240889	0.570702	0.491426	unchanged	0.281683	0.22596	0.779209	unchanged	-0.572824	0.086651	1.03341	unchanged	-0.176489	0.761246	0.257564	unchanged	-2.515
neg_11824	2-(4'-Methylthio)butylmalic acid	160.712	230.988	183.735	337.05	315.567	303.511	246.681	266.868	257.579	103.635	92.2004	100.876	189.461	118.355	142.353	116.205	88.4674	114.319	96.7557	80.0238	101.333	94.8402	79.9783	119.658	122.801	73.7286	107.193	0.310236	0.0100106	1.35361	unchanged	0.732552	0.013166	1.4818	unchanged	-0.0446028	0.876359	0.122942	unchanged	0.496952	0.159725	0.95349	unchanged	-0.422316	0.0780106	1.26876	unchanged	0.601404
neg_11826	N-Formimino-L-aspartate	149.42	139.793	212.554	137.742	75.7334	98.5715	120.029	122.472	160.99	12.5263	18.4916	30.8235	0	0	10.8913	11.6547	0	19.7843	3.13614	0.011279	5.7862	1.87361	0	0	0	5.88494	7.02185	-0.370772	0.252001	0.808574	unchanged	-0.685253	0.0992334	1.15868	unchanged	-2.78424	0.228131	0.819385	unchanged	-1.52938	0.379967	0.622689	unchanged	0.314481	0.297463	0.800907	unchanged	-2.50539
neg_11829	Malonylglycitin	3549.88	3853.99	3891.69	4540.9	3969.72	4374.13	5843.54	5743.73	5971.58	5228.28	4796.6	5201.07	6678.08	4951.72	6575.09	6233.06	5970.58	6245.87	4874.16	4316.54	4806.85	7347.75	5775.33	5791.94	7178.99	6678.39	6428.89	-0.446533	0.00572677	1.40504	down	0.18991	0.068612	1.25461	unchanged	-0.100972	0.484583	0.47909	unchanged	-0.0192555	0.898126	0.102024	unchanged	-0.636443	0.000274596	1.51006	down	0.257795
neg_11839	2,5-Dihydroxybenzoate	193.515	220.598	123.815	186.543	268.718	161.086	181.118	246.447	174.112	147.022	119.638	223.282	160.382	131.539	221.498	134.831	145.767	146.921	108.024	69.9069	104.373	173.497	128.355	124.744	69.2522	35.9237	42.801	0.034753	0.908789	0.0866493	unchanged	0.196329	0.580098	0.452973	unchanged	1.5275	0.0113298	1.21897	unchanged	0.264151	0.393294	0.647327	unchanged	-0.161576	0.596957	0.418696	unchanged	0.0675258
neg_11841	p-Coumaroylputrescine	319.686	225.451	180.214	143.503	76.7872	95.604	138.381	116.321	115.202	138.87	86.3159	141.006	50.9989	49.6653	56.2825	112.739	64.6761	85.2629	90.9879	64.9331	86.356	48.9929	45.9166	52.0677	127.103	114.019	94.9418	-0.227712	0.468453	0.563003	unchanged	-1.19924	0.0609843	1.31124	unchanged	-1.19314	0.018353	1.25556	unchanged	-0.743018	0.124153	1.07915	unchanged	0.971526	0.0975871	1.24279	unchanged	-1.22232
neg_11858	27-O-Demethylrifamycin SV	495.958	568.799	670.401	496.127	586.587	590.217	570.764	474.943	660.652	921.978	441.896	801.86	1058.38	684.662	941.244	769.33	898.342	836.195	770.862	489.275	613.322	707.528	567.542	567.35	1412.47	759.338	1229.44	-0.0285431	0.867821	0.126856	unchanged	-0.0526894	0.747277	0.269203	unchanged	-0.884461	0.109067	1.03726	unchanged	0.100379	0.648532	0.343362	unchanged	0.0241463	0.902691	0.0977924	unchanged	0.309681
neg_11861	Gibberellin A1	72.3677	67.1861	101.44	37.248	22.5006	22.4721	198.824	130.972	144.896	149.165	62.676	79.8703	176.448	125.117	121.194	261.848	238.983	240.053	83.7833	120.07	109.07	48.558	124.542	73.5041	236.427	228.265	275.185	-2.52942	0.0195184	1.3727	unchanged	-1.55142	0.0233301	1.44006	unchanged	-1.58509	0.0057411	1.24545	down	-0.809411	0.0158395	1.29529	unchanged	-0.977997	0.0443398	1.30675	unchanged	0.535297
neg_11889	Clavulanic acid	419.696	450.25	411.351	1541.14	1099.51	809.331	460.732	467.856	430.516	308.746	456.493	312.795	239.912	184.253	213.132	362.52	236.907	305.781	218.314	138.52	115.431	60.7938	81.839	85.6859	125.242	162.193	103.545	1.34394	0.081481	1.23149	unchanged	1.42899	0.0763321	1.35642	unchanged	-0.776047	0.0691347	1.07994	unchanged	-0.506284	0.117971	1.03215	unchanged	-0.0850501	0.190213	0.939774	unchanged	-0.758364
neg_1189	Iridin	7412.11	6954.05	8435.34	10947.5	9217.33	13980.1	12084.7	7714.92	9572.35	1892.91	1903.44	2167.54	1456.82	1453.89	1500.34	2326.63	1743.57	1655.42	907.954	1197.85	1156	562.968	843.275	696.59	1567.2	1533.63	1530.6	0.217234	0.445823	0.56228	unchanged	0.582544	0.102001	1.24838	unchanged	-1.13912	0.00806383	1.28629	down	-0.376306	0.172323	0.994263	unchanged	-0.365311	0.219569	0.964294	unchanged	-0.435128
neg_11891	C1'-C9-Glycosylated UWM6	40601.1	47160.4	47208.5	136238	121573	134832	78341.3	84353.8	90105.5	30893.4	32462.4	35306.1	37316.6	33964.4	44257.1	17838.4	12127.9	15898.2	20818.3	20243.9	20496.7	8730.4	8742.63	9326.66	14640.5	15485.7	14821.1	0.635219	0.00186428	1.40141	up	1.54058	0.000641029	1.56461	up	-0.74602	7.77975e-05	1.30326	down	1.33292	0.00598153	1.3192	up	-0.905362	0.00130976	1.48972	down	0.227804
neg_1190	dTDP-glucose	2512.91	1927.04	2240.94	2370.45	1744.94	2448.61	4668.69	3689.4	4451.63	3606.1	3277.84	2379.76	2663.39	2222.41	1789.14	4447.38	3193.68	3092.3	2624.29	2678.5	1776.4	1444.99	2478.86	1440.87	4402.62	5017.73	3274.28	-0.96459	0.006197	1.35891	down	-0.0254629	0.896411	0.109623	unchanged	-1.24264	0.0213317	1.16741	unchanged	-0.685274	0.0694973	1.10645	unchanged	-0.939128	0.00795852	1.44338	down	-0.472833
neg_11905	Catalpol	294.411	131.984	78.1357	138.121	208.063	87.1718	85.0275	59.8835	135.643	120.802	143.679	166.123	105.469	85.1892	86.856	64.9017	95.4927	101.573	57.6839	104.84	57.3287	125.473	159.396	145.532	59.5394	45.8362	66.542	0.627274	0.298288	0.756038	unchanged	-0.219385	0.76863	0.25104	unchanged	1.32397	0.00346774	1.26309	up	0.083177	0.716949	0.269849	unchanged	0.846659	0.372021	0.725215	unchanged	-0.6338
neg_1191	dTDP-3-amino-3,4,6-trideoxy-D-glucose	814.07	1214.78	1060.36	969.019	899.837	1375.1	1511.29	868.526	1143.33	923.921	1041.61	857.02	613.485	941.539	710.104	877.549	1089.25	978.945	947.197	1018.33	797.652	723.651	824.183	617.348	1201.33	892.813	931.728	-0.119108	0.716672	0.276705	unchanged	0.0705181	0.798772	0.214244	unchanged	-0.482865	0.0780878	1.02196	unchanged	-0.379038	0.132877	0.965108	unchanged	-0.189626	0.552693	0.475882	unchanged	-0.317405
neg_11910	Seneciphylline	609.46	564.528	507.596	686.756	398.515	429.248	311.15	341.017	414.373	65.1001	94.8715	104.719	34.5466	21.9097	58.9152	24.4301	71.3756	28.4373	26.8202	16.8063	31.9528	35.883	13.1544	16.5806	30.5802	53.4142	66.9863	0.505921	0.238911	0.885076	unchanged	-0.150962	0.611601	0.441436	unchanged	-1.2022	0.0996617	0.968099	unchanged	-0.106878	0.881717	0.108622	unchanged	0.656883	0.00855655	1.40502	up	-1.19802
neg_11923	Violaceinic acid	4632.24	4764.46	5942.18	5789.22	3426.81	4764.52	5426.8	6285.89	4488.92	2061.36	4331.86	2648.18	3283.33	2228.49	2904.01	2382.12	1656.55	1057.99	1596.87	2910.6	1611.08	965.516	1434.74	1012.69	982.922	1220.45	1316.8	-0.212716	0.440407	0.572943	unchanged	-0.133772	0.607915	0.429033	unchanged	-0.0446297	0.852962	0.123205	unchanged	0.723554	0.0906392	1.02786	unchanged	-0.0789438	0.688831	0.320912	unchanged	-0.103441
neg_11984	UDP-D-xylose	0.424685	3.84156	52.394	0	0.0663001	18.103	498.325	100.853	9.07944	10.0542	120.578	2.2367	840.361	27.9774	39.9817	55.9299	30.5407	14.5156	77.5086	968.559	97.433	1.10707	0	0.586747	198.791	599.746	507.28	-5.0651	0.320361	0.791981	unchanged	-1.64083	0.532991	0.53111	unchanged	-9.59046	0.0697199	1.14166	unchanged	3.16904	0.422253	0.615575	unchanged	-3.42427	0.345133	0.791615	unchanged	2.7732
neg_11986	4-Phospho-L-aspartate	57.5478	72.8912	9.6491	1.11393	227.291	3.23342	1.19768	79.5943	58.3192	39.0776	18.8071	75.0926	1.95794	5.87039	13.2134	31.3245	19.0023	88.7025	6.60901	10.8003	22.2418	30.9658	31.4054	52.2606	5.52826	1.76284	12.3639	0.735634	0.727136	0.277486	unchanged	0.725539	0.727635	0.304987	unchanged	2.54404	0.0305237	1.16926	unchanged	-2.72406	0.206283	0.924965	unchanged	0.0100955	0.991927	0.0103075	unchanged	-2.65985
neg_12006	Ascorbate	120.671	155.13	140.54	134.196	104.228	147.454	233.928	225.864	246.29	187.984	145.171	188.898	156.918	120.004	161.204	264.588	241.972	236.343	222.33	184.17	171.005	154.311	147.836	131.23	307.945	288.613	240.271	-0.871691	0.00587176	1.39495	down	-0.109619	0.567189	0.470984	unchanged	-0.949308	0.0140897	1.24715	unchanged	-0.761828	0.0047279	1.31773	down	-0.762072	0.0026638	1.47871	down	-0.252851
neg_12029	UDP-N-acetyl-2-amino-2-deoxy-D-glucuronate	8383.45	10019.8	9456.41	8384.73	6998.5	10890.6	14675.8	13344	13356.2	11168.2	9243.51	11272.3	10101.6	9839.78	10464	13930.9	13267.7	13569.3	12980.5	11181.5	10527.2	8183.5	8314.62	7886.73	17002.1	14947.2	16328	-0.65517	0.0342257	1.29858	unchanged	-0.0845508	0.700781	0.328971	unchanged	-0.985359	0.00428957	1.29385	down	-0.423105	0.00019989	1.3627	down	-0.570619	0.00236417	1.46097	down	-0.0594279
neg_12065	5,6-Indolequinone-2-carboxylic acid	79.5402	108.648	72.7815	83.4063	64.1352	91.3537	160.191	169.758	159.229	115.112	116.294	111.866	97.1451	92.476	95.0147	157.976	171.609	159.483	137.997	136.455	115.11	102.502	105.693	99.6896	191.727	195.946	156.444	-1.03398	0.00388507	1.41267	down	-0.127506	0.620903	0.411613	unchanged	-0.821528	0.0226333	1.24656	unchanged	-0.780916	0.00200803	1.36553	down	-0.906473	0.0140891	1.45524	unchanged	-0.270233
neg_12089	Calicheamicin PsAg	1243.7	589.6	637.542	2337.37	3422.36	2295.79	1211.17	939.38	804.058	1178.41	1091.45	1307.36	1697.66	1443.86	2457.57	545.492	602.763	934.399	1045.32	737.991	1283.19	4543.99	3360.24	4350.11	2839.27	2093.62	2290.53	1.44701	0.033865	1.31267	unchanged	1.70498	0.0194846	1.43395	unchanged	0.762538	0.0249661	1.16311	unchanged	1.42677	0.0464706	1.20149	unchanged	-0.257966	0.550714	0.482015	unchanged	0.646352
neg_12091	Deacetylcephalosporin C	227.735	289.193	262.895	341.909	342.388	362.887	663.443	560.639	519.533	594.477	519.675	509.542	618.452	433.727	464.984	632.429	505.885	623.109	492.876	410.224	359.141	380.085	323.435	308.562	396.424	335.958	318.822	-0.735566	0.0296678	1.35283	unchanged	0.425297	0.0255417	1.4486	unchanged	-0.0547172	0.705246	0.251837	unchanged	-0.215366	0.31642	0.694057	unchanged	-1.16086	0.00886398	1.46152	down	-0.0979047
neg_12098	Urdamycin G	185.429	120.128	82.7176	1.28146	525.098	52.1181	4.79146	19.0188	291.156	230.952	50.0333	1406.34	14.3845	25.5254	129.887	88.4752	143.514	295.547	38.9938	15.9172	71.4157	269.808	75.705	155.438	60.1263	11.2479	36.1059	0.877112	0.67565	0.32466	unchanged	0.575235	0.742272	0.290549	unchanged	2.2206	0.138227	0.983939	unchanged	-1.63546	0.189204	0.878633	unchanged	0.301877	0.82258	0.1878	unchanged	-3.31286
neg_12105	Sinapyl alcohol	177.241	155.674	181.522	115.558	93.1014	86.3785	238.975	237.489	243.896	5.4339	11.6115	5.72128	8.1178	12.8022	0	10.627	0	6.7085	7.21761	16.9639	0.0751539	2.37279	8.38776	8.57366	5.96619	7.01469	0	-1.28782	0.00270633	1.43154	down	-0.802094	0.00367682	1.49863	down	0.574768	0.517602	0.426769	unchanged	0.271154	0.818263	0.168011	unchanged	-0.485723	0.0100146	1.47982	unchanged	-0.122037
neg_12109	N-Acetyl-L-glutamate 5-phosphate	191.377	110.584	119.934	167.182	94.6433	121.741	220.408	74.1773	163.91	0	6.84833	6.73734	6.61776	0	0	20.482	0	3.26737	10.0332	3.32833	0	7.46126	0	12.6019	0	3.52131	7.47549	-0.257431	0.636494	0.365457	unchanged	-0.137406	0.720192	0.299773	unchanged	0.867468	0.524607	0.427852	unchanged	-1.84348	0.469995	0.541513	unchanged	-0.120025	0.82046	0.18776	unchanged	-1.03767
neg_12110	Glyceocarpin	1075.23	1020.87	821.545	644.851	1125.61	595.053	595.861	748.152	712.923	1924.12	928.605	2410.63	875.899	827.259	1229.5	751.073	549.865	852.543	1100.67	573.668	1036.39	1742.27	903.579	1123.13	1138.6	772.864	624.655	0.201659	0.609997	0.405981	unchanged	-0.302651	0.399944	0.69934	unchanged	0.571555	0.248603	0.755623	unchanged	0.44554	0.176988	0.882968	unchanged	0.50431	0.0440247	1.29002	unchanged	-0.84377
neg_12114	Abscisic acid glucose ester	6144.93	7023.34	6596.12	14095	11541.6	13774.1	5496.02	5322.96	5632.25	7010.35	6373.87	7556.16	8441.47	8039.38	9398.34	3896.76	3760.03	3691.41	7472.17	7044.63	6719.03	3165.51	3567.37	3225.2	4649.19	4418.34	4196.62	1.26039	0.0101232	1.41233	unchanged	0.995682	0.00940185	1.52598	up	-0.413591	0.00369778	1.24394	down	1.18933	0.00595082	1.35822	up	0.264708	0.0370383	1.36826	unchanged	0.305505
neg_12139	(-)-Hydroxycitric acid	70.0844	96.7002	111.147	72.9695	52.1797	87.2059	146.985	149.283	130.005	111.976	100.386	106.956	82.4129	79.806	72.7838	194.293	153.245	150.34	118.451	102.115	68.6961	52.1699	58.0171	40.546	207.218	222.65	132.405	-1.0053	0.00716986	1.37015	down	-0.388252	0.239325	0.897546	unchanged	-1.89927	0.0351721	1.20941	unchanged	-1.08311	0.0216733	1.30905	unchanged	-0.617047	0.0358162	1.33529	unchanged	-0.442314
neg_12147	8-Methylthiooctyl glucosinolate	26.1591	87.1864	52.656	194.436	148.245	97.0176	126.822	160.796	28.677	10.9545	46.7102	10.0151	22.0489	25.8737	52.0331	13.0172	33.8385	7.57912	34.4206	69.6575	55.2871	1.36335	29.5275	4.88042	41.1981	67.0836	93.9518	0.475243	0.449677	0.560069	unchanged	1.40532	0.0624531	1.27265	unchanged	-2.49915	0.0466736	1.10242	unchanged	0.87676	0.288576	0.720836	unchanged	-0.930076	0.338044	0.759251	unchanged	0.562563
neg_1215	Shikimate	42963.6	37165.6	39516.2	33036.6	28290.3	45438.1	70739.2	60502.2	73717.6	37736.1	31537	41029.9	45612.9	43722.3	41608.8	66664.6	63828.3	56441.4	45122.3	29014	37682.5	28181	23637.8	26472	63711.2	60768.6	48433.9	-0.940897	0.00842305	1.3409	down	-0.164326	0.495567	0.58301	unchanged	-1.14314	0.0156263	1.25199	unchanged	-0.513581	0.0159978	1.301	unchanged	-0.77657	0.0100831	1.45551	unchanged	0.247478
neg_12177	Dopaxanthin quinone	536.213	899.046	620.731	918.898	517.089	518.316	813.138	876.357	604.332	836.847	953.585	530.395	927.205	480.205	605.789	612.193	369.947	312.11	759.054	667.458	564.499	425.116	480.723	423.625	503.033	519.728	535.567	-0.231102	0.518346	0.490813	unchanged	-0.073179	0.854493	0.156173	unchanged	-0.229153	0.0371494	1.14281	unchanged	0.637373	0.221175	0.817987	unchanged	-0.157923	0.596118	0.420485	unchanged	-0.205149
neg_12186	Landomycin E	289.766	276.59	83.9816	12.0714	1141.85	53.6821	35.5332	46.4646	389.093	397.812	70.4962	1436.85	26.2816	39.8809	201.114	162.817	202.502	441.827	97.1854	36.5623	109.636	527.126	172.036	304.796	65.057	24.6094	46.0264	1.35807	0.581824	0.436293	unchanged	0.892882	0.667407	0.378609	unchanged	2.88728	0.105976	1.06656	unchanged	-1.59449	0.169702	0.903529	unchanged	0.465184	0.683775	0.331565	unchanged	-2.8335
neg_12192	L-Dihydroanticapsin	1030.96	1175.55	1005.67	1088.95	845.901	1161.04	2159.2	1603.07	1727.31	1417.34	994.552	1168.52	1113.16	1096.35	1012.91	1195.23	1045.47	1171.62	925.761	909.408	875.557	685.4	708.589	624.725	1109.96	1056.83	1065.25	-0.82634	0.0234036	1.29856	unchanged	-0.0531975	0.744854	0.276958	unchanged	-0.67901	0.00040657	1.29319	down	-0.0826086	0.329123	0.680509	unchanged	-0.773142	0.0361446	1.37942	unchanged	-0.151981
neg_12195	Salbostatin	202.614	217.28	225.298	137.157	112.655	135.082	554.852	541.276	623.464	36.3926	60.2961	99.4576	50.8077	47.1928	70.3026	30.8282	8.55998	25.4812	16.4169	10.8857	9.46113	10.0851	25.924	38.5989	14.6406	0	18.7733	-2.15953	0.0016059	1.43262	down	-0.745266	0.00121252	1.53346	down	1.15888	0.250861	0.72513	unchanged	1.37545	0.0248802	1.19504	unchanged	-1.41427	0.00316934	1.50514	down	-0.220868
neg_12212	gamma-Amino-gamma-cyanobutanoate	49.1426	53.9869	54.4413	67.5116	52.6288	55.3483	60.0412	49.42	70.2115	35.8426	29.2507	51.3804	66.3757	45.8147	56.9183	60.0395	36.2421	60.0139	49.2814	23.1307	63.3915	39.4827	26.3606	42.8008	51.673	28.8338	65.04	-0.0339937	0.862984	0.129679	unchanged	0.155378	0.32231	0.821173	unchanged	-0.421872	0.3738	0.614212	unchanged	0.113674	0.690273	0.286852	unchanged	-0.189371	0.34453	0.774388	unchanged	0.537947
neg_12215	Slaframine	7277.88	8360.64	7178.01	7714.51	7168.44	8296.56	5717.15	5474.69	5167.65	5817.04	5848.02	7292.84	7835.62	7811.18	7607.84	6534.22	5403.52	5609.4	6048.44	4012.41	6205.37	5307.69	4273.34	4674.77	5110.81	4240.16	4640.61	0.502723	0.00902363	1.37473	up	0.0227709	0.820758	0.188476	unchanged	0.0269903	0.833721	0.149022	unchanged	0.406282	0.0276219	1.28979	unchanged	0.479952	0.0177682	1.42194	unchanged	0.294719
neg_12220	Tetracycline	2190.47	2614.4	2143.28	4553.33	4271.91	3850.31	2006.83	2251.02	2275.84	1778.7	1668.47	2324.31	2033.29	1949.14	2357.81	1823.69	1537.15	1536.76	1406.88	837.65	1609.21	1266	910.27	1069.12	1475.54	1164.19	1453.52	0.956079	0.0041387	1.41081	up	0.86735	0.00232752	1.52255	up	-0.334858	0.120654	0.916525	unchanged	0.37246	0.0409372	1.15148	unchanged	0.0887296	0.478973	0.567428	unchanged	0.135598
neg_12234	Uridine	114.569	135.425	136.728	164.112	75.0063	117.619	213.793	141.724	152.723	46.7267	65.1062	58.0037	24.8323	17.0929	33.2603	197.395	62.8172	97.1106	65.1102	29.7421	58.7257	8.38497	18.5024	4.47894	68.3278	42.9358	62.6936	-0.51065	0.214302	0.858523	unchanged	-0.116436	0.739898	0.291303	unchanged	-2.47145	0.011428	1.2274	unchanged	-2.2487	0.143461	1.04481	unchanged	-0.394214	0.205824	0.992863	unchanged	-1.17562
neg_12238	Estrone	424.106	309.573	351.863	391.173	278.843	238.06	223.64	179.506	177.433	5.84078	15.3681	19.6148	0	4.07308	0.451281	12.8389	0.350531	0.00693065	0	0	0	0	0	2.00824	2.60951	0	0	0.64532	0.12909	1.08191	unchanged	-0.257532	0.360669	0.730505	unchanged	-0.37785	0.864543	0.135923	unchanged	-1.54436	0.570397	0.430865	unchanged	0.902852	0.0228919	1.39364	unchanged	-3.17362
neg_12239	N1-Amidinostreptamine 6-phosphate	260.479	350.363	327.41	556.688	343.681	392.605	125.416	152.131	175.019	90.5917	110.31	151.854	193.764	217.026	169.222	125.356	103.416	81.6489	129.551	101.04	140.661	67.7165	84.3378	71.7217	75.7889	74.7873	76.446	1.51449	0.0433386	1.30615	unchanged	0.462645	0.199759	1.01684	unchanged	-0.0207778	0.849335	0.137697	unchanged	0.901857	0.0087856	1.27234	up	1.05185	0.0125926	1.42388	unchanged	0.717415
neg_12240	Dehypoxanthine futalosine	1462.85	2007.23	1712.35	2012.15	2182.89	2424.88	1779.91	1881.16	2059.7	1326.7	1558.47	1575.31	1684.01	1627.46	1624.89	2745.83	1984.79	2353.23	1914.29	1272.11	1332.19	1068.3	1353.57	1818.03	3092.23	2388.95	2962.69	0.210603	0.116795	1.03827	unchanged	0.353183	0.0770172	1.21597	unchanged	-0.993873	0.0103402	1.20637	unchanged	-0.521085	0.0815939	1.1748	unchanged	-0.14258	0.385905	0.685076	unchanged	0.14625
neg_12247	Chitobiose	5904.23	6934.45	5912.21	9631.25	6850.4	8098.83	7924.21	9271.37	9576.8	1371.39	1226.79	2061.7	493.712	416.483	634.451	1396.93	933.63	2488.67	564.664	527.136	659.564	492.942	668.418	726.141	588.491	512.027	461.273	-0.123232	0.492506	0.516115	unchanged	0.390554	0.122496	1.17017	unchanged	0.273277	0.263426	0.724931	unchanged	-1.64153	0.13896	1.04919	unchanged	-0.513786	0.015987	1.38222	unchanged	-1.59302
neg_12258	Aclacinomycin S	508.804	404.151	232.728	296.328	1133.41	402.846	129.667	186.923	497.523	638.665	254.502	1367.45	197.036	226.824	492.844	358.625	349.07	667.503	314.216	185.368	335.108	836.12	430.001	642.207	335.939	155.417	233.523	1.17057	0.329358	0.735853	unchanged	0.677668	0.480697	0.605915	unchanged	1.3965	0.0606215	1.0984	unchanged	-0.58511	0.338927	0.658853	unchanged	0.492906	0.477997	0.559196	unchanged	-1.30219
neg_12264	Benzoyl-CoA	224.599	94.342	31.75	14.4274	108.112	42.3585	9.66634	47.5151	925.32	298.233	71.4286	3047.36	6.04409	11.7389	68.2103	123.119	122.869	586.988	49.5595	32.8236	61.1743	108.348	88.0122	113.432	26.9152	16.9566	16.5509	-2.57488	0.458639	0.592993	unchanged	-1.08862	0.401706	0.693691	unchanged	2.35814	0.00328541	1.28066	up	-3.27598	0.247484	0.8597	unchanged	-1.48626	0.556386	0.497795	unchanged	-5.31237
neg_12272	Quercetin	114.288	171.674	67.0823	87.093	349.033	122	32.2995	158.585	68.1735	137.966	69.9723	193.043	29.939	46.7035	135.12	41.3906	30.5785	80.844	27.2043	30.3195	52.5492	256.035	122.893	266.244	77.7656	36.6616	64.7537	1.10731	0.355307	0.696493	unchanged	0.660741	0.501105	0.573633	unchanged	1.84827	0.0697205	1.11063	unchanged	0.470676	0.625403	0.360706	unchanged	0.446573	0.552905	0.472406	unchanged	-0.921089
neg_12274	7(1)-Hydroxychlorophyllide a	175.811	305.283	57.9602	81.6618	418.632	43.0105	43.2886	168.74	132.326	298.553	71.297	242.146	26.1341	20.7723	17.1909	174.608	161.356	237.582	46.2427	46.3431	69.0024	337.94	71.9016	143.948	86.8967	30.765	84.4366	0.657865	0.640972	0.369794	unchanged	0.0113307	0.99246	0.00745936	unchanged	1.45428	0.275687	0.771731	unchanged	-3.16157	0.0176632	1.32734	unchanged	0.646534	0.479152	0.570665	unchanged	-3.25519
neg_12276	4'-O-Desmethylpapaveroxine	149.725	177.306	106.99	26.2057	99.9989	29.1256	103.54	128.552	222.656	150.144	150.626	216.142	23.1435	37.2692	50.9989	236.687	271.478	356.755	89.4141	109.34	114.725	67.2291	64.3987	120.3	204.875	220.837	173.503	-1.54973	0.09362	1.08566	unchanged	-1.48243	0.0439239	1.30303	unchanged	-1.25006	0.00856013	1.22435	down	-2.95667	0.0158519	1.32262	unchanged	-0.0673007	0.87827	0.125086	unchanged	-2.21402
neg_12279	2'-Deamino-2'-hydroxyparomamine	169.14	189.873	195.546	56.9963	81.0058	90.5649	50.3401	141.443	124.836	62.7236	79.3595	86.0092	76.532	77.3537	56.4489	39.4845	41.161	31.8882	42.2251	75.9465	47.5764	36.1661	82.3623	70.5592	13.985	44.6336	15.5509	-0.470134	0.409339	0.638251	unchanged	-1.27872	0.00128969	1.53332	down	1.35016	0.0949974	0.973069	unchanged	0.902329	0.0274638	1.25528	unchanged	0.808587	0.09571	1.22673	unchanged	-0.116932
neg_12298	O-Carbamoyl-deacetylcephalosporin C	6893.29	8385.56	7484.95	7989.63	7347.21	7571.94	26674.7	31384.2	30987.4	6326.02	5313.65	5991.59	5339.52	3455.36	5301.29	11006.2	8379.22	10896.5	5689.15	6213.75	6631.14	4891.93	4813.03	5236.31	9143.53	8810.04	10089.9	-1.95866	0.00416095	1.42961	down	0.0091594	0.925648	0.0789294	unchanged	-0.908362	0.00396897	1.28863	down	-1.10315	0.00896032	1.2839	down	-1.96782	0.00263675	1.50581	down	-0.322832
neg_12307	trans-beta-D-Glucosyl-2-hydroxycinnamate	861.402	662.204	753.98	967.368	775.224	860.431	649.936	785.513	967.371	414.572	578.904	686.67	652.051	421.412	770.263	558.816	388.777	387.392	305.537	311.476	312.119	418.02	454.306	411.901	254.336	220.973	277.705	0.115459	0.574968	0.430816	unchanged	0.192682	0.246781	0.883389	unchanged	0.770153	0.00134572	1.27515	up	0.4658	0.240111	0.804436	unchanged	-0.0772229	0.723494	0.288288	unchanged	0.134037
neg_12311	Streptomycin 6-phosphate	1119.67	499.562	573.006	256.735	1193.59	387.238	206.449	724.541	1575.6	408.147	379.344	1313.53	141.617	139.798	325.1	414.981	245.666	380.85	104.105	143.037	193.371	262.244	278.683	230.653	42.111	34.5163	50.2572	-0.447926	0.677714	0.31493	unchanged	-0.254609	0.756366	0.260144	unchanged	2.6043	0.00209713	1.29977	up	-0.78004	0.147445	0.925964	unchanged	-0.193316	0.829254	0.178627	unchanged	-1.79247
neg_12314	7,8-Dihydromethanopterin	4639.77	3401.27	4135.37	3587.03	3048.43	2978.89	3758.47	5127.56	4853.4	1727.46	2826.52	3175	1556.51	1334.38	2031.73	2970.69	1808.65	1280.42	946.164	1460.56	1005.58	864.441	959.689	930.674	395.555	475.385	733.851	-0.515061	0.0632972	1.19889	unchanged	-0.340826	0.125529	1.14012	unchanged	0.779564	0.0553334	1.14625	unchanged	-0.299833	0.539105	0.459441	unchanged	-0.174234	0.399452	0.650008	unchanged	-0.650851
neg_12322	Epimedin A1	414.813	107.399	80.0888	30.1459	631.133	103.493	56.8809	114.264	593.443	87.8023	18.3474	893.968	10.5084	17.3229	117.282	127.722	92.7303	248.503	0.00662394	20.1894	3.13148	96.9242	47.0558	85.2627	16.3582	0.0531034	24.6147	0.000346615	0.99982	0.00216762	unchanged	0.344545	0.818731	0.195121	unchanged	2.48227	0.0355118	1.15463	unchanged	-1.69227	0.145087	0.935841	unchanged	-0.344198	0.803575	0.203676	unchanged	-2.78492
neg_12331	Tetracenomycin F1	501.416	890.293	941.468	540.688	436.499	740.444	959.104	716.042	675.599	1298.51	1378.28	1228.6	1000.74	807.936	988.663	904.904	888.809	880.497	1527.47	1481.13	1499.48	765.137	791.858	1008.93	1702.85	1564.91	1933.07	-0.452698	0.168372	0.929003	unchanged	-0.441876	0.292578	0.830786	unchanged	-1.01926	0.00373215	1.25757	down	0.0649417	0.578785	0.425406	unchanged	-0.0108221	0.973636	0.0266654	unchanged	-0.481409
neg_12344	Loganin	136.007	168.99	186.149	207.221	280.872	257.064	149.752	193.168	165.497	232.73	246.036	244.436	108.667	111.716	88.1006	130.023	100.216	121.785	105.331	87.2182	91.2453	50.5734	68.0505	70.9343	34.6561	51.525	92.7245	0.551535	0.0468546	1.21663	unchanged	0.601396	0.0384563	1.34113	unchanged	0.0834431	0.86124	0.122781	unchanged	-0.19048	0.28018	0.732764	unchanged	-0.0498617	0.782043	0.221434	unchanged	-1.22921
neg_12345	5'-Oxoaverantin	359.226	337.048	282.991	345.151	329.188	453.603	1429.14	1364.41	1081.4	644.1	336.804	603.282	431.357	261.013	458.474	4003.83	3901.84	3829.98	646.506	538.357	797.368	446.231	485.937	570.041	6772.6	5069.79	7161.81	-1.78049	0.00727501	1.40153	down	0.203922	0.348034	0.758028	unchanged	-3.66116	0.0117061	1.27935	unchanged	-3.35013	2.37778e-06	1.37657	down	-1.98441	0.00955123	1.48363	down	-0.461049
neg_12346	Naringenin 7-O-beta-D-glucoside	2927.65	2490.82	2758.12	2707.6	2001.66	2248.97	2576.46	2427.65	2849.81	485.959	458.438	646.016	402.409	327.666	623.588	608.663	376.108	456.578	235.715	183.134	302.714	64.1677	81.2454	79.7248	381.992	448.346	361.01	-0.174692	0.296844	0.758107	unchanged	-0.232779	0.18402	1.01209	unchanged	-2.40371	0.00504933	1.29185	down	-0.0905526	0.807802	0.182379	unchanged	0.058087	0.576945	0.439194	unchanged	-0.232534
neg_12358	CMP-5-N-acetyl-7-N-(D-alanyl)-legionaminic acid	1047.73	1259.52	1253.26	1030.7	894.508	1115.9	1305.72	1000.79	1253.48	2037.99	1606.24	1812.74	1309.03	1081.41	1305.1	1384.8	1443.92	1430.55	2003.46	1628.96	1792.62	1481.53	1236.52	1360.16	2289.28	1915.84	2152.48	-0.227276	0.213209	0.870372	unchanged	-0.227485	0.142424	1.06198	unchanged	-0.640545	0.00681098	1.23913	down	-0.204823	0.122961	1.06502	unchanged	0.000209466	0.998902	0.000499842	unchanged	-0.562316
neg_12360	Urdamycin B	135.768	144.991	34.5915	0.518999	643.258	18.9821	6.94697	66.6623	386.675	186.546	32.3326	1426.57	10.0329	12.1905	67.2774	114.496	157.147	490.344	34.8121	18.3535	58.3825	176.652	120.894	178.729	49.3173	21.8407	40.8938	0.525958	0.797643	0.200673	unchanged	1.07153	0.640343	0.411767	unchanged	2.08763	0.012879	1.23713	unchanged	-3.08979	0.197359	0.939117	unchanged	-0.545568	0.727387	0.292903	unchanged	-4.20044
neg_12368	Deoxynogalonate	79.6356	167.759	111.228	1285.53	1161.26	1272.98	50.1102	77.599	31.6553	31.0535	32.5609	45.5842	130.806	108.782	132.521	23.6969	20.4935	27.6729	36.1932	15.7694	30.9543	25.5718	17.7774	22.8717	25.9798	32.7626	23.7106	4.54481	0.000376298	1.4397	up	3.37467	6.12818e-05	1.57027	up	-0.316287	0.204413	0.792554	unchanged	2.3724	0.003605	1.3604	up	1.17014	0.106117	1.14707	unchanged	1.76877
neg_12369	10-Hydroxycamtothecin	1299.39	1682.57	1165.67	23983.8	21431	25756.9	193.601	307.764	271.228	252.775	367.055	405.113	2082.22	1808.53	2839.03	64.8035	94.2195	77.0339	45.7226	37.5758	45.4283	46.0561	19.7336	45.036	60.4453	32.6641	66.873	6.52545	0.00283381	1.43512	up	4.10094	0.00278869	1.56592	up	-0.529619	0.296293	0.6813	unchanged	4.83335	0.0196094	1.32442	unchanged	2.42451	0.0150634	1.46483	unchanged	2.71501
neg_12371	Orcinol gentiobioside	1307.52	1595.77	1522.76	1219.06	1116.75	1362.05	2103.98	2324.59	2270.31	1878.89	1752.89	2231.71	1341.94	1212.05	1762.25	2928.78	3054.93	2886.94	2500.52	2232.14	2411.56	1253.95	1129	1190.71	3827.86	4207.29	3596.73	-0.857228	0.000517027	1.41665	down	-0.259327	0.098679	1.1578	unchanged	-1.70261	0.00325777	1.29747	down	-1.03926	0.00744139	1.34354	down	-0.597901	0.00285718	1.4612	down	-0.441984
neg_12373	Quercetin 3-O-rhamnoside 7-O-glucoside	296.907	427.501	274.377	794.578	378.642	459.253	626.436	585.969	250.439	155.665	205.413	53.8636	42.0815	90.0562	64.5656	139.146	176.765	128.008	149.752	273.204	187.016	149.076	170.016	76.4985	191.986	131.26	166.506	0.158285	0.762098	0.22898	unchanged	0.708815	0.233639	0.964507	unchanged	-0.308042	0.409633	0.542984	unchanged	-1.17428	0.0153232	1.23529	unchanged	-0.55053	0.325493	0.783999	unchanged	-1.07689
neg_12379	5-Deoxyleucopelargonidin	156.896	188.521	149.066	3260.96	2766.45	3300.99	27.2697	32.401	52.46	40.0621	43.4821	47.3219	264.313	227.02	358.906	16.2872	8.84479	23.4157	18.5683	21.4504	24.4352	8.22565	3.7292	5.11524	21.0562	24.904	14.3301	6.37838	0.0030672	1.43438	up	4.23764	0.00326342	1.56516	up	-1.82046	0.0284984	1.1852	unchanged	4.13039	0.0199204	1.32057	unchanged	2.14074	0.00180325	1.48466	up	2.69978
neg_12385	3,7,4'-Tri-O-methylquercetin	35.6236	133.447	139.412	113.069	48.9279	71.2659	204.459	141.391	58.8918	141.572	138.2	79.9366	221.043	120.778	243.982	107.411	138.116	132.604	278.986	360.329	401.573	98.48	91.6894	185.273	352.837	539.178	947.295	-0.795045	0.310238	0.762041	unchanged	-0.403233	0.559834	0.487742	unchanged	-2.2925	0.104724	1.05811	unchanged	0.631529	0.203712	0.913216	unchanged	-0.391812	0.585367	0.433201	unchanged	0.703585
neg_12387	2-Amino-5-formylamino-6-(5-phospho-D-ribosylamino)pyrimidin-4(3H)-one	205.149	282.771	336.464	292.961	107.048	232.839	560.246	266.77	124.878	522.692	480.405	299.821	580.154	250.366	312.155	258.028	125.75	114.455	631.414	491.541	578.737	264.239	275.114	333.825	211.556	199.327	330.924	-0.588943	0.506485	0.516168	unchanged	-0.381458	0.398904	0.680387	unchanged	0.235231	0.422275	0.542802	unchanged	1.19753	0.155639	0.955547	unchanged	-0.207485	0.776691	0.239258	unchanged	-0.189331
neg_12397	Pterostilbene	1653.54	2044.88	1489.48	518.517	551.501	551.878	894.15	1142.07	1022.14	230.941	385.528	369.55	43.9989	61.2842	42.6372	119.233	71.3663	96.8219	31.956	22.3556	31.9513	1.76577	1.85544	10.6638	0	5.64618	9.591	-0.915077	0.0196237	1.38163	unchanged	-1.67747	0.0183037	1.51892	unchanged	-0.0930922	0.941407	0.0649086	unchanged	-0.958349	0.0611281	1.15724	unchanged	0.762392	0.0343163	1.35848	unchanged	-2.7368
neg_12399	Nivalenol	275.451	244.2	250.496	62.0024	225.552	76.9175	235.552	241.171	485.22	86.4648	64.5637	181.345	35.4629	43.8338	86.6886	189.097	166.232	186.565	77.1234	38.2076	39.4008	35.4382	72.6592	77.0475	31.9343	46.2794	49.1174	-1.40014	0.123166	1.02949	unchanged	-1.07932	0.117925	1.23906	unchanged	0.54007	0.280162	0.722862	unchanged	-1.70695	0.00698064	1.32815	down	-0.32082	0.519193	0.548221	unchanged	-1.00175
neg_12403	Nebramycin factor 4	4353.16	3465.14	5876.82	2825.71	2527.9	2818.04	1859.18	2155.37	2562.98	986.389	751.094	835.486	1062.65	834.747	1015.63	446.549	428.806	375.001	1318.13	870.408	1162.03	811.466	826.811	689.222	424.373	339.542	366.874	0.313083	0.104256	1.10059	unchanged	-0.744963	0.117774	1.24596	unchanged	1.04145	0.00331912	1.27402	up	1.22018	0.0100476	1.332	unchanged	1.05805	0.0680637	1.29312	unchanged	0.179083
neg_12405	Gibberellin A37 open lactone	426.946	385.901	124.46	25.7455	989.049	87.6301	9.19896	19.4558	54.2133	661.36	157.74	2620.56	63.6467	79.4576	301.917	39.4808	39.7767	93.968	166.626	78.6026	322.93	947.499	324.089	620.901	5.9178	1.14046	24.5786	3.73372	0.388928	0.690688	unchanged	0.234087	0.87906	0.133092	unchanged	5.90254	0.0746701	1.13472	unchanged	1.36122	0.360074	0.683529	unchanged	3.49963	0.0922149	1.26298	unchanged	-2.95032
neg_12419	Verruculogen	1279.53	675.567	294.608	127.37	1355.44	99.7433	0	10.7973	16.8769	1071.5	284.755	3118.08	77.2867	87.6325	310.384	23.139	20.9677	45.4134	333.699	165.473	274.51	1003.43	502.59	606.546	0	0	0	5.83756	0.337194	0.765308	unchanged	-0.507485	0.684283	0.339937	unchanged	#DIV/0!	0.0438915	1.20592	unchanged	2.40856	0.231942	0.885375	unchanged	6.34505	0.122813	1.20248	unchanged	-3.23476
neg_12423	2,7,4'-Trihydroxyisoflavanone	10.109	59.4209	54.3471	12.8306	13.7179	27.1155	119.732	169.634	146.864	17.5243	50.9589	24.8885	18.3123	29.0788	14.8762	131.387	191.261	190.81	42.4564	21.4473	34.8258	10.6277	17.5068	21.3015	212.444	195.376	198.292	-3.02306	0.00769291	1.40431	down	-1.20689	0.270579	0.917326	unchanged	-3.61595	4.24835e-05	1.30754	down	-3.0437	0.013873	1.32907	unchanged	-1.81618	0.00823998	1.40716	down	-0.584509
neg_12424	S-Adenosyl-L-methionine	102.554	159.122	131.573	138.637	148.446	179.077	287.653	398.448	438.9	104.853	98.7033	124.939	155.257	86.8165	114.76	212.895	153.637	210.482	130.389	107.738	124.337	106.475	89.6458	88.4847	253.732	239.378	176.165	-1.27103	0.0326093	1.32685	unchanged	0.24538	0.303752	0.807898	unchanged	-1.23363	0.0272067	1.22261	unchanged	-0.693353	0.0572894	1.10106	unchanged	-1.51641	0.0223884	1.4147	unchanged	0.119378
neg_12427	gamma-L-Glutamyl-S-(hercyn-2-yl)-L-cysteine S-oxide	305.363	615.901	475.462	322.494	308.167	304.806	921.953	1104.38	1027.79	484.919	422.422	372.065	489.939	273.1	378.854	653.576	585.517	736.828	389.409	365.743	448.267	450.391	403.208	446.789	763.095	634.119	726.384	-1.707	0.00517991	1.42723	down	-0.578289	0.228597	1.02432	unchanged	-0.707568	0.0105524	1.25549	unchanged	-0.791096	0.0265946	1.20866	unchanged	-1.12871	0.0107565	1.42238	unchanged	-0.164046
neg_12428	Leukotriene D4	669.277	746.586	819.579	530.57	377.234	328.178	426.393	431.749	729.894	1409.46	890.387	995.199	808.308	322.679	598.838	330.301	255.365	313.688	961.006	876.639	1232.99	780.272	667.632	771.225	173.917	133.92	274.079	-0.361586	0.384903	0.642401	unchanged	-0.854902	0.0141043	1.43793	unchanged	1.93111	0.000646742	1.28287	up	0.943665	0.185098	0.958304	unchanged	0.493316	0.152006	1.06851	unchanged	-0.929674
neg_12431	Isoswertisin 2''-rhamnoside	374.331	587.68	467.078	232.246	295.495	247.111	457.052	420.537	380.071	380.976	211.458	549.362	226.912	165.444	298.798	248.059	267.647	362.949	465.527	163.836	958.208	735.783	124.919	441.409	432.912	164.327	560.557	-0.698751	0.00571983	1.35703	down	-0.883104	0.0608924	1.35573	unchanged	0.169473	0.832853	0.150506	unchanged	-0.34629	0.29917	0.707189	unchanged	0.184354	0.459244	0.608867	unchanged	-0.724227
neg_12436	Coproporphyrinogen III	173.511	33.0236	34.1145	134.448	202.318	78.0066	0	9.22237	9.28394	214.008	31.9257	256.718	73.9041	55	258.41	0	6.1281	46.8471	55.2289	24.269	53.849	422.229	175.938	282.813	2.03609	0.0857199	0	4.48623	0.0656703	1.26663	unchanged	0.78539	0.383461	0.696073	unchanged	8.69767	0.0544381	1.17994	unchanged	2.87011	0.224214	0.883105	unchanged	3.70084	0.253011	0.943465	unchanged	-0.376057
neg_12439	8-Amino-8-demethylriboflavin	107.186	177.826	179.288	425.303	325.144	300.167	72.9694	22.4697	85.3275	342.442	264.355	319.792	413.214	196.053	334.283	89.2225	80.7393	163.825	456.988	187.107	536.655	229.871	189.921	342.173	124.23	86.6406	248.073	2.53903	0.00692562	1.38473	up	1.1781	0.017987	1.43062	unchanged	0.731407	0.205093	0.779544	unchanged	1.49917	0.0688971	1.14012	unchanged	1.36093	0.0387697	1.27693	unchanged	0.0261688
neg_12443	5-Methyl-5,6,7,8-tetrahydromethanopterin	1230.99	1592.07	1455.5	496.04	360.961	382.521	839.467	847.601	952.884	2222.06	2153.9	2009.49	939.334	681.812	1008.78	1286.37	1360.75	1509.83	1607.62	1413.76	1758.62	1229.43	1059.53	1191.02	1665.35	1931.9	1835.88	-1.09073	0.0011919	1.40336	down	-1.78734	0.00494503	1.53815	down	-0.642705	0.00373196	1.25822	down	-0.660499	0.0175364	1.24844	unchanged	0.696612	0.0250993	1.4091	unchanged	-1.27976
neg_12444	Sulfazecin	54.2184	183.189	96.8679	163.242	143.29	67.9644	153.053	188.093	158.203	520.465	370.797	254.404	349.027	294.451	345.157	338.472	263.653	376.01	493.489	354.265	383.12	521.138	446.523	597.188	730.64	670.879	651.33	-0.415097	0.286204	0.804794	unchanged	0.163915	0.793742	0.217295	unchanged	-0.391603	0.0442366	1.12688	unchanged	0.0154032	0.931281	0.061251	unchanged	-0.579012	0.281443	0.867584	unchanged	-0.212677
neg_12445	trans-Crocetin (beta-D-glucosyl) (beta-D-gentibiosyl) ester	111.94	451.974	873.981	308.088	47.3873	276.656	0	0	4.95309	663.621	993.504	337.337	1616.51	466.928	592.187	124.952	26.7139	16.1746	1247.48	1353.63	1640.59	251.872	260.395	269.908	8.46599	2.28828	45.859	6.99575	0.12588	1.13499	unchanged	-1.18566	0.349488	0.780235	unchanged	3.78828	0.00109634	1.29931	up	3.99472	0.147388	1.03611	unchanged	8.18141	0.162537	1.11783	unchanged	0.423878
neg_12474	Thiamine	146.097	124.031	109.77	218.209	803.253	254.782	70.0264	126.843	368.712	105.635	76.8114	216.357	48.4656	55.1154	108.246	20.0489	32.723	119.22	78.8027	49.6376	87.0198	99.38	60.2102	47.3267	10.8853	15.4554	4.95822	1.1741	0.344625	0.709423	unchanged	1.74822	0.254841	0.976315	unchanged	2.72487	0.0598104	1.1586	unchanged	0.300546	0.73778	0.246417	unchanged	-0.574124	0.569531	0.484425	unchanged	-0.912793
neg_12477	Strigol	323.769	825.376	508.787	2812.75	2488.92	1871.06	591.805	523.198	360.187	160.11	270.871	137.966	227.115	231.633	196.824	172.079	50.7542	168.895	130.969	181.226	250.241	147.932	73.3952	169.545	220.042	361.594	276.232	2.28162	0.0159935	1.38237	unchanged	2.11314	0.00943963	1.49132	up	-1.13406	0.0421786	1.10132	unchanged	0.742903	0.150773	1.00176	unchanged	0.168484	0.732861	0.283476	unchanged	0.204462
neg_1248	Lauroyl-CoA	14.7712	251.224	43.1792	5.422	278.372	99.5194	3.13041	144.639	96.9997	11.1718	31.8675	204.468	6.00554	28.3375	105.755	4.60345	548.183	1521.59	24.5538	16.0843	30.8165	473.877	9.97676	292.78	20.455	11.2642	14.4411	0.647103	0.643907	0.357453	unchanged	0.310105	0.832375	0.177084	unchanged	4.07251	0.212987	0.87788	unchanged	-3.88817	0.283118	0.807545	unchanged	0.336998	0.816986	0.1926	unchanged	-0.821033
neg_12487	5-Hydroxyindoleacetylglycine	133.162	109.393	122.428	91.9531	100.808	81.6559	34.4188	48.7548	35.283	87.6868	87.2577	149.98	67.6379	68.611	111.603	45.8024	57.8788	69.749	81.6143	81.4032	100.668	132.326	69.9056	95.3522	49.9468	46.7364	44.5025	1.21201	0.0022115	1.39018	up	-0.411462	0.0286779	1.36044	unchanged	1.0757	0.101472	1.0774	unchanged	0.515125	0.2243	0.841364	unchanged	1.62347	0.00109025	1.49095	up	-0.390623
neg_12493	Apiopaeonoside	302.236	352.991	333.682	247.323	213.405	243.3	685.289	680.872	745.711	521.555	413.417	461.64	252.393	149.956	245.325	470.926	496.677	471.207	420.254	362.587	431.43	276.892	228.353	261.197	462.202	432.042	459.157	-1.58482	0.000286208	1.43575	down	-0.490205	0.00837485	1.47125	down	-0.82034	0.000696954	1.28996	down	-1.15154	0.0113128	1.33435	unchanged	-1.09461	0.000246323	1.50705	down	-1.10859
neg_12494	Glu Ile Asn Lys	2685.81	3126.81	3069.74	1944.17	1815.98	1883.97	2724.05	3520.89	3726.3	5532.21	4269.73	4960.18	4623.05	3189.72	4250.29	3890.38	3819.49	3491.28	6130.27	5359.32	6611.51	3726.16	4023.46	3468.91	4780.04	4581.62	5024.18	-0.821026	0.040351	1.32659	unchanged	-0.654197	0.011694	1.52315	unchanged	-0.358766	0.00767411	1.21589	down	0.10695	0.57771	0.419479	unchanged	-0.166829	0.363995	0.722398	unchanged	-0.291303
neg_12500	3-Hydroxy-5,9,17-trioxo-4,5:9,10-disecoandrosta-1(10),2-dien-4-oate	87.9575	122.813	15.9756	1.17578	940.495	3.88926	1.35042	1.32771	24.3087	64.3765	27.111	1291.78	4.7421	11.1911	103.594	8.35943	7.94133	74.9752	9.68544	9.35479	27.1981	90.5203	72.3389	95.0412	0.1348	0	0	5.13084	0.4307	0.6342	unchanged	2.06009	0.524041	0.561982	unchanged	10.9018	0.00645501	1.29091	up	0.38903	0.822105	0.163891	unchanged	3.07075	0.162363	1.09164	unchanged	-3.53267
neg_12503	(3R)-3-Hydroxy-2,3-dihydrotabersonine	63.5031	8.69779	14.0544	25.4641	33.9629	4.11141	33.4367	7.46591	81.074	104.847	31.7186	137.39	103.478	31.3857	110.121	133.634	68.8627	179.26	31.1152	10.556	27.533	138.907	120.077	91.5377	16.8417	19.0647	3.662	-0.940903	0.471742	0.55334	unchanged	-0.440985	0.724909	0.300093	unchanged	3.14708	0.010439	1.26607	unchanged	-0.639959	0.329176	0.6753	unchanged	-0.499919	0.690646	0.321055	unchanged	-0.161249
neg_12512	Sinapic acid	1010.85	1301.01	1058.39	8813.37	9125.24	10341.8	642.312	679.988	820.491	153.32	245.702	249.684	626.489	572.047	733.778	51.2522	42.0978	68.8657	48.9521	56.9596	49.952	25.9718	44.6326	52.3635	49.971	73.7153	33.8378	3.72224	0.00255712	1.435	up	3.06887	0.00235154	1.5659	up	-0.357292	0.462259	0.508206	unchanged	3.57434	0.00539075	1.35937	up	0.653364	0.0253695	1.35435	unchanged	1.57469
neg_12514	Validoxylamine A 7'-phosphate	93.3176	176.922	114.087	447.209	584.577	481.075	59.8047	196.168	106.561	58.5049	85.2277	38.1976	44.4846	19.5026	59.6288	21.0452	38.5572	34.353	28.0921	94.3612	34.1588	40.0072	57.2734	39.1211	10.5646	44.4318	38.0525	2.06109	0.00263963	1.38206	up	1.97688	0.00311936	1.52643	up	0.551802	0.309029	0.684068	unchanged	0.395819	0.501195	0.4941	unchanged	0.0842134	0.886575	0.119274	unchanged	-0.557519
neg_12515	Chlortetracycline	88.5373	46.5541	64.6246	690.719	148.982	269.604	332.081	33.603	48.725	357.47	21.7721	22.193	838.424	6.85483	4.36873	672.13	16.8927	28.2479	13.0856	30.4174	5.44576	2.11344	13.1538	10.9703	26.6526	33.1622	21.2293	1.42053	0.305536	0.748997	unchanged	2.47363	0.205542	1.06589	unchanged	-1.62707	0.0193646	1.16139	unchanged	0.244348	0.906648	0.0837839	unchanged	-1.0531	0.53854	0.52389	unchanged	1.0817
neg_12516	N-Acetyl-D-glucosamine 6-phosphate	89.2408	182.244	149.181	186.706	61.343	136.388	237.45	142.274	48.0879	198.837	232.634	108.292	353.498	201.715	211.666	118.286	90.6185	95.6191	290.152	259.928	249.955	148.244	82.0079	124.724	267.507	241.949	344.265	-0.154228	0.838072	0.159909	unchanged	-0.129927	0.804681	0.208803	unchanged	-1.26604	0.0151332	1.19936	unchanged	1.33245	0.0839034	1.1568	unchanged	-0.0243018	0.971386	0.0291318	unchanged	0.506675
neg_12523	Alanyl-Glutamate	166.622	165.075	178.176	144.999	118.794	171.03	176.803	156.229	137.504	160.057	112.466	137.731	154.383	172.499	155.484	135.961	130.034	120.092	148.946	122.479	123.76	101	102.499	94.9271	171.014	116.649	146.946	-0.113877	0.564896	0.435543	unchanged	-0.22971	0.234543	0.983771	unchanged	-0.542342	0.0989938	1.07278	unchanged	0.321202	0.0142065	1.24957	unchanged	0.115833	0.370425	0.724982	unchanged	0.233609
neg_12526	N-Acetylmuramic acid alpha-1-phosphate	167.576	226.689	166.62	176.514	169.544	174.79	492.032	507.046	451.228	229.348	242.885	199.688	75.3378	40.6682	84.6752	591.261	583.162	625.877	205.129	179.774	188.262	43.4811	40.363	32.8921	787.69	776.182	665.891	-1.47742	0.00254117	1.43525	down	-0.106844	0.571537	0.500938	unchanged	-4.25557	0.00287062	1.3016	down	-3.16526	9.09855e-06	1.37459	down	-1.37058	0.000392911	1.498	down	-1.74339
neg_12532	(3Z)-Phycocyanobilin	142.517	2.3805	36.8684	0	45.7606	0.153186	1.44046	14.2728	1381.42	16.0792	0	216.769	0	0	6.45525	4.22742	11.4793	48.8413	0	0	0	3.40759	19.616	18.9193	0	6.53886	0	-4.9274	0.428992	0.633459	unchanged	-1.98508	0.399542	0.71044	unchanged	2.68131	0.142738	0.93155	unchanged	-3.32183	0.295175	0.783813	unchanged	-2.94232	0.469878	0.613905	unchanged	-5.17278
neg_1254	dTDP-4-oxo-alpha-D-xylose	1608.68	884.28	1093.68	2487.27	716.378	1560.46	2792.72	1388.84	1085.62	3733.61	1514.49	1007.6	6064.62	2681.03	1086.41	4327.38	819.225	449.618	1679.2	3031.11	1375.02	383.758	3292.96	461.61	1740.53	2713.73	2507.59	-0.144827	0.830385	0.164805	unchanged	0.409576	0.535716	0.523907	unchanged	-0.750423	0.432746	0.549578	unchanged	0.813041	0.503701	0.474239	unchanged	-0.554403	0.40538	0.673967	unchanged	0.652322
neg_12545	Purpurin	416.577	558.472	427.818	231.687	210.855	315.665	1249.61	1324.58	1267.61	684.37	726.637	685.367	268.577	215.909	324.024	1699.96	1691.12	1986.89	664.092	574.916	638.478	165.499	167.82	183.906	2346.81	2271.23	2124.37	-2.34112	3.08692e-05	1.43917	down	-0.887713	0.0222016	1.39948	unchanged	-3.7044	0.000912778	1.3072	down	-2.73372	0.00197209	1.36571	down	-1.45341	0.000608311	1.50906	down	-1.37456
neg_12552	trans-Oct-2-enoyl-CoA	655.772	1825.41	1132.39	1992.7	413.184	785.364	2662.07	961.423	273.042	1497.58	3705.31	341.828	4264.06	2584.55	1108.48	976.883	986.965	428.614	3890.63	4413.79	2158.55	1243.58	990.793	1041.98	3595.32	2999.48	4426.3	-0.288071	0.798845	0.198013	unchanged	-0.179308	0.822947	0.190296	unchanged	-1.7501	0.0216932	1.24426	unchanged	1.73374	0.174548	0.973422	unchanged	-0.108763	0.912502	0.0907065	unchanged	0.521127
neg_12554	Pelargonidin 3-O-beta-D-sambubioside	62.0037	69.9385	76.8098	47.8289	211.483	106.502	24.8891	32.9388	265.797	403.737	82.1167	701.036	45.1888	43.1451	159.639	240.638	195.28	509.849	121.422	119.626	145.779	531.252	411.568	799.372	138.497	87.3801	216.866	0.176785	0.887845	0.11234	unchanged	0.809318	0.388238	0.755273	unchanged	1.97636	0.0519163	1.13468	unchanged	-1.9313	0.128191	1.02139	unchanged	-0.632533	0.675943	0.358297	unchanged	-2.25893
neg_12555	5-Hydroxypseudobaptigenin	161.109	158.82	203.483	139.491	97.372	172.634	308.108	170.475	182.617	258.534	161.963	179.658	165.345	161.008	126.294	267.854	217.326	156.592	273.709	129.221	194.67	117.722	99.9067	108.152	258.378	204.609	204.935	-0.691233	0.188301	0.938262	unchanged	-0.354092	0.230507	0.924174	unchanged	-1.03578	0.0174698	1.24575	unchanged	-0.503677	0.179587	0.93071	unchanged	-0.337141	0.409697	0.676988	unchanged	-0.40695
neg_12557	Landomycin H	453.257	623.542	493.765	819.412	580.125	652.175	724.025	765.579	763.411	697.909	570.825	666.072	812.13	555.711	783.1	768.405	696.397	878.5	702.535	608.452	763.549	778.105	708.082	801.668	1042.27	848.022	1130.14	-0.135029	0.444784	0.607811	unchanged	0.385546	0.147745	1.06289	unchanged	-0.40076	0.0870216	1.06538	unchanged	-0.123575	0.549499	0.435764	unchanged	-0.520575	0.0399208	1.37727	unchanged	0.152779
neg_12558	Quercetagitrin	964.2	1361.08	1096.4	799.21	307.886	528.602	1725.63	1731.86	1216.98	1828.54	1939.57	1290.44	1310.08	621.359	740.674	2029.01	2013.74	1378.01	2374.55	2994.84	2592.31	445.373	434.087	454.189	3190.83	3618.12	3425.38	-1.5149	0.0111244	1.32283	unchanged	-1.0648	0.0334739	1.34188	unchanged	-2.93997	0.00169491	1.30471	down	-1.02051	0.0386154	1.15092	unchanged	-0.450097	0.12264	1.07987	unchanged	-0.92074
neg_12560	5-Hydroxy-N-formylkynurenine	75.0717	36.135	46.2008	31.9359	75.2251	47.2963	41.8347	27.8563	123.425	37.7158	35.4363	18.7651	47.9125	21.577	15.3236	9.13583	29.476	31.3585	19.588	24.3286	20.9469	24.4519	83.253	33.8186	18.9439	60.1088	33.8437	-0.322256	0.720023	0.278533	unchanged	-0.0272963	0.957229	0.0439312	unchanged	0.326043	0.688164	0.284601	unchanged	0.277545	0.70927	0.274157	unchanged	-0.29496	0.738166	0.279437	unchanged	-0.116047
neg_12561	Premithramycin A1	66.6011	136.451	112.231	1434.78	56.3945	164.955	1175.87	169.186	49.9174	431.997	152.147	16.3807	1059.39	121.218	70.4111	76.8944	36.1799	10.798	213.346	422.081	103.33	37.262	38.6437	15.7879	56.5377	121.447	120.618	0.24758	0.886047	0.109609	unchanged	2.3931	0.418806	0.707875	unchanged	-1.70333	0.0721274	1.08712	unchanged	3.33617	0.362979	0.69363	unchanged	-2.14552	0.41969	0.684455	unchanged	1.05881
neg_12565	Stachyose	122.268	251.901	154.473	366.123	305.448	234.219	563.443	409.149	318.238	392.202	312.597	194.667	292.517	138.732	208.858	447.754	454.705	374.392	446.123	442.321	446.666	270.334	305.119	284.842	823.153	809.669	725.106	-0.511051	0.210135	0.897258	unchanged	0.776884	0.0824072	1.18913	unchanged	-1.45462	0.00174848	1.29903	down	-0.996204	0.0226185	1.24096	unchanged	-1.28794	0.0505144	1.28006	unchanged	-0.490755
neg_12572	Cephamycin C	8052.61	6542.23	9804.22	7530.83	4397.24	6964.67	5203.82	4957.42	4492.16	1669.11	3036.7	3434.87	1867.16	1263.03	2043.59	1299.11	680.456	532.613	621.937	926.05	348.201	423.955	684.548	705.464	290.128	309.099	327.627	0.366596	0.278273	0.840315	unchanged	-0.368994	0.245086	0.886173	unchanged	0.968735	0.0803342	1.10644	unchanged	1.04228	0.0562	1.09935	unchanged	0.73559	0.0685814	1.3067	unchanged	-0.653928
neg_12575	Glutathione	8.77316	51.3728	29.2175	211.63	419.776	320.275	5.85522	56.3052	11.935	10.4433	68.4433	23.4357	43.6019	0	21.9556	12.4891	17.4492	8.2879	11.4223	57.15	60.736	0	1.36254	17.9049	0	26.8681	51.9292	3.68302	0.0326937	1.32782	unchanged	3.41272	0.0364709	1.45006	unchanged	-2.03198	0.317329	0.692281	unchanged	0.778198	0.546936	0.458522	unchanged	0.270301	0.813368	0.193674	unchanged	-0.642287
neg_12578	13-Deoxycarminomycin	26.0927	15.9363	16.4635	23.2163	38.3867	29.7157	17.4075	29.363	121.658	82.7989	15.4515	131.103	24.9649	22.8863	42.0197	102.612	52.8549	140.675	21.9597	21.1937	29.7206	62.6428	85.4901	96.3101	37.189	41.2741	34.3104	-0.883151	0.517727	0.517376	unchanged	0.642658	0.12279	1.1125	unchanged	1.11607	0.0427074	1.18103	unchanged	-1.72036	0.10677	1.09818	unchanged	-1.52581	0.381683	0.737103	unchanged	-1.35165
neg_12579	Shikonin	2366.15	2401.87	2398.8	1857.62	1409.92	1526.74	2826.52	2866.03	2824.78	503.051	542.55	642.002	447.317	410.864	480.563	557.424	414.069	414.019	425.827	401.528	463.938	309.339	291.443	327.097	360.843	298.782	342.021	-0.829089	0.0108695	1.41033	unchanged	-0.580021	0.0268321	1.49258	unchanged	-0.110363	0.323842	0.669862	unchanged	-0.0495388	0.785439	0.208723	unchanged	-0.249068	1.7624e-05	1.51634	down	-0.334096
neg_12586	Dihydrokaempferol	358.126	160.112	273.19	93.567	43.3993	79.8023	354.719	201.91	326.921	0	3.00029	0	9.07303	3.83881	17.0185	7.42353	17.7288	20.7563	18.5199	4.4634	10.2425	0.504338	14.0072	13.508	4.69798	0	23.0255	-2.02716	0.0322863	1.31843	unchanged	-1.8683	0.0707986	1.3399	unchanged	0.0153252	0.991182	0.00123321	unchanged	-0.617158	0.39283	0.594695	unchanged	-0.158854	0.700794	0.311172	unchanged	3.31843
neg_12588	Quercetin 3-(2G-xylosylrutinoside)	1463.7	1665.26	2024.93	922.676	800.787	1094.45	4825.87	2493.21	3492.95	3154.53	1887.45	2686.32	1614.06	1163.22	1623.84	3763.34	3666.88	3163.12	3030.99	2128.23	2799.17	1746.24	1368.18	1710.57	4202.4	3593.84	3810.38	-1.93994	0.0565901	1.28499	unchanged	-0.871034	0.0243984	1.42268	unchanged	-1.26635	0.000886328	1.28761	down	-1.26721	0.00119878	1.34246	down	-1.0689	0.100564	1.22531	unchanged	-0.812279
neg_1259	Coenzyme M	270.561	328.476	266.706	237.048	239.186	418.899	460.59	466.717	763.049	323.623	340.472	375.265	330.645	366.068	387.173	487.447	471.226	469.081	397.327	335.291	291.239	250.986	271.533	278.068	609.088	554.063	439.554	-0.917153	0.0998481	1.08162	unchanged	0.0481649	0.889238	0.122068	unchanged	-1.00138	0.0303859	1.22681	unchanged	-0.397534	0.0125526	1.31829	unchanged	-0.965318	0.105179	1.22243	unchanged	0.0605181
neg_12593	(1R,6R)-1,4,5,5a,6,9-Hexahydrophenazine-1,6-dicarboxylate	484.203	480.266	542.268	388.384	274.067	396.98	1238.39	675.586	609.599	610.093	376.648	550.752	452.157	356.377	373.535	750.361	471.17	392.945	443.571	433.051	594.117	435.801	377.478	440.601	363.586	312.207	423.744	-1.25218	0.129323	1.10961	unchanged	-0.508138	0.0446503	1.35381	unchanged	0.189503	0.260294	0.729017	unchanged	-0.449751	0.314036	0.746066	unchanged	-0.744044	0.230559	0.982804	unchanged	-0.379265
neg_12596	Portulacaxanthin II	96.0695	173.577	131.138	92.9046	44.7307	7.83668	268.355	152.447	140.545	796.373	322.519	337.796	537.803	221.687	290.262	474.264	268.623	357.715	322.359	360.775	338.654	470.098	285.265	393.099	519.017	456.627	505.783	-1.94815	0.0554114	1.19017	unchanged	-1.46208	0.0634521	1.24237	unchanged	-0.367285	0.164385	0.913896	unchanged	-0.0682445	0.889343	0.105888	unchanged	-0.486068	0.330697	0.758427	unchanged	-0.472642
neg_12608	Shikimate 3-phosphate	78.7286	93.7802	78.3027	269.252	189.289	275.393	198.135	128.308	157.062	132.08	119.216	118.601	69.5786	65.049	76.9089	108.315	80.1641	105.054	132.901	83.9308	114.054	66.2092	58.4646	74.0343	67.3303	71.9476	66.7084	0.602118	0.0778471	1.11477	unchanged	1.54905	0.0252246	1.48705	unchanged	-0.0518983	0.653192	0.336703	unchanged	-0.472618	0.076466	1.13206	unchanged	-0.946929	0.054458	1.33969	unchanged	-0.806216
neg_12611	16-Hydroxytabersonine	768.501	872.29	974.782	1808.87	1676.22	2224.68	2465.47	2669.55	2811.39	579.798	843.292	850.543	610.721	488.476	725.194	722.588	450.833	470.079	237.82	220.615	248.363	110.608	95.4274	99.1759	226.567	190.513	253.733	-0.476872	0.025958	1.2806	unchanged	1.1263	0.0158941	1.49229	unchanged	-1.1361	0.0171352	1.25027	unchanged	0.150643	0.617659	0.3568	unchanged	-1.60318	0.000390877	1.50815	down	-0.317585
neg_12614	dexamethasone phosphate	4369.69	5687.86	5333.1	4519.1	4120.15	5211.64	7603.8	7331.21	7966.35	7786.57	7041.56	7416	6230.88	4957.42	5811.6	7307.16	6868.8	7536.25	8203.57	7683.21	7327.71	5544.57	5642.38	6120.4	10106.6	10202.5	9395.09	-0.725454	0.00298788	1.40169	down	-0.152075	0.370698	0.711581	unchanged	-0.779284	0.000356867	1.29706	down	-0.35298	0.0335984	1.21463	unchanged	-0.573379	0.0121459	1.43666	unchanged	-0.387899
neg_12616	8-D-Olivosyl-landomycin	1642.44	2248.75	1979.35	1734.94	1703.46	2048.79	2218.76	2182.08	2102.11	2873.78	2653.64	2616.62	2179.83	1746.95	1972.39	2320.22	2350.44	2224.98	3021.57	2586.18	2514.06	1983.53	1840.93	2072.44	3512.94	2956.94	2983.37	-0.245027	0.0804916	1.19285	unchanged	-0.0974275	0.576557	0.464123	unchanged	-0.680854	0.0138302	1.24784	unchanged	-0.225173	0.106938	1.08414	unchanged	-0.147599	0.352082	0.770981	unchanged	-0.465232
neg_12617	6''-O-Acetylglycitin	753.766	1350.75	1091.43	564.464	756.355	745.285	1142.63	969.919	938.288	1561.6	1286.8	1062.45	845.849	677.006	662.99	956.958	912.642	831.353	1556.28	1250.88	1120.32	1035.72	783.939	793.439	1514.72	1140.34	999.324	-0.562294	0.0209852	1.26991	unchanged	-0.629328	0.15032	1.12782	unchanged	-0.48387	0.138929	0.921229	unchanged	-0.305277	0.0804656	1.07268	unchanged	0.0670339	0.812689	0.199631	unchanged	-0.83929
neg_12618	Floxuridine	5295.4	7404.07	6924.66	5458.45	5235.93	7399.88	5789.98	4628.26	5274.74	10704.6	9770.6	10673.8	9615.69	7837.2	9197.71	6454.65	6467.16	6784.17	12162.7	10557.1	10089.5	8896.86	8938.47	9377.29	10236.4	9027.52	8638.04	0.205413	0.374565	0.669327	unchanged	-0.117097	0.61565	0.412447	unchanged	-0.0360921	0.687035	0.300857	unchanged	0.435535	0.0450471	1.24445	unchanged	0.32251	0.165938	1.02334	unchanged	-0.225021
neg_12619	3-Methyluridine	429.772	260.449	228.356	493.504	143	108.527	659.881	312.793	181.306	104.392	78.9226	44.2723	24.6756	33.0549	32.0001	64.8221	25.5024	34.1159	40.2852	76.8774	53.641	63.8776	46.9935	72.2345	28.8255	35.1083	31.5383	-0.631248	0.510257	0.492155	unchanged	-0.302101	0.703453	0.325833	unchanged	0.939525	0.0518307	1.15425	unchanged	-0.471782	0.435987	0.59233	unchanged	-0.329147	0.652242	0.372462	unchanged	-1.34274
neg_12620	Quercetin 3-O-(6-O-malonyl-beta-D-glucoside)	112.975	196.596	129.151	297.065	154.477	153.514	162.281	79.2077	86.6697	204.649	125.027	111.576	136.434	111.745	94.6669	75.8756	102.006	85.6887	203.43	210.883	126.291	94.393	114.095	96.9318	190.779	138.35	130.445	0.882676	0.185573	0.931942	unchanged	0.463761	0.379645	0.716095	unchanged	-0.589501	0.10155	1.03637	unchanged	0.379373	0.152061	0.936035	unchanged	0.418915	0.374216	0.68062	unchanged	-0.364039
neg_12621	Apigenin 7-O-neohesperidoside	1210.98	1381.14	926.938	1129.62	762.354	612.129	1144.57	1049.54	665.46	1325.85	753.003	627.395	713.14	496.192	413.853	530.909	583.219	470.751	813.275	773.107	835.375	959.383	589.055	718.609	706.61	624.589	825.199	-0.1915	0.606611	0.389878	unchanged	-0.490894	0.172345	1.01154	unchanged	0.0721902	0.783715	0.201022	unchanged	0.0344555	0.903062	0.0930562	unchanged	0.299394	0.328605	0.740983	unchanged	-0.737466
neg_12623	Amarogentin	457.753	568.32	598.162	523.515	501.885	511.499	554.992	526.961	613.57	617.76	503.532	573.53	362.606	341.598	336.545	452.94	550.847	494.866	462.481	546.115	457.142	413.832	515.743	493.932	539.029	611.598	548.453	-0.141708	0.167971	1.02117	unchanged	-0.0797375	0.567023	0.502803	unchanged	-0.255304	0.0810163	1.00871	unchanged	-0.526045	0.0257173	1.28417	unchanged	-0.0619706	0.663054	0.353193	unchanged	-0.703513
neg_12630	6''-O-Acetylgenistin	2831.42	3811.63	3420.89	2762.31	2548.77	3453.65	3124.71	2507.69	2805.52	5579.42	4996.43	5302.24	4733.26	3695.22	4306.02	3378.5	3370.04	3436.75	5850.16	5210.95	4904.1	4271.05	4258.33	4440.37	5236.38	4724.94	4450.78	0.0548211	0.757653	0.238125	unchanged	-0.199415	0.334199	0.757649	unchanged	-0.15213	0.165499	0.937858	unchanged	0.322253	0.105339	1.12185	unchanged	0.254236	0.195443	0.95559	unchanged	-0.318296
neg_12632	Schisantherin A	632.811	1000.29	844.071	1070.87	729.648	741.276	3442.29	2049.06	2827.37	455.956	455.583	403.39	301.887	194.77	297.549	463.855	249.13	427.652	453.244	520.29	550.463	340.902	331.079	336.357	454.651	482.761	411.607	-1.71052	0.0334306	1.32334	unchanged	0.0371516	0.895827	0.107817	unchanged	-0.419932	0.0296797	1.22897	unchanged	-0.522254	0.220472	0.843469	unchanged	-1.74767	0.0332358	1.39879	unchanged	-0.7274
neg_12633	Indoleglycerol phosphate	870.102	1079.14	1031.55	930.771	784.274	1050.25	1025.36	677.667	817.21	1451.16	1167.54	1261.75	1314.29	1059.3	1087.98	824.934	763.345	779.295	1452.48	1230.73	1143.52	1034.48	1017.31	1055.85	1207.29	989.286	992.405	0.133872	0.557351	0.442258	unchanged	-0.108262	0.512017	0.534404	unchanged	-0.0372695	0.744607	0.245794	unchanged	0.548016	0.0397776	1.25403	unchanged	0.242133	0.279302	0.823233	unchanged	-0.164802
neg_1264	L-Cysteate	1732.83	1748.41	1931.94	1932.33	1563.57	2233.4	1912.41	1728.12	1984.95	967.095	1023.17	1426.08	2354.55	2467.3	2070.08	1086.9	705.336	766.764	1163.88	593.198	713.345	505.531	636.109	424.816	257.345	235.086	285.654	0.026382	0.880033	0.120874	unchanged	0.0818819	0.648664	0.39499	unchanged	1.00951	0.0442893	1.18621	unchanged	1.42933	0.000987882	1.34218	up	-0.0554998	0.517985	0.51067	unchanged	1.01245
neg_12642	5-Methylcytosine	210.103	187.117	195.359	214.609	133.946	148.555	187.112	184.62	143.915	79.4688	104.125	116.478	84.2823	81.0893	83.4463	202.654	149.304	143.287	56.0904	63.0265	66.7735	42.112	50.5753	47.9626	22.7216	33.0731	67.4085	-0.0528217	0.841569	0.156829	unchanged	-0.253444	0.327496	0.831122	unchanged	0.191069	0.710828	0.27225	unchanged	-0.993051	0.048582	1.25305	unchanged	0.200622	0.201221	0.968083	unchanged	-0.270218
neg_12643	6,8-Dimethyl-6,7,8,9-tetradehydroergoline	1579.54	1837.93	2327.53	2609.77	2355.33	2327.54	2089.87	1855.39	2568.5	97.9789	109.824	121.9	25.2548	17.6609	39.6824	45.5199	13.4956	47.8271	0	0.00205705	4.71412	5.77758	8.25088	5.78097	0.217943	0.685791	2.86274	0.162952	0.345873	0.71664	unchanged	0.344133	0.129429	1.16107	unchanged	2.3949	0.00992232	1.20434	up	-0.371306	0.570499	0.417643	unchanged	-0.181181	0.446185	0.592425	unchanged	-1.99698
neg_12646	2',3'-Cyclic GMP	7.8883	301.103	27.3395	132.429	60.5988	33.5009	18.6291	49.8688	3.40488	7.2811	138.682	3.53556	146.057	185.971	26.3722	11.676	19.6356	1.69974	226.164	65.5891	32.191	8.62044	1.22492	2.51324	25.5779	39.0453	29.1584	1.65558	0.216923	0.895568	unchanged	-0.570186	0.742292	0.288041	unchanged	-2.92379	0.00851451	1.23666	down	3.44054	0.150578	1.03131	unchanged	2.22576	0.450683	0.638906	unchanged	1.26144
neg_12648	Lancerin	1576.6	2019.28	1726.71	1227.82	1332.59	1375.26	2434.44	2558.54	2166.59	2215.82	1895.33	2235.5	1517.69	1166.32	1545.53	3860.2	3857.08	4001.57	2326.54	1842	2405.92	1480.43	1361.21	1689.63	5234.75	4315.65	5442.25	-0.863263	0.00574464	1.40732	down	-0.435519	0.0585111	1.35537	unchanged	-1.72627	0.00642251	1.28389	down	-1.47026	0.000733573	1.37055	down	-0.427744	0.0250061	1.32137	unchanged	-0.585495
neg_12651	alpha,alpha'-Trehalose 6-phosphate	228.511	329.881	177.979	176.167	144.905	107.622	343.052	249.938	176.256	389.271	337.242	198.771	268.179	186.082	156.378	278.514	251.377	249.351	308.068	251.429	231.85	312.445	236.665	248.51	439.328	330.788	306.094	-0.843493	0.129368	1.06422	unchanged	-0.780484	0.134602	1.14281	unchanged	-0.432186	0.138286	0.916447	unchanged	-0.35175	0.230049	0.867148	unchanged	-0.0630098	0.875776	0.125164	unchanged	-0.599575
neg_12654	Novobiocin	20.4558	112.358	126.971	7.88263	54.3758	21.9041	701.699	1092.79	1079.85	37.056	11.3497	178.634	206.952	14.7864	257.874	983.654	1282.44	971.596	10.9649	20.0813	17.4141	80.9452	100.929	125.253	1884.33	1751.35	1288.46	-5.09391	0.0175753	1.39046	unchanged	-1.62606	0.214339	0.991937	unchanged	-4.00296	0.0131528	1.27565	unchanged	-2.75502	0.00262222	1.32881	down	-3.46785	0.0160634	1.45496	unchanged	1.07892
neg_12655	5-Hydroxymethyldeoxycytidylate	352.256	827.547	409.211	428.943	397.624	302.333	771.725	577.108	269.355	618.329	769.788	268.607	406.102	299.899	295.504	376.701	394.578	305.538	708.123	758.885	728.671	388.83	211.229	480.934	921.741	579.814	985.578	-0.519462	0.381676	0.688036	unchanged	-0.493214	0.41536	0.701849	unchanged	-1.20213	0.0437662	1.11037	unchanged	-0.104603	0.610675	0.368463	unchanged	-0.0262475	0.965183	0.033716	unchanged	-0.726163
neg_1266	2-Carboxy-2,5-dihydro-5-oxofuran-2-acetate	346.639	362.729	336.667	325.21	342.792	465.791	728.26	522.261	1052.29	344.517	371.028	418.875	668.739	593.83	609.066	776.268	659.223	589.943	482.885	383.501	475.673	402.386	411.164	388.274	1077.94	700.766	698.13	-1.02224	0.118192	1.11187	unchanged	0.116226	0.578068	0.489596	unchanged	-1.04328	0.0775565	1.12717	unchanged	-0.113932	0.455439	0.551534	unchanged	-1.13847	0.112713	1.22494	unchanged	0.722346
neg_12661	FRAXETIN	575.256	701.42	691.789	921.084	656.676	720.743	1375.6	1325.38	1475.34	97.7756	115.68	166.903	35.0804	33.0577	46.2711	102.828	63.1163	71.2287	8.30932	3.44193	22.6684	44.3989	46.6353	17.0125	1.50863	7.11677	17.2153	-0.861537	0.00554517	1.38522	down	0.223624	0.30676	0.824707	unchanged	2.06394	0.0843099	1.0496	unchanged	-1.05174	0.0650604	1.17039	unchanged	-1.08516	0.000262009	1.5014	down	-1.73316
neg_12662	Norbaeocystin	379.471	327.767	435.947	363.722	292.884	423.987	463.793	300.183	336.795	639.533	330.869	550.852	429.843	344.915	408.204	411.556	457.309	360.773	790.307	510.04	636.623	545.428	302.679	467.785	476.63	472.297	513.23	-0.0266913	0.919685	0.0779489	unchanged	-0.0812368	0.693528	0.325949	unchanged	-0.152057	0.567991	0.416231	unchanged	-0.0558307	0.701664	0.278492	unchanged	0.0545455	0.823277	0.179986	unchanged	-0.362858
neg_12665	7-Methylxanthosine	184.128	418.112	196.026	148.82	225.078	108.681	309.38	376.413	225.67	197.266	107.852	73.5466	40.0758	9.24943	22.6083	28.7523	15.5623	47.2981	31.5781	20.309	53.0668	24.9093	38.8971	43.2904	70.778	73.9721	15.9132	-0.91742	0.0647147	1.14278	unchanged	-0.726103	0.302695	0.842009	unchanged	-0.585126	0.446907	0.548142	unchanged	-0.348886	0.635882	0.343516	unchanged	-0.191317	0.694467	0.317332	unchanged	-2.39618
neg_12674	L-xylo-Hexulonolactone	93.4528	88.0868	99.7523	207.297	138.606	177.577	118.746	80.2818	88.8532	85.704	88.0925	88.2669	108.355	112.168	94.6239	86.752	73.4556	74.9039	110.707	95.5819	91.231	66.9239	51.11	59.791	87.4119	87.2923	76.3371	0.862663	0.0377716	1.24476	unchanged	0.896067	0.052056	1.40913	unchanged	-0.497467	0.0155215	1.17982	unchanged	0.422679	0.0189138	1.22781	unchanged	-0.0334041	0.870921	0.138962	unchanged	0.266108
neg_12675	N-Acetyl-alpha-D-glucosamine 1-phosphate	222.309	226.922	330.371	281.678	225.814	276.724	254.059	124.719	232.696	418.45	167.444	341.484	315.232	216.156	257.122	153.911	198.128	155.541	397.874	222.047	392.876	246.622	124.812	304.665	166.45	146.763	224.327	0.358961	0.287306	0.793985	unchanged	0.00851534	0.971437	0.0321801	unchanged	0.330863	0.488154	0.473764	unchanged	0.635493	0.063206	1.13537	unchanged	0.350446	0.353698	0.705528	unchanged	-0.234029
neg_12679	Vaccarin	641.237	1195.15	873.608	282.259	319.567	406.283	2746.12	2401.21	1876.71	1349.39	1473.76	1205.81	641.163	489.867	637.02	2703.35	2594.23	2579.98	1917.92	1671.06	1600.88	763.965	666.487	797.989	5065.18	4191.44	4211.79	-2.80065	0.014048	1.39939	unchanged	-1.42664	0.0650404	1.36291	unchanged	-2.59547	0.0051707	1.2949	down	-2.15559	9.33306e-06	1.37541	down	-1.37401	0.0129375	1.40385	unchanged	-1.18825
neg_12706	Staphyloferrin A	263.404	514.978	307.75	218.594	156.395	154.728	560.654	576.128	432.441	609.131	380.963	442.549	357.252	93.7573	308.327	764.683	524.419	548.671	489.118	421.153	638.782	194.486	129.364	157.092	1109.36	762.022	880.866	-1.56675	0.00760697	1.38723	down	-1.0359	0.130986	1.19237	unchanged	-2.51668	0.0151672	1.26373	unchanged	-1.27515	0.0321042	1.17366	unchanged	-0.53085	0.164566	1.013	unchanged	-0.915869
neg_12708	5''-Phosphoribosylparomamine	356.282	723.615	389.988	1348.34	986.406	512.311	1238.31	799.537	338.176	735.253	758.297	203.322	781.126	480.735	235.558	371.625	235.322	228.264	1032.19	818.145	433.24	454.038	384.907	374.275	985.991	671.74	578.181	0.260923	0.681375	0.309691	unchanged	0.953768	0.189887	1.02116	unchanged	-0.882023	0.104373	1.05382	unchanged	0.842266	0.294714	0.767466	unchanged	-0.692846	0.3726	0.711477	unchanged	-0.180399
neg_12719	Procyanidin A1	1419.5	1110.81	1099.67	368.313	286.389	206.063	743.666	853.875	727.217	897.968	549.071	422.76	88.3571	122.686	56.9787	281.796	270.565	267.447	524.203	505.212	367.387	272.407	108.077	154.692	475.549	383.901	274.289	-1.43339	0.00151551	1.39994	down	-2.07627	0.00534943	1.52972	down	-1.083	0.0602261	1.03956	unchanged	-1.61294	0.00790534	1.3475	down	0.642883	0.0399398	1.35197	unchanged	-2.80246
neg_12736	RUTILANTINONE	1008.4	1100.32	1137.73	27375.9	25591.6	27206	2068.9	2138.18	2848.8	236.894	257.595	348.147	743.367	558.778	808.693	388.462	214.914	391.196	100.958	144.449	201.92	104.899	68.1989	112.994	143.86	149.899	101.51	3.50623	7.48687e-05	1.44151	up	4.62619	0.000465948	1.57435	up	-0.466356	0.151757	0.874859	unchanged	1.08567	0.0192326	1.22561	unchanged	-1.11996	0.033837	1.41387	unchanged	1.32483
neg_12739	Coenzyme F420	182.854	96.9555	117.078	35.3769	221.364	97.7151	44.9449	81.9249	1522.94	478.845	112.983	2486.83	49.2821	39.3627	342.589	498.309	430.878	2561.92	91.9321	79.269	208.602	376.445	250.042	633.206	134.581	143.828	271.243	-2.21862	0.468936	0.578999	unchanged	-0.163124	0.830883	0.181726	unchanged	1.19648	0.159554	0.902825	unchanged	-3.01714	0.281032	0.806637	unchanged	-2.05549	0.481287	0.599722	unchanged	-2.83576
neg_12746	(-)-8-Demethylmaritidine	3101.41	3292.87	4413.76	3831	3750.43	3881.61	4238.34	4400.17	6772.56	412.157	314.31	588.029	256.242	252.295	358.511	644.659	478.247	629.097	74.3875	59.8518	95.7827	111.537	58.4691	103.002	192.216	267.45	179.326	-0.426977	0.249196	0.900472	unchanged	0.0848857	0.647604	0.406577	unchanged	-1.22685	0.0273068	1.15972	unchanged	-1.01482	0.0136857	1.26718	unchanged	-0.511863	0.194248	0.977519	unchanged	-0.600327
neg_12747	5'-Phosphoribosyl-5-amino-4-imidazolecarboxamide (AICAR)	158.904	260.072	245.064	316.138	268.303	296.839	984.173	895.784	796.122	279.924	292.985	379.034	558.413	302.033	400.722	944.35	933.341	864.97	289.587	204.203	285.357	397.778	336.589	331.797	1151.3	807.187	902.75	-1.60245	0.00558182	1.41908	down	0.408331	0.134542	1.14155	unchanged	-1.42421	0.024214	1.23618	unchanged	-1.12082	0.0147137	1.3133	unchanged	-2.01078	0.00129169	1.49509	down	0.405814
neg_12753	Tetracenomycin C	66.9977	309.058	165.893	621.537	675.48	666.103	292.522	311.684	305.383	239.63	164.744	232.4	154.69	162.537	238.57	47.0338	138.34	206.477	249.521	189.545	465.792	179.441	52.8459	165.656	191.477	133.909	171.048	1.10986	0.000887574	1.43606	up	1.85692	0.0170478	1.50739	unchanged	-0.31904	0.511041	0.468201	unchanged	0.504255	0.376848	0.628647	unchanged	-0.747057	0.222666	0.996209	unchanged	-0.196224
neg_12760	Salbostatin 6'-phosphate	60.5909	93.7535	92.1561	35.7018	40.6115	95.9711	23.0133	29.7865	46.7772	216.177	406.282	82.597	443.528	401.465	270.944	138.521	124.631	97.8451	126.417	374.633	313.201	217.189	195.237	233.981	155.653	261.584	208.118	0.790908	0.337845	0.7333	unchanged	-0.516799	0.341933	0.767325	unchanged	0.0477633	0.845613	0.138134	unchanged	1.6282	0.0345238	1.26914	unchanged	1.30771	0.0251095	1.34623	unchanged	0.662446
neg_12769	6'-Oxokanamycin X	137.267	135.032	642.761	507.612	267.841	374.296	150.54	77.2352	308.764	328.274	248.508	498.825	1522.51	568.467	799.239	79.4039	19.8201	53.8501	233.701	468.918	48.1081	741.239	1312.18	946.434	1.79987	7.14332	0	1.09956	0.103724	1.04711	unchanged	0.329381	0.700614	0.331495	unchanged	8.38989	0.0269063	1.24149	unchanged	4.23887	0.0860019	1.16442	unchanged	0.770182	0.544547	0.496466	unchanged	1.42602
neg_12770	Nicotinamide-beta-riboside	105.284	21.1533	58.066	96.917	65.8836	41.8721	29.9215	26.3093	154.116	269.899	36.2172	135.79	31.6799	21.4334	41.2245	94.671	47.2514	87.1744	48.7185	51.5741	27.6064	106.156	137.703	108.54	41.2478	46.5057	24.487	-0.0394539	0.96948	0.0267907	unchanged	0.149669	0.830323	0.179963	unchanged	1.65062	0.00452296	1.25458	up	-1.28005	0.0776543	1.12948	unchanged	-0.189122	0.86981	0.135927	unchanged	-2.22783
neg_12781	Phlorizin	282.755	2290.15	354.576	542.91	271.82	84.9929	0	55.0436	15.7363	845.205	2495.73	187.763	1056.23	753.825	249.493	86.2446	54.0326	30.3216	2588.28	813.011	872.453	591.451	167.781	170.119	121.722	15.1273	14.6766	3.66807	0.171428	1.03645	unchanged	-1.70211	0.412797	0.710779	unchanged	2.61666	0.201782	0.88179	unchanged	3.59365	0.115197	1.10336	unchanged	5.37018	0.28449	0.893951	unchanged	-0.776808
neg_12790	Folinic acid	165.126	25.4237	56.2123	0	0	5.24132	215.411	126.088	1089.99	209.73	30.8788	685.855	9.48827	6.11939	16.1709	744.683	648.823	1516.29	42.9143	59.7885	94.4459	21.9836	57.2684	65.5302	192.005	314.964	293.937	-8.09337	0.262123	0.879791	unchanged	-5.55705	0.197676	1.08497	unchanged	-2.46775	0.0195498	1.22957	unchanged	-6.51672	0.0730391	1.19583	unchanged	-2.53632	0.327197	0.817238	unchanged	-4.86561
neg_12794	Validone 7-phosphate	321.972	418.956	396.144	1651.68	1298.24	2068.88	885.005	849.225	881.055	551.133	615.346	620.331	931.371	657.171	1196.76	544.65	520.794	586.346	530.917	384.118	497.958	311.348	249.321	280.525	518.064	425.567	434.23	0.940375	0.0689701	1.26119	unchanged	2.14202	0.026668	1.4889	unchanged	-0.711921	0.0109752	1.22224	unchanged	0.753802	0.134085	1.05794	unchanged	-1.20164	0.00123458	1.50886	down	0.640446
neg_12798	5-Hydroxyconiferyl alcohol	51.7544	57.5776	61.6023	308.238	306.337	338.373	22.2264	78.9556	408.572	37.8593	58.8349	71.7364	3.46976	13.4971	0	0.117757	6.41653	17.0524	0	0	11.2022	45.8974	55.7635	43.1243	0	0	0	0.902597	0.344632	0.75551	unchanged	2.47896	0.000801837	1.57073	up	#DIV/0!	0.00625623	1.29511	up	-0.475252	0.747784	0.231612	unchanged	-1.57636	0.447405	0.645889	unchanged	-3.31136
neg_12804	19-Chloroproansamitocin	3356.89	3576.13	3456.53	1989.7	1718.66	1952.62	4457.32	4251.13	4158.84	1303.52	1353.46	1473.72	1136.5	959.597	1113.64	1863.32	1283.67	1861.1	818.244	844.148	960.47	1067.02	1093.18	1195.62	950.971	1247.1	1288.77	-1.18458	4.02307e-05	1.43598	down	-0.876007	0.000194329	1.56207	down	-0.055258	0.730002	0.251679	unchanged	-0.641805	0.0799084	1.14683	unchanged	-0.308575	0.00235073	1.47095	down	-0.363931
neg_12805	Aurantio-obtusin ��-D-glucoside	769.535	953.375	883.957	492.065	545.249	526.963	763.745	955.003	985.982	146.601	253.757	267.998	73.269	116.246	131.419	368.685	216.671	305.994	70.3851	102.982	136.248	65.6267	59.5003	133.03	101.648	110.864	185.157	-0.789988	0.0270206	1.35097	unchanged	-0.736821	0.0167669	1.5003	unchanged	-0.623319	0.260172	0.729583	unchanged	-1.47372	0.0359573	1.2344	unchanged	-0.0531671	0.730121	0.276044	unchanged	-1.05834
neg_12817	Fraxin	92.496	117.991	151.352	17.5407	205.597	70.9696	62.5126	167.595	500.639	195.42	129.333	289.369	20.2165	59.9534	28.7253	167.347	449.801	301.037	70.2523	92.6758	105.753	156.049	140.103	120.63	195.574	227.887	150.985	-1.31303	0.392465	0.650468	unchanged	-0.299006	0.73146	0.29685	unchanged	-0.462881	0.127748	0.951089	unchanged	-3.07584	0.0775173	1.17353	unchanged	-1.01402	0.450527	0.637868	unchanged	-2.49559
neg_12820	N-Acetyldemethylphosphinothricin	529.973	552.309	569.014	380.562	257.84	360.789	727.921	660.308	658.758	169.63	151.526	221.468	63.913	69.6895	85.0537	327.05	191.734	248.302	61.0588	67.7185	80.8499	96.9864	94.6823	74.8928	94.3173	118.398	138.968	-1.03467	0.00310163	1.39893	down	-0.724767	0.0219672	1.48055	unchanged	-0.399807	0.146267	0.899761	unchanged	-1.81072	0.0401041	1.26503	unchanged	-0.309903	0.0148102	1.41948	unchanged	-1.31129
neg_12822	Benzylsuccinate	4.4526	9.23384	6.31538	19.9206	0	5.9903	80.2537	53.5612	40.8113	30.4823	32.6042	15.6309	6.56019	0	16.3423	115.54	113.202	118.981	20.8317	45.5839	46.7843	10.4202	16.2232	45.8809	131.213	148.066	238.756	-2.75264	0.032549	1.27828	unchanged	0.373426	0.773345	0.250544	unchanged	-2.83651	0.0364655	1.18557	unchanged	-3.92436	0.000679952	1.37217	down	-3.12607	0.0454821	1.3852	unchanged	-1.78118
neg_12827	Dihydropteroate	2166.99	2503.72	2497.58	1323.18	1313.3	1257.18	1190.27	1226.04	1359.55	2639.39	3081.05	3477.29	1707.36	1849.73	1899.98	1660.23	1478.03	1656.64	3513.08	2584.24	2696.04	1487.79	1444.02	1271.2	3925.59	3320.86	2330.99	0.0443274	0.536608	0.484798	unchanged	-0.880499	0.00848547	1.54308	down	-1.18822	0.0585198	1.15983	unchanged	0.186623	0.0571738	1.09819	unchanged	0.924826	0.00344218	1.48687	up	-0.753154
neg_1284	trans-Zeatin riboside diphosphate	4754.93	3787.31	5874.45	5713.63	4915.71	7478.88	4246.18	3484.01	4380.46	1117.71	1196.78	1779.72	3445.41	3467.71	3073.76	1236.4	683.666	764.169	1542.32	855.584	1033.65	545.969	826.314	590.395	311.829	312.927	371.52	0.580369	0.1051	1.12359	unchanged	0.328904	0.275764	0.847015	unchanged	0.978205	0.0594329	1.14779	unchanged	1.89552	0.000532287	1.35666	up	0.251464	0.335914	0.759491	unchanged	1.28645
neg_12842	2-Pyrone-4,6-dicarboxylate	188.312	395.108	230.99	251.725	371.668	235.966	158.831	292.659	168.631	151.579	184.142	185.636	175.99	247.482	169.186	136.573	100.492	85.6912	186.56	143.305	141.05	129.959	87.4477	98.9298	126.873	81.6213	70.4481	0.470711	0.259562	0.790373	unchanged	0.0775063	0.854966	0.153513	unchanged	0.18149	0.594429	0.368276	unchanged	0.876756	0.0481456	1.15571	unchanged	0.393205	0.449894	0.596659	unchanged	0.18493
neg_12847	8'-Hydroxyabscisate	45.5547	7.41191	44.7351	0	15.138	0.47267	0	0.808032	96.6137	35.9473	5.41664	52.3556	0	0	6.21156	4.59591	6.37987	9.83222	5.64851	78.2017	12.6652	13.0724	32.2956	14.4726	0	4.69807	0.594718	-2.64171	0.485672	0.5558	unchanged	-2.64585	0.149804	1.11951	unchanged	3.49903	0.0916851	1.07667	unchanged	-1.74411	0.138188	0.946156	unchanged	0.00414121	0.998032	0.000689009	unchanged	-3.91532
neg_12854	5-Formyl-5,6,7,8-tetrahydromethanopterin	275.832	204.154	292.523	111.039	283.326	169.068	65.0751	111.06	972.57	795.027	232.604	1530.33	84.383	97.4138	325.847	799.772	522.805	1204.3	178.942	167.576	209.557	341.314	374.677	440.181	211.094	164.211	198.775	-1.02769	0.57831	0.443742	unchanged	-0.455308	0.310092	0.815832	unchanged	1.01003	0.010273	1.23582	unchanged	-2.31547	0.0612709	1.16547	unchanged	-0.572384	0.712767	0.315523	unchanged	-2.33311
neg_12858	3-Methyldioxyindole	95.9363	135.435	107.787	110.661	119.836	109.47	300.336	230.342	273.045	233.935	145.342	159.602	162.297	100.448	100.892	249.962	243.886	299.216	165.164	79.7363	113.102	137.324	100.564	107.777	228.231	176.599	121.096	-1.2413	0.0150519	1.39422	unchanged	0.00343591	0.984072	0.0166898	unchanged	-0.605485	0.182666	0.882354	unchanged	-1.12494	0.00651157	1.28934	down	-1.24474	0.00585283	1.45576	down	-0.567463
neg_1288	dTDP-6-deoxy-beta-L-talose	322.958	763.033	649.292	211.505	704.526	844.92	358.563	742.494	722.607	173.53	532.83	239.653	298.127	344.373	220.588	3467.98	357.941	2458.05	2362.4	829.348	309.752	176.589	718.864	1406.53	2630.74	2728.27	2416.58	-0.0504843	0.932352	0.0656145	unchanged	0.0211842	0.972679	0.0308675	unchanged	-1.75608	0.0295204	1.22259	unchanged	-2.8641	0.187092	0.969486	unchanged	-0.0716685	0.878997	0.12093	unchanged	-0.132353
neg_12882	S-(4-Methylthiobutylthiohydroximoyl)-L-cysteine	153.688	187.416	151.949	309.211	322.707	372.631	669.922	661.686	701.526	169.395	195.9	172.483	440.475	373.023	391.499	617.526	458.235	551.902	86.9154	99.2031	118.78	30.3029	32.2624	51.3488	523.18	787.304	417.1	-1.01716	0.000330343	1.43046	down	1.02673	0.00349967	1.52402	up	-3.92274	0.038971	1.2117	unchanged	-0.433772	0.0758391	1.12261	unchanged	-2.04389	6.92144e-06	1.51788	down	1.16395
neg_12897	Terpentecin	110.66	0	1.37163	41.2223	0	0	108.945	25.0876	605.382	36.8576	28.4735	334.295	0	1.61089	11.0872	706.535	387.3	1672.95	3.55224	20.8513	117.18	0.487432	0	0	41.1299	16.8743	101.965	-4.16489	0.327259	0.775532	unchanged	-1.44241	0.595905	0.456184	unchanged	-8.35838	0.170487	0.94767	unchanged	-7.76746	0.140752	1.05436	unchanged	-2.72248	0.36747	0.75014	unchanged	-4.97597
neg_12898	Propionyladenylate	175.031	540.994	197.225	908.413	123.038	170.215	1047.85	640.788	146.582	412.467	1069.17	88.8831	901.175	750.831	222.045	530.206	491.748	201.122	484.728	1236.63	349.111	156.492	324.859	153.044	645.992	663.456	583.467	-0.610915	0.593021	0.403654	unchanged	0.395953	0.755693	0.263565	unchanged	-1.57716	0.00892107	1.25436	down	0.615646	0.417177	0.587573	unchanged	-1.00687	0.366881	0.718824	unchanged	0.254916
neg_12903	Bacilysin	90.9697	119.436	145.339	0	10.54	6.56701	425.035	261.433	105.889	41.5269	35.6592	46.6215	29.6782	24.8177	15.1722	50.4522	35.6238	23.8684	8.61492	8.66002	36.8304	44.0111	25.3672	28.644	1.9465	7.80004	11.003	-5.53349	0.10693	1.17654	unchanged	-4.37818	0.0159616	1.51566	unchanged	2.24003	0.0301858	1.18066	unchanged	-0.658204	0.220759	0.836969	unchanged	-1.15531	0.253065	0.934747	unchanged	-0.82953
neg_12914	Peonidin-3-(p-coumaroyl)-rutinoside-5-glucoside	112.384	27.2442	43.8447	14.1771	152.563	44.0953	11.7274	17.0096	618.128	479.921	33.4059	2212.4	25.5094	17.3366	281.54	366.536	221.952	1420.32	89.5641	35.6462	127.403	535.476	164.959	516.615	57.9387	40.0738	104.686	-1.61734	0.547717	0.47772	unchanged	0.200554	0.864332	0.145612	unchanged	2.58598	0.103477	1.05811	unchanged	-2.63056	0.273057	0.808883	unchanged	-1.8179	0.523829	0.541758	unchanged	-3.07086
neg_12922	Ophthalmate	52.6812	84.6662	47.7197	67.2366	93.033	57.8723	247.327	490.298	489.325	5.4155	12.9206	31.9921	9.97402	0	19.4566	6.21922	0	6.76095	5.31672	4.63128	21.3128	9.55489	0	7.64433	23.3368	14.2413	31.7533	-2.49174	0.051041	1.29818	unchanged	0.237219	0.520041	0.522861	unchanged	-2.01116	0.0541923	1.08793	unchanged	1.18101	0.439291	0.567659	unchanged	-2.72896	0.0475748	1.37596	unchanged	-0.774052
neg_12932	(S)-Canadine	339.907	855.79	471.18	402.166	461.849	496.963	0	0.000712608	20.36	977.829	1922.55	882.58	1168.76	1030.55	935.112	13.7987	3.60767	9.5564	2118.16	1377.02	1022.57	652.058	1449.33	1549.27	18.6953	30.7139	36.4992	6.06271	0.00245997	1.43175	up	-0.292502	0.579689	0.486699	unchanged	5.40921	0.0525682	1.17442	unchanged	6.86108	0.00420111	1.36619	up	6.35521	0.0708836	1.32574	unchanged	-0.271317
neg_12939	Gibberellin A24	40.8017	26.4684	51.538	180.054	154.797	139.91	0	10.4941	11.9602	32.1788	67.7077	127.364	252.934	282.485	297.688	4.21954	15.1607	8.27735	60.3992	25.6457	42.5055	200.839	154.805	172.888	4.82198	1.80539	7.09735	4.40214	0.00315678	1.42458	up	1.99857	0.00216142	1.53488	up	5.26715	0.00553512	1.29468	up	4.91275	0.00146903	1.37092	up	2.40357	0.0293434	1.35482	unchanged	1.87422
neg_12943	Rifamycin S	26.976	148.365	75.2581	271.781	12.6543	61.6449	498.891	317.936	32.0456	119.657	166.884	19.3622	182.313	301.874	86.2363	161.991	192.58	41.2152	271.711	314.132	186.169	88.898	69.6027	96.0506	517.844	359.964	635.917	-1.29444	0.360204	0.680268	unchanged	0.465728	0.740607	0.281451	unchanged	-2.57207	0.0333321	1.22358	unchanged	0.527309	0.498303	0.486131	unchanged	-1.76017	0.277383	0.880437	unchanged	0.898955
neg_12947	UDP-3-O-(3-hydroxytetradecanoyl)-D-glucosamine	752.382	462.971	376.591	625.73	525.31	386.107	441.162	367.849	778.874	156.93	149.236	301.078	32.1646	56.4769	92.2154	112.701	79.2796	129.394	38.1069	62.9101	69.4468	65.7783	20.3906	48.1876	86.1245	136.509	110.105	-0.0468511	0.913922	0.080977	unchanged	-0.0505354	0.898839	0.109842	unchanged	-1.30832	0.0285852	1.12383	unchanged	-0.829409	0.111432	0.988198	unchanged	0.00368438	0.994037	0.00489982	unchanged	-1.74743
neg_12957	Asp Lys Val Lys	3045.17	4341.89	3695.47	8327.95	6796.88	6536.08	7794.63	7669.83	6593.85	5845.11	3725.77	4112.59	5574.93	3695.89	4519.73	12658	10312.6	10475	5138.47	4762.89	5148.33	3893.95	4213.77	3661.25	14269.6	12848.5	13476.5	-0.0262281	0.855508	0.14218	unchanged	0.966807	0.00913047	1.47164	up	-1.7863	0.00052307	1.30379	down	-1.27814	0.00306465	1.32628	down	-0.993035	0.00238239	1.45969	down	0.0112459
neg_12959	Viloxazine	1431.71	2072.12	1779.5	2649.44	1690.29	1881.43	3299.67	3228.95	2873.97	3308.47	1902	2185.39	2992.28	1880.31	2405.07	5146.76	4166.94	4173.93	2772.89	2591.05	2768.2	2338.83	2410.35	2160.28	5680.93	5115.15	5220.93	-0.595875	0.0511535	1.23477	unchanged	0.235736	0.426831	0.645939	unchanged	-1.21296	0.000912444	1.29894	down	-0.890091	0.0106043	1.26173	unchanged	-0.83161	0.00521881	1.44359	down	-0.023242
neg_12961	dTDP-3-amino-2,3,6-trideoxy-C-methyl-D-erythro-hexopyranos-4-ulose	995.465	1367.89	1254.43	346.469	223.475	453.876	2839.38	2497.67	2667.98	1455.36	1239.73	1257.13	238.192	269.521	360.545	1477.63	1721.83	1638.86	735.788	559.719	588.407	204.611	263.686	300.583	1485.1	1610.75	1237.02	-2.96694	0.000104456	1.43573	down	-1.82114	0.00501876	1.51035	down	-2.49449	0.0058274	1.28735	down	-2.47831	0.000508947	1.36743	down	-1.1458	0.000623562	1.49093	down	-2.18647
neg_12964	Thapsigargin	42946	62027.1	54479.6	62653.1	46087.2	49364.6	124148	114850	94872.9	94166	60379.3	67856.5	88752.2	60229.5	70602	191710	162153	159835	93117.8	83951.1	89866.5	67644.5	73504.1	61836.4	226138	195043	208032	-1.07841	0.00807019	1.36654	down	-0.0122467	0.955202	0.0487159	unchanged	-1.63217	0.0015531	1.2973	down	-1.22615	0.00207008	1.33115	down	-1.06616	0.0076391	1.43402	down	-0.0183974
neg_12983	UDP-2-acetamido-2-deoxy-alpha-D-ribo-hex-3-uluronate	260.598	570.8	332.618	101.726	32.2717	77.7983	1450.41	807.68	352.644	274.397	383.295	132.796	22.5957	40.9329	12.3648	273.361	244.312	215.379	222.845	126.585	89.5335	0	6.83741	6.1466	412.298	333.94	296.235	-3.62371	0.128099	1.12968	unchanged	-2.45836	0.0711443	1.34947	unchanged	-6.32713	0.00955539	1.28507	down	-3.27187	0.00147408	1.35822	down	-1.16535	0.265844	0.893858	unchanged	-3.3807
neg_12986	Rhizocticin B	260.859	340.055	267.905	130.96	142.946	139.493	1304.18	1628.83	2039.71	155.08	136.592	217.191	6.46637	17.7088	32.2622	83.4285	77.3034	250.902	52.1671	54.4927	35.9685	41.1531	30.1859	38.9577	46.4014	17.9091	20.7838	-3.58842	0.0190267	1.38899	unchanged	-1.07152	0.0247998	1.49391	unchanged	0.374254	0.458756	0.517701	unchanged	-2.86664	0.170789	0.989534	unchanged	-2.51691	0.022085	1.45144	unchanged	-3.17255
neg_12999	Dactylorhin A	196.51	37.3942	57.269	6.58126	221.894	24.9249	6.42743	13.5769	291	590.459	60.0664	1631.28	8.2945	143.679	122.126	308.791	282.727	819.302	75.3752	61.7923	147.566	392.294	235.663	585.465	85.0409	38.5275	121.521	-0.295517	0.87755	0.116121	unchanged	-0.200458	0.890285	0.115611	unchanged	2.3077	0.0786071	1.09121	unchanged	-2.36376	0.15612	0.999573	unchanged	-0.0950595	0.954225	0.048474	unchanged	-3.05741
neg_13005	prednisolone	256.066	255.431	186.132	110.748	105.57	77.2012	229.303	225.928	317.797	514.737	313.556	440.765	215.509	105.395	125.876	272.05	194.303	204.729	123.377	115.979	195.986	208.829	105.954	142.544	179.117	169.729	149.574	-1.39707	0.0237728	1.33953	unchanged	-1.24901	0.0159536	1.47523	unchanged	-0.124131	0.699292	0.273016	unchanged	-0.586925	0.154398	0.92209	unchanged	-0.148062	0.546576	0.477589	unchanged	-1.50612
neg_13006	Pseudolaric Acid C	118.251	141.569	144.538	123.283	170.441	178.39	108.969	137.788	170.514	226.715	184.702	211.787	108.29	94.0515	115.194	127.507	91.0287	88.4058	53.187	65.3838	113.823	160.046	66.0118	130.862	74.4792	72.2225	77.3577	0.178154	0.500926	0.501904	unchanged	0.223503	0.325244	0.804117	unchanged	0.671717	0.251806	0.81482	unchanged	0.0489515	0.818477	0.167585	unchanged	-0.0453491	0.841242	0.16512	unchanged	-0.972788
neg_13007	2,3-dinor Fluprostenol	6568.59	7292.1	6947.69	3006.23	2771.89	2062.47	4549.88	5689.86	6114.75	581.693	734.856	884.803	213.461	181.421	183.265	1131.03	853.615	1270.19	356.18	279.109	408.418	170.026	122.815	163.917	484.777	557.964	644.957	-1.06065	0.0109227	1.34611	unchanged	-1.40813	0.000408108	1.55568	down	-1.88555	0.00765253	1.2738	down	-2.49308	0.0177398	1.32892	unchanged	0.347478	0.068795	1.25324	unchanged	-1.92888
neg_13010	D-4'-Phosphopantothenate	286.327	649.181	427.744	293.276	227.104	279.2	858.118	971.583	666.914	662.494	691.902	371.861	358.346	174.644	242.65	917.53	705.098	800.23	908.258	888.932	598.516	433.153	394.263	431.548	1547.49	1452.85	1106.72	-1.64266	0.0196228	1.37476	unchanged	-0.769737	0.214031	1.03782	unchanged	-1.70587	0.0185965	1.26074	unchanged	-1.64325	0.00270427	1.32182	down	-0.872921	0.0537258	1.22678	unchanged	-1.15419
neg_13011	4-(beta-D-Glucosyloxy)benzoate	123.125	218.624	132.872	141.616	139.409	175.6	264.357	293.134	276.675	208.412	261.902	298.812	111.559	85.6939	210.842	239.213	166.013	209.473	213.272	233.828	187.986	156.394	132.431	181.782	252.53	265.456	199.157	-0.869324	0.00147101	1.40716	down	-0.0557645	0.867169	0.145542	unchanged	-0.607739	0.0347572	1.12691	unchanged	-0.590977	0.209035	0.85618	unchanged	-0.81356	0.0499375	1.34555	unchanged	-0.914317
neg_13015	Styrene	387.361	318.024	331.626	266.059	142.406	190.322	171.981	118.516	151.023	40.7978	28.5175	59.2294	36.7499	52.7237	50.8805	43.5993	35.0714	44.8564	37.0948	21.6988	44.763	37.6648	27.7326	39.8124	41.762	16.5646	39.0624	0.439561	0.282016	0.802894	unchanged	-0.792317	0.035064	1.36884	unchanged	0.111439	0.787711	0.184763	unchanged	0.184245	0.406551	0.590277	unchanged	1.23188	0.002317	1.46982	up	0.126801
neg_13020	Hydroxymethylbilane	1322.02	2626.97	1702.98	2777.22	1575.13	1925.06	920.089	992.447	664.274	1779.09	2589.07	1950.2	1679.48	1123.79	1697.76	493.087	483.396	315.857	965.244	1070.41	737.611	555.931	612.071	638.206	137.281	108.636	237.944	1.28458	0.0652633	1.23694	unchanged	0.151418	0.712618	0.303812	unchanged	1.9003	0.00154523	1.27983	up	1.80027	0.0219581	1.29198	unchanged	1.13317	0.11011	1.20068	unchanged	-0.489293
neg_13033	beta-D-Glucosyl crocetin	92.2273	75.7407	205.235	50.2993	73.2971	99.2241	182.958	176.471	221.52	581.877	232.985	219.819	251.071	112.52	101.696	332.013	310.76	206.959	384.806	480.759	262.386	237.17	205.587	183.567	330.538	415.142	356.747	-1.38253	0.00391085	1.36821	down	-0.744079	0.344421	0.790055	unchanged	-0.815703	0.00939391	1.22295	down	-0.868887	0.109559	0.993137	unchanged	-0.638451	0.225043	0.954445	unchanged	-1.15299
neg_13049	Dihydrozeatin	1514.81	1768.84	1595.48	988.234	783.087	850.945	87.8958	136.421	150.211	3115.35	3120.52	3066.99	1839.99	1333.07	1457.03	131.482	133.819	102.221	2575.55	2268.78	2449.37	1304.31	1210.35	1031.09	99.6345	126.999	191.178	2.80767	0.00353822	1.42336	up	-0.895808	0.00173117	1.52728	down	3.08516	0.00288488	1.29613	up	3.65514	0.0110666	1.34671	unchanged	3.70348	0.00148147	1.51343	up	-1.00663
neg_13051	Dehydroandrographolide succinate	3167.47	3027.5	3737.14	5376.89	5632.17	5715.47	6513.65	6978.52	8334.47	331.69	383.861	444.13	87.0107	80.1057	129.935	379.274	239.465	412.19	362.133	384.274	365.331	78.7911	53.3291	132.865	176.131	187.927	303.814	-0.384124	0.0848259	1.20646	unchanged	0.751794	0.00313578	1.54238	up	-1.33366	0.0600987	1.07734	unchanged	-1.79516	0.035109	1.25713	unchanged	-1.13592	0.0101167	1.45862	unchanged	-1.96495
neg_13063	Strictosidine aglycone	466.371	534.421	388.026	265.41	249.063	252.452	635.265	617.525	512.047	329.364	324.364	458.5	57.0898	64.2877	92.7354	329.233	172.341	222.713	364.971	366.722	369.127	0	0	3.84168	53.9879	72.0333	86.1296	-1.20238	0.0120396	1.40636	unchanged	-0.8567	0.0375958	1.45862	unchanged	-5.78721	0.01605	1.26392	unchanged	-1.75819	0.0598227	1.20462	unchanged	-0.345677	0.0940363	1.12274	unchanged	-2.37701
neg_13077	2'-Deamino-2'-hydroxy-6'-dehydroparomamine	191.811	362.427	219.074	452.255	508.948	402.322	333.232	378.206	298.043	252.337	283.565	266.991	172.222	171.703	211.982	250.77	158.016	177.802	310.374	249.993	372.993	160.305	143.011	193.977	142.82	116.986	148.405	0.433729	0.041469	1.20698	unchanged	0.818219	0.0442954	1.33729	unchanged	0.284783	0.182857	0.824847	unchanged	-0.077504	0.76565	0.226764	unchanged	-0.384491	0.274164	0.854215	unchanged	-0.530364
neg_13099	N-Acetyldemethylphosphinothricin tripeptide	67.2712	49.7004	33.3837	636.698	404.361	387.301	26.3002	30.4394	39.7455	75.0081	31.8942	40.7364	95.912	66.7613	95.1661	27.7609	27.3543	22.0668	13.8745	12.4614	37.3499	4.67612	2.75704	27.8095	27.5021	23.2997	40.0579	3.88791	0.0310326	1.357	unchanged	3.24791	0.0322551	1.47208	unchanged	-1.36632	0.136076	0.927751	unchanged	1.74014	0.0212973	1.30972	unchanged	0.639998	0.199837	0.985134	unchanged	0.804401
neg_13119	Biliverdin-IX-beta	30.9898	41.7591	19.6568	5.64928	234.36	62.006	63.2432	244.733	731.808	21.8404	1.06332	97.8594	0.342252	0	5.67796	162.062	102.837	198.745	3.88467	1.43186	2.29104	10.9149	20.4437	22.1969	10.7853	8.73817	2.89943	-1.78359	0.344254	0.723775	unchanged	1.70857	0.416791	0.712103	unchanged	1.25606	0.0789867	1.00526	unchanged	-6.26706	0.0314807	1.29413	unchanged	-3.49216	0.254366	0.943483	unchanged	-4.32622
neg_13135	Thr Asp Lys Arg	2862.25	3009.32	3381.62	2080.51	1766.99	1919.17	217.661	270.185	459.02	6769.56	6393.29	6561.98	3676.9	3031.62	3278.81	547.095	506.462	498.502	5094.4	5166.48	5296.81	3214.31	2723.91	2655.42	360.571	342.295	440.416	2.60651	0.000207754	1.42873	up	-0.682212	0.00592085	1.50578	down	2.91009	0.0040732	1.29852	up	2.68592	0.00423861	1.36534	up	3.28872	0.000674279	1.50963	up	-0.981841
neg_13136	Tubercidin	116.926	142.732	170.188	445.634	225.729	299.749	73.5939	69.4433	106.315	107.367	191.654	254.593	223.877	195.832	274.008	10.021	10.2994	61.2317	131.205	180.781	88.9284	178.504	194.774	193.763	7.1922	18.1375	14.3524	1.96145	0.0609012	1.26753	unchanged	1.17582	0.100715	1.26824	unchanged	3.83689	4.51347e-05	1.30559	up	3.08855	0.0027082	1.32645	up	0.785633	0.0391825	1.28014	unchanged	0.325466
neg_13139	Trypanothione disulfide	108.244	165.648	113.027	88.1438	56.3233	50.5539	0	7.31542	30.7768	250.171	453.698	122.487	160.114	50.9082	121.67	26.6866	22.3745	12.4724	277.524	289.453	321.682	146.21	42.3287	145.103	32.835	21.7859	3.97029	2.35606	0.0268906	1.2548	unchanged	-0.988402	0.0522391	1.30377	unchanged	2.50954	0.10956	1.03099	unchanged	2.43474	0.103283	1.12006	unchanged	3.34446	0.011438	1.43451	unchanged	-1.31258
neg_13145	2-epi-5-epi-Valiolone 7-phosphate	177.511	170.849	120.017	96.4261	52.188	93.9926	346.125	250.773	245.461	225.869	161.886	158.959	97.0683	32.5268	54.3154	237.999	195.515	195.73	116.014	91.4516	110.7	58.1859	29.9701	60.7142	284.723	310.586	186.368	-1.79582	0.0142465	1.3595	unchanged	-0.949049	0.0337864	1.3435	unchanged	-2.39252	0.0246321	1.22902	unchanged	-1.77462	0.00425694	1.31376	down	-0.846767	0.0420066	1.30459	unchanged	-1.57178
neg_13157	L-Cystathionine	31.4956	213.712	159.303	199.85	48.7723	167.191	594.535	656.863	257.466	125.985	344.785	95.2279	292.258	93.7147	192.532	573.11	699.704	355.486	339.582	163.318	214.743	115.671	104.168	140.441	784.648	423.826	619.112	-1.85945	0.0849682	1.16982	unchanged	0.0397588	0.960216	0.0410809	unchanged	-2.34275	0.0413049	1.20577	unchanged	-1.49297	0.0525622	1.14924	unchanged	-1.89921	0.0803573	1.2248	unchanged	0.031533
neg_13162	(7R)-7-(5-Carboxy-5-oxopentanoyl)aminocephalosporinate	805.241	811.573	634.833	161.321	161.643	188.648	2271.19	2406.66	1555.2	1027.68	962.033	852.259	75.5696	55.5875	100.499	2100.53	2718.56	2148.64	817.43	777.07	1139.03	170.439	62.299	305.5	2634.42	2346.05	3028.06	-3.60682	0.0185522	1.39184	unchanged	-2.13786	0.00856056	1.54513	down	-3.89522	0.00292081	1.29225	down	-4.91063	0.00752303	1.35619	down	-1.46896	0.0324378	1.4083	unchanged	-3.61683
neg_13171	8-Demethyltetracenomycin C	286.306	267.018	274.916	31.4797	43.3741	24.866	188.192	226.166	208.248	394.072	399.171	381.947	37.6856	10.5488	39.7482	216.13	244.914	214.581	353.371	461.84	447.015	70.7129	30.4299	76.2888	350.883	465.973	369.774	-2.64237	0.000862216	1.42936	down	-3.0541	6.372e-06	1.5727	down	-2.74154	0.00507353	1.27682	down	-2.94093	0.000138193	1.36464	down	0.411731	0.0116876	1.43177	unchanged	-3.73953
neg_13184	1-(5'-Phosphoribosyl)-5-amino-4-(N-succinocarboxamide)-imidazole	32.2207	80.9106	39.2041	789.358	412.275	713.175	141.968	70.1278	66.5318	229.026	84.859	223.81	93.9819	52.5459	120.051	11.1441	12.2401	55.7541	25.9614	51.1723	111.744	28.1478	7.69936	30.515	4.19367	26.758	33.1208	2.78079	0.0368089	1.3252	unchanged	3.65188	0.0343857	1.46508	unchanged	0.0506561	0.949853	0.0409322	unchanged	1.75211	0.0684801	1.08222	unchanged	-0.871087	0.232281	0.895517	unchanged	-1.01223
neg_13189	Quercetin 3-O-beta-D-glucosyl-(1->2)-beta-D-glucosyl-(1->2)-beta-D-glucoside	214.62	394.718	222.059	195.665	281.634	274.668	1239.77	1099.16	663.625	484.123	494.49	317.953	63.8144	47.3015	38.2319	1111.84	1379.04	1077.03	642.206	635.336	486.762	100.173	77.2317	145.27	1491.5	1634.92	1253.19	-1.99745	0.0464138	1.3086	unchanged	-0.144869	0.712405	0.315046	unchanged	-3.76265	0.00547712	1.29219	down	-4.57833	0.00667008	1.35833	down	-1.85258	0.0413949	1.35685	unchanged	-3.11795
neg_13194	Quinate	49.7783	205.924	59.7961	718.309	960.141	566.866	188.109	304.642	84.2968	66.0713	63.374	28.9698	72.9948	145.443	38.1071	27.8611	35.9467	15.8804	25.5279	20.3912	33.4382	29.8423	11.5179	3.2323	16.7546	16.2273	42.7491	1.96016	0.0220337	1.30477	unchanged	2.83121	0.0176302	1.46846	unchanged	-0.764082	0.42805	0.515327	unchanged	1.68678	0.199987	0.933442	unchanged	-0.871055	0.346437	0.717138	unchanged	0.695504
neg_13203	3''-Oxoribostamycin	4745.23	5261.45	5026.58	24795.1	20785.3	20518.1	5290.79	5771.97	5730.07	1610.77	1516.92	1767.9	1839.84	1655.86	2314.06	2131.5	1385.77	1724.06	580.716	728.999	838.135	519.649	389.976	465.94	1105.69	1029.38	1156.63	1.97677	0.00648421	1.42313	up	2.13646	0.00606771	1.55493	up	-1.25881	0.000267296	1.29182	down	0.148547	0.551303	0.421889	unchanged	-0.159687	0.0521607	1.22673	unchanged	0.246998
neg_13213	Lampranthin II	1209.97	2170.6	1302.4	797.996	624.317	887.689	3766.39	2567.75	1767.04	2346.73	2572.41	1641.32	979.899	625.357	796.147	2852.51	2975.08	2296.45	3230.59	2739.3	2419.52	1116.51	836.79	1000.28	5572.5	4658.89	4186.02	-1.81024	0.0773985	1.23496	unchanged	-1.01953	0.115017	1.23269	unchanged	-2.28728	0.00904248	1.28038	down	-1.75832	0.00424491	1.33871	down	-0.790707	0.180182	0.996434	unchanged	-1.44992
neg_13215	6-Hydroxyprotopine	177.848	234.394	129.762	276.824	345.434	183.704	164.784	272.604	139.486	32.238	35.3015	28.0797	23.5435	30.7841	7.03227	71.867	44.1385	29.4073	24.6898	39.1991	35.31	28.2055	21.3489	24.1574	41.8846	32.9837	27.6567	0.482454	0.287692	0.753824	unchanged	0.572407	0.201649	0.974725	unchanged	-0.47601	0.132167	0.945811	unchanged	-1.24479	0.140246	0.964963	unchanged	-0.0899529	0.831127	0.170412	unchanged	-0.640005
neg_13217	Isonocardicin A	1623.57	2126.72	2062.48	997.796	1023.9	1342.36	1238.59	813.99	930.306	3842.89	2844.75	3452.15	1969.14	1687.76	1736.39	1196.68	1252.76	1276.07	3622.33	2894.85	2684.8	1938.16	1479.39	1854.42	2044.6	1574.41	1769.14	0.173491	0.492932	0.509444	unchanged	-0.789027	0.0168764	1.4241	unchanged	-0.0314487	0.853169	0.133948	unchanged	0.533728	0.0179081	1.31075	unchanged	0.962518	0.0107442	1.39779	unchanged	-0.910791
neg_1324	(1E,3E)-4-Hydroxybuta-1,3-diene-1,2,4-tricarboxylate	1526.72	1653.37	1724.21	1647.12	1405.83	1761.12	2322.72	2310.32	2450.43	1590.06	1833.53	1892.02	1919.22	1784.72	1977.4	3074.86	2506.17	2567.93	2391.75	1922.38	1999.97	1237.13	1747.71	1440.46	3813.9	3304.32	2880.68	-0.5572	0.00950686	1.38147	down	-0.0267912	0.817138	0.196037	unchanged	-1.176	0.00823364	1.24422	down	-0.520388	0.0349683	1.25363	unchanged	-0.530409	0.000773859	1.49129	down	0.0959947
neg_13255	12alpha,13alpha-Dihydroxyfumitremorgin C	1118.69	1061.57	886.065	1600.84	954.549	1046.81	1394.28	1239.62	1666.26	216.866	327.967	375.075	22.7144	16.044	40.6444	162.36	30.7552	191.718	114.183	78.0001	70.6294	26.7083	102.679	173.78	130.883	173.936	98.4039	-0.255515	0.392457	0.633246	unchanged	0.232368	0.476041	0.605395	unchanged	-0.41146	0.535427	0.449295	unchanged	-2.27697	0.173445	0.984655	unchanged	-0.487883	0.0602091	1.24929	unchanged	-3.53423
neg_13258	N-Formiminoglycine	87.9547	74.5765	58.3985	82.2998	70.5382	76.3767	47.3027	48.2409	39.3523	116.74	98.9152	95.3287	54.9428	51.0207	52.5111	39.9138	37.4234	38.2129	70.591	79.4905	61.6859	87.197	68.1688	73.2798	36.454	63.0524	47.2169	0.764854	0.00232541	1.38905	up	0.0531119	0.78616	0.231765	unchanged	0.640015	0.0513922	1.07645	unchanged	0.455733	0.00101525	1.35301	up	0.711742	0.0664347	1.28863	unchanged	-0.972588
neg_13279	Bis(glutathionyl)spermine disulfide	242.28	157.922	47.5325	199.5	13.9248	11.3384	437.28	101.536	56.7719	759.483	146.471	100.563	204.672	14.9799	37.9511	297.124	106.503	99.1553	500.921	194.825	189.868	148.956	59.4323	65.9079	563.385	291.754	203.49	-1.40591	0.428128	0.60089	unchanged	-0.994238	0.42682	0.640078	unchanged	-1.94839	0.129135	0.994404	unchanged	-0.96478	0.406688	0.582032	unchanged	-0.41167	0.736208	0.278685	unchanged	-1.96615
neg_13287	N-Methyl-cyclo(L-Trp-L-Phe)	808.328	1799.65	633.268	1396.56	993.961	675.562	1384.89	1653.74	916.038	2513.19	1391.67	1349.66	2393.91	1408.45	1297.82	2304.26	2112.71	1421.63	2023.35	1512.64	1737.1	2037.86	1290.46	1657.85	3047.7	2034.83	2840.55	-0.36716	0.379382	0.641015	unchanged	-0.0801557	0.897458	0.112201	unchanged	-0.668128	0.0673458	1.03749	unchanged	-0.195076	0.607233	0.372262	unchanged	-0.287005	0.609851	0.409802	unchanged	-0.0430114
neg_13292	Sparfloxacin	393.672	404.644	365.749	170.283	186.312	171.156	488.816	686.551	729.962	382.087	318.669	366.249	227.274	76.4258	132.327	194.147	129.703	136.662	161.383	159.031	233.178	162.299	125.597	112.26	119.321	143.12	123.596	-1.85211	0.0246661	1.37244	unchanged	-1.14124	0.000720113	1.56498	down	0.0518217	0.796461	0.201042	unchanged	-0.0788214	0.877777	0.118232	unchanged	-0.710869	0.0762464	1.29921	unchanged	-1.29108
neg_13293	Secologanin	206.85	57.3565	81.9687	49.954	84.2316	35.4289	360.458	517.022	1997.34	212.151	39.7855	506.528	8.22277	78.8767	18.5042	192.478	169	284.066	19.2266	25.0054	32.7719	107.213	123.433	113.476	20.1911	26.7041	23.2244	-4.08314	0.225854	0.941028	unchanged	-1.02924	0.331181	0.817879	unchanged	2.29503	0.000813763	1.30146	up	-2.61185	0.0177583	1.25105	unchanged	-3.0539	0.246798	0.954294	unchanged	-2.84442
neg_1330	alpha-D-Sedoheptulopyranose 7-phosphate	123.179	200.786	186.802	311.04	202.709	346.925	307.341	230.882	284.37	273.911	222.532	180.188	302.643	361.598	221.577	267.285	199.254	132.696	221.312	280.58	176.192	162.822	271.722	148.347	257.028	306.796	176.307	0.0652875	0.811926	0.18672	unchanged	0.752799	0.0965703	1.2015	unchanged	-0.344554	0.390065	0.562093	unchanged	0.56389	0.164457	0.892878	unchanged	-0.687511	0.0343858	1.28515	unchanged	0.388642
neg_13301	(6S)-Hydroxyhyoscyamine	10.4596	4.90796	0	1.2845	14.6648	19.5331	1.08626	6.413	74.7161	29.85	6.09601	49.3175	0.686442	10.5104	4.36933	21.3623	46.2883	66.7935	1.54922	37.1116	8.77765	10.2785	180.779	31.5878	2.47361	32.6629	1.18297	-1.21231	0.581945	0.436888	unchanged	1.20722	0.358309	0.747236	unchanged	2.61593	0.366398	0.651916	unchanged	-3.11052	0.088351	1.1387	unchanged	-2.41952	0.446877	0.643206	unchanged	-2.45351
neg_13305	alpha-D-Ribose 1-methylphosphonate 5-phosphate	1278.98	8139.19	1883.16	2288.07	405.614	360.517	5899.48	15386.4	550.905	1469.88	10404.2	469.404	3698.85	457.304	628.135	553.77	928.18	278.466	3124.24	3250.37	1938.11	814.527	341.024	367.675	2861.44	2334.62	2253.27	-2.8379	0.284644	0.841225	unchanged	-1.88763	0.336438	0.814537	unchanged	-2.28998	0.00154148	1.26969	down	1.44239	0.44042	0.586797	unchanged	-0.95027	0.522868	0.514596	unchanged	-1.36738
neg_13309	17alpha-Hydroxyprogesterone	30820	31305.6	26000.3	12906.8	9706.62	8913.04	27740.2	55504.4	35918.3	40715.9	36922.9	32448.9	22670	12815.7	12623.6	23013.8	16598.7	14893.4	16393.6	22275	18802.7	15780.1	16093.2	12501.2	15134.8	21494.1	14322.7	-1.9183	0.0681494	1.25449	unchanged	-1.483	0.00127754	1.5394	down	-0.199398	0.452525	0.50799	unchanged	-0.180096	0.635551	0.345831	unchanged	-0.435298	0.335307	0.79533	unchanged	-1.19427
neg_13315	Rifamycin Z	58.9613	174.504	33.1998	172.481	9.89616	38.4422	122.542	85.6335	0.877704	173.17	535.676	18.1703	233.928	152.144	61.7978	35.0563	69.0909	19.3859	150.487	331.1	101.176	74.9983	156.366	86.218	299.019	321.261	200.25	0.0789974	0.952672	0.0444089	unchanged	-0.27216	0.82931	0.18315	unchanged	-1.36942	0.0254418	1.15259	unchanged	1.85818	0.153198	0.995597	unchanged	0.351157	0.751321	0.256924	unchanged	-0.698908
neg_13317	2'-Deoxy-5-hydroxymethylcytidine-5'-triphosphate	836.19	1001.32	1079.29	2501.07	2725.56	3276.86	691.574	957.879	844.532	1140.56	1265.19	1459.12	2641.75	2512.41	3212.61	572.175	730.889	750.912	1014.79	1136.86	1042.25	3522.62	3084.03	3148.98	1013.43	1130.88	970.735	1.7696	0.00769532	1.4025	up	1.54367	0.00972606	1.52607	up	1.64698	0.00160882	1.29998	up	2.02625	0.00713383	1.34769	up	0.225931	0.252145	0.847298	unchanged	1.11425
neg_13337	Phenylalanyl-Lysine	590.888	644.826	493.918	1789.48	1798.39	1959.45	112.501	89.7908	121.159	9.20558	9.4165	0	14.4588	4.69341	31.1613	20.3914	3.85387	3.08915	9.04952	8.51887	21.4353	0	1.37141	3.57777	10.5933	0	2.50773	4.10018	0.000752542	1.44033	up	1.68133	7.86521e-05	1.56627	up	-1.40442	0.490707	0.500655	unchanged	0.880226	0.472166	0.508254	unchanged	2.41885	0.00677322	1.494	up	1.43393
neg_13358	beta-Alanyl-N(pi)-methyl-L-histidine	102.431	105.969	103.278	108.473	84.3095	108.526	42.326	57.1435	123.735	226.865	231.217	390.082	193.296	187.694	227.736	69.6188	20.673	96.2368	174.772	215.189	141.482	246.391	202.288	263.279	30.9019	36.1143	15.922	0.432874	0.410965	0.643318	unchanged	-0.0488202	0.710948	0.328533	unchanged	3.10168	0.00393812	1.28586	up	1.7064	0.0101045	1.29482	unchanged	0.481694	0.359946	0.771348	unchanged	-0.478549
neg_13365	2-[(2-Aminoethylcarbamoyl)methyl]-2-hydroxybutanedioate	173.538	167.588	174.768	141.112	151.233	210.22	180.289	189.511	196.031	149.369	132.171	187.647	170.53	289.518	206.359	153.722	134.554	146.392	169.551	143.718	176.183	132.867	143.858	157.181	179.612	144.091	153.3	-0.171059	0.432186	0.622851	unchanged	-0.0377625	0.856128	0.158961	unchanged	-0.136617	0.33192	0.656	unchanged	0.61649	0.156703	1.01323	unchanged	-0.133297	0.0489457	1.29896	unchanged	0.506241
neg_1337	dIDP	23.962	26.191	24.833	14.5496	12.5334	32.3341	57.5121	61.8779	84.7358	26.6648	38.5148	6.94478	0	17.549	0	151.576	7.32759	40.9854	28.9712	26.6199	16.2789	14.4296	49.9471	15.4541	109.934	100.311	41.9718	-1.78051	0.0122128	1.32163	unchanged	-0.335744	0.496582	0.597121	unchanged	-1.65965	0.0953588	1.00023	unchanged	-3.50974	0.296941	0.785956	unchanged	-1.44477	0.035696	1.41565	unchanged	-2.0391
neg_13370	2-Aminophenoxazin-3-one	240.444	351.8	300.277	204.149	226.05	246.654	507.47	583.904	481.084	372.872	384.639	389.143	274.16	280.95	250.062	663.066	572.638	666.712	563.796	368.935	547.046	243.354	180.277	230.1	864.922	776.491	632.877	-1.21611	0.00486864	1.40952	down	-0.399044	0.143127	1.13772	unchanged	-1.79865	0.0106566	1.26827	unchanged	-1.24046	0.00403659	1.35733	down	-0.817065	0.00708524	1.41472	down	-0.510062
neg_13377	D-Glucosamine 6-phosphate	0.271183	12.8179	0.0291052	0	14.4687	0	25.4775	6.23831	12.1787	1.60967	8.9	13.4018	0	0	6.53591	6.46174	14.0436	24.3166	16.1593	6.40098	35.8748	3.1238	6.85078	32.7322	41.3575	38.9479	42.1121	-1.60111	0.260469	0.793448	unchanged	0.141366	0.947443	0.0548878	unchanged	-1.51927	0.102484	1.08358	unchanged	-2.77775	0.117828	1.034	unchanged	-1.74248	0.226842	0.891967	unchanged	-1.87124
neg_13378	alpha-1,5-L-Arabinotriose	45.6689	183.832	143.17	36.4767	185.428	112.812	84.0889	332.036	325.26	6.30315	13.3444	40.6852	0	24.2057	0	6.07327	19.6367	9.06808	0	2.63854	4.53612	25.7886	4.2111	9.89603	18.8437	0	12.6276	-1.14729	0.236861	0.854299	unchanged	-0.154965	0.841802	0.165538	unchanged	0.342199	0.75834	0.218538	unchanged	-0.522833	0.723377	0.259297	unchanged	-0.992321	0.272204	0.848063	unchanged	-1.3176
neg_13380	Kanamycin B	82.1257	417.656	88.7197	128.792	167.549	47.8822	0	15.5041	8.07985	173.609	1036.99	59.4971	20.8231	53.5505	63.3698	4.5032	23.1295	1.08663	157.832	58.3192	204.047	59.2251	46.1724	68.2334	13.2321	16.8498	29.043	3.86747	0.0914558	1.20174	unchanged	-0.7737	0.54532	0.522552	unchanged	1.55419	0.0106478	1.20363	unchanged	2.26189	0.0867963	1.07561	unchanged	4.64117	0.231064	0.986602	unchanged	-3.20489
neg_13382	Neopterin	429.427	600.256	397.212	627.086	414.423	437.375	490.461	360.289	293.671	365.173	305.451	232.787	259.314	126.635	165.448	713.248	594.754	694.368	343.788	334.313	415.141	356.381	263.848	267.101	661.881	687.184	718.294	0.369891	0.278985	0.766598	unchanged	0.0516296	0.860178	0.144558	unchanged	-1.22025	0.00129451	1.28743	down	-1.86055	0.000870713	1.34553	down	0.318261	0.332974	0.7349	unchanged	-0.712291
neg_13387	3',5'-Cyclic AMP	140.477	388.403	166.945	450.467	156.379	198.621	212.818	36.2629	32.8663	437.234	670.095	140.507	142.178	140.17	282.687	69.1768	128.804	73.4339	754.522	219.783	601.255	525.638	220.123	300.261	640.145	534.21	571.653	1.5144	0.197502	0.899973	unchanged	0.211103	0.777754	0.233085	unchanged	-0.739147	0.11356	1.00351	unchanged	1.05784	0.162612	0.953965	unchanged	1.3033	0.239071	0.873338	unchanged	-1.14302
neg_13394	N-(5-Phospho-D-ribosyl)anthranilate	440.485	618.504	616.602	504.111	737.662	1061.76	540.911	592.871	1002.7	885.179	661.693	1336.16	947.595	1041.6	1320.54	691.451	701.339	1332.32	1221.7	1188.09	1478.25	1235.88	725.96	1302.31	739.362	573.477	953.142	0.108613	0.811005	0.185064	unchanged	0.45918	0.325387	0.82058	unchanged	0.526573	0.207765	0.800345	unchanged	0.280405	0.475194	0.518269	unchanged	-0.350567	0.410193	0.666649	unchanged	0.199132
neg_13421	Maduropeptin chromophore	11.4799	40.8247	20.8808	56.2073	8.74756	29.6247	147.567	14.5668	20.3854	571.452	126.386	138.426	187.117	288.475	263.462	86.5605	198.645	60.8467	73.3329	63.5944	406.234	421.063	18.5425	94.2647	802.753	1217.35	980.056	-0.948449	0.575802	0.443249	unchanged	0.369973	0.68706	0.336104	unchanged	-2.49048	0.00884337	1.20358	down	1.09469	0.0721149	1.07968	unchanged	-1.31842	0.491186	0.579911	unchanged	-0.17828
neg_13423	Pantothenol	104.643	163.046	66.9074	92.5238	12.6623	76.6937	0	0	0	1643.56	187.098	1184.67	464.507	61.8572	263.754	0	0	0	132.044	19.6445	180.899	115.168	2.58794	80.7172	0.632682	0	0	#DIV/0!	0.131031	1.12441	unchanged	-0.879437	0.243402	0.893125	unchanged	8.29325	0.18623	0.920717	unchanged	#DIV/0!	0.151674	1.03171	unchanged	#DIV/0!	0.0575022	1.36073	unchanged	-1.93218
neg_13425	Ser Glu Lys Arg	6283.28	7482.76	6354.24	4098.68	4018.7	5401.86	223.694	509.804	572.715	18362.2	16049.8	19427.7	7655.18	5974.45	6097.44	195.365	253.503	220.613	4429.07	5053.47	6989.26	4938.26	3678.64	4234.71	261.457	343.28	578.669	3.37155	0.00890384	1.40772	up	-0.573637	0.0214181	1.3871	unchanged	3.44093	0.0059043	1.28678	up	4.88099	0.00712889	1.35813	up	3.94519	0.00220122	1.50908	up	-1.44849
neg_13435	Lolitriol	68.8238	38.9208	40.9584	94.5045	319.513	188.638	2.14427	21.6304	61.0546	301.811	75.7746	444.776	432.247	348.355	204.209	23.2042	20.2976	20.0275	22.1262	79.3232	78.7765	120.263	62.3818	117.782	3.58105	11.7017	39.4534	2.8287	0.109684	1.13699	unchanged	2.0189	0.143415	1.18897	unchanged	2.45645	0.0295851	1.15387	unchanged	3.95435	0.0439146	1.26453	unchanged	0.809801	0.358689	0.718876	unchanged	0.260072
neg_13436	Gibberellin A4	1703.14	2229.14	2366.65	7024.51	6044.52	7027.52	34.7496	35.947	54.3201	3726.8	3766.62	4831.35	8782.41	7698.64	7171	69.5577	155.902	200.635	2138.11	1599.8	2324.74	1754.15	1686.78	1882.64	332.924	294.056	322.458	7.32868	0.00239888	1.43642	up	1.67377	0.000748378	1.55433	up	2.48725	0.00106548	1.30368	up	5.79465	0.00355142	1.36758	up	5.65492	0.00946111	1.49277	up	0.940404
neg_13443	(S)-1-Hydroxy-N-methylcanadine	1050.52	1275.63	989.565	444.472	362.953	304.906	606.576	626.595	672.294	130.396	186.017	206.049	13.8568	12.9502	20.6345	129.032	61.1774	136.2	21.9976	16.6375	35.8155	12.3632	18.2022	24.8293	63.4819	56.8805	78.7834	-0.776557	0.0109912	1.36599	unchanged	-1.57573	0.0056829	1.52542	down	-1.846	0.00663798	1.25379	down	-2.78246	0.0587823	1.22541	unchanged	0.799178	0.0277526	1.42311	unchanged	-3.4611
neg_13458	(S)-N-Methylcanadine	165.339	76.8978	60.3103	47.7641	48.6383	33.8422	0	4.19228	7.97629	369.209	108.218	349.345	201.351	78.9928	71.1386	0	0	0	118.558	225.247	132.469	205.241	128.932	145.586	8.63828	4.78128	7.19045	3.41999	0.00587565	1.39364	up	-1.21594	0.21822	1.03634	unchanged	4.54089	0.0219366	1.25631	unchanged	#DIV/0!	0.108751	1.11809	unchanged	4.63593	0.0964456	1.26016	unchanged	-1.23404
neg_13460	Hypoxanthine	68.7015	123.606	72.0132	224.597	213.533	171.725	113.973	174.957	70.871	135.785	178.447	95.2183	102.34	77.6022	70.3155	196.56	120.053	119.089	119.837	88.0283	116.646	101.733	49.3367	58.9029	540.826	317.081	241.377	0.76127	0.0913796	1.11367	unchanged	1.20618	0.00884283	1.45397	up	-2.38829	0.0766234	1.11583	unchanged	-0.799928	0.124802	1.03237	unchanged	-0.444907	0.426168	0.626837	unchanged	-0.710273
neg_13472	gamma-Glutamyl-gamma-aminobutyraldehyde	69.3646	67.4266	66.4651	73.4695	68.4626	75.9195	75.9012	71.6221	69.3719	71.462	49.3397	58.2383	90.3584	95.9127	76.1269	73.6271	53.4757	58.0112	77.6459	57.8371	64.3627	56.1413	47.3785	40.6721	70.7559	58.0709	60.407	0.00634729	0.918204	0.0775475	unchanged	0.100046	0.144931	1.13202	unchanged	-0.39218	0.0659238	1.01901	unchanged	0.503342	0.0385874	1.15032	unchanged	-0.0936985	0.126262	1.11883	unchanged	0.551475
neg_13481	Phlorizin chalcone	1601.1	1316.26	1234.28	354.146	314.043	336.414	631.183	747.665	391.713	1527.8	1378.67	1431.75	211.81	146.132	197.365	638.911	1016.71	611.905	1142	1212.36	1392.68	249.695	135.083	228.357	844.538	1044.22	1175.05	-0.817581	0.133446	1.11515	unchanged	-2.04706	0.0104108	1.54161	unchanged	-2.32105	0.0074315	1.26967	down	-2.02976	0.045778	1.24921	unchanged	1.22948	0.00659749	1.41969	up	-2.96575
neg_13490	Rhizocticin C	838.862	838.644	852.632	2486.62	2435.6	2011.8	416.915	448.848	399.226	33.6657	111.714	153.481	76.4582	68.6092	107.872	31.9109	12.9106	36.6795	23.9455	49.5911	26.9834	15.453	59.5734	49.5299	12.5115	3.70332	13.0083	2.45457	0.00591262	1.42513	up	1.45448	0.0102926	1.54349	unchanged	2.09162	0.134221	0.984956	unchanged	1.6339	0.0223034	1.23542	unchanged	1.00009	0.000456615	1.5173	up	-0.240682
neg_13493	Violacein	55.9184	971.671	79.4572	356.902	3624.36	175.932	60.93	74.8474	8.82015	67.5362	2738.78	16.1513	25.6427	197.622	37.788	9.85189	501.831	14.8822	207.315	276.827	137.92	55.5173	89.6516	68.5407	354.664	219.163	273.978	4.84549	0.354992	0.739122	unchanged	1.90889	0.463119	0.632689	unchanged	-1.98808	0.026976	1.22386	unchanged	-1.01227	0.650082	0.339196	unchanged	2.9366	0.398661	0.715557	unchanged	-3.43454
neg_13498	17-O-Acetylnorajmaline	87.5408	150.511	76.7216	71.6522	57.6091	57.4481	175.348	475.14	405.336	130.469	112.872	110.706	65.902	32.3094	68.5714	110.831	69.8545	94.6883	104.408	106.233	105.328	70.8395	58.5129	69.4491	78.2321	45.9669	88.6147	-2.4995	0.0850024	1.22303	unchanged	-0.753519	0.200878	1.06159	unchanged	-0.0982625	0.756374	0.22727	unchanged	-0.723418	0.0958058	1.01619	unchanged	-1.74598	0.104336	1.21193	unchanged	-1.08597
neg_1352	GDP-valienol	32.7538	37.0461	90.4907	55.3393	39.4596	188.458	468.257	78.9725	412.774	439.964	55.9549	81.9633	585.43	70.9735	267.071	120.987	0	22.7393	35.7269	49.0359	221.488	3.76027	105.917	23.3393	0	21.4733	67.7116	-1.76093	0.196418	0.942697	unchanged	0.821421	0.486566	0.591803	unchanged	0.576732	0.717407	0.257279	unchanged	2.68374	0.220668	0.885336	unchanged	-2.58235	0.156804	1.11923	unchanged	0.676295
neg_13525	6-O-Methyl-N-deacetylisoipecoside aglycon	19.1461	17.5033	19.3678	2.89848	41.4127	3.59151	0	47.4943	356.701	58.7589	6.81268	249.504	54.5517	35.785	56.9059	46.3922	25.4784	88.9009	7.71917	49.4569	13.3617	66.4309	42.1482	28.5502	8.33717	8.73246	10.8545	-3.07687	0.399587	0.670425	unchanged	-0.225762	0.851438	0.165447	unchanged	2.29595	0.0807549	1.12826	unchanged	-0.126817	0.837276	0.157555	unchanged	-2.85111	0.40836	0.700968	unchanged	-1.0975
neg_13549	Nicotinurate	251.081	259.19	258.258	254.53	215.332	259.449	309.9	281.014	277.762	202.489	204.241	244.401	291.664	262.109	309.642	211.77	186.588	167.942	243.265	180.933	223.841	163.683	161.45	148.955	203.207	189.623	191.418	-0.252286	0.0602453	1.15796	unchanged	-0.075567	0.448883	0.659775	unchanged	-0.301423	0.00428092	1.23502	down	0.608491	0.00634664	1.28688	up	-0.176719	0.0743859	1.28688	unchanged	0.407108
neg_13552	Serpentine	27.9903	34.6184	35.7417	39.2971	3.36795	54.7188	84.7948	3.39606	21.01	329.952	35.0858	80.1536	562.036	43.0293	90.2695	430.214	76.9038	173.65	178.479	47.5453	76.8472	343.968	69.5707	136.486	21.9366	27.2066	14.1709	-0.165231	0.899877	0.0979839	unchanged	-0.0142502	0.985128	0.0165079	unchanged	3.1189	0.188243	0.9244	unchanged	0.0305455	0.981658	0.0145052	unchanged	-0.150981	0.897377	0.111724	unchanged	0.643284
neg_13569	Salicin	155.374	197.838	217.786	186.904	231.11	226.778	227.419	195.816	181.943	169.179	175.774	192.319	197.985	208.227	194.561	231.557	168.494	156.572	193.154	164.76	166.93	144.827	139.207	121.453	205.934	152.285	130.912	0.0914741	0.534885	0.461628	unchanged	0.175346	0.351966	0.741127	unchanged	-0.270566	0.338108	0.667563	unchanged	0.110119	0.593591	0.407533	unchanged	-0.0838721	0.645771	0.368707	unchanged	0.161167
neg_13570	Deoxyloganin	30.6204	26.5439	67.2388	1233.92	1634.37	1625.36	31.248	26.1937	200.955	0	0	0	0	4.54067	1.37369	0	0	0	0	0	0	9.49627	0	3.70874	0	0	0	4.12023	0.00330892	1.41436	up	5.17479	0.00765938	1.55087	up	#DIV/0!	0.252176	0.821287	unchanged	#DIV/0!	0.280202	0.816576	unchanged	-1.05457	0.520846	0.540357	unchanged	#DIV/0!
neg_13575	Phaseic acid	60.1673	41.161	53.1068	49.0732	279.467	154.459	20.5029	246.613	528.627	68.3742	7.09104	95.5028	2.0419	3.59771	6.50447	27.0476	42.3036	111.918	10.4307	63.4704	27.5727	12.1907	0	11.5996	6.95334	24.7732	18.8367	-0.72028	0.567456	0.441291	unchanged	1.64502	0.241185	1.0003	unchanged	-1.08771	0.250892	0.736235	unchanged	-3.89981	0.163259	1.00952	unchanged	-2.3653	0.282966	0.894132	unchanged	-3.8154
neg_13586	Paromamine	11.4695	5.56918	8.64427	49.6073	78.607	108.231	0	0	4.61296	328.092	22.2601	198.426	421.804	127.585	49.5833	0	3.6351	12.0181	22.8298	108.49	29.8418	152.927	116.509	153.974	0	14.6745	22.3743	5.67967	0.0437439	1.32113	unchanged	3.20262	0.0520973	1.41935	unchanged	3.51456	0.00251543	1.27865	up	5.25796	0.22827	0.896844	unchanged	2.47704	0.0381707	1.27229	unchanged	0.126269
neg_1359	Xanthylic acid (XMP)	369.729	1388.39	797.074	195.789	256.817	366.444	99.6321	541.34	344.439	605.648	1384.67	189.683	404.269	295.489	166.501	481.542	11.801	52.59	461.48	1206.7	148.809	30.3288	727.716	120.884	86.1424	198.096	184.831	-0.266775	0.716954	0.286414	unchanged	-1.64141	0.18614	1.09523	unchanged	0.905946	0.597897	0.390767	unchanged	0.666074	0.567108	0.421262	unchanged	1.37463	0.211492	0.9617	unchanged	-1.33146
neg_13593	gamma-Glutamyltyramine	880.475	728.765	1354.31	1409	1592.26	1363.93	148.543	202.221	301.879	68.8548	10.0016	119.919	4.78143	6.09886	0	54.5191	0.935924	23.1609	5.95117	12.4734	8.38599	0	0	15.0747	1.79647	4.02455	0	2.74168	0.000315835	1.43065	up	0.558716	0.118388	1.19632	unchanged	1.37278	0.605318	0.354348	unchanged	-2.85311	0.282698	0.808539	unchanged	2.18296	0.0482862	1.35836	unchanged	-4.19135
neg_13598	HAEMATOMMIC ACID, ETHYL ESTER	83.4017	69.1207	62.7502	1314.7	1048.98	1084.41	25.7484	4.00523	23.7683	0	18.3111	0	137.592	118.987	124.402	11.4013	6.03097	3.49091	7.09501	9.81061	3.27939	10.9968	5.2831	2.04165	20.5985	2.26104	18.4839	6.00952	0.0051264	1.4279	up	4.00156	0.00571422	1.55699	up	-1.17412	0.31981	0.67166	unchanged	4.18655	0.000526467	1.37076	up	2.00796	0.00452728	1.43837	up	4.37893
neg_13603	13-Dihydrocarminomycin	123.125	394.199	225.849	1161.21	391.275	841.118	475.186	87.5778	95.8067	15.9527	117.629	4.09583	13.1379	12.1973	9.01397	20.3619	47.7428	1.756	4.20093	0	22.1321	5.03456	6.04276	11.341	11.4054	25.9491	35.7534	1.86177	0.105048	1.07815	unchanged	1.68741	0.120568	1.193	unchanged	-1.70535	0.131049	0.990207	unchanged	-1.02421	0.469233	0.554334	unchanged	0.174362	0.862015	0.142257	unchanged	-2.00295
neg_13610	Phosphoribosyl-AMP	80.0404	457.578	136.398	209.18	79.0687	110.895	623.94	196.85	89.1236	141.616	602.337	51.0778	37.1439	144.64	104.645	144.237	477.538	143.185	498.804	185.367	250.364	130.185	98.2922	55.1405	906.815	791.154	595.806	-1.18882	0.40784	0.654115	unchanged	-0.755875	0.524379	0.548196	unchanged	-3.01571	0.0139527	1.26091	unchanged	-1.41721	0.285777	0.779718	unchanged	-0.432946	0.717789	0.291042	unchanged	-1.47284
neg_13621	ponasterone A	1342.47	592.167	477.088	877.397	855.804	1195.73	0	10.8521	7.37327	613.805	377.293	676.204	1098.56	859.337	751.494	0	7.79655	2.15306	887.215	520.13	1975.17	3726.74	1131.99	2098.63	24.4229	19.7058	24.065	7.32828	0.0125303	1.40758	unchanged	0.28031	0.602464	0.4448	unchanged	6.67276	0.0936751	1.09729	unchanged	8.08911	0.0127084	1.34342	unchanged	7.04797	0.0987859	1.25723	unchanged	0.700455
neg_13624	gamma-L-Glutamyl-butirosin B	2307.56	3701.61	2725.44	3412.16	2252.57	2504.3	3084.67	2842.28	2763.04	7905.24	4554.15	5620.38	7334.79	4022.79	4858.39	3434.5	3084.86	2948.47	5074.67	4505.26	5727.5	4347.21	4464.52	4478.61	3771.37	3828.46	4131.21	-0.0891884	0.675824	0.333781	unchanged	-0.0965762	0.74627	0.271745	unchanged	0.180048	0.0309763	1.18888	unchanged	0.776309	0.149426	1.02636	unchanged	0.00738775	0.974938	0.0286939	unchanged	-0.156961
neg_1363	Inosine 5'-monophosphate (IMP)	31.8641	114.21	54.498	6.23613	78.9739	103.067	37.7195	142.852	188.596	51.8658	159.195	30.5716	8.2627	8.42521	6.40829	741.291	2.79917	198.056	235.324	286.957	19.4121	15.4771	12.6807	51.2743	304.099	640.488	342.975	-0.971417	0.330692	0.709061	unchanged	-0.0912588	0.919626	0.0836199	unchanged	-4.01877	0.0612367	1.15644	unchanged	-5.35022	0.299892	0.787837	unchanged	-0.880158	0.348204	0.732864	unchanged	-3.38709
neg_13637	2-Hydroxybutanoic acid	2428.46	2379.82	2690.32	2567.53	2418.81	3400.49	2722.63	2548.63	2641.9	2564.44	2256.57	2643.21	3251.95	3560.85	3133.27	2604.46	2234.78	2250.14	2737.23	2324.16	2422.58	2118	2039.87	1790.51	2829.59	2246.27	2354.93	0.0838711	0.658451	0.356738	unchanged	0.161505	0.438753	0.662743	unchanged	-0.32102	0.0913747	1.00402	unchanged	0.488466	0.00564869	1.2927	up	-0.0776337	0.293055	0.81749	unchanged	0.414136
neg_13638	4'-HYDROXYCHALCONE	145.319	126.576	142.839	185.221	174.426	232.474	135.343	130.539	130.932	131.108	101.333	123.134	158.838	186.732	180.635	113.479	80.1017	112.769	130.097	120.305	137.226	94.4033	97.7268	95.4014	126.445	86.5968	122.174	0.577429	0.0664225	1.26479	unchanged	0.513702	0.0680583	1.33125	unchanged	-0.22137	0.335084	0.697915	unchanged	0.780445	0.00737358	1.28779	up	0.0637265	0.41835	0.668721	unchanged	0.565472
neg_13639	Deoxyinosine	1482.2	1436.37	1494.4	1496.22	1416.41	1891.05	1423.07	1342.56	1295.84	1361.14	1138.59	1372.36	1659.56	1914.01	1552.02	1238.27	1058.48	1018.57	1437.95	1199.81	1314.15	1027.18	1002.68	936.665	1330.3	1025.83	1157.77	0.242137	0.229607	0.912849	unchanged	0.122391	0.468882	0.636654	unchanged	-0.244301	0.166008	0.918866	unchanged	0.628569	0.0134751	1.27051	unchanged	0.119745	0.0689994	1.24398	unchanged	0.404605
neg_13640	sn-Glycerol 3-phosphate	19.1569	3.63539	0.0678829	11.8977	38.636	65.9741	14.0886	17.2284	0	24.3362	0.478957	242.78	30.2472	78.5394	3.20051	50.9431	15.2275	136.192	2.31017	130.493	0	8.65384	75.5878	0	4.30276	5.7543	4.02765	1.89541	0.20336	0.9407	unchanged	2.34952	0.173831	1.07813	unchanged	2.5804	0.430783	0.584444	unchanged	-0.853611	0.521383	0.4633	unchanged	-0.454107	0.739403	0.267302	unchanged	-1.25672
neg_13649	cis-2,3-Dihydroxy-2,3-dihydro-p-cumate	376.139	197.537	354.181	282.743	206.468	87.6726	326.239	161.733	279.584	401.157	181.12	505.753	199.969	193.038	296.229	143.792	435.706	174.472	313.374	208.934	297.614	267.519	118.665	316.446	417.776	101.051	218.246	-0.411991	0.445155	0.562293	unchanged	-0.685623	0.216972	0.931346	unchanged	-0.0690421	0.922664	0.0782884	unchanged	-0.129507	0.843054	0.148005	unchanged	0.273632	0.513871	0.510435	unchanged	-0.658648
neg_13652	2,3-Dehydro-UWM6	23.1638	17.9876	14.596	502.102	192.363	382.776	15.9041	7.62089	2.79265	0	4.34424	0	272.603	73.9421	139.682	0	3.21498	7.30575	0	3.75943	7.64726	3.88257	6.92047	4.43422	0	1.9012	0	5.35517	0.060105	1.28314	unchanged	4.27229	0.0634451	1.39171	unchanged	3.00262	0.0217059	1.16948	unchanged	5.53032	0.113002	1.10805	unchanged	1.08288	0.10947	1.11276	unchanged	6.80638
neg_13660	Caffeine	3454.13	3311.08	3624.65	3579.93	3315.26	4591.58	3214.4	2998.24	2950.51	3080.65	2437.54	3092.14	4027.79	4453.08	3676.22	2912.16	2318.07	2218.92	3350.3	2548.77	2838.1	2412.4	2256.9	2164.59	2944.28	2202.46	2602.39	0.326057	0.180254	1.00718	unchanged	0.144796	0.448285	0.65738	unchanged	-0.181328	0.288612	0.729546	unchanged	0.706649	0.0073543	1.28037	up	0.181261	0.0288133	1.30615	unchanged	0.497657
neg_13662	5-Aminoimidazole	101.794	46.2969	63.7885	218.303	96.0374	191.985	159.77	76.0591	119.436	105.823	54.1601	108.792	57.1414	67.7853	86.9427	33.3229	20.1487	21.6347	15.3129	5.94889	32.0652	28.3103	8.34042	14.335	17.7331	29.1487	14.2579	0.51117	0.328925	0.713571	unchanged	1.25682	0.102238	1.21347	unchanged	-0.262016	0.674022	0.282876	unchanged	1.49617	0.0199405	1.26751	unchanged	-0.745651	0.186669	0.965307	unchanged	-0.343226
neg_13671	Picfeltarraenin IA	14.8864	25.8296	9.87129	10.8858	10.7603	6.11945	8.94304	13.2875	25.4333	233.2	428.231	183.97	107.618	84.3545	126.947	474.269	48.5114	920.306	306.36	760.391	88.4261	268.154	823.469	1414.26	1209.34	1379.5	955.965	-0.779601	0.309985	0.775689	unchanged	-0.865479	0.243045	0.96018	unchanged	-0.500387	0.410527	0.59491	unchanged	-2.17789	0.274803	0.823431	unchanged	0.0858779	0.893347	0.109786	unchanged	-1.40644
neg_13675	6-Deoxyerythronolide B	1515.79	1537.13	1780.29	1699.12	1509.48	2173.13	1688.86	1625.35	1695.55	1518.45	1634.78	1675.77	2102.1	2168.41	2539.1	1572.35	1453.06	1301.84	1653.79	1465.93	1446.35	1309.96	1397.61	1088.42	1700.99	1513.13	1404.89	0.103329	0.594772	0.430386	unchanged	0.155089	0.463155	0.618647	unchanged	-0.283111	0.0958051	0.955131	unchanged	0.654123	0.0113234	1.28742	unchanged	-0.0517603	0.563994	0.484971	unchanged	0.495847
neg_13680	Cephaeline	160.272	131.62	160.288	323.298	295.111	420.454	151.608	132.685	196.49	151.493	128.348	165.653	184.855	205.611	246.497	128.488	131.734	103.918	114.314	152.249	107.606	105.671	141.855	108.072	111.553	128.306	100.8	1.11155	0.0229601	1.31387	unchanged	1.20003	0.0295166	1.46354	unchanged	0.061915	0.745029	0.232206	unchanged	0.806714	0.0219176	1.25945	unchanged	-0.0884847	0.683766	0.335702	unchanged	0.515799
neg_13681	Validamycin B	35.0611	40.2064	26.0895	267.577	179.874	144.867	66.1532	24.3208	21.7937	32.2867	67.0024	6.23265	5.72304	16.5375	33.2081	20.1367	46.814	7.01057	43.9334	17.6339	9.70376	21.126	2.03715	15.0961	29.8671	16.7354	19.7817	2.39943	0.0346004	1.29587	unchanged	2.54693	0.0447269	1.43673	unchanged	-0.79503	0.252763	0.738829	unchanged	-0.415099	0.688965	0.291621	unchanged	-0.147498	0.827751	0.18406	unchanged	-0.927796
neg_13683	Lovastatin acid	123.296	37.7818	77.5902	28.4187	132.977	98.9386	20.2166	137.091	295.473	93.5122	42.4096	354.71	95.9643	196.695	142.336	105.689	100.331	194.649	20.6019	116.861	40.0094	73.1555	86.8975	81.4482	25.2937	26.9527	22.0279	-0.79845	0.515479	0.5045	unchanged	0.125358	0.864136	0.145381	unchanged	1.7011	0.00221315	1.29353	up	0.118588	0.79984	0.18639	unchanged	-0.923808	0.470031	0.5982	unchanged	-0.17364
neg_13689	[6]-Gingerol	164.948	176.712	205.054	204.775	183.436	249.017	194.04	167.529	183.053	192.124	165.498	186.468	234.656	270.223	223.948	170.165	161.966	155.915	191.496	174.983	181.811	158.439	162.098	121.498	194.265	170.745	149.067	0.226554	0.246801	0.860751	unchanged	0.221023	0.267345	0.874061	unchanged	-0.217824	0.261816	0.704866	unchanged	0.578558	0.0218339	1.29569	unchanged	0.00553102	0.963488	0.03612	unchanged	0.421732
neg_13694	10-Deacetyl-2-debenzoylbaccatin III	79.8125	602.526	81.2826	236.535	138.515	94.2549	83.7174	208.803	55.7992	55.9314	386.958	14.6632	57.21	26.5535	90.1091	23.9177	22.6984	12.3497	106.224	39.0755	90.0116	54.7859	51.0335	30.0162	70.7632	58.9593	23.5635	0.430113	0.557862	0.437712	unchanged	-0.70233	0.633534	0.418468	unchanged	-0.174364	0.741816	0.223946	unchanged	1.56008	0.167783	0.983452	unchanged	1.13244	0.513745	0.547855	unchanged	-1.39591
neg_13700	(1R)-1,4,5,10-Tetrahydrophenazine-1-carboxylate	139.738	96.0687	135.379	97.3254	113.344	163.455	110.769	112.328	115.769	113.144	92.5025	135.356	138.38	161.261	154.263	116.073	91.2189	105.711	108.665	108.185	101.536	86.4862	74.4156	81.1684	104.969	98.5018	98.6703	0.142802	0.615263	0.407386	unchanged	0.0113753	0.969976	0.0340371	unchanged	-0.319795	0.0129574	1.2122	unchanged	0.536212	0.00905801	1.26924	up	0.131427	0.519578	0.545243	unchanged	0.412605
neg_13706	D-Urobilin	300.446	125.568	132.316	61.992	226.405	55.8166	87.4947	455.146	575.225	17.9983	0	3.55724	0	12.9425	0	0	0	0	3.34396	7.58748	6.04335	2.51712	10.6975	9.50206	2.31974	7.59949	0	-1.69937	0.214003	0.914669	unchanged	-0.697814	0.42251	0.642233	unchanged	1.19545	0.278975	0.688538	unchanged	#DIV/0!	0.42265	0.618613	unchanged	-1.00156	0.333351	0.77489	unchanged	-0.73594
neg_13707	DY131	742.814	408.369	333.597	352.158	269.952	326.194	253.26	363.933	438.606	863.094	449.563	1053.74	649.512	339.366	618.43	188.82	202.447	284.529	367.626	439.743	762.945	1101.35	494.23	878.964	160.058	182.65	222.071	-0.154913	0.589951	0.416521	unchanged	-0.646827	0.289546	0.902944	unchanged	2.13141	0.0681441	1.14302	unchanged	1.24999	0.0771063	1.14669	unchanged	0.491914	0.380211	0.703858	unchanged	-0.558048
neg_13733	Asn Ile Arg Asp	56114.5	57374.3	71438.2	264151	237634	240710	60843.7	62414.9	76149	2834.56	2468.54	3152.49	1894.46	1356.13	2212.83	1387.67	488.871	1092.46	366.23	441.007	620.769	884.516	446.212	615.708	153.415	154.545	262.572	1.89666	0.000218931	1.43535	up	2.00543	0.000195048	1.56733	up	1.77045	0.0600532	1.1372	unchanged	0.879831	0.0845742	1.03376	unchanged	-0.108765	0.523343	0.50246	unchanged	-0.630099
neg_13743	(3Z)-Phytochromobilin	426.163	324.095	429.545	1706.54	1481.37	1484.56	364.826	333.189	455.299	28.0936	24.1052	21.8355	0	10.9947	0	0	0	8.06257	2.53975	24.3127	9.5772	46.5292	50.391	38.2828	6.36165	10.9022	5.48963	2.0184	0.00089837	1.42934	up	1.98564	0.00104107	1.56028	up	2.57097	0.00307792	1.28526	up	0.44749	0.841143	0.149611	unchanged	0.0327599	0.869359	0.130549	unchanged	-2.75139
neg_13744	5-Oxo-delta-bilirubin	189.46	132.526	161.3	343.816	716.289	466.537	116.105	122.658	286.82	38.8153	18.1076	43.7088	13.2444	0.00352604	6.63545	0	4.02435	0	7.05403	5.5963	8.01163	0.894632	0.678723	0	0	12.4852	4.22942	1.53837	0.073704	1.16239	unchanged	1.65941	0.0834628	1.32985	unchanged	-3.4092	0.302211	0.737083	unchanged	2.30473	0.299585	0.752212	unchanged	-0.121041	0.82821	0.183945	unchanged	-2.33945
neg_13747	N-Acetylmuramate	213.812	254.348	256.717	889.897	728.839	639.656	209.879	195.765	196.729	416.029	91.4574	50.1328	24.5431	11.9693	19.8318	0	5.63062	0	187.542	134.444	77.4672	44.7001	10.6515	18.6406	0.00292338	3.3935	7.50946	1.90657	0.016844	1.39495	unchanged	1.63949	0.0171184	1.51235	unchanged	2.76227	0.172786	0.93409	unchanged	3.3229	0.0265296	1.23824	unchanged	0.267078	0.0873761	1.23638	unchanged	-3.30694
neg_13765	Ajmaline	80.1872	54.9742	82.7927	200.842	189.927	293.977	34.7631	94.9854	60.7371	140.175	344.735	643.097	650.375	974.454	786.672	23.784	24.8023	103.088	223.164	296.611	220.417	832.034	691.039	747.671	2.53297	2.58607	0	1.84589	0.0210745	1.31437	unchanged	1.65154	0.0348013	1.44345	unchanged	8.79308	0.00291898	1.30256	up	3.99089	0.01068	1.33433	unchanged	0.194343	0.672003	0.34701	unchanged	1.09615
neg_13768	6'''-Deamino-6'''-hydroxyparomomycin II	67.3725	32.8799	75.2846	70.7042	82.3521	91.4083	83.5358	52.4922	57.8346	1138	94.4764	973.963	762.54	589.074	609.097	167.662	291.941	274.764	184.884	100.289	456.388	993.617	71.8845	266.069	594.008	619.782	442.872	0.334591	0.222962	0.862495	unchanged	0.47785	0.21323	0.987687	unchanged	-0.31515	0.738803	0.233423	unchanged	1.4168	0.00512675	1.30929	up	-0.143259	0.726307	0.285027	unchanged	-0.170344
neg_13776	Xanthoxic acid	80.3885	49.6977	87.6182	0.17264	121.206	85.2362	220.928	853.827	1154.02	16.9223	4.04409	36.5845	30.169	0	2.61568	14.3183	0	10.0271	0	5.55263	0.205245	10.7706	0	3.74868	0	0	0.623606	-3.43123	0.131557	1.11304	unchanged	-0.0754256	0.92948	0.0746124	unchanged	4.54119	0.279721	0.780059	unchanged	0.42937	0.808349	0.180161	unchanged	-3.35581	0.134783	1.17521	unchanged	-0.81182
neg_13784	beta-Alanyl-L-arginine	2650.24	4484.77	2273.47	4016.1	2703.85	3927.77	2242.48	3292.62	2405.96	7957.72	5256.09	6162.68	7306.04	3886.54	4604.39	2093.54	2659.57	1824.48	4044	4290.32	5570.53	7695.73	4798.96	6324.33	2612.82	2345.01	3706.34	0.423142	0.171353	0.93025	unchanged	0.178511	0.639346	0.390306	unchanged	1.11906	0.0375472	1.14813	unchanged	1.26402	0.091028	1.13043	unchanged	0.24463	0.566119	0.470391	unchanged	-0.294659
neg_13789	Ile Asp Lys Lys	16657.4	17779.8	11826.7	23013.5	18681.7	27614	6335.65	7628.31	6866.13	35654.8	25726.8	31612.5	50690	24911.3	32156.9	7132.12	7898.74	5724.43	24056.7	22800.2	31691.1	56057.2	32709	44185.8	7442.7	6275.67	8561.59	1.73438	0.0226193	1.37363	unchanged	0.583158	0.0789452	1.21633	unchanged	2.57709	0.0307783	1.23075	unchanged	2.37625	0.0625076	1.21623	unchanged	1.15122	0.0386892	1.39315	unchanged	0.212587
neg_1380	Malonyl-CoA	0	16.3628	35.142	180.048	3.82473	11.9837	285.505	21.6478	32.7025	95.2124	18.9366	10.9976	152.645	20.5395	4.244	0	49.6274	57.3355	17.9277	33.6027	60.1059	7.02829	40.2564	25.4567	7.5529	1.0516	75.5777	-0.795123	0.67044	0.32649	unchanged	1.92702	0.491643	0.599241	unchanged	-0.210739	0.892642	0.0974411	unchanged	0.730128	0.677199	0.313982	unchanged	-2.72214	0.380681	0.738094	unchanged	0.50362
neg_13806	2,6-Dihydroxy-N-methylmyosmine	6.45644	4.61441	19.0063	18.0151	2.30086	1.80553	54.0354	10.6174	54.4227	111.892	54.8486	60.7602	135.832	132.825	77.7142	162.314	148.559	155.246	276.939	93.4067	201.776	198.476	76.7903	129.779	368.231	267.675	219.775	-2.42836	0.144907	1.0405	unchanged	-0.443222	0.723934	0.29419	unchanged	-1.07899	0.058207	1.04832	unchanged	-0.428379	0.164161	0.989451	unchanged	-1.98514	0.169792	1.06298	unchanged	0.606445
neg_13815	Crinine	41.5674	51.8723	26.3247	1865.57	1534.65	1735.96	88.5983	64.6269	129.087	110.913	14.6439	88.0851	197.587	32.0376	31.72	19.8604	22.0739	4.20583	18.677	38.3019	65.9025	217.757	80.0827	208.307	0	5.74734	12.253	4.18533	0.00264126	1.43295	up	5.42243	0.00314913	1.56533	up	4.81346	0.0661671	1.14577	unchanged	2.50186	0.323275	0.747171	unchanged	-1.23709	0.0872554	1.21926	unchanged	0.290757
neg_13826	Volicitin	172.269	144.388	152.625	138.89	98.2345	221.099	48.8851	52.6509	57.6753	416.384	378.359	368.33	285.346	182.728	195.98	46.2224	35.875	32.9164	244.377	211.297	256.159	60.9835	61.3578	71.1699	39.2337	34.4602	43.4195	1.52511	0.10944	1.16761	unchanged	-0.034401	0.9291	0.0775174	unchanged	0.724511	0.00460331	1.23731	up	2.52949	0.0280465	1.29804	unchanged	1.55951	0.00354983	1.50002	up	-0.80857
neg_13842	(-)-threo-Iso(homo)3-citrate	447.11	446.652	336.46	196.973	106.182	196.578	823.661	628.249	929.618	770.645	610.868	759.043	128.877	77.7905	138.765	499.803	429.911	512.066	228.705	185.701	230.412	105.105	48.2439	92.7689	577.92	597.735	371.257	-2.25266	0.0121714	1.38248	unchanged	-1.29969	0.00764033	1.46854	down	-2.65197	0.0218922	1.23925	unchanged	-2.06138	0.000513134	1.35805	down	-0.952967	0.0342961	1.36189	unchanged	-2.63151
neg_13855	N6-Acetyl-L-lysine	345.35	431.502	283.11	4080.86	5285.36	5227.8	206.479	222.516	305.001	69.5691	90.0558	92.3328	914.56	607.053	635.92	2.28863	26.0575	13.1991	5.71123	8.89518	16.1295	10.5877	14.1103	6.7232	12.9682	8.60165	1.90709	4.31346	0.00686548	1.42274	up	3.78329	0.00694095	1.55271	up	0.420496	0.535669	0.431586	unchanged	5.69856	0.0183782	1.32708	unchanged	0.530169	0.116072	1.09244	unchanged	3.09813
neg_13859	8-hydroxy Guanosine	3.58476	56.4365	2.85432	17.514	11.9464	4.19071	11.5749	19.4904	1.95419	159.365	494.411	36.3864	91.7504	144.155	70.092	108.755	124.94	112.135	270.843	151.046	92.2874	67.958	129.496	94.493	504.992	441.308	242.93	0.0273377	0.975338	0.0212355	unchanged	-0.901844	0.641151	0.410239	unchanged	-2.02625	0.0568127	1.1533	unchanged	-0.176542	0.610541	0.386047	unchanged	0.929182	0.636881	0.398614	unchanged	-1.17342
neg_1386	(S)-3-Hydroxybutanoyl-CoA	0.184223	37.0649	4.79804	0.10553	16.4565	7.06089	0.0157612	23.3817	9.3804	1.08134	11.0472	155.909	0.280712	3.02428	24.99	0.719347	88.7581	219.917	1.86474	0.620244	6.18188	85.0086	1.36392	36.7549	5.19934	3.54077	3.15117	-0.472534	0.733198	0.262762	unchanged	-0.831819	0.661752	0.375679	unchanged	3.37218	0.265699	0.800138	unchanged	-3.45083	0.27818	0.811426	unchanged	0.359285	0.832013	0.176554	unchanged	-2.57017
neg_13864	D-Urobilinogen	54.5818	112.227	35.6282	10.7507	0	3.68286	246.449	67.6865	69.4932	95.0631	220.436	23.3788	6.38634	0	3.0438	171.623	308.645	68.7439	68.8871	183.828	50.0651	6.17033	34.0919	17.9223	317.195	809.848	200.944	-4.73221	0.173234	1.03948	unchanged	-3.80997	0.110102	1.26691	unchanged	-4.51246	0.15121	0.980787	unchanged	-5.86341	0.122339	1.08905	unchanged	-0.922235	0.422275	0.652659	unchanged	-5.16734
neg_13878	Cyclooctatin	110.24	352.061	280.507	22.8345	86.8701	142.545	158.584	469.242	803.221	746.594	374.475	562.022	136.772	60.0642	82.7729	824.026	133.914	528.204	384.757	329.873	194.315	146.233	163.717	255.699	222.5	164.04	187.02	-2.50415	0.165317	1.03736	unchanged	-1.55814	0.136007	1.12834	unchanged	-0.0200381	0.94908	0.0674967	unchanged	-2.41009	0.180404	0.976573	unchanged	-0.94601	0.345441	0.757516	unchanged	-2.58963
neg_13879	PG(16:0/0:0)[U]	226.87	311.291	420.474	733.598	269.925	653.081	160.576	110.332	151.331	653.088	540.288	674.742	670.028	661.376	548.896	61.2085	136.937	50.4014	263.714	331.282	338.821	645.207	355.978	320.817	113.226	90.1377	73.8988	1.9721	0.100926	1.18319	unchanged	0.789175	0.240539	0.951016	unchanged	2.2534	0.0754095	1.13405	unchanged	2.91937	0.000608949	1.35775	up	1.18292	0.0766025	1.27501	unchanged	0.00937728
neg_13882	Leucyl-Glutamine	1900.29	2256.75	1381.82	2973.64	1935.86	2876.07	413.624	474.621	479.607	3173.7	2784.74	3318.76	3538.17	2188.93	2744.15	377.446	507.153	442.954	2107.58	2068.41	2761.23	4319.82	2362.13	3450.65	444.266	544.341	625.623	2.50889	0.022717	1.37876	unchanged	0.491214	0.15179	1.05114	unchanged	2.65009	0.0365654	1.21672	unchanged	2.67381	0.0251013	1.30786	unchanged	2.01768	0.0310468	1.42886	unchanged	-0.131114
neg_13883	Ansamitocin P-3	3.87928	713.545	12.6363	258.076	72.8152	1.29651	42.447	33.7081	1.16534	51.8061	2368.62	1.18705	26.9237	132.154	22.4195	7.79187	93.1102	3.14984	203.29	23.7483	59.6506	28.9862	28.1759	10.4913	68.6464	155.384	69.4814	2.10308	0.382523	0.693404	unchanged	-1.13602	0.636992	0.410325	unchanged	-2.11719	0.114659	1.02784	unchanged	0.802643	0.607746	0.37403	unchanged	3.2391	0.452505	0.640202	unchanged	-3.73795
neg_13889	1D-1-Guanidino-1-deoxy-3-dehydro-scyllo-inositol	393.773	239.874	469.329	328.418	246.71	153.094	348.057	192.527	406.175	487.691	221.776	738.174	281.669	247.603	419.757	225.998	534.135	269.515	432.332	232.206	465.256	306.237	165.41	454.167	536.952	147.169	336.274	-0.378619	0.42405	0.586855	unchanged	-0.598953	0.218332	0.937174	unchanged	-0.140334	0.833813	0.159753	unchanged	-0.117627	0.821866	0.165896	unchanged	0.220334	0.605019	0.408056	unchanged	-0.60918
neg_13892	3-[(4R)-4-Hydroxycyclohexa-1,5-dien-1-yl]-2-oxopropanoate	0.0329565	31.6028	0	0	95.1459	0	35.4553	10.504	9.73532	66.5431	187.401	19.3189	44.1844	25.9001	19.5585	34.0487	139.866	62.7599	31.0068	7.02295	29.1749	121.834	76.8419	72.2305	2569.71	494.51	500.299	0.772603	0.723109	0.282689	unchanged	1.58858	0.580801	0.47617	unchanged	-3.71784	0.252892	0.817523	unchanged	-1.40064	0.258095	0.827803	unchanged	-0.815981	0.585838	0.432058	unchanged	-1.60803
neg_13898	Piperine	153.941	162.574	107.015	62.349	145.318	295.594	51.5446	198.87	410.101	223.322	75.5459	367.351	236.696	160.106	393.869	143.225	135.937	190.232	63.1329	157.04	111.429	200.943	141.254	186.801	59.107	40.6433	64.094	-0.392286	0.698471	0.295086	unchanged	0.248844	0.738439	0.293577	unchanged	1.69094	0.012123	1.24695	unchanged	0.752279	0.256725	0.828448	unchanged	-0.64113	0.52843	0.533105	unchanged	0.247082
neg_13902	(7Z,10Z,13Z,16Z,19Z)-Docosapentaenoyl-CoA	0.0274643	21.0024	6.68099	60.405	1.42096	0	20.4936	2.36403	0	294.464	6663.41	31.9952	374.514	2224.31	677.58	524.728	1850.89	265.892	3000.67	437.453	890.084	140.93	447.735	281.861	3790.29	2595.2	1922.77	1.43553	0.588312	0.427807	unchanged	1.15776	0.632157	0.41242	unchanged	-3.25459	0.0421322	1.19754	unchanged	0.310751	0.793289	0.194977	unchanged	0.277771	0.865449	0.137675	unchanged	-1.09315
neg_13909	3-Hydroxyisovalerate	718.282	743.028	998.854	921.682	1135.95	800.269	776.594	756.078	584.394	709.819	699.759	880.711	873.488	1088.77	826.123	886.028	798.905	624.076	1005.31	768.36	714.36	822.805	704.255	690.954	793.868	558.937	767.338	0.432889	0.112806	1.0525	unchanged	0.2162	0.375491	0.704591	unchanged	0.0651069	0.726409	0.251688	unchanged	0.272156	0.225757	0.802764	unchanged	0.216689	0.35844	0.709138	unchanged	0.283901
neg_13911	Trihomomethionine	6766.27	7147.2	10144	8706.47	10773.8	8553.76	7639.98	7260.82	6361.65	7202.52	6794.57	9842.62	8864.17	10841.3	9170.77	9069.36	8341.82	6815.18	10017.2	7805.68	7162.02	7912.45	7089.16	6568.2	7955.37	5852.99	7238.57	0.398869	0.0676034	1.17137	unchanged	0.220694	0.368579	0.723982	unchanged	0.035403	0.825194	0.163159	unchanged	0.253303	0.162287	0.896908	unchanged	0.178175	0.48218	0.577557	unchanged	0.276514
neg_13915	L-Norvaline	14271.8	14979.7	21278.6	18010.3	21375.8	18545.2	16477.6	15053.8	13563.6	15037.6	13961.7	20640.5	18227.4	22748.6	19720	17775.6	16975.3	14300.9	20324.8	16116.3	15662.1	15734.4	14474.9	13841.8	16209.8	12300.4	15359.3	0.361374	0.0353249	1.22173	unchanged	0.197197	0.393534	0.708675	unchanged	0.0059584	0.966233	0.0359605	unchanged	0.307297	0.0874061	1.03855	unchanged	0.164176	0.510567	0.540104	unchanged	0.290106
neg_13928	(6Z,9Z,12Z,15Z,18Z,21Z)-3-Oxotetracosahexaenoyl-CoA	0	0	0	13.2283	0	0	21.7529	0	2.24594	90.6599	313.146	3.91742	31.5811	70.3895	72.5304	108.982	63.6429	202.983	264.244	251.215	74.6566	64.3337	591.71	275.771	4206.42	5073.71	2304.92	-0.859336	0.687684	0.309328	unchanged	#DIV/0!	0.42265	0.702775	unchanged	-3.63608	0.0449589	1.18623	unchanged	-1.10599	0.239055	0.845943	unchanged	#DIV/0!	0.366408	0.763395	unchanged	-1.22435
neg_13929	Choloyl-CoA	7.50419	226.571	215.823	2538.19	628.665	6.22179	318.129	20.0407	1.7548	651.887	40626.1	49.7596	285.949	5196.64	542.296	413.942	193.127	156.084	4954.49	100.814	456.56	205.373	216.694	287.686	3681.49	1477.99	1481.69	3.22259	0.340415	0.755762	unchanged	2.81821	0.355492	0.802168	unchanged	-3.22605	0.114399	1.05415	unchanged	2.98089	0.386374	0.665109	unchanged	0.404383	0.785406	0.220756	unchanged	-2.7781
neg_13940	Cucurbitacin IIb	359.227	397.253	275.115	476.416	395.918	518.341	132.054	152.085	186.646	678.011	373.013	530.671	558.193	413.879	419.713	160.636	193.79	172.427	329.807	389.085	387.599	583.53	368.845	444.166	138.604	104.034	133.414	1.56264	0.00586868	1.39848	up	0.430908	0.0784483	1.19923	unchanged	1.89285	0.0295311	1.22865	unchanged	1.40146	0.0220262	1.30685	unchanged	1.13173	0.0215872	1.40206	unchanged	-0.184536
neg_13946	Leucyl-Alanine	207.95	246.933	255.141	240.814	244.7	308.964	238.89	260.446	251.134	218.766	244.736	254.28	264.291	312.274	280.054	245.01	190.494	229.919	266.073	212.475	218.217	201.193	192.323	158.988	239.615	208.187	200.132	0.0822128	0.580348	0.438957	unchanged	0.162138	0.35592	0.741708	unchanged	-0.229865	0.145469	0.867426	unchanged	0.36438	0.0425585	1.14111	unchanged	-0.0799252	0.463198	0.594353	unchanged	0.255107
neg_13955	1-(4-Hydroxyphenyl)-1-decene-3,5-dione	1373.69	1836.83	1319.03	2527.77	1435.08	1905.8	619.258	907.399	786.62	3444.37	2719.28	3278.16	3353.97	1578.59	2051.95	880.552	1011.86	868.409	3769.72	3399.04	3685.01	3185.61	1959.43	2689.96	1209.04	1104	2229.79	1.34309	0.056245	1.26366	unchanged	0.373664	0.29917	0.834123	unchanged	0.786341	0.095812	0.964509	unchanged	1.33906	0.116522	1.098	unchanged	0.969429	0.0283719	1.36244	unchanged	-0.434906
neg_13956	Lysyl-Proline	251.137	177.862	28.6382	395.919	181.072	108.012	102.679	58.6683	36.5369	445.626	180.16	170.675	438.669	155.008	125.93	35.3764	92.4634	48.2146	269.327	293.918	152.029	382.619	189.765	195.891	50.8413	44.0734	63.6188	1.79146	0.19646	0.975261	unchanged	0.581904	0.525635	0.517215	unchanged	2.27683	0.0836281	1.11787	unchanged	2.03119	0.20822	0.918922	unchanged	1.20955	0.315925	0.814599	unchanged	-0.146394
neg_13970	cis-3-(Carboxy-ethyl)-3,5-cyclo-hexadiene-1,2-diol	65.4805	90.0614	96.6041	49.601	81.4205	111.1	77.3429	76.5793	85.1973	69.7848	72.9199	89.1315	81.2494	117.935	95.7798	56.9697	71.7421	64.2025	74.6597	84.4657	84.4688	57.2806	59.8036	53.8919	70.4531	64.0011	74.5407	0.017998	0.960449	0.0403305	unchanged	-0.05853	0.878518	0.12799	unchanged	-0.289673	0.0340135	1.14112	unchanged	0.612579	0.0702528	1.14364	unchanged	0.076528	0.697305	0.327514	unchanged	0.347433
neg_13975	Zeatin	74.5356	56.7928	53.6371	81.2134	76.4038	101.072	199.637	312.522	667.203	0	3.07692	0	0	17.5758	11.3179	3.85813	0	3.14169	0	2.29275	5.30628	6.48824	18.109	6.70429	3.58426	14.0531	12.6459	-2.18871	0.16085	1.06021	unchanged	0.483966	0.0706212	1.22409	unchanged	0.0477134	0.949701	0.0521485	unchanged	2.04537	0.289801	0.784172	unchanged	-2.67268	0.142592	1.1587	unchanged	3.2312
neg_13976	Geranyl-hydroxybenzoate	564.578	602.163	556.053	381.269	330.714	851.664	0	18.0753	14.7131	1790.88	1451.46	2087.36	1228.97	793.671	793.649	12.1713	19.846	5.33919	669.666	640.647	1027.63	772.575	458.376	650.026	19.3006	29.0926	18.5261	5.57559	0.0912366	1.20985	unchanged	-0.139836	0.779794	0.246899	unchanged	4.81292	0.0219814	1.25376	unchanged	6.23629	0.0235918	1.31459	unchanged	5.71542	0.000130025	1.51911	up	-0.920259
neg_13978	5-Methyl-H4SPT	10.7702	0	22.5439	87.347	0	0	45.4468	5.5069	0	42.1615	32.8247	4.61556	2.21389	0.938344	19.968	27.3246	3.4143	88.754	63.6174	30.5433	137	27.3432	44.2923	119.064	2200.32	2794.76	2576.04	0.77757	0.734032	0.265006	unchanged	1.39062	0.602464	0.453762	unchanged	-5.31114	0.00411777	1.29627	down	-2.3697	0.332938	0.722228	unchanged	-0.613053	0.735107	0.281154	unchanged	-1.78364
neg_13996	tetranor-PGEM-d6	523.413	400.568	220.824	0.0382758	35.4709	50.4539	1302.06	819.484	354.493	474.482	344.799	432.131	130.328	127.372	103.207	205.832	210.958	122.792	34.5227	166.57	252.237	426.246	204.352	233.401	35.3574	62.7531	15.4553	-4.84817	0.10001	1.19081	unchanged	-3.73524	0.0530832	1.40737	unchanged	2.9275	0.0644762	1.14508	unchanged	-0.580213	0.164285	0.972956	unchanged	-1.11293	0.241519	0.929966	unchanged	-1.79386
neg_13999	(4Z,7Z,10Z,13Z,16Z)-Docosapentaenoyl-CoA	0	17.1347	9.09825	241.996	24.5982	4.8799	44.8717	13.0982	0	1000.41	8759.32	56.5282	465.749	861.99	347.711	971.759	882.849	334.34	4989.06	533.002	679.203	226.494	646.506	417.638	4681.67	2270.96	1399.3	2.22744	0.448662	0.604811	unchanged	3.37136	0.394459	0.743472	unchanged	-2.69403	0.136621	1.00523	unchanged	-0.385689	0.537574	0.440616	unchanged	-1.14393	0.519412	0.530581	unchanged	-2.55062
neg_14051	4-Amino-anhydrotetracycline	326.148	292.481	347.808	161.692	129.709	195.803	316.885	364.266	374.639	250.765	286.458	256.544	264.447	236.197	313.424	334.65	323.442	339.833	281.396	317.918	282.663	181.152	239.884	205.792	543.136	689.323	423.204	-1.11573	0.00194141	1.39117	down	-0.988152	0.00336912	1.50369	down	-1.40127	0.0412982	1.18988	unchanged	-0.293781	0.107071	1.10255	unchanged	-0.127573	0.282707	0.803128	unchanged	0.0364349
neg_14057	7-Deoxyloganate	43.5664	91.7125	33.5931	21.7702	10.4217	0	116.956	98.2008	7.86398	11.7718	230.08	2.56036	19.1121	1.97429	9.13418	34.3993	94.8962	18.8765	25.0984	33.3388	16.98	27.4488	28.7572	11.8692	198.994	343.597	128.238	-2.79241	0.196155	0.984455	unchanged	-2.39116	0.114077	1.21145	unchanged	-3.30074	0.085686	1.10486	unchanged	-2.29367	0.228713	0.87768	unchanged	-0.401249	0.667987	0.348811	unchanged	-3.01572
neg_14060	Biocytin	343.599	362.623	155.469	43.3788	100.7	180.822	71.7364	330.416	717.85	273.515	94.1837	626.228	235.773	194.245	225.327	384.665	325.247	751.167	89.377	309.901	196.26	215.495	207.5	273.49	215.553	269.353	255.125	-1.78543	0.291831	0.817587	unchanged	-1.40717	0.0956834	1.19376	unchanged	-0.0874914	0.612062	0.362602	unchanged	-1.15671	0.180234	0.976503	unchanged	-0.378259	0.699999	0.321043	unchanged	-0.600888
neg_14061	Methanofuran	1339.69	1282.24	943.485	469.352	453.767	617.768	851.391	1220.89	1512.93	1373.18	871.289	1403.61	1312.87	915.503	1065.79	1597.85	1366.21	1796.97	1034.74	1369.45	1257.03	1012.06	1068.31	1049.47	1956.62	2304.04	1561.86	-1.2183	0.06178	1.24592	unchanged	-1.21031	0.0195428	1.46492	unchanged	-0.895551	0.0518144	1.18121	unchanged	-0.531364	0.0454865	1.13247	unchanged	-0.00798651	0.978509	0.0212082	unchanged	-0.147221
neg_14066	Deoxyguanidinoproclavaminic acid	280.037	271.45	282.688	320.344	263.618	396.961	261.068	232.588	223.78	382.402	266.502	325.401	428.524	380.004	363.002	273.947	230.296	206.415	348.592	260.461	309.312	264.029	242.403	217.922	267.91	197.034	231.878	0.451292	0.142179	1.06383	unchanged	0.233791	0.332763	0.841215	unchanged	0.0559039	0.729015	0.250498	unchanged	0.721166	0.00528076	1.29469	up	0.217502	0.0639594	1.30133	unchanged	0.265947
neg_14078	Norgalanthamine	265.494	418.856	260.365	413.519	335.945	415.045	206.103	259.63	206.785	645.794	421.753	591.144	731.217	489.786	453.829	247.121	268.532	212.389	584.047	471.757	561.015	539.452	397.048	441.073	261.798	176.024	275.311	0.792076	0.00920474	1.34661	up	0.30177	0.298434	0.83811	unchanged	0.949887	0.0158954	1.18657	unchanged	1.20192	0.0638267	1.20133	unchanged	0.490306	0.21674	0.970751	unchanged	0.0139706
neg_14096	Olmesartan	599.354	735.94	610.786	915.196	625.993	897.852	555.828	499.491	517.552	1121.05	796.709	1018.74	1364.95	1061.46	989.19	705.375	625.991	470.21	1059.08	898.616	986.372	801.552	810.349	767.622	676.212	483.335	613.402	0.632915	0.0867769	1.20551	unchanged	0.325743	0.215357	0.979501	unchanged	0.424522	0.0640418	1.13532	unchanged	0.922876	0.0236281	1.23248	unchanged	0.307171	0.0902449	1.2166	unchanged	0.218037
neg_14132	Epothilone B	109.66	136.376	78.7971	9.1867	44.8768	57.0203	47.8511	181.433	419.954	148.85	75.1566	251.418	77.7069	99.0571	96.8908	253.099	201.062	280.609	99.0457	150.122	86.4303	128.023	166.937	132.378	205.134	182.768	154.772	-2.5471	0.239693	0.910789	unchanged	-1.54805	0.0325815	1.34142	unchanged	-0.344713	0.116006	0.928973	unchanged	-1.42494	0.0161771	1.31429	unchanged	-0.999054	0.425582	0.670236	unchanged	-0.79686
neg_14151	Loganate	247.542	248.922	330.933	257.798	223.599	280.658	316.146	334.718	269.02	274.752	285.429	243.792	360.391	319.052	325.853	238.563	273.23	211.158	294.079	261.979	284.614	204.604	211.412	181.323	331.261	318.181	310.699	-0.271559	0.111289	1.03543	unchanged	-0.118686	0.543094	0.503464	unchanged	-0.684696	0.000795408	1.28594	down	0.475651	0.0160907	1.24797	unchanged	-0.152873	0.418533	0.631456	unchanged	0.3224
neg_14156	Biotin sulfoxide	27.0153	45.1686	53.9673	27.0368	7.12352	1.22958	78.6429	29.2582	26.4515	37.8508	276.53	15.3195	2.7562	14.9197	53.3287	12.0223	53.5128	7.12397	271.845	15.7078	106.625	16.1676	4.81711	15.1047	254.107	76.2121	248.62	-1.92461	0.181351	0.95667	unchanged	-1.83374	0.0531288	1.26965	unchanged	-4.00376	0.0897316	1.10097	unchanged	-0.0332294	0.98048	0.0172242	unchanged	-0.0908704	0.893615	0.111554	unchanged	-2.21517
neg_14159	Delphinidin 3-O-sophoroside	33.1431	78.807	57.817	73.0434	38.0329	12.0289	198.355	55.3198	33.6273	158.818	614.122	48.6048	49.1072	163.582	137.263	153.474	305.977	93.4521	798.189	134.17	317.893	187.014	142.466	132.282	1452.13	768.897	720.418	-1.22268	0.404388	0.647891	unchanged	-0.463665	0.522587	0.525845	unchanged	-2.6713	0.0721495	1.13758	unchanged	-0.659871	0.415351	0.582808	unchanged	-0.759011	0.531275	0.524887	unchanged	-1.23118
neg_14165	(13S,14R)-1,13-Dihydroxy-N-methylcanadine	82.919	108.146	110.299	58.5796	127.411	102.513	86.6562	142.734	207.568	134.455	169.31	134.169	123.358	114.233	114.643	114.308	139.96	81.5721	143.346	133.191	82.7026	107.283	102.982	64.1481	195.122	178.96	90.5988	-0.598907	0.302334	0.753027	unchanged	-0.0629141	0.858803	0.150961	unchanged	-0.759885	0.180355	0.870764	unchanged	0.0687612	0.778705	0.217885	unchanged	-0.535993	0.324068	0.807943	unchanged	-0.314175
neg_14166	Val Lys Glu Glu	1626.16	2247.25	1753.12	1621.84	1396.07	1807.92	2617.65	2781.81	2979.98	5091.98	4509.91	4112.79	4659.91	3952.8	4229.39	6034.94	6371.63	5120.84	6752.06	4800.36	5553.48	5066.17	5072.82	4420.84	11768	10876.9	7651.7	-0.796077	0.00182997	1.39361	down	-0.221468	0.310186	0.807991	unchanged	-1.05716	0.0487026	1.17827	unchanged	-0.448731	0.0331486	1.20925	unchanged	-0.574609	0.0222459	1.37482	unchanged	-0.0948394
neg_14170	Pyropheophorbide a	236.371	317.552	228.433	209.924	192.545	228.507	338.786	326.037	367.439	569.158	487.186	417.587	489.737	422.043	441.037	672.259	639.404	510.328	784.459	481.423	540.338	474.729	519.954	422.738	1271.44	1017.55	793.067	-0.710153	0.00126966	1.40274	down	-0.310241	0.21144	1.00934	unchanged	-1.12063	0.051715	1.16735	unchanged	-0.42955	0.0710638	1.13873	unchanged	-0.399912	0.0830426	1.21931	unchanged	-0.123703
neg_14176	Terpendole K	0	0	0	0	6.60799	0	0.0462049	45.8784	34.264	69.7495	12.3284	60.6657	35.3917	80.8496	18.6372	104.86	180.002	358.013	18.2008	161.709	18.1851	58.2178	336.511	112.026	134.343	340.669	32.3429	-3.60111	0.214231	0.953377	unchanged	#DIV/0!	0.42265	0.705529	unchanged	-0.00170755	0.998795	0.00202382	unchanged	-2.25288	0.145979	1.01608	unchanged	#DIV/0!	0.191479	1.05896	unchanged	-0.0817658
neg_14184	Glu Thr Asp Arg	1202.83	1515.82	1343.53	769.077	587.262	570.98	1732.79	1964.45	3015.67	2124.28	2266.52	1964.71	1212.42	1015.46	1366.84	1484.44	1470.77	1283.55	2241.84	1691.17	1419.19	1269.27	1259.62	1095.09	2119.12	2042.04	1553.47	-1.80034	0.0528327	1.28868	unchanged	-1.07566	0.00433097	1.50551	down	-0.657085	0.048071	1.15319	unchanged	-0.237763	0.162261	0.91809	unchanged	-0.724684	0.148677	1.1212	unchanged	-0.82213
neg_14185	10-Deacetylbaccatin III	58.8386	73.2054	31.297	171.704	59.0731	7.89434	139.792	42.4765	17.1458	68.5898	337.173	8.48038	25.387	75.3546	36.0269	98.33	119.923	31.0231	174.79	80.1482	44.7929	30.7481	81.9087	35.6746	411.351	351.982	123.146	0.259261	0.841629	0.152769	unchanged	0.54714	0.659814	0.381722	unchanged	-2.57926	0.102756	1.06041	unchanged	-0.866008	0.306008	0.71528	unchanged	-0.287878	0.784208	0.230018	unchanged	-1.59874
neg_14196	Hydrastinine	895.024	1054.1	586.419	615.49	1085.26	2146.88	1240.19	889.193	1547.43	840.695	643.107	1560.7	1362.98	1506.59	1390.68	1067.17	900.76	1515.3	911.141	803.645	1477.67	1101.2	565.78	600.52	847.23	518.945	453.85	0.0655158	0.915841	0.0845659	unchanged	0.601673	0.439781	0.662034	unchanged	0.317147	0.52373	0.443856	unchanged	0.29051	0.291669	0.779522	unchanged	-0.536157	0.187107	0.958249	unchanged	0.48473
neg_14206	Porphobilinogen	939.81	552.231	939.171	680.241	546.349	299.122	755.359	450.589	749.428	1030.23	472.118	1332.83	474.628	457.876	776.826	455.013	1143.84	488.394	857.041	482.901	899.275	678.086	316.361	836.616	1053.66	276.373	603.272	-0.357963	0.395087	0.619256	unchanged	-0.672192	0.153172	1.04405	unchanged	-0.0783889	0.90739	0.0924125	unchanged	-0.288173	0.647349	0.33867	unchanged	0.31423	0.390398	0.660707	unchanged	-0.730005
neg_14216	Demethoxycurcumin	57.3743	68.3753	59.4439	109.613	8.40803	2.34359	205.83	52.1872	21.1137	48.267	842.043	7.33923	57.762	154.516	36.399	73.7825	187.527	44.8648	117.819	180.129	79.2213	52.3668	178.648	49.404	712.243	1148.02	277.609	-1.21352	0.48156	0.532258	unchanged	-0.621618	0.59842	0.467686	unchanged	-2.93052	0.128957	1.01005	unchanged	-0.300079	0.752916	0.225875	unchanged	-0.591907	0.638691	0.402339	unchanged	-1.85188
neg_14228	cyclo-Dopa-glucuronylglucoside	11.7396	9.05031	19.7277	42.9617	8.49359	12.6064	30.5541	47.7292	34.0774	76.7863	87.7675	46.1802	97.3679	83.8376	92.0837	116.373	127.606	76.0521	205.813	57.4287	106.758	93.6072	106.921	79.3643	280.875	221.163	143.321	-0.810604	0.277723	0.801211	unchanged	0.660913	0.55081	0.514295	unchanged	-1.20523	0.0869919	1.08945	unchanged	-0.227783	0.42628	0.598949	unchanged	-1.47152	0.0249547	1.35324	unchanged	0.375005
neg_14229	(1R,10aS)-1,4,10,10a-Tetrahydrophenazine-1,6-dicarboxylate	2.01034	21.5163	12.2955	10.7805	2.33115	0.247236	59.2969	8.38075	2.10629	51.2015	122.02	3.47575	28.7132	24.34	31.4682	79.2783	63.0897	11.9806	441.167	11.7077	84.1958	34.1614	20.4505	11.1481	787.181	196.637	313.998	-2.3851	0.40854	0.658402	unchanged	-1.42305	0.327821	0.788847	unchanged	-4.30273	0.150502	0.98545	unchanged	-0.868803	0.369763	0.684207	unchanged	-0.962044	0.602397	0.435395	unchanged	-1.06389
neg_14236	Linatine	17.0051	1.63821	49.4766	65.2055	2.85466	2.57123	174.979	14.9803	9.5856	89.9529	386.077	13.4123	29.2543	56.8181	116.637	102.165	94.862	24.3435	519.451	59.1623	299.589	49.2662	56.9338	43.2524	705.876	440.727	796.104	-1.49833	0.521193	0.501507	unchanged	0.0522316	0.975254	0.0256384	unchanged	-3.70031	0.0302428	1.23344	unchanged	-0.127048	0.870475	0.120669	unchanged	-1.55056	0.507784	0.55503	unchanged	-1.27172
neg_14252	DAPT	42.4596	75.8696	37.2328	48.0649	191.729	176.072	44.7579	91.493	51.0841	98.1952	106.921	94.9023	110.605	121.392	100.606	93.873	119.002	74.3097	128.605	75.6995	66.3228	120.978	108.222	52.3954	201.768	145.758	76.4898	1.1505	0.230773	0.898501	unchanged	1.41863	0.190814	1.06911	unchanged	-0.59049	0.334695	0.637967	unchanged	0.211824	0.370637	0.648518	unchanged	-0.268131	0.607828	0.40582	unchanged	0.148753
neg_14255	Deoxyguanosine	10417.3	14342.5	10181.8	8741.75	6838.55	7697.13	16709.9	18156.3	20666.6	43076.7	37073.5	38236.7	28203.4	22115.3	28906.4	29261.5	29319.1	25998.7	33294	27969.6	21086.7	33169.4	32288.2	27071.5	79675	71632	54228.8	-1.25441	0.00421684	1.40329	down	-0.58601	0.0866243	1.26232	unchanged	-1.15141	0.0311385	1.21003	unchanged	-0.0943461	0.514634	0.479214	unchanged	-0.668399	0.0189076	1.35003	unchanged	-0.57948
neg_14271	Maltoheptaose	23.4752	19.3426	15.5087	33.3956	0	0	119.146	28.1538	26.2749	493.84	2857.62	88.2321	120.874	198.78	221.528	204.908	779.722	110.801	2054.69	226.477	736.433	285.666	305.667	226.524	4694.4	3312.61	1743.53	-2.37783	0.263469	0.841484	unchanged	-0.804493	0.535527	0.543439	unchanged	-3.57556	0.0729729	1.13772	unchanged	-1.01731	0.470826	0.549579	unchanged	-1.57334	0.33656	0.807146	unchanged	-2.66809
neg_14272	Isoescin IA	4.73209	17.6811	0.332639	3.58536	5.57294	0	1.29682	45.8714	119.523	618.589	60.2893	1828.62	178.373	142.367	52.8353	251.874	514.99	896.829	77.952	318.836	78.8759	368.284	408.886	467.46	150.025	166.611	97.6685	-4.18596	0.26698	0.871389	unchanged	-1.31245	0.481226	0.606003	unchanged	1.58695	0.00213426	1.2638	up	-2.15492	0.14371	1.02906	unchanged	-2.87351	0.297555	0.861999	unchanged	-2.74678
neg_14278	Antibiotic JI-20A	6333.19	7728.33	5126.87	5223.65	3921.4	5538.15	10196.7	11112.4	9660.96	24858.2	20377.6	20314.7	18985.8	15619.5	16026.6	19575.7	22077.3	16125.3	26349.7	16588.2	17870.4	19479.5	18625.5	15627.1	40565.7	33762.2	22959.3	-1.07671	0.00125424	1.40384	down	-0.386068	0.181528	1.01119	unchanged	-0.856467	0.0986803	1.05943	unchanged	-0.190479	0.316895	0.697879	unchanged	-0.690639	0.017814	1.39165	unchanged	-0.372559
neg_14292	4'-O-Desmethyl-3-O-acetylpapaveroxine	7.73452	10.9755	14.1523	34.8336	16.6988	0	61.364	0.00190858	1.46731	51.1261	132.957	16.2292	85.3141	92.5396	128.104	28.9078	9.48163	22.7157	84.0586	20.4481	79.4923	34.1032	65.9117	63.5473	37.6985	12.8702	36.8431	-0.286049	0.878333	0.120896	unchanged	0.649046	0.601297	0.456996	unchanged	0.90394	0.127727	0.90347	unchanged	2.32397	0.0140638	1.29817	unchanged	-0.935095	0.670615	0.364614	unchanged	0.61108
neg_14297	Fumitremorgin A	44.8251	65.2496	19.9053	4.70411	23.7694	77.4005	15.6889	79.9175	206.664	144.007	37.9159	488.368	162.673	120.406	101.459	126.903	157.375	276.654	39.724	125.116	51.7594	133.771	140.696	154.706	53.8662	59.876	48.9619	-1.51349	0.367468	0.687049	unchanged	-0.295941	0.770854	0.245752	unchanged	1.39931	0.00104959	1.29082	up	-0.544701	0.328772	0.706529	unchanged	-1.21755	0.414949	0.678119	unchanged	-0.801661
neg_14298	34a-Deoxy-rifamycin W	120.33	1380.3	413.69	61.8271	118.784	132.198	97.3913	665.348	1148.31	60.3373	604.917	157.803	63.6564	82.462	140.976	874.246	99.8071	2255.57	973.639	431.01	134.059	92.7878	559.698	461.677	47.6744	21.7985	31.8575	-2.61102	0.221013	0.948299	unchanged	-2.61348	0.295679	0.90467	unchanged	3.45882	0.140394	0.993812	unchanged	-3.49177	0.259945	0.846455	unchanged	0.00246432	0.998328	0.00377187	unchanged	-1.51947
neg_14300	Pennogenin 3-O-beta-chacotrioside	6.90324	18.7059	0	2.62265	10.1686	14.339	0	26.2171	15.2004	170.853	24.3459	523.131	429.471	340.459	231.346	430.434	214.781	596.868	71.8315	354.6	104.161	302.017	569.728	509.146	48.4565	96.0949	62.9883	-0.610341	0.610738	0.396764	unchanged	0.0832416	0.941776	0.061344	unchanged	2.73414	0.0369738	1.20314	unchanged	-0.310923	0.565172	0.423602	unchanged	-0.693583	0.606343	0.409764	unchanged	0.479123
neg_14302	Glaucocalyxin A	438.748	435.875	391.754	1123.88	594.193	512.701	872.975	454.182	487.831	416.878	307.115	818.761	410.45	1189.94	444.681	643.314	274.434	527.579	487.605	272.584	902.303	554.203	494.449	713.186	621.469	116.575	233.289	0.297588	0.588982	0.40969	unchanged	0.816841	0.234835	1.00913	unchanged	0.859043	0.220178	0.804876	unchanged	0.500752	0.527239	0.469258	unchanged	-0.519253	0.305982	0.853112	unchanged	0.406642
neg_14320	N-Demethyl-desepoxymaytansinol	4.95011	7.05629	2.22152	39.4285	0.377404	1.35345	90.0023	20.2964	6.30992	176.895	585.957	12.7257	64.1543	70.0338	29.4147	86.6718	394.989	13.9543	170.028	99.6753	48.4171	41.3319	91.159	17.5899	477.45	389.172	110.542	-1.50238	0.449601	0.577092	unchanged	1.53249	0.557949	0.514373	unchanged	-2.70286	0.12528	1.0139	unchanged	-1.59902	0.443643	0.58461	unchanged	-3.03488	0.317966	0.837101	unchanged	-2.24507
neg_14324	Alangiside	65.3432	69.295	41.2902	150.42	18.7225	0.677949	366.106	41.5785	4.1361	183.147	1836.48	11.6264	6.34151	49.8185	47.4998	57.5849	201.92	11.8273	639.343	35.2796	128.167	21.5404	39.8505	12.7689	708.791	296.762	218.224	-1.27801	0.56788	0.446882	unchanged	-0.0509809	0.969797	0.0360633	unchanged	-4.04456	0.12764	1.02707	unchanged	-1.3882	0.434037	0.58756	unchanged	-1.22703	0.56481	0.491964	unchanged	-4.29244
neg_14341	L-N2-(2-Carboxyethyl)arginine	306.843	405.772	284.591	202.651	484.829	261.022	110.957	164.873	24862.2	1049.03	243.106	185.537	87.2235	103.541	432.379	28.1415	0	713.412	204.809	126.616	430.656	157.999	0	132.19	19.5685	23.9919	31.4715	-4.72808	0.431068	0.630913	unchanged	-0.0722408	0.874525	0.135587	unchanged	1.95142	0.280091	0.769551	unchanged	-0.250986	0.88889	0.105517	unchanged	-4.65583	0.431842	0.667844	unchanged	-1.24569
neg_14342	Aerobactin	47.5557	39.7992	36.9661	82.3918	11.3012	4.06353	209.684	34.9843	15.8619	150.666	493.497	40.3765	58.6027	87.5911	106.959	87.373	168.285	48.1825	410.282	104.798	169.326	72.0085	119.955	76.4411	836.211	557.146	407.239	-1.41419	0.481887	0.54608	unchanged	-0.346807	0.757852	0.27517	unchanged	-2.74599	0.0536324	1.17458	unchanged	-0.263307	0.691127	0.296892	unchanged	-1.06738	0.538352	0.525896	unchanged	-1.43513
neg_14343	Rifamycin	0	7.67836	0	0	0	0	0	0	0	32.4324	132.067	7.66956	0.116576	19.1861	12.4315	93.7724	188.86	102.929	416.358	41.89	253.882	106.241	107.119	79.0536	1235.23	927.702	633.038	0		0	unchanged	#DIV/0!	0.42265	0.70617	unchanged	-3.25726	0.0404241	1.20943	unchanged	-3.60285	0.0557437	1.21978	unchanged	#DIV/0!	0.42265	0.682395	unchanged	-2.43972
neg_14353	(-)-Jasmonic acid	84.2955	89.0246	68.8484	29.3421	20.1726	24.9986	27.0286	51.1088	69.9194	126.075	63.503	127.24	56.2198	39.8555	29.9248	66.1134	45.4761	43.5807	38.0501	31.6924	29.5002	52.9271	29.5826	25.0311	70.5156	49.3021	18.885	-0.990581	0.182446	1.00064	unchanged	-1.70044	0.0049837	1.53386	down	-0.367112	0.588049	0.371065	unchanged	-0.300426	0.408153	0.579175	unchanged	0.70986	0.110758	1.14182	unchanged	-1.33023
neg_14354	26-Hydroxybrassinolide	829.288	1008.27	508.586	1654.83	1482.52	1480.96	126.402	177.172	143.787	1930.66	1192.45	1739.62	2844.57	1689.46	2050.43	249.295	383.05	280.906	1342.95	1422.7	1852.92	3296.11	1774.15	3156.79	252.344	234.471	234.14	3.36786	0.00095379	1.43803	up	0.977077	0.0232833	1.45447	unchanged	3.51239	0.0356707	1.21858	unchanged	2.84998	0.0296064	1.29458	unchanged	2.39078	0.0480912	1.38054	unchanged	0.437296
neg_14358	LysoPE(20_3(8Z,11Z,14Z)_0_0)	1948.76	2094.6	1733.62	1029.09	689.91	918.226	1269.38	1227.55	1362.65	2384.91	2148.35	2470.5	1178.95	1055.7	1020.43	1098.9	1109.72	839.947	1191.34	1011.51	1089.85	1125.15	927.757	838.155	1673.11	1335.86	923.544	-0.549419	0.0405821	1.27548	unchanged	-1.13129	0.00196077	1.51958	down	-0.443851	0.245987	0.779754	unchanged	0.0945619	0.540904	0.446673	unchanged	0.581873	0.0161393	1.43574	unchanged	-1.10544
neg_14361	Deacetoxycephalosporin C	103.951	95.3858	118.02	110.672	107.988	174.399	115.111	102.377	138.172	109.792	86.6	154.734	140.906	145.17	204.847	106.74	105.732	133.061	102.432	117.77	120.421	76.0997	88.3505	96.1187	107.587	115.314	107.517	0.144248	0.641998	0.362871	unchanged	0.308639	0.366106	0.767727	unchanged	-0.342627	0.0406898	1.15702	unchanged	0.506676	0.129226	1.00853	unchanged	-0.164391	0.37063	0.698844	unchanged	0.483508
neg_14369	Senecionine	298.75	111.425	30.0618	20.1786	16.5672	11.443	20.4359	89.5874	130.235	194.565	14.8603	135.899	37.5489	25.2859	103.419	58.4153	37.777	53.0811	15.6045	47.7562	9.08037	58.1825	30.7969	24.7652	31.5671	24.7998	17.1782	-2.31782	0.183107	1.01658	unchanged	-3.19151	0.24205	1.00104	unchanged	0.629094	0.3241	0.689906	unchanged	0.155428	0.839982	0.151643	unchanged	0.87369	0.500801	0.550689	unchanged	-1.05457
neg_14373	Pregnenolone	447.887	505.853	474.747	290.409	200.735	294.063	501.943	769.55	743.299	541.672	483.843	492.984	351.413	305.988	299.017	463.368	555.294	433.01	442.91	319.553	328.516	432.779	369.415	287.629	930.078	849.241	498.273	-1.35949	0.0293105	1.31991	unchanged	-0.863342	0.00778624	1.4992	down	-1.06342	0.084771	1.0692	unchanged	-0.602002	0.0305761	1.23743	unchanged	-0.496144	0.144035	1.13622	unchanged	-0.666933
neg_14376	Proansamitocin	16.867	17.7429	21.5137	9.00641	30.8125	46.0113	0.755461	3.64792	43.925	113.391	8.77688	332.493	181.303	199.13	84.9785	72.3049	43.0268	106.167	5.13561	109.681	13.1203	171.911	197.28	178.935	4.92924	6.86987	12.2727	0.828616	0.51894	0.485655	unchanged	0.612877	0.454341	0.657302	unchanged	4.50909	0.000906895	1.3044	up	1.07121	0.134481	0.984674	unchanged	0.215739	0.869614	0.139979	unchanged	0.0337167
neg_14378	3''-Oxogentamicin A2	23.6847	34.1179	55.7295	130.993	27.4152	5.04406	98.8535	24.4657	13.4068	108.172	477.698	38.0129	112.773	111.879	120.716	37.8609	130.072	37.8846	332.24	85.9924	144.772	118.624	124.684	80.8592	685.153	403.508	310.175	0.257585	0.860472	0.135173	unchanged	0.525773	0.7135	0.319789	unchanged	-2.10942	0.0842603	1.10673	unchanged	0.74677	0.268771	0.831407	unchanged	-0.268189	0.806699	0.205914	unchanged	-0.853138
neg_14385	Avermectin B1b aglycone	174.631	813.29	70.7621	171.764	110.6	242.281	79.6495	321.236	91.4715	1168.54	661.608	698.184	1449.23	1419.18	997.506	567.918	637.099	796.726	1460.14	1394.31	1843.32	1191.17	752.466	1045.61	2550.2	1817.92	2433.86	0.0916352	0.910015	0.0868331	unchanged	-1.01286	0.524689	0.559254	unchanged	-1.18617	0.0146057	1.21203	unchanged	0.949553	0.0340836	1.22473	unchanged	1.10449	0.508469	0.549238	unchanged	0.612625
neg_14400	Neurosporaxanthin	2295.67	4333.02	2143.38	2710.76	2174.74	2759.54	1369.94	1681.42	1753.89	4518.37	3530.59	4152.92	2838.33	2498.98	2489.03	1716.68	1810.4	1582.19	4767.83	4463.88	4349.59	3696.71	2096.23	2291.43	1931.76	1300.01	1262.59	0.669912	0.0185253	1.30804	unchanged	-0.198393	0.652538	0.394279	unchanged	0.847019	0.126626	0.971803	unchanged	0.615219	0.00521052	1.32238	up	0.868305	0.199185	1.03406	unchanged	-0.640697
neg_14403	Demethyldecarbamoylnovobiocin	2086.94	2160.96	2171.49	1334.81	1095.13	1364.18	2458.73	2645.03	4070.21	2219.33	2059.22	2285.3	1909.04	1905.33	1691.46	2584.98	2399.24	1848.59	2518.4	2055.68	1904.01	1817.14	1958.38	1506.74	3617.32	3258.28	2369.6	-1.27378	0.0682057	1.24911	unchanged	-0.758667	0.00554523	1.5442	down	-0.80755	0.0571589	1.12245	unchanged	-0.311518	0.174974	0.949854	unchanged	-0.515111	0.212714	1.01836	unchanged	-0.253583
neg_14412	Leukotriene E4	99.0653	97.7321	95.0039	80.5979	49.6185	92.0091	70.1359	69.4522	90.5457	124.906	80.319	98.625	84.8669	76.0362	106.641	144.19	134.224	84.6106	119.503	124.342	116.425	118.179	114.001	104.785	202.251	242.833	153.021	-0.0504489	0.86637	0.129196	unchanged	-0.392962	0.20763	1.06201	unchanged	-0.827801	0.075441	1.11943	unchanged	-0.440291	0.221587	0.845101	unchanged	0.342513	0.0930286	1.25569	unchanged	-0.183584
neg_14431	Androsta-1,4-diene-3,17-dione	15868.8	14411.8	12746.2	12005.8	9773.55	14402	17444.4	13564	14598.2	17073.1	10403.3	18442.4	16513.2	7597.12	12369.5	12823.4	14108.2	12225	22866.1	11571.5	12303.3	10372.4	5505.56	8715.62	14863.5	5719	9718.31	-0.333993	0.151927	0.958164	unchanged	-0.249985	0.239317	0.910826	unchanged	-0.301076	0.570961	0.398017	unchanged	-0.102159	0.764706	0.231463	unchanged	-0.084008	0.591659	0.428259	unchanged	-0.331988
neg_14436	Traumatin	807.383	540.44	386.97	1297.73	1279.74	2364.26	96.6533	60.294	96.878	518.643	412.362	747.244	2010.12	1587.42	1337.2	60.5592	99.3289	61.4268	440.505	617.041	712.065	3228.32	1052.34	1337.78	71.1382	38.0534	75.2089	4.28311	0.0486742	1.31162	unchanged	1.51025	0.0837723	1.28604	unchanged	4.92925	0.117502	1.05317	unchanged	4.4788	0.0149566	1.33668	unchanged	2.77285	0.0553914	1.36027	unchanged	1.55602
neg_14442	Neomethymycin	5216.8	6185.03	5145.14	3147.45	2507.32	3463.28	7336	8100.5	9797.52	10542	9733.66	10671.4	7957.43	7445.67	7213.3	10716.4	10135.9	8146.03	11068.7	8688.64	9242.11	7700.35	7627.11	6055.87	14420.3	12900.4	9678.88	-1.46857	0.009953	1.38516	down	-0.85977	0.00525773	1.4863	down	-0.791021	0.0507389	1.13247	unchanged	-0.358601	0.102465	1.09729	unchanged	-0.608803	0.0403823	1.33062	unchanged	-0.452434
neg_14445	5-O-beta-D-Mycaminosyltylonolide	654.969	779.197	571.21	316.08	257.254	496.104	722.596	847.002	1201.89	1352.94	897.399	1461.38	1048.53	871.187	842.334	1198.73	1097.5	1016.15	1060.38	1028.97	1009.63	964.128	811.169	764.214	1269.75	1066.95	941.355	-1.37381	0.0397516	1.25454	unchanged	-0.907019	0.0305912	1.35061	unchanged	-0.36829	0.107753	0.959745	unchanged	-0.262127	0.0951465	1.02078	unchanged	-0.466789	0.210146	0.963736	unchanged	-0.426346
neg_14456	Terpendole C	25783.7	30258.4	24923.1	16032.4	12863.9	17291.3	37272	39115.8	45448.1	50182.1	46696.1	50443.4	38173.7	36720.7	35192.5	50397.8	47552.3	38600.7	54496.2	41602.5	45380.7	37269.5	36192.4	29469.7	70122.6	59886.1	46119	-1.39936	0.00272654	1.40816	down	-0.809796	0.00620186	1.48106	down	-0.774936	0.0594971	1.11857	unchanged	-0.310794	0.124152	1.06114	unchanged	-0.589565	0.0140169	1.39339	unchanged	-0.420325
neg_14460	5-Oxoavermectin ''1a'' aglycone	604.098	682.571	567.205	338.441	266.692	381.231	816.524	872.418	1033.84	1156.26	1007.18	1119.6	863.009	811.058	775.768	1095.14	1072.43	815.209	1159.18	949.332	1013.84	808.702	811.688	649.51	1392.44	1202.7	971.697	-1.46489	0.00430188	1.39842	down	-0.91035	0.00373726	1.4971	down	-0.652014	0.0536942	1.11238	unchanged	-0.283974	0.179449	0.950385	unchanged	-0.554541	0.0288602	1.35607	unchanged	-0.422346
neg_14467	Avermectin B1a	28.5939	42.0906	5.96494	0	12.7145	47.5848	0.372026	5.32335	58.8412	54.6627	2.27921	485.395	45.7988	15.2079	19.4492	42.6059	35.6894	101.747	3.26523	32.6064	6.684	19.1366	84.0166	57.1459	6.55084	7.32904	5.77511	-0.0979779	0.955171	0.0406293	unchanged	-0.346136	0.774785	0.239647	unchanged	3.0278	0.130302	1.01697	unchanged	-1.16206	0.251505	0.805698	unchanged	0.248158	0.862367	0.142821	unchanged	-2.75292
neg_14478	Dihydrobiopterin	21.0383	13.9921	38.5608	58.2761	6.44722	2.08992	123.371	12.4523	14.1624	16.5256	128.147	6.58502	18.2059	9.99769	32.3646	36.6855	35.4916	7.02257	237.221	10.6609	74.0359	20.3741	14.8412	6.17542	208.55	97.9767	132.222	-1.16662	0.547676	0.46422	unchanged	-0.139399	0.91587	0.092527	unchanged	-3.40602	0.0537479	1.17298	unchanged	-0.386934	0.627094	0.355435	unchanged	-1.02722	0.561773	0.49149	unchanged	-1.32037
neg_14491	16-Methoxy-2,3-dihydro-3-hydroxytabersonine	83.2001	105.331	89.5379	95.6267	95.8015	139.563	87.0396	86.2324	110.066	79.0401	64.1465	86.1971	104.684	137.302	94.9983	95.3965	91.1302	82.1419	86.3442	81.1984	71.6493	63.2162	78.4688	72.5454	66.6783	57.0509	70.4353	0.224271	0.407368	0.625192	unchanged	0.251354	0.357205	0.76053	unchanged	0.141883	0.325674	0.63507	unchanged	0.326855	0.210999	0.894752	unchanged	-0.0270832	0.872056	0.1293	unchanged	0.554919
neg_14492	Kanamycin A	1.82524	9.06181	6.69037	14.4228	5.92334	0.245224	39.6026	24.9165	0.181447	7.67208	757.852	0.546764	0.268245	92.4195	8.17261	5.40888	109.292	2.07446	53.7385	18.0794	14.2581	11.0571	24.2532	1.20865	85.5338	53.8663	22.6306	-1.65174	0.330162	0.746536	unchanged	0.228318	0.842402	0.167745	unchanged	-2.14955	0.135826	0.95987	unchanged	-0.211373	0.913752	0.0755723	unchanged	-1.88005	0.304174	0.847709	unchanged	-2.92512
neg_14528	Terrestrosin D	150.822	287.21	446.888	196.243	30.083	10.1589	1102.09	160.891	98.6364	3262.38	4137.67	571.306	382.671	214.173	646.922	656.841	531.486	196.766	10091.7	213.132	2885.62	1277.08	186.807	726.584	8368.49	791.646	4144.14	-2.5255	0.36723	0.714374	unchanged	-1.9038	0.114804	1.13586	unchanged	-2.60258	0.231398	0.842545	unchanged	-0.155268	0.812949	0.175439	unchanged	-0.621701	0.677527	0.351356	unchanged	-2.68011
neg_14529	OPC8-CoA	44.8417	107.209	234.276	1584.23	203.387	10.1104	1288.73	25.7502	22.5519	900.994	13364.3	68.7831	358.874	948.647	501.367	753.076	378.145	105.617	3926.83	111.687	498.612	246.185	199.308	323.017	1174.43	655.272	535.99	0.427147	0.825293	0.168731	unchanged	2.21828	0.443004	0.670405	unchanged	-1.62213	0.108489	1.05277	unchanged	0.548447	0.50168	0.476964	unchanged	-1.79114	0.531483	0.532295	unchanged	-2.98627
neg_14530	(2S)-2'-Methoxykurarinone	82.2161	47.2175	77.2354	192.502	53.8597	34.879	193.729	63.8724	25.7694	60.7979	230.245	28.8589	94.8293	102.568	81.686	42.2724	99.2868	35.2865	222.446	59.9254	101.427	55.423	80.5774	40.9388	291.389	199.337	170.471	-0.0108891	0.992507	0.00826336	unchanged	0.444482	0.669624	0.372164	unchanged	-1.90183	0.0373553	1.18302	unchanged	0.658207	0.22963	0.866631	unchanged	-0.455371	0.667962	0.364413	unchanged	-0.196932
neg_14534	Paromomycin	31.991	314.883	69.3506	12.6467	48.909	89.2425	17.6281	73.1517	182.478	35.5405	118.057	98.1263	58.2579	70.449	22.6662	397.939	47.4941	1045.16	299.976	152.074	12.4689	62.7232	223.166	229.445	9.7254	5.8585	9.22795	-0.857646	0.502678	0.514032	unchanged	-1.46474	0.425554	0.687008	unchanged	4.37641	0.0955591	1.08057	unchanged	-3.2997	0.266006	0.836413	unchanged	0.607096	0.668577	0.351025	unchanged	-0.733731
neg_14537	Rebaudioside C	35.5842	20.4227	42.1669	107.473	22.2883	2.8678	282.66	7.33925	6.96367	139.248	592.792	8.00893	48.9477	97.1979	40.6972	63.6526	106.845	34.9378	564.254	103.87	116.562	43.8909	153.342	79.3454	897.068	552.688	209.08	-1.16289	0.620189	0.392114	unchanged	0.433982	0.75719	0.270264	unchanged	-2.58441	0.142824	0.988539	unchanged	-0.136859	0.832052	0.151941	unchanged	-1.59687	0.545781	0.516328	unchanged	-1.9858
neg_14541	4'-Oxonebramine	208.205	598.512	471.167	278.036	1145.02	828.296	252.074	667.974	1127.22	320.865	840.354	1913.95	1271.36	1826.72	2842.04	565.777	1626.26	1618.42	795.879	822.564	838.098	956.603	1651.53	906.148	2322.52	1809.79	1223.86	0.137092	0.858471	0.138198	unchanged	0.817037	0.333325	0.795604	unchanged	-0.607974	0.203084	0.797445	unchanged	0.640526	0.29179	0.720613	unchanged	-0.679944	0.428301	0.636908	unchanged	0.949826
neg_14542	Rifamycin W	67.7625	104.751	259.269	230.784	48.1632	25.7589	1010.44	44.8652	99.3804	175.853	491.461	67.5532	139.686	185.539	222.342	210.075	205.558	185.8	854.636	163.028	502.39	157.138	111.915	191.366	866.437	625.394	656.802	-1.92201	0.462713	0.585413	unchanged	-0.502888	0.653863	0.37102	unchanged	-2.2224	0.0119594	1.26298	unchanged	-0.135369	0.537115	0.465832	unchanged	-1.41912	0.523887	0.539283	unchanged	-0.424447
neg_14560	Ala Phe Ile Arg	24284.2	26264.4	20864.3	16254.2	11364	17126.2	26746.3	26106.6	26805.7	49202.1	43857.1	50765.7	31621.2	30208.4	28385.6	31590	34211.8	24434.7	40905.3	30585.5	31572.7	29909.3	26638.8	22226.6	47326.5	37400.6	27393.8	-0.832122	0.0215447	1.37813	unchanged	-0.674478	0.0210276	1.38915	unchanged	-0.509251	0.183941	0.872976	unchanged	-0.000338736	0.998341	0.00058479	unchanged	-0.157644	0.221749	0.99249	unchanged	-0.67287
neg_14568	HAMI3379	345.345	389.684	318.907	204.588	170.573	253.843	383.973	360.854	381.957	668.028	524.751	716.117	458.323	434.111	454.191	445.129	456.006	358.49	527.013	435.882	457.858	400.001	368.751	330.391	580.754	469.489	409.84	-0.84107	0.0143046	1.3804	unchanged	-0.744647	0.0118274	1.43811	unchanged	-0.409673	0.124577	0.971596	unchanged	0.0963532	0.44859	0.572014	unchanged	-0.0964231	0.363126	0.73549	unchanged	-0.50339
neg_14593	Mithramycin	12.1517	21.2598	5.05402	66.3075	0	0	285.245	28.7542	0.0506218	94.1349	8844.04	3.41638	0.443557	3.4764	6.31025	44.7067	567.711	4.63024	187.874	61.6093	15.6481	12.7335	22.0025	4.19547	546.014	187.881	31.7104	-2.24375	0.460891	0.585314	unchanged	0.785604	0.718154	0.314453	unchanged	-4.29759	0.252473	0.817596	unchanged	-5.91448	0.380806	0.668539	unchanged	-3.02935	0.417614	0.687559	unchanged	-9.77155
neg_14606	Nodularin	375.864	312.58	227.376	244.195	157.955	585.845	236.644	182.436	338.384	820.38	637.037	1778.21	1271.56	1137.9	823.374	796.72	550.42	1523.7	397.584	926.159	554.41	1057.8	877.178	1229.8	980.724	972.582	876.685	0.383327	0.624809	0.387212	unchanged	0.10944	0.874683	0.13772	unchanged	0.161305	0.390149	0.589848	unchanged	0.171326	0.733663	0.254576	unchanged	0.273887	0.447884	0.588927	unchanged	-0.00124463
neg_14610	beta-D-Gentiobiosyl crocetin	437.576	394.279	316.775	458.326	393.605	499.817	97.4765	202.443	267.397	662.474	592.551	647.038	1006.53	725.87	437.004	213.963	227.859	261.829	515.915	777.043	348.435	676.917	675.56	441.425	325.819	421.378	123.64	1.2526	0.0163054	1.31888	unchanged	0.234911	0.223894	0.920651	unchanged	1.04263	0.0597964	1.04907	unchanged	1.62437	0.0959534	1.14229	unchanged	1.01769	0.0383975	1.28869	unchanged	0.189734
neg_14611	Homotrypanothione disulfide	19.4486	2.188	54.3864	50.7538	0	0	656.097	0	1.06529	138.15	95.513	11.5613	61.324	70.5995	113.513	230.692	300.906	99.7019	1773.1	134.451	324.662	311.69	64.6034	127.141	3127.33	786.887	997.764	-3.69466	0.452764	0.605511	unchanged	-0.58292	0.731213	0.285828	unchanged	-3.28643	0.187113	0.917906	unchanged	-1.36297	0.153325	0.998444	unchanged	-3.11174	0.46904	0.616296	unchanged	0.00125075
neg_14619	Ganoderenic acid A	544.614	618.43	396.499	967.186	758.804	1057.73	287.724	338.147	404.432	1298.87	923.918	1236.98	2200.16	1431.7	1618.14	467.745	589.203	558.68	1207.85	1164.41	1384.81	1601.67	1340.19	1518.83	1107.61	1320.01	759.436	1.43394	0.0132542	1.37339	unchanged	0.835889	0.023919	1.3866	unchanged	0.485037	0.104954	0.996717	unchanged	1.70022	0.0319685	1.2848	unchanged	0.598054	0.0957872	1.16977	unchanged	0.601643
neg_14628	Acarbose	0	3.59013	6.78967	1.49583	27.8929	40.1768	0	8.87374	3.32887	93.6037	31.0071	28.8389	109.884	134.973	63.2961	41.1536	71.1197	32.141	235.772	118.917	214.193	151.764	54.8337	93.3642	1275.9	835.117	788.998	2.51118	0.232247	0.912627	unchanged	2.74459	0.223524	1.0239	unchanged	-3.27321	0.0273634	1.23149	unchanged	1.09344	0.104151	1.03547	unchanged	-0.233411	0.861308	0.14023	unchanged	1.00588
neg_14634	trans-Tetradec-2-enoyl-CoA	131.907	8.5666	32.177	146.204	9.56652	2.53614	286.857	8.04197	14.9883	39.07	262.387	5.28728	11.553	120.243	58.0872	92.4554	132.381	91.6635	412.799	388.599	206.833	64.6121	372.565	257.539	930.207	1021.53	785.397	-0.969021	0.65775	0.344536	unchanged	-0.125134	0.940598	0.064541	unchanged	-1.97817	0.00473502	1.24459	down	-0.737096	0.313918	0.720413	unchanged	-0.843886	0.67999	0.343169	unchanged	-0.691929
neg_14636	N-Demethyl-desepoxyansamitocin P-3	912.116	1271.4	818.262	1597.46	2101.66	3371.39	297.193	441.56	740.868	1964.42	1769.37	3475.25	3823.76	3119.89	4345.38	588.254	1221.94	934.048	1963.5	2013.5	2022.04	3091.23	2451.43	2110.68	1925.87	1390.43	1156.85	2.25659	0.0641295	1.24687	unchanged	1.236	0.115797	1.22876	unchanged	0.774796	0.0473261	1.0844	unchanged	2.04044	0.00571789	1.32635	up	1.02059	0.0560425	1.21832	unchanged	0.647042
neg_14643	Calcitetrol	3093.61	3436.51	1958.66	5463.56	4279.92	5703.29	995.318	988.628	1089.63	7504.5	4395.77	6966.24	12872.9	7316.21	8920	1525.8	1983.1	1186.39	6276.26	5356.82	7685.42	9218.4	5850.74	7781.85	1483.84	1184.19	1459.14	2.32932	0.010862	1.41149	unchanged	0.863676	0.0208499	1.3854	unchanged	2.46903	0.0226882	1.2499	unchanged	2.63218	0.0365737	1.27453	unchanged	1.46564	0.0553901	1.36335	unchanged	0.625641
neg_14659	12-Ethyl-8-isobutyl-3-vinylbacteriochlorophyllide d	1365.89	1386.74	913.156	2073	1793.52	2692.2	518.375	509.305	575.721	2798	2041.57	2827.63	4249.59	3169.2	3257.58	951.806	1104.51	714.866	2607.72	2410.37	2901.91	2889.24	2337.01	2549.47	979.531	758.323	847.008	2.03228	0.0242984	1.37374	unchanged	0.839292	0.0470634	1.32884	unchanged	1.58889	0.003696	1.28502	up	1.94585	0.0107415	1.32785	unchanged	1.19299	0.0447607	1.38579	unchanged	0.477653
neg_14675	Primary fluorescent chlorophyll catabolite	469.043	481.446	445.653	196.017	179.673	251.157	386.039	556.698	978.59	467.629	524.954	785.527	210.717	297.447	367.84	441.536	411.378	475.089	234.268	356.166	246.098	181.412	333.002	196.504	445.775	447.427	390.48	-1.61592	0.131879	1.11263	unchanged	-1.15526	0.00206681	1.54898	down	-0.852534	0.0440163	1.14922	unchanged	-0.600249	0.064362	1.15549	unchanged	-0.460658	0.424987	0.676077	unchanged	-1.02134
neg_14695	(6Z,9Z)-Hexadecadienoyl-CoA	29.386	58.1947	155.526	178.301	86.8638	67.8921	112.952	38.8823	31.4386	442.793	332.438	151.231	444.639	415.7	345.098	342.223	101.566	161.51	1042.2	150.183	398.077	269.12	192.57	322.823	795.188	388.779	421.061	0.861779	0.313132	0.725702	unchanged	0.454181	0.589728	0.443151	unchanged	-1.03273	0.16305	0.935102	unchanged	0.993836	0.0941909	1.08419	unchanged	0.407598	0.69093	0.319974	unchanged	0.379752
neg_14713	Morphinone	10.1914	8.22578	6.65228	26.6174	128.149	87.9249	14.7131	19.2027	131.483	18.3557	79.8833	177.535	125.029	175.698	506.175	56.4315	119.927	181.076	101.475	72.3872	100.158	81.0576	154.054	90.5705	551.503	312.027	267.781	0.553173	0.62352	0.374522	unchanged	3.27512	0.133111	1.22318	unchanged	-1.79646	0.0845664	1.08529	unchanged	1.17471	0.336541	0.70802	unchanged	-2.72194	0.34537	0.794576	unchanged	1.54891
neg_14746	Paspalinine	30.3774	8.86782	20.0097	234.366	20.6151	12.2961	66.2747	3.24588	4.4073	2.54166	1.32599	4.44919	0.857214	14.5486	3.28301	8.863	3.9021	1.11271	39.804	5.05995	6.82615	6.57262	2.46625	2.13304	79.2182	31.0418	17.7048	1.85414	0.472645	0.566141	unchanged	2.17333	0.440883	0.674551	unchanged	-3.5178	0.171849	0.945379	unchanged	0.429398	0.7593	0.228654	unchanged	-0.319182	0.839956	0.171868	unchanged	1.16807
neg_14771	5-Oxoavermectin ''1b'' aglycone	27.4442	29.3026	0.844099	0.574922	2.15503	36.5417	0	2.34907	122.797	111.223	76.6704	881.724	6.23449	24.0918	0	23.2747	40.1222	75.9012	0.350535	52.9628	2.53586	29.8677	27.7013	8.3759	1.66509	0.129288	2.15393	-1.67206	0.558743	0.460182	unchanged	-0.552351	0.704184	0.31646	unchanged	4.06195	0.0929547	1.10342	unchanged	-2.19953	0.129396	1.00114	unchanged	-1.11971	0.637854	0.39788	unchanged	-5.14038
neg_14778	1-Palmitoyl-sn-glycero-3-phosphocholine	40663.9	41055.7	32758.4	30233.9	17843.2	33543.3	38561.4	30905.5	37917.3	75098	57944.8	70992.8	41368.8	46780	32719	41927.2	45562.3	31221.2	45280.9	44586.1	38344.5	40711.3	34868.2	26035.7	59966.1	38600.2	29060.7	-0.39578	0.208559	0.900262	unchanged	-0.488068	0.135312	1.11402	unchanged	-0.328818	0.45647	0.511861	unchanged	0.0259804	0.909516	0.0855559	unchanged	0.0922882	0.552623	0.468579	unchanged	-0.755391
neg_1479	Punicalagin	909.788	413.376	713.15	1327.44	486.368	915.072	1336.04	622.62	622.178	650.596	394.354	323.874	962.903	472.678	236.303	854.326	76.1602	94.6297	384.374	1042.15	415.983	36.5848	831.898	62.8328	88.3106	485.907	298.582	0.0804686	0.891599	0.104022	unchanged	0.422348	0.469304	0.595096	unchanged	0.0936189	0.950108	0.0526151	unchanged	0.705688	0.554756	0.421161	unchanged	-0.341879	0.556825	0.473725	unchanged	0.288538
neg_14800	3'-Hydroxy-N-methyl-(S)-coclaurine	82.6471	65.8624	77.4583	47.615	74.6474	164.496	39.5048	81.4423	111.715	79.6415	66.1279	113.244	94.2218	90.6323	103.217	105.077	61.029	106.712	46.2292	62.6779	65.1328	63.9944	46.1816	49.3981	42.9171	24.391	40.6035	0.301598	0.688151	0.310619	unchanged	0.343718	0.625376	0.432365	unchanged	0.564376	0.0979661	0.963468	unchanged	0.0784808	0.76989	0.220707	unchanged	-0.0421201	0.926004	0.0788202	unchanged	0.153396
neg_14811	Salicin 6-phosphate	1147.17	1102.27	1376.67	1150.95	1231.38	1792.13	1278.69	1355.88	1281.66	967.058	1158.17	1104.57	1473.87	1565.34	1617.98	1176.95	1048.05	1118.06	1264.72	1009.25	1213.05	895.651	891.896	731.9	1074.67	997.968	1048.35	0.0921228	0.712005	0.298561	unchanged	0.203164	0.471273	0.609497	unchanged	-0.308896	0.0494549	1.12136	unchanged	0.478289	0.00155383	1.33389	up	-0.111041	0.374426	0.72913	unchanged	0.528017
neg_14813	Puromycin	5.32119	19.038	22.3134	21.9477	3.02663	0	54.3376	14.312	4.31152	72.7433	72.053	6.06652	41.6221	48.5493	47.0351	78.2903	141.039	14.6846	288.526	38.028	148.343	48.3303	35.4608	26.0985	455.201	272.521	425.534	-1.54668	0.415297	0.623102	unchanged	-0.902133	0.451704	0.610944	unchanged	-3.39159	0.0242519	1.24452	unchanged	-0.770245	0.469762	0.555116	unchanged	-0.644551	0.632578	0.39892	unchanged	-0.136889
neg_14824	C20821	824.52	911.557	862.763	756.926	740.347	1157.63	947.607	1089.88	951.784	675.29	765.432	807.406	1177.92	867.671	992.447	870.264	689.813	801.455	1043.5	703.391	705.71	547.594	598.857	571.044	767.081	626.582	633.133	-0.171136	0.506862	0.521034	unchanged	0.0307899	0.904473	0.10711	unchanged	-0.238895	0.143159	0.960609	unchanged	0.363418	0.11329	1.00908	unchanged	-0.201926	0.0896236	1.17699	unchanged	0.434417
neg_14859	Manumycin A	5936.82	6741.26	5533.5	3212.39	2257.4	2878.81	5960.91	12761.3	7556.21	7511.25	8288.76	9555.57	6409.46	5255.6	6010.64	5923.01	6494.5	5467.76	5940.58	6667.75	5599.93	5419.44	5869.93	4216.56	12585.8	12155.6	10087.9	-1.65427	0.0979277	1.18691	unchanged	-1.12525	0.00232471	1.52021	down	-1.16748	0.0038531	1.25716	down	-0.0170053	0.884324	0.107107	unchanged	-0.529024	0.319713	0.822982	unchanged	-0.520536
neg_14866	3-Phospho-D-glyceroyl phosphate	62.5868	17.4733	57.1769	2230.04	42.8415	2.03985	2155.96	15.6558	0.845293	54.4265	701.761	1.39217	93.9674	1622.35	55.301	39.397	1424.15	6.96716	45.0227	22.4795	78.5313	13.243	7.75317	3.72581	1431.2	236.838	166.074	0.066487	0.975058	0.0235	unchanged	4.05108	0.43509	0.68458	unchanged	-6.21314	0.279459	0.778579	unchanged	0.268753	0.892378	0.10304	unchanged	-3.98459	0.443358	0.652298	unchanged	1.2256
neg_14875	Tenuifolin	98.6213	287.065	85.8361	47.939	81.9883	306.563	299.67	215.356	599.767	512.435	197.756	1266.45	238.096	309.081	348.085	909.559	505.658	1104.36	1097.2	340.138	695.103	729.279	126.291	406.11	981.647	287.188	411.136	-1.35276	0.195257	0.896296	unchanged	-0.111378	0.916241	0.0881152	unchanged	-0.41309	0.640817	0.320841	unchanged	-1.4928	0.0871718	1.15007	unchanged	-1.24138	0.202878	0.951945	unchanged	-1.14267
neg_14887	D-Xylonolactone	515.009	576.468	609.924	547.765	504.407	736.142	630.099	613.811	606.509	530.047	576.152	602.305	715.792	679.016	694.441	554.768	523.816	512.458	611.657	505.333	682.697	450.169	464.062	400.581	588.803	478.609	536.002	-0.0492522	0.79889	0.207081	unchanged	0.071876	0.733269	0.295178	unchanged	-0.28629	0.0740243	1.0311	unchanged	0.393013	0.000636322	1.35067	up	-0.121128	0.211007	0.996059	unchanged	0.290251
neg_14889	1-Hydroxy-2-methyl-2-butenyl 4-diphosphate	1813.17	2005.18	1210.21	560.472	1715.55	5314.45	788.951	2428.87	5591.51	2182.44	2473.62	8236.76	2895.22	2528.12	2512.86	2510.63	1979.11	5899.52	2483.11	2247.42	1556.93	2049.7	2252.89	2259.31	754.646	588.042	680.544	-0.214844	0.849599	0.143119	unchanged	0.594042	0.613091	0.446097	unchanged	1.69745	0.000121372	1.29988	up	-0.38857	0.574558	0.433527	unchanged	-0.808886	0.466615	0.613272	unchanged	-0.700047
neg_14895	Sarpagine	411.777	934.025	578.38	235.551	451.129	1257.58	877.679	761.74	2195.54	779.593	489.638	2733.03	183.577	541.275	252.793	1849.33	1133.37	1362.59	1350.81	709.81	843.664	688.876	229.372	275.808	1718.28	405.205	210.41	-0.97999	0.327731	0.709925	unchanged	0.0149747	0.985856	0.0163296	unchanged	-0.966872	0.512081	0.468807	unchanged	-2.15207	0.0179534	1.26938	unchanged	-0.994965	0.298777	0.83495	unchanged	-2.03343
neg_14897	Adynerin	775.116	831.43	599.368	365.919	287.236	392.484	804.741	891.394	1036.84	1027.58	813.669	929.519	658.995	688.217	601.386	833.636	770.587	688.201	947.868	787.748	760.009	692.685	494.129	531.389	1415.51	1245.74	881.842	-1.38609	0.00591861	1.3941	down	-1.07699	0.0179441	1.46574	unchanged	-1.04411	0.0465672	1.14431	unchanged	-0.234438	0.0945221	1.04515	unchanged	-0.309097	0.145387	1.01844	unchanged	-0.507849
neg_14906	Paris saponin VII	926.176	1148.94	695.639	778.381	578.005	836.174	209.035	165.431	325.29	439.644	560.066	571.717	436.367	377.462	372.436	78.3971	35.1841	176.022	101.851	375.034	115.434	969.683	1205.23	860.79	98.5844	95.1221	45.7442	1.64769	0.00947087	1.35514	up	-0.337662	0.28883	0.843763	unchanged	3.66423	0.0100831	1.28145	unchanged	2.03428	0.00827559	1.31548	up	1.98535	0.0234664	1.41122	unchanged	-0.40565
neg_14923	Oxytocin	30.3135	38.1128	6.06034	8.71453	11.95	56.0968	2.46713	34.3515	76.8566	246.173	428.732	415.095	177.398	112.167	154.103	325.084	98.4398	1152.65	161.977	759.84	91.7509	638.709	1372.69	1238.12	71.5302	96.281	82.5209	-0.566466	0.668096	0.325027	unchanged	0.0433999	0.968899	0.0331062	unchanged	3.69831	0.0472076	1.18872	unchanged	-1.82887	0.35983	0.699013	unchanged	-0.609866	0.621545	0.404808	unchanged	-1.29678
neg_14929	Alangimarckine	81.6119	102.811	88.4777	43.6052	43.7865	54.9542	69.2805	99.3893	144.076	103.229	71.4655	107.324	47.3982	35.3412	46.8257	67.337	56.4096	57.0479	79.0049	63.2783	61.2935	41.2576	30.6615	30.5141	68.018	64.917	53.6441	-1.13559	0.116487	1.13816	unchanged	-0.938973	0.00726743	1.49441	down	-0.865105	0.0084301	1.21239	down	-0.480674	0.0324818	1.17356	unchanged	-0.196617	0.608868	0.427996	unchanged	-1.12211
neg_14933	Madecassic acid	365.203	475.818	548.138	626.801	420.634	748.747	267.71	216.492	205.702	993.064	516.693	756.643	809.45	744.282	581.403	310.576	335.709	192.95	949.7	1068.33	932.743	739.475	586.315	658.649	243.562	125.31	236.769	1.38046	0.0562742	1.27544	unchanged	0.370722	0.300329	0.830379	unchanged	1.7122	0.00154346	1.2695	up	1.34718	0.00902348	1.29091	up	1.00974	0.0362143	1.3687	unchanged	-0.0860748
neg_14947	Leukotriene C4	24.3337	35.6958	32.7492	76.4102	9.39714	7.86468	132.841	11.2321	12.7011	208.174	103.112	22.7079	114.61	147.594	90.6097	146.194	169.366	33.9257	167.979	218.905	319.578	120.089	88.1579	66.0433	1322.88	676.016	482.347	-0.742994	0.678498	0.321167	unchanged	0.0138251	0.99074	0.00805955	unchanged	-3.17729	0.100931	1.07827	unchanged	0.0136736	0.98208	0.0183669	unchanged	-0.756819	0.649852	0.388943	unchanged	0.0790825
neg_14949	Narbomycin	609.422	171.725	2781.73	18.8136	20.0605	4898.45	0	2.92631	1102.1	42.0693	39.4303	145.403	0	0	0	3.48498	9.75874	0	0.00110725	23.7063	0	5.1283	0	0	0	32.6214	0	2.15964	0.517145	0.516995	unchanged	0.470686	0.817443	0.19954	unchanged	-2.66927	0.489089	0.499134	unchanged	#DIV/0!	0.26211	0.841078	unchanged	1.68896	0.428106	0.636728	unchanged	#DIV/0!
neg_14951	Mogroside IV-A	1490.53	1010.33	264.932	74.2143	184.556	782.163	13.1514	20.9251	422.102	369.37	184.677	1138.91	0	5.30257	0	13.5972	14.2995	8.9834	3.44247	9.8807	0	28.1863	6.41552	2.18122	0.20681	0.226582	0	1.19021	0.500061	0.511545	unchanged	-1.40982	0.25508	0.892304	unchanged	6.40722	0.271464	0.800813	unchanged	-2.79808	0.0124233	1.25003	unchanged	2.60002	0.152202	1.08077	unchanged	-8.31864
neg_14956	Terpendole J	72368.1	63535.6	56917.2	45338.6	29927.6	54533.3	31430.2	24129.7	34118.9	42382	35772.4	46299.5	19064.2	19999	13408.6	17879.4	20295.2	13132.9	17549.8	14951.5	13608.4	13579.6	11565.1	8502.77	22732.1	14056.7	10168.2	0.533446	0.194988	0.942273	unchanged	-0.570977	0.0801555	1.2279	unchanged	-0.480844	0.358434	0.631557	unchanged	0.0323738	0.901468	0.0929758	unchanged	1.10442	0.00485989	1.45143	up	-1.246
neg_14959	3''-Hydroxy-geranylhydroquinone	1350.93	1234.2	1078.21	931.5	593.21	1072.63	670.414	463.734	660.551	848.571	679.608	858.054	384.908	375.599	255.965	355.677	365.832	246.011	351.377	296.018	282.672	267.623	209.758	147.964	438.777	261.041	187.604	0.533292	0.192344	0.935764	unchanged	-0.496125	0.113288	1.16292	unchanged	-0.504966	0.370181	0.609742	unchanged	0.0712069	0.78726	0.198327	unchanged	1.02942	0.00419885	1.44282	up	-1.23116
neg_14960	20,21-Diprenylterpendole I	2549.26	2278.97	1926.84	1599.15	1119.52	2148.38	1140.88	840.915	1281.14	1640.41	1360.39	1827.83	685.533	794.116	426.154	743.923	802.73	521.076	749.932	657.093	528.416	579.551	356.54	298.54	935.636	482.177	356.833	0.576878	0.206462	0.919101	unchanged	-0.472927	0.159593	1.0581	unchanged	-0.523451	0.427367	0.543631	unchanged	-0.117648	0.718283	0.260625	unchanged	1.0498	0.00821466	1.42092	up	-1.34122
neg_14961	Demethyl-desacetyl-rifamycin S	11337.9	10231.6	8949.19	7100.8	5064.44	9378.85	4981.36	3956.9	5744.11	7083.66	5782.16	7736.31	3287.96	3492.23	2369.36	2999.9	3366.99	2218.09	3238.62	2579.18	2524.25	2408.24	1854.95	1439.91	4481.78	2312.32	1951.63	0.553207	0.199772	0.934269	unchanged	-0.502403	0.123017	1.14156	unchanged	-0.616834	0.328457	0.67504	unchanged	0.0918861	0.71709	0.265385	unchanged	1.05561	0.00460633	1.44562	up	-1.17102
neg_14962	Aconitine	3042.85	2818.3	2347.52	1814.74	1428.74	2589.25	1319.12	1111.06	1682.54	1893.08	1562.93	2174.58	862.215	1207.85	678.299	974.163	1072.22	847.887	1192.63	802.402	888.062	777.592	564.761	536.4	1021.98	595.468	427.649	0.504074	0.231221	0.870724	unchanged	-0.492977	0.13293	1.1118	unchanged	-0.122396	0.793958	0.183703	unchanged	-0.0746242	0.793446	0.193951	unchanged	0.997052	0.00743092	1.41841	up	-1.03471
neg_14973	20-Hydroxyleukotriene E4	201.483	278.171	172.69	105.088	97.3145	184.29	52.0542	46.4447	100.864	310.726	315.63	744.158	315.263	284.467	316.044	154.561	93.1123	364.188	223.546	246.335	145.862	453.187	533.185	504.033	141.035	231.906	87.1646	0.955794	0.14281	0.997717	unchanged	-0.754446	0.103679	1.14393	unchanged	1.69567	0.00501296	1.2598	up	0.581787	0.342032	0.718788	unchanged	1.71024	0.0229377	1.3744	unchanged	-0.581654
neg_14976	Aflatrem	253.399	156	265.641	83.105	50.3304	83.9481	66.8204	55.9557	158.589	21.0899	12.6054	12.6254	4.19624	0	0	4.27758	0	5.06013	3.1218	3.64605	2.68209	1.68051	0	1.94412	1.27365	2.43906	0.893478	-0.3722	0.587767	0.424056	unchanged	-1.63473	0.0378293	1.42162	unchanged	-0.34574	0.69275	0.280596	unchanged	-1.15397	0.461752	0.521731	unchanged	1.26253	0.0511485	1.23028	unchanged	-3.46449
neg_15014	Pikromycin	149.679	97.3548	155.848	34.2767	2.02522	75.6312	125.76	76.9703	638.287	4.60394	0	0	3.42541	0	0	0	0	0	0	0	0	0	0	0	0	0	0	-2.9095	0.30795	0.802067	unchanged	-1.84772	0.0272542	1.36096	unchanged	0		0	unchanged	#DIV/0!	0.42265	0.615653	unchanged	-1.06178	0.501827	0.57139	unchanged	-0.426592
neg_15029	Retinoate	353.482	392.925	463.228	409.654	188.427	555.254	463.22	454.325	436.219	486.291	354.209	500.941	453.584	390.459	482.908	313.401	334.532	407.533	587.003	438.62	2224.55	293.176	294.749	342.418	368.796	327.979	442.063	-0.231163	0.595294	0.430292	unchanged	-0.0687596	0.879548	0.131701	unchanged	-0.291728	0.161117	0.902212	unchanged	0.330235	0.0836816	1.03755	unchanged	-0.162404	0.270417	0.894313	unchanged	-0.0156677
neg_15044	Pinacidil	559.599	408.606	642.824	256.946	237.548	648.422	265.2	203.846	1115.17	573.032	553.633	1203.68	220.477	294.913	273.014	400.923	513.616	470.37	513.943	680.811	334.252	239.913	178.527	234.831	168.37	206.715	92.7373	-0.471049	0.681941	0.317106	unchanged	-0.495263	0.376146	0.723891	unchanged	0.481722	0.203131	0.812682	unchanged	-0.812785	0.010358	1.27882	unchanged	0.0242141	0.978839	0.0213748	unchanged	-1.56354
neg_15051	Solasonine	1380.91	1599.72	713.388	265.863	817.945	2802.47	281.854	547.54	2108.99	1763.54	1345.34	6369.14	1851.09	1992.71	1119.58	850.22	696.42	2045.09	1081.4	1309.56	487.301	2226.1	1849.2	1922.24	367.881	403.31	319.664	0.403365	0.759459	0.2367	unchanged	0.0731971	0.943243	0.0628121	unchanged	2.45891	0.00365361	1.29767	up	0.466646	0.424884	0.569406	unchanged	0.330168	0.717169	0.298896	unchanged	-0.933262
neg_15056	Homotrypanothione	0	0	8.99808	19.8927	7.5839	0	19.2958	2.20612	1.28966	251.152	271.061	21.2279	166.321	311.468	161.01	249.227	378.316	81.8893	530.298	100.31	610.572	434.571	130.721	118.022	6210.83	1678.96	1847.47	0.269705	0.858894	0.135468	unchanged	1.61052	0.414914	0.671718	unchanged	-3.8329	0.178297	0.934892	unchanged	-0.151304	0.82641	0.160259	unchanged	-1.34081	0.53521	0.503192	unchanged	0.233239
neg_15070	Momordin IIc	112.05	110.721	69.0625	25.0095	66.961	144.255	37.9072	145.55	268.375	1067.75	666.168	2364.7	565.726	494.639	247.447	548.672	394.75	1275.68	360.227	768.613	158.17	1074.67	1183.25	843.621	203.246	382.049	190.221	-0.935622	0.409139	0.620175	unchanged	-0.304982	0.660667	0.375594	unchanged	1.99976	0.00509968	1.25821	up	-0.762817	0.383158	0.642059	unchanged	-0.63064	0.509398	0.554502	unchanged	-1.64798
neg_15072	Avermectin A1a	1296.46	1489.5	499.637	1142.8	1231.8	1577.09	1107.17	1237.27	1417.12	3447.59	1790.49	5793.1	4410.22	3257.97	3417.86	3352.89	2958.96	6136.28	3431.99	3563.59	2850.92	5660.15	5174.51	5708.14	3670.1	3461.31	3120.99	0.0711444	0.714913	0.281845	unchanged	0.26632	0.554159	0.500298	unchanged	0.69024	0.000870961	1.27614	up	-0.167184	0.703181	0.288266	unchanged	-0.195175	0.658787	0.368982	unchanged	0.00715781
neg_15081	Bacopaside I	132.523	129.407	51.1496	68.7304	49.2437	223.02	53.6967	40.7582	111.471	482.192	532.142	1224.36	860.821	689.235	638.492	290.88	195.221	1204.92	541.639	1157.98	179.728	1102.02	2318.68	1806.52	89.2817	192.198	87.6713	0.727623	0.509099	0.514923	unchanged	0.123216	0.888921	0.119834	unchanged	3.82376	0.0431255	1.19723	unchanged	0.372083	0.660462	0.336885	unchanged	0.604407	0.359539	0.701643	unchanged	-0.0326815
neg_15096	21,22-Diprenylpaxilline	67.946	55.2227	40.5131	42.6806	18.1605	78.8271	45.702	29.5543	58.6122	247.379	145.223	245.335	83.2285	154.487	73.4124	80.806	126.704	84.9881	235.084	177.543	103.817	178.485	147.437	87.8752	136.526	76.876	47.6319	0.0611874	0.927633	0.0729713	unchanged	-0.22889	0.708546	0.319861	unchanged	0.664685	0.243909	0.749283	unchanged	0.089082	0.845761	0.148403	unchanged	0.290078	0.438352	0.60008	unchanged	-1.03591
neg_15116	Neomycin B	15.3653	53.6573	27.335	7.2628	13.3311	6.2725	34.6302	16.0525	20.1529	43.2111	64.6037	55.9615	86.2336	191.289	98.1209	14.0674	160.991	31.5163	43.1989	231.475	367.022	70.7086	134	39.9781	538.533	865.507	527.617	-1.39868	0.107219	1.11331	unchanged	-1.8426	0.173039	1.11779	unchanged	-2.98083	0.0305678	1.2111	unchanged	0.862696	0.384223	0.614089	unchanged	0.443923	0.549976	0.486656	unchanged	1.19764
neg_15122	N1,N5,N10-Triferuloyl spermidine	0.921915	20.021	19.9849	14.7923	0.351571	2.47321	40.0376	0	1.99208	75.1285	71.3509	10.2963	51.8848	67.2843	23.4315	65.1351	45.3529	19.8879	59.8657	113.199	105.46	68.6764	53.6871	73.0288	822.743	514.393	309.838	-1.25443	0.604473	0.409488	unchanged	-1.21611	0.380873	0.70381	unchanged	-3.07537	0.0830111	1.11683	unchanged	0.129303	0.83509	0.152741	unchanged	-0.038325	0.981428	0.0197947	unchanged	-0.136721
neg_15132	Scopolamine	6.48345	43.1935	20.4767	46.1708	26.8034	31.6754	33.8406	15.3864	9.37354	50.4687	98.9212	64.0403	181.909	208.922	164.545	39.3613	80.5057	20.9421	157.427	87.5334	171.961	154.424	74.4438	41.795	2269.16	747.652	654.684	0.836583	0.180943	0.912902	unchanged	0.576978	0.412839	0.671371	unchanged	-3.7618	0.162146	0.963166	unchanged	1.97973	0.004251	1.31483	up	0.259605	0.783323	0.224493	unchanged	1.3797
neg_15133	6'''-Deamino-6'''-oxoparomomycin II	2.73467	41.8264	4.89508	26.4814	32.1843	0	49.6754	24.7808	7.29474	46.1509	110.294	32.3511	19.4534	248.912	204.043	54.349	177.447	64.3797	66.0987	73.697	254.596	107.039	61.0193	78.4332	1897.25	1013.36	547.636	-0.478719	0.652722	0.343543	unchanged	0.246367	0.85859	0.147737	unchanged	-3.81044	0.113641	1.05487	unchanged	0.673581	0.516283	0.474334	unchanged	-0.725087	0.575257	0.442043	unchanged	1.32321
neg_15144	Oleandomycin triacetate	128.394	22.366	42.3212	92.1359	37.1194	36.6245	202.146	20.325	45.3829	292.607	66.1947	144.195	158.161	134.215	97.6479	216.154	56.2311	189.627	181.242	333.152	105.03	161.879	206.428	178.735	248.981	279.487	90.7017	-0.691308	0.618223	0.395169	unchanged	-0.219072	0.823247	0.191072	unchanged	-0.178683	0.724009	0.259073	unchanged	-0.244368	0.684471	0.309389	unchanged	-0.472235	0.727698	0.28606	unchanged	-0.366986
neg_15182	Proansamycin X	26.8118	10.3952	33.6083	146.898	6.4392	5.99642	137.677	3.82209	7.55616	230.904	59.2413	34.4864	110.141	136.186	109.55	109.088	108.691	30.7192	81.6565	185.995	262.606	124.984	52.6708	68.1311	463.806	276.782	136.302	0.0962004	0.960078	0.0380279	unchanged	1.16992	0.594799	0.466523	unchanged	-1.83499	0.150888	0.961692	unchanged	0.518146	0.301959	0.752139	unchanged	-1.07372	0.61505	0.428818	unchanged	0.132573
neg_15199	(S)-N-Methylcoclaurine	15633.8	14048.6	16622.8	8412.69	7821.65	8648.3	6104.25	8547.05	13806.7	5065.82	4834.61	5752.6	2466.03	1978.21	2307.21	3230.15	3145.27	2403.56	1773.76	1606.13	1712.03	1805.51	1725.49	1350.56	4402.98	4600.74	4112.35	-0.193697	0.653032	0.360892	unchanged	-0.896037	0.00631514	1.5384	down	-1.42592	0.000161677	1.2936	down	-0.378854	0.106256	1.03251	unchanged	0.70234	0.108611	1.1848	unchanged	-1.21317
neg_15224	20-Oxo-5-O-beta-mycaminosyltylactone	406.845	253.502	349.568	305.245	163.762	561.821	168.763	53.8382	326.787	454.958	178.51	800.998	160.409	214.763	243.658	177.838	167.201	221.255	479.4	247.605	332.955	252.326	63.4942	166.829	142.823	48.7983	50.6951	0.907906	0.326008	0.716341	unchanged	0.0295691	0.959495	0.0449413	unchanged	0.994083	0.28749	0.704668	unchanged	0.127991	0.588533	0.391772	unchanged	0.878337	0.185173	0.97981	unchanged	-1.2129
neg_15242	6'-Oxogentamicin X2	102.28	180.746	109.225	38.0165	42.1046	67.9766	176.192	265.202	299.008	426.936	433.269	492.611	228.185	252.108	260.854	287.594	289.724	277.867	247.056	199.771	159.558	303.923	330.21	238.181	641.878	587.603	422.427	-2.32176	0.0266407	1.34706	unchanged	-1.40523	0.068911	1.31693	unchanged	-0.921215	0.0433652	1.14496	unchanged	-0.206477	0.0464323	1.20806	unchanged	-0.916532	0.0670225	1.20698	unchanged	-0.868134
neg_15247	Deslanoside	1240.93	543.46	323.079	1361.73	351.175	736.71	1403.41	403.817	389.464	2001.48	3833.71	1832.59	2415.2	2420.6	1987.07	2216.19	1338.92	4458.19	2134.35	8390.96	2421.7	3510.71	6970.64	5186.63	5221.95	5438.48	3590.84	0.157224	0.859564	0.135076	unchanged	0.217043	0.791775	0.218052	unchanged	0.136728	0.708722	0.257922	unchanged	-0.232017	0.712249	0.28501	unchanged	-0.0598194	0.948879	0.0533439	unchanged	-0.168429
neg_15255	Strophanthidin	223.823	415.455	250.971	181.989	262.577	184.427	222.803	432.222	503.981	1406.8	1007.34	991.683	1031.54	845.381	758.144	2190.45	877.492	1720.96	1532.16	2012.12	787.571	1465.93	2040.01	1995.94	1401.39	1444.33	749.977	-0.881775	0.162501	1.01884	unchanged	-0.501167	0.282843	0.87356	unchanged	0.613652	0.0966863	0.959399	unchanged	-0.861857	0.198533	0.932307	unchanged	-0.380608	0.440228	0.60266	unchanged	-0.370164
neg_15263	Ciliatocholate	482.031	279.503	212.139	127.077	67.5108	130.248	127.179	78.2591	152.431	8.24056	18.0594	36.8892	0	3.62029	2.5684	6.14551	0	4.15165	0	0	5.87175	0	0	0	2.51364	1.99021	0	-0.139718	0.730898	0.259279	unchanged	-1.58372	0.10882	1.24746	unchanged	#DIV/0!	0.188962	0.918598	unchanged	-0.73454	0.5584	0.428242	unchanged	1.44401	0.118666	1.17662	unchanged	-3.35197
neg_15267	Virginiamycin S1	491.259	642.97	630.656	928.665	562.464	847.972	1194.93	489.933	1522.19	2599.78	1887.11	1947.33	2070.91	2918.52	1651.98	2606.06	3271.29	2494.81	3284.6	2376.55	2836.66	3277.97	1828.48	2346.97	7520.11	4791.34	2734.05	-0.455296	0.449003	0.585266	unchanged	0.406381	0.221038	0.975538	unchanged	-1.01336	0.20291	0.862094	unchanged	-0.334109	0.27455	0.746854	unchanged	-0.861677	0.253508	0.936073	unchanged	0.045723
neg_15288	Paxilline	368.29	508.813	187.769	855.593	1277.3	1586.88	169.485	179.623	242.345	1376.91	379.936	942.823	1593.78	2015.31	1476.15	1436.47	1972.34	1094.07	1948.75	1029.5	1410.69	3802.55	890.812	1655.95	2482.37	1318.45	1045.91	2.65288	0.0375706	1.33594	unchanged	1.80453	0.0368354	1.39701	unchanged	0.389588	0.643843	0.332128	unchanged	0.175469	0.562893	0.422718	unchanged	0.848343	0.227419	0.969224	unchanged	0.913531
neg_15308	27-O-Demethyl-25-O-desacetylrifamycin SV	189.142	210.015	201.452	462.901	200.829	743.522	174.877	102.759	146.36	448.646	243.025	382.161	328.656	583.485	256.846	176.435	299.326	331.485	296.237	379.965	260.121	439.239	270.197	186.976	693.789	223.905	173.671	1.73076	0.169471	1.03898	unchanged	1.22838	0.228164	1.02603	unchanged	-0.2839	0.745825	0.226569	unchanged	0.534181	0.355727	0.666501	unchanged	0.50238	0.0971244	1.22124	unchanged	0.122491
neg_15313	Aclacinomycin A	0	7.65116	19.4117	2650.19	28.8186	4.4703	3111.92	44.434	15.3227	201.547	264.506	39.4025	116.03	576.496	123.14	168.622	513.328	49.6114	183.008	391.667	339.432	156.844	50.2096	28.3511	1918.13	722.893	388.048	-0.24114	0.910091	0.0873716	unchanged	6.63165	0.419334	0.707641	unchanged	-3.68566	0.181942	0.927274	unchanged	0.157	0.898492	0.0970081	unchanged	-6.87279	0.414928	0.692261	unchanged	0.690393
neg_15317	D-Ribose 1,5-bisphosphate	1973.52	1903.23	2122.41	1501.09	1913.45	3295.28	1794.92	2177.5	2497.62	2146.56	2765.34	2977.93	2897.29	2626.92	2791.81	2471.53	2067.4	2812.81	2582.51	2148.73	2285.06	2005.45	2144.57	1745.25	1938.41	2032.77	1821.4	0.0524985	0.900425	0.100061	unchanged	0.161514	0.705866	0.335847	unchanged	0.0253521	0.812129	0.185475	unchanged	0.177807	0.271398	0.788747	unchanged	-0.109015	0.526765	0.525696	unchanged	0.0759006
neg_15328	L-Urobilinogen	777.468	453.803	1124.37	186.223	205.086	837.859	403.416	257.457	1151.6	67.6874	124.803	313.273	428.996	459.308	521.859	182.605	323.696	203.315	136.039	402.217	129.054	251.629	418.641	168.163	322.028	523.84	168.591	-0.560277	0.609978	0.383437	unchanged	-0.938435	0.263894	0.857041	unchanged	-0.274943	0.66926	0.287439	unchanged	0.99075	0.0160975	1.26025	unchanged	0.378158	0.623646	0.391921	unchanged	1.47933
neg_15330	L-3,4-Dihydroxybutan-2-one 4-phosphate	1114.68	1237.14	1339.84	1212.78	1087.22	1600.19	1385.9	1399.6	1338.27	1139.54	1288.54	1284.02	1522.56	1523.06	1437.19	1218.07	1130.7	1085.11	1332.14	1114.15	1524.24	1009.7	1026.8	863.722	1268.01	1029.68	1095.86	-0.0804189	0.677845	0.336735	unchanged	0.0792754	0.709059	0.321587	unchanged	-0.226629	0.141328	0.887628	unchanged	0.384563	0.00269487	1.32781	up	-0.159694	0.149106	1.10817	unchanged	0.272162
neg_15350	Monacolin L acid	512.122	579.457	567.098	550.919	350.762	683.986	561.025	392.33	576.569	1140.6	660.133	952.93	1037.54	1387.99	689.377	1144.32	1125.71	963.665	1542.68	1557.91	1229.76	1405.02	859.896	685.626	1775.86	852.203	481.003	0.0516297	0.879358	0.119431	unchanged	-0.0649434	0.827076	0.192073	unchanged	-0.0754998	0.912009	0.0725985	unchanged	-0.053996	0.865459	0.126983	unchanged	0.116573	0.550911	0.492849	unchanged	0.177836
neg_15368	PE(18_1(9Z)_0_0)	4532.82	4636.55	4089.64	3572.1	3287.6	3716.22	2369.5	3066.95	4497.13	3920.58	3884.97	4158.61	2708.18	1898.92	2303.01	1789.8	1662.3	1645.71	1906.84	1824.85	1456.49	2105.7	1938.3	1599.47	2493.54	2453.23	1824.36	0.0903971	0.767237	0.24179	unchanged	-0.32619	0.0152586	1.42762	unchanged	-0.262816	0.234647	0.752644	unchanged	0.438832	0.117722	1.0807	unchanged	0.416587	0.213575	0.988773	unchanged	-0.791938
neg_15387	Erythromycin D	2203.6	2201.59	909	2817.97	1685.48	2295.88	2563.43	4653.95	2511.54	8198.71	5017.57	6689.24	6628.08	8186.24	3662.88	5773.69	6375.41	5891.63	7389.45	7476.29	5742.53	9273.41	8728.71	5146.07	9787.33	5150.81	2857.44	-0.516887	0.30321	0.768961	unchanged	0.355543	0.41566	0.652788	unchanged	0.379381	0.507845	0.462159	unchanged	0.0344888	0.923088	0.0777948	unchanged	-0.87243	0.164516	1.00965	unchanged	-0.107422
neg_15388	Clarithromycin	2048.5	1310	1238.62	2316.74	1312.77	1904.8	2140.04	1020.62	2018.5	5538.06	3205.54	5891.88	4008.65	4400.91	3566.71	5013.45	3160.17	4195.15	6176.03	5652.85	4397.31	5703.79	5802.62	6153.08	8463.25	6247.42	3953.77	0.0956858	0.809638	0.186568	unchanged	0.267671	0.468337	0.584575	unchanged	-0.0798476	0.821478	0.172016	unchanged	-0.0465228	0.839238	0.154387	unchanged	-0.171986	0.683418	0.330174	unchanged	-0.289291
neg_15389	Mycobactin S	305.962	385.798	331.449	355.987	205.667	292.607	335.923	111.431	286.926	940.978	546.103	848.501	772.249	1034.81	563.643	691.177	719.578	791.554	1223.23	694.433	842.169	1403.65	736.494	505.444	1436.96	402.112	426.166	0.218347	0.651195	0.348098	unchanged	-0.260352	0.336246	0.78057	unchanged	0.223925	0.785699	0.197238	unchanged	0.106296	0.723387	0.274625	unchanged	0.478699	0.291336	0.844109	unchanged	0.0215299
neg_15392	Gibberellin A14 aldehyde	249.625	154.206	129.217	514.065	164.177	443.143	297.93	209.959	401.34	1728.74	510.123	1043.32	2075.3	1173.85	1290.5	1751.24	1540.17	1875.14	1067.39	1384.25	1462.3	4353.64	3986.97	3300.24	1778.01	2261.13	990.108	0.302567	0.597829	0.409152	unchanged	1.07294	0.200286	1.03216	unchanged	1.21078	0.0110528	1.20527	unchanged	-0.186624	0.545195	0.45533	unchanged	-0.770377	0.142566	1.04571	unchanged	0.467924
neg_15409	Solanine	30826.8	30960.9	25867.7	31475.1	28503.6	37764.9	32750	27108.9	38292.2	30653.5	18193.4	29966.7	41001.8	30303.6	28600.3	29207.8	27155.2	33007.4	34132.5	29879.1	32703	26035.7	18357.8	29676.1	30702.1	15151.5	24768	-0.00600248	0.975949	0.0204759	unchanged	0.15716	0.364171	0.73195	unchanged	0.0687707	0.848946	0.122145	unchanged	0.160769	0.473503	0.526283	unchanged	-0.163163	0.406982	0.659866	unchanged	0.342123
neg_1544	3,6,8-Trihydroxy-2-naphthoate	2590.84	2962.84	2893.34	2892.61	2541.47	3116.68	4196.54	4578.39	4490.27	2434.82	3019.28	2799.48	3824.49	3677.98	3551.13	5879.81	4346.75	4562.26	4268.51	2991.62	2963.77	1963.37	3231.22	2786.42	4741.02	4359.08	3823.52	-0.633522	0.0024175	1.39712	down	0.0176108	0.873819	0.134188	unchanged	-0.695367	0.0267346	1.14921	unchanged	-0.419992	0.118026	1.0883	unchanged	-0.651133	0.000586674	1.49058	down	0.421423
neg_15469	2-hydroxyhexadecanoic acid	2306.63	2281.87	1908.13	2712.2	1018.3	5807.83	1280.69	945.096	1349.14	2121.15	1528.74	2090.21	3676.44	2007.03	1840.54	1322.26	1407.48	1211.28	2752.38	3129.32	3943.97	3161.4	1903.66	2118.15	1546.18	1099.61	964.801	1.41583	0.291632	0.832726	unchanged	0.554046	0.545198	0.534292	unchanged	0.992396	0.0742758	1.07003	unchanged	0.932939	0.177397	0.980841	unchanged	0.86178	0.00560721	1.42719	up	0.390427
neg_15481	Nebramycin 5'	1437.92	1331.68	790.495	636.091	572.384	651.156	732.547	970.309	3268.06	1036.03	991.766	874.637	1323.37	832.371	906.718	849.483	968.149	945.188	1089.72	1151.52	1017.34	1040.72	1185.73	934.938	2496.24	2685.47	1785.6	-1.4185	0.328115	0.775938	unchanged	-0.936898	0.103572	1.28479	unchanged	-1.14005	0.036257	1.19439	unchanged	0.148547	0.584021	0.417356	unchanged	-0.481598	0.623698	0.41349	unchanged	0.0774251
neg_15485	Leukotriene B4	1668.8	2055.35	986.582	1631.84	1269.26	1412.91	1562.41	1127.13	1007.82	1455.46	878.77	1910.64	2179.59	1862.97	2331.49	1291.55	1387.14	1629.77	1805.64	1124.92	1567.59	1908.77	1110.13	1229.44	2000.39	1018.51	1294.63	0.222537	0.369775	0.661657	unchanged	-0.126921	0.720737	0.312555	unchanged	-0.0219682	0.957638	0.0321642	unchanged	0.565039	0.0187534	1.23351	unchanged	0.349459	0.410012	0.654569	unchanged	0.586492
neg_15489	16-Feruloyloxypalmitate	9773.87	10087.7	8474.65	8644.95	4751.12	14075.1	10608.4	10150.4	13499.7	20643.9	17940.1	19176.5	15300.7	15055.5	12049.7	14167.6	14185.2	11584.2	12816.5	13016.3	9525	17681.3	19927.6	11870.5	25913	28526.4	16966.8	-0.318542	0.500333	0.523118	unchanged	-0.0447314	0.92548	0.0824371	unchanged	-0.529222	0.169356	0.846416	unchanged	0.0865408	0.577789	0.401425	unchanged	-0.273811	0.191979	0.986382	unchanged	-0.445816
neg_15503	Lolitrem B	38.9283	202.32	46.0152	66.2389	60.526	231.112	24.2665	25.7022	71.0226	232.109	54.4954	161.808	120.226	290.392	132.299	79.602	94.3957	113.638	154.724	287.726	212.66	337.714	124.984	101.48	892.803	183.053	203.192	1.56456	0.29142	0.812855	unchanged	0.317084	0.775906	0.237225	unchanged	-1.18085	0.418139	0.571555	unchanged	0.91649	0.258815	0.838696	unchanged	1.24747	0.410089	0.68156	unchanged	0.275905
neg_15535	2'''-N-Acetyl-6'''-deamino-6'''-hydroxyneomycin C	13.756	7.55791	0.426497	16.2956	0.00224266	0	16.6007	0	0	1.72548	65.695	0.162041	11.4572	28.3866	2.20666	47.2352	68.8391	3.28264	25.3961	23.7783	14.9424	21.0229	7.87463	4.74816	384.143	35.426	12.7774	-0.0265646	0.990235	0.00991178	unchanged	-0.415698	0.80014	0.215555	unchanged	-3.68369	0.384044	0.636149	unchanged	-1.50509	0.314081	0.72506	unchanged	0.389133	0.813357	0.190802	unchanged	-0.684529
neg_15539	yibeinoside A	5.58526	22.0525	1.07309	7.15062	3.11954	23.4208	5.35846	6.72655	25.3586	47.591	1.59546	18.7199	5.75983	53.1138	2.81139	0	16.5937	7.44592	49.2374	13.4247	12.8713	51.5179	1.00033	2.35176	3.28692	1.13964	0.792641	-0.15236	0.89562	0.0979975	unchanged	0.230762	0.861074	0.145788	unchanged	3.39411	0.424264	0.595889	unchanged	1.35951	0.527055	0.480714	unchanged	-0.383123	0.764322	0.239765	unchanged	-0.138628
neg_15549	3alpha,7alpha,12alpha-Trihydroxy-5beta-cholestane	1801.83	1931.11	1299.3	2933.36	860.16	1815.01	1268.85	705.113	1584.06	4261.16	1743.14	2985.62	1447.45	1155.11	591.232	1028.67	1028.17	842.199	2535.63	2532.26	2365.1	1937.03	779.403	1026.64	735.757	283.492	495.538	0.656547	0.378751	0.671731	unchanged	0.156423	0.784586	0.235342	unchanged	1.30511	0.158649	0.927307	unchanged	0.139694	0.737217	0.258173	unchanged	0.500124	0.20636	0.923814	unchanged	-1.49304
neg_15550	10-Deoxymethynolide	126.452	93.2658	260.869	156.748	53.1415	430.764	25.2266	19.8736	37.8766	75.4388	36.681	273.692	45.0941	235.973	36.2419	77.0721	51.9704	212.718	205.611	292.596	192.746	156.14	33.4464	52.8517	96.897	36.1701	45.6642	2.94876	0.2405	0.918119	unchanged	0.414746	0.697452	0.333811	unchanged	0.439822	0.652414	0.326197	unchanged	-0.107096	0.925987	0.0663172	unchanged	2.53402	0.121066	1.20001	unchanged	-0.282008
neg_15566	Nystatin	49164.6	13085.6	34661.6	54287.3	26286	31075.9	41931.5	32707	17543.5	33816	22948.7	15317.2	37944.3	20654.9	13338.6	32561.6	13124.2	22062.5	52474.9	49625.6	21241.7	32331.9	111799	48606.3	18712.9	259170	28580.5	0.276416	0.594307	0.400317	unchanged	0.204228	0.736615	0.279547	unchanged	-0.669079	0.68354	0.291098	unchanged	0.0865649	0.887238	0.102266	unchanged	0.0721875	0.907713	0.0926283	unchanged	-0.00288667
neg_15582	12(13)-EpOME-d	0.0640322	5.81644	1067.36	7.38008	10.1827	121.038	11.2471	7.58194	14.01	0.716864	71.7312	0	9.63475	146.109	0	0.173234	143.872	1205.33	26.3743	365.255	362.51	0.693712	210.156	111.387	53.4436	0	53.7108	2.07745	0.445716	0.614372	unchanged	-2.95297	0.472891	0.628411	unchanged	1.58843	0.358431	0.642336	unchanged	-3.11504	0.405147	0.634335	unchanged	5.03041	0.431438	0.666941	unchanged	1.10415
neg_15587	ent-7alpha-Hydroxykaur-16-en-19-oic acid	41185.3	43099.4	51014.4	41611.3	42319.6	63608.7	43856.6	46029.7	47170	43095.8	53312.2	49009.4	57698.5	58541.4	55892.8	45759.3	42417.3	41265.1	50850.9	40428.6	51399.4	37766.5	37940.3	31539.7	45277	44827.7	41150.5	0.106333	0.677226	0.336918	unchanged	0.12495	0.641893	0.399941	unchanged	-0.291443	0.0413713	1.10399	unchanged	0.41122	0.00211065	1.34573	up	-0.0186164	0.86746	0.140763	unchanged	0.243321
neg_15601	6,8-Dimethyl-6,7-didehydroergoline	1624.06	598.696	365.77	1318.69	208.779	744.381	418.031	128.401	288.808	283.968	44.9232	268.228	47.0664	439.195	35.2203	230.337	152.468	59.0291	353.561	265.23	233.085	120.377	3.8221	16.8218	279.987	4.85069	2.11478	1.4436	0.270882	0.846175	unchanged	-0.188266	0.844085	0.166716	unchanged	-1.0249	0.662131	0.310666	unchanged	0.239111	0.865253	0.130488	unchanged	1.63187	0.267261	0.902991	unchanged	-0.195403
neg_15602	1-(3,4-Dihydroxyphenyl)-5-hydroxy-3-decanone	1666.43	366.275	573.073	579.693	65.0606	738.71	134.504	56.1795	272.842	957.215	183.753	772.013	112.395	187.337	72.7746	9.5044	31.1525	124.793	172.477	221.578	115.74	138.176	63.4633	33.8774	19.003	35.1568	16.8413	1.57756	0.267198	0.844528	unchanged	-0.913431	0.434461	0.648344	unchanged	1.72992	0.216306	0.873062	unchanged	1.17087	0.230231	0.797786	unchanged	2.491	0.216492	1.00007	unchanged	-2.36049
neg_15604	Erythromycin E	4761.7	6499.81	9706.36	6613.92	7011.4	16580.7	5945.49	4664.96	12403	18345.4	11202.5	17948.1	17481.9	29602.5	13449.2	14385.6	17256.5	16058.5	21321	20993.2	17505.6	23553.7	14999.3	11630.6	35276.8	17444.2	11129.2	0.392362	0.587781	0.412259	unchanged	0.526656	0.456258	0.626742	unchanged	-0.347475	0.612318	0.351749	unchanged	0.343728	0.472232	0.551973	unchanged	-0.134294	0.821917	0.184796	unchanged	0.349932
neg_1569	Myricetin	19993.7	27067.6	20895.1	16130.2	13191.2	17339.7	24162.3	36365.8	24933.9	19444	38291.3	21964.2	39387.6	27720.5	29892	24327.7	20029.8	20199.6	26846.5	47263.6	26679.7	17974.9	39161.7	19898.4	38739.2	33181.2	39702.2	-0.873063	0.0706756	1.21717	unchanged	-0.542387	0.065199	1.28206	unchanged	-0.535042	0.225114	0.824077	unchanged	0.587413	0.0792765	1.12131	unchanged	-0.330675	0.283964	0.821615	unchanged	0.283418
neg_1630	alpha-D-Ribose 1-methylphosphonate 5-triphosphate	447.312	731.668	452.431	430.142	549.357	487.977	529.293	955.742	408.517	671.224	817.381	537.987	972.922	956.846	577.419	539.428	426.568	299.296	612.985	679.813	576.085	388.961	781.907	255.713	807.24	763.122	795.586	-0.367757	0.484206	0.560398	unchanged	-0.152783	0.6294	0.415964	unchanged	-0.729857	0.185109	0.911524	unchanged	0.986599	0.0649993	1.12472	unchanged	-0.214974	0.676508	0.337177	unchanged	0.307013
neg_1679	2-Deoxy-D-ribose 5-phosphate	946.386	2109.87	1511.02	1118.83	2060.2	1285.87	1047.29	1734.03	1189.05	1886.39	2376.77	2292.24	2445.94	2176.25	2605.24	1936.15	1663.82	1200.75	2117.27	1690	1393.08	1433.95	1972.89	1318.34	1959.2	2087.83	2116.32	0.169355	0.671045	0.322687	unchanged	-0.0327101	0.942465	0.0601955	unchanged	-0.383344	0.133932	0.982619	unchanged	0.590234	0.0427534	1.17252	unchanged	0.202065	0.646383	0.373449	unchanged	0.1408
neg_1711	UDP-D-Galactose	8222.82	425.985	654.233	28384.3	320.119	744.192	110780	297.847	341.75	36820.2	269.854	158.915	11522	33.2373	24.6144	1272.27	6.45367	4.77373	0	573.392	17.026	0	119.288	1.26128	23.77	54.3883	39.6529	-1.91973	0.539093	0.489655	unchanged	1.66243	0.549407	0.516553	unchanged	0.0331418	0.983915	0.022722	unchanged	3.17346	0.465241	0.559577	unchanged	-3.58216	0.452962	0.638107	unchanged	-1.68559
neg_1713	Tropolone	677.803	475.826	559.15	604.063	453.979	373.088	633.569	656.608	465.779	382.976	427.065	404.331	628.138	778.366	602.669	316.427	503.769	283.321	242.545	281.203	222.364	194.304	285.803	166.607	131.07	351.519	133.885	-0.295103	0.298575	0.742561	unchanged	-0.259184	0.354581	0.73322	unchanged	0.0690893	0.909498	0.0882564	unchanged	0.864491	0.0284347	1.19277	unchanged	-0.0359185	0.872234	0.130731	unchanged	0.726392
neg_1722	Olsalazine (Disodium)	876.886	18486.4	1316.77	755.619	15574.3	2356.18	659.734	5722.43	3640.35	379.67	1013.5	7641.89	491.473	916.83	3662.96	343.389	83516.4	246773	800.669	315.466	624.916	105980	287.792	54461.4	927.038	222.428	413.565	0.898722	0.60801	0.405883	unchanged	-0.146276	0.933471	0.0706497	unchanged	6.68414	0.224208	0.862031	unchanged	-6.02674	0.272534	0.825337	unchanged	1.045	0.606699	0.435621	unchanged	-0.833188
neg_1739	NADPH	396.058	401.837	459.096	616.856	370.97	335.828	691.403	385.302	425.045	176.546	145.857	220.83	597.587	339.684	514.159	268.83	75.4986	129.852	47.3725	90.0458	177.487	99.9453	67.6113	153.743	38.4542	76.9342	175.458	-0.182119	0.673098	0.320192	unchanged	0.0745522	0.827319	0.189981	unchanged	0.143662	0.844532	0.130388	unchanged	1.61397	0.0299893	1.18715	unchanged	-0.256671	0.487245	0.585007	unchanged	1.41783
neg_1799	Tetrahydrothiophen-3-one	1912.4	2189.79	2241.62	2439.33	2301.18	2830.78	2459.24	2632.66	2164.97	2218.81	2267.81	2545.81	3892.84	3553.49	3700.91	2195.15	2145.7	1916.1	2806.86	2161.76	2491.16	2218.47	2419.3	1972.32	2390.19	2187.29	2179.49	0.0611928	0.64333	0.348367	unchanged	0.25519	0.10761	1.15935	unchanged	-0.0317064	0.759877	0.201986	unchanged	0.833155	0.000261917	1.36018	up	-0.193998	0.154508	1.01173	unchanged	0.664591
neg_1803	Maltol	5573.37	5994.79	6094.44	6312.34	5378.09	7383.87	6427.68	6366.66	6676.72	6219.54	6308.92	7290.27	10176	8810.43	10001.3	6398.13	5760.41	5540.07	7930.3	6124.05	7233.16	6039.14	6339.61	5647.88	6855.33	6262.17	6546.04	-0.0297016	0.841768	0.160727	unchanged	0.110932	0.50618	0.575087	unchanged	-0.125393	0.108832	0.933856	unchanged	0.711804	0.00357644	1.33063	up	-0.140634	0.042417	1.29488	unchanged	0.548576
neg_1919	dGDP	198.378	182.439	259.347	733.085	352.261	233.074	118.344	83.4877	102.501	64.0728	92.7039	68.8905	109.123	50.174	50.6616	109.451	15.6171	3.0309	83.6185	60.1574	114.38	25.6294	67.0863	0.648383	26.0037	46.3994	63.1392	2.11509	0.153641	1.07631	unchanged	1.0423	0.271145	0.936584	unchanged	-0.537803	0.569079	0.381914	unchanged	0.712848	0.529974	0.453742	unchanged	1.07279	0.0268753	1.38336	unchanged	-0.104092
neg_1924	5-(3'-Carboxy-3'-oxopropyl)-4,6-dihydroxypicolinate	1003.56	869.345	1227.77	1203.65	667.058	811.931	1159.87	738.445	990.732	579.126	555.575	943.553	1185.07	1194.1	1173.53	415.589	650.066	358.855	377.634	237.349	613.03	334.654	168.543	165.815	89.4317	200.07	158.302	-0.106942	0.751291	0.241572	unchanged	-0.208931	0.51292	0.539648	unchanged	0.579163	0.331055	0.663001	unchanged	1.31845	0.0150964	1.33675	unchanged	0.101989	0.684435	0.323126	unchanged	0.773543
neg_1939	Betalamic acid	174.417	147.624	172.128	222.503	126.806	148.471	169.159	134.317	146.099	99.1636	85.1964	165.975	191.094	207.08	198.786	58.4056	109.312	86.99	53.7699	28.5164	103.455	48.3206	22.4537	13.5798	32.5396	53.0387	14.746	0.146946	0.643867	0.365669	unchanged	0.0105073	0.971347	0.0297652	unchanged	-0.25014	0.743872	0.213111	unchanged	1.22879	0.0106669	1.33099	unchanged	0.136439	0.329688	0.737582	unchanged	0.7689
neg_1992	2-Phosphoglycolate	3110.41	3766.18	3425.78	3530.15	3351.85	4128.74	3616.16	4082.91	3357.34	3745.47	3982.22	4124.2	5882.11	5260.96	5409.83	3931.83	3656.48	3538.44	4825.68	3928.16	4165.34	3787.05	3957.99	3497.67	4344.43	3954.21	3829.93	-0.00597246	0.963979	0.0368068	unchanged	0.095935	0.4795	0.574595	unchanged	-0.10942	0.224765	0.757227	unchanged	0.573052	0.00249984	1.33802	up	-0.101907	0.427447	0.612411	unchanged	0.481967
neg_1995	(2S,3S)-2,3-Dihydro-2,3-dihydroxybenzoate	397.238	15602.1	1162.06	408.185	13043.8	1783.82	358.557	5257.78	2693.73	235.305	622.638	9959.41	225.667	636.724	4549.59	286.16	150226	644129	432.133	222.734	839.865	222601	215.918	149717	812.862	280.911	578.657	0.874528	0.631363	0.377991	unchanged	-0.171706	0.924695	0.0798864	unchanged	7.79928	0.199538	0.898873	unchanged	-7.198	0.308817	0.771041	unchanged	1.04623	0.616928	0.421953	unchanged	-0.999119
neg_2052	2'-Hydroxydaidzein	485.422	569.55	478.048	123.756	223.534	73.6734	200.089	274.701	240.057	0	105.816	0	7.02173	0	0	158.654	5.99767	431.87	238.463	31.2469	0	6.04122	136.494	226.335	14.7937	7.74873	0	-0.76394	0.1426	1.0203	unchanged	-1.86461	0.00360638	1.51559	down	4.0324	0.212365	0.860894	unchanged	-6.4086	0.255396	0.853977	unchanged	1.10067	0.00237135	1.47041	up	-3.91359
neg_2108	Sedoheptulose	364.425	535.961	394.538	643.6	847.067	638.701	153.793	211.207	204.445	28.81	121.706	91.3715	12.1212	8.26907	10.4165	28.7421	36.0011	44.3564	14.0133	22.4908	6.67496	3.79096	13.7689	27.6971	7.09758	6.4643	5.08059	1.9028	0.0125578	1.39223	unchanged	0.717558	0.0356607	1.33746	unchanged	1.27955	0.328807	0.685157	unchanged	-1.82433	0.0232364	1.29755	unchanged	1.18524	0.0336452	1.38188	unchanged	-2.97301
neg_2112	Fluorouracil	406.434	537.184	538.486	394.269	330.586	331.646	647.954	809.594	689.773	541.561	691.821	660.264	901.624	587.395	956.006	701.298	491.514	623.562	419.28	445.169	419.92	533.579	692.88	619.323	1012.9	1054.25	1067.23	-1.02324	0.00844937	1.38632	down	-0.488353	0.0647547	1.30027	unchanged	-0.763949	0.00609849	1.27764	down	0.428787	0.204329	0.860674	unchanged	-0.534891	0.027823	1.30961	unchanged	0.368682
neg_2136	dTDP-4-oxo-2,6-dideoxy-D-glucose	3.76169	132.111	24.3915	2.08428	24.6353	13.4283	3.45905	85.5728	18.0382	1.82314	11.01	30.8247	2.34597	8.62341	37.0354	4.61344	82.7943	317.654	3.92196	7.66678	8.52263	140.657	6.49594	95.6414	19.5047	10.379	11.7931	-1.41516	0.473831	0.568609	unchanged	-1.99706	0.420783	0.701689	unchanged	2.54242	0.230662	0.84672	unchanged	-3.07689	0.332877	0.732563	unchanged	0.581899	0.729204	0.283956	unchanged	0.136938
neg_2176	2-Hydroxy-3-oxopropanoate	1455.68	1509.02	1419.95	1259.3	1006.2	1168.89	1622.92	1734.98	1492.24	2146.25	1934.61	2029.23	1950.11	1420.72	1946.42	2129.93	1805.83	1837.35	2793.41	2602.2	2730.14	1534.33	1774.02	1627.04	2249.31	2797.31	2435.46	-0.497973	0.00990014	1.3256	down	-0.35241	0.0387121	1.41316	unchanged	-0.600272	0.0208859	1.20931	unchanged	-0.118671	0.506605	0.484858	unchanged	-0.145563	0.146097	1.09401	unchanged	-0.200515
neg_2187	Iminoglycine	1440.26	1314.5	1832.13	1603.82	1329.35	1142.65	2692.35	1762.68	2554.9	283.14	296.763	393.044	366.419	323.347	370.646	159.967	111.325	200.537	107.943	109.422	130.304	166.227	167.214	157.523	140.868	188.174	150.209	-0.782309	0.0594928	1.20757	unchanged	-0.170423	0.454723	0.603118	unchanged	0.0348364	0.81466	0.178605	unchanged	1.16829	0.00571028	1.31715	up	-0.611886	0.0893681	1.1808	unchanged	0.124192
neg_2221	1-(5-Phospho-D-ribosyl)-5-amino-4-imidazolecarboxylate	10403.8	11418.3	10894.5	7257.41	5728.74	6745.41	21232.5	22140.9	20905.8	9024.19	9482.14	11003.5	5299.55	5132.35	5240.98	12675.2	9939.96	9897.96	8386.01	7247.59	7742.21	3492.23	3772.74	3166.88	6940.6	6954.91	7224.94	-1.70385	1.91014e-05	1.43899	down	-0.729518	0.00236608	1.53004	down	-1.01765	0.000348556	1.29961	down	-1.05275	0.0254827	1.31026	unchanged	-0.974328	3.58018e-05	1.51488	down	-0.912925
neg_2250	dADP	209.622	586.039	407.779	249.979	287.362	277.245	218.174	448.107	358.478	72.6086	197.474	187.292	1486.87	1062.48	1542.89	96.8956	75.7581	102.89	134.929	144.914	183.427	967.562	1158.38	764.35	205.673	152.557	153.957	-0.331147	0.405325	0.662418	unchanged	-0.563026	0.355261	0.804044	unchanged	2.49648	0.0180878	1.26219	unchanged	3.89254	0.0137125	1.33946	unchanged	0.231879	0.669694	0.348096	unchanged	3.16144
neg_2254	2-Methylcitrate	423.372	598.586	574.788	490.095	467.098	464.562	447.999	508.172	574.441	362.187	487.587	472.891	342.259	353.454	381.315	700.231	405.316	793.747	585.81	382.38	396.108	284.874	321.397	399.437	651.869	627.158	483.49	-0.106436	0.426381	0.627159	unchanged	-0.167462	0.399318	0.733368	unchanged	-0.809427	0.0212954	1.17993	unchanged	-0.818408	0.142682	1.04718	unchanged	0.0610263	0.757186	0.252303	unchanged	-0.296394
neg_2258	UDP-4-dehydro-6-deoxy-D-glucose	3548.14	7163.28	5095.51	3641.47	4353.19	3183.41	5603.68	10222.4	6157.93	6199.7	10111.3	9955.33	21472	12126.9	22911.7	11019.3	8045.63	11050.5	7396.05	7015.9	9115.87	4854.81	7675.26	3875.87	8564.95	8078.81	7421.01	-0.975783	0.125254	1.11175	unchanged	-0.499886	0.275707	0.904838	unchanged	-0.552704	0.145675	0.951625	unchanged	0.908022	0.111533	1.07309	unchanged	-0.475897	0.320891	0.754976	unchanged	1.10531
neg_2285	Gluconasturtiin	4105.92	6756.87	5792.9	4735.26	4480.11	4593.05	5031.51	6269.75	5928.63	3353.48	5094.84	4744.34	4099.54	3320.11	4773.28	4868.64	3773.64	4775.74	3489.27	2562.18	3032.08	2841.17	2584.58	2725.5	4193.31	3676.29	3815.76	-0.319366	0.0854664	1.20413	unchanged	-0.270468	0.345034	0.820764	unchanged	-0.519609	0.00720288	1.25804	down	-0.138128	0.498029	0.485733	unchanged	-0.0488984	0.838467	0.166263	unchanged	-0.11369
neg_2288	UDP-N-acetylmuramoyl-L-alanyl-gamma-D-glutamyl-L-lysine	10.0783	28.0663	7.61058	11.839	12.7686	25.7376	15.2366	14.7848	89.089	2.69299	4.23911	33.5534	0.235923	7.32176	6.26097	1.73646	79.7123	35.082	6.90069	4.03113	9.2098	26.5547	0.0575596	6.53189	14.3854	0.136392	0.638123	-1.24237	0.452317	0.596283	unchanged	0.137918	0.856122	0.152228	unchanged	1.12849	0.559763	0.410511	unchanged	-3.07602	0.268212	0.826869	unchanged	-1.38029	0.42857	0.657176	unchanged	-1.55079
neg_2290	(2S)-Lactyl-2-diphospho-5'-guanosine	2368.2	1998.54	2254.5	1569.36	465.61	468.207	4303.65	2098.26	1502.09	440.035	752.622	323.279	266.281	225.804	294.937	1167.64	92.2251	192.55	128.8	416.474	198.873	79.1279	165.501	32.53	130.206	286.392	262.685	-1.65882	0.157112	1.00606	unchanged	-1.40334	0.0548015	1.37675	unchanged	-1.2933	0.100984	0.95088	unchanged	-0.883976	0.584334	0.426486	unchanged	-0.255482	0.66661	0.368486	unchanged	-0.945734
neg_2315	UDP-L-Ara4N	2762.55	1321.15	1005.21	7779.05	1805.31	958.25	2024.07	741.734	533.317	990.397	447.734	381.856	2300.03	279.754	614.82	950.711	65.2377	54.7614	282.106	214.076	285.817	150.552	291.933	183.427	112.346	78.9013	328.99	1.67608	0.377778	0.695357	unchanged	1.0508	0.489293	0.596365	unchanged	0.266789	0.718796	0.255978	unchanged	1.57707	0.384943	0.625437	unchanged	0.625276	0.45135	0.585196	unchanged	0.811711
neg_2333	Nicotinic acid adenine dinucleotide (NAAD)	95880.7	102795	96731.7	191880	147736	179722	30650	31665.1	31743.5	51627.4	61436.9	68588.3	128323	125095	126287	18016.4	12568.4	12712.3	56410.5	49545.1	49971.6	53838.4	58685.5	53373.3	12637.7	11785.8	10564.8	2.46504	0.00847815	1.41911	up	0.813967	0.0270408	1.48342	unchanged	2.24534	0.000503681	1.30567	up	3.13254	1.19263e-05	1.37679	up	1.65107	0.000808433	1.51807	up	1.0637
neg_2341	4'''-Demalonylsalvianin	44.8303	916.527	109.302	14.1588	664.979	128.563	9.94176	67.2941	49.7273	5.54989	13.4825	229.715	45.9579	57.1643	443.276	4.24936	87.6169	570.704	28.5993	9.84876	39.4869	592.405	16.6581	410.886	67.1622	18.8698	37.9787	2.66941	0.375342	0.708123	unchanged	-0.406607	0.813102	0.199194	unchanged	3.03996	0.220292	0.862021	unchanged	-0.27812	0.869307	0.121686	unchanged	3.07602	0.378557	0.745201	unchanged	1.13527
neg_2383	2-(alpha-Hydroxyethyl)thiamine diphosphate	2328.86	4631.06	3323.48	3152.67	2751.27	3019.66	3060.54	4050.68	3909.19	2190.05	3514.24	2733.34	3509.54	2660.66	3788.8	2929.26	1882.27	3000.8	2630.7	2687.21	2136.27	2027.88	3063.03	2467.05	2847.96	2880.49	2993.09	-0.30448	0.14011	1.04727	unchanged	-0.204618	0.568535	0.501142	unchanged	-0.206584	0.324621	0.707153	unchanged	0.350247	0.222668	0.80307	unchanged	-0.0998623	0.761423	0.24832	unchanged	0.239162
neg_2443	4-Phospho-D-erythronate	1758.41	2017.91	1853.43	1237.9	943.024	1044.72	1592.76	1731.08	1618.25	670.879	717.756	779.151	402.522	336.997	464.55	894.217	704.203	826.674	774.811	635.378	689.549	387.796	409.602	434.259	998.278	977.343	880.023	-0.615535	0.0103717	1.36786	unchanged	-0.803483	0.002374	1.51536	down	-1.21322	0.00184212	1.29762	down	-1.01012	0.00571857	1.31065	down	0.187948	0.0740752	1.21382	unchanged	-0.848305
neg_2507	E-Phenylitaconyl-CoA	3878.54	2819.72	3481.47	4859.94	1798.99	2975.01	5115.02	3142.08	3028.5	1112.75	1206.29	1204.3	1969.36	1451.31	1268.61	1603.32	320.96	303.343	386.895	850.684	602.454	126.668	449.823	137.655	427.629	783.711	584.504	-0.228285	0.650419	0.344963	unchanged	-0.0795001	0.861805	0.152811	unchanged	-1.33037	0.0712631	1.00804	unchanged	1.07387	0.188262	0.894379	unchanged	-0.148785	0.656747	0.367434	unchanged	0.412423
neg_2514	Eupatorin	3650.47	4163.69	4267.19	4063.4	3685.21	4271.8	4574.78	4554.97	5287.68	6314.42	6444.43	7667.15	7499	6601.87	7770.39	6379.18	5752.02	5743.02	7259.46	5490.76	5968.7	5707.79	5796.82	5324.06	9093.4	9054.83	6781.58	-0.262327	0.0602976	1.15791	unchanged	-0.00729426	0.94075	0.061593	unchanged	-0.56695	0.066876	1.13365	unchanged	0.291157	0.0424247	1.1704	unchanged	-0.255033	0.067655	1.19398	unchanged	0.0986298
neg_2519	MM 4550	1134.31	1502.46	1457.75	1014.76	919.445	1193.85	1903.93	1607.25	1702.29	1172.07	1116.26	1582.66	1652.46	1713.16	2049.02	1972.58	1472.55	1261.85	1202.4	1032.2	1231.34	632.163	668.296	532.245	1167.14	958.181	1115.31	-0.736977	0.00435292	1.36568	down	-0.388429	0.0927285	1.18477	unchanged	-0.822298	0.00545408	1.24492	down	0.202065	0.400748	0.596434	unchanged	-0.348548	0.0667492	1.19988	unchanged	0.484166
neg_2531	Valienone 7-phosphate	3331.16	5630.8	4321.91	3212.95	3067.78	3613.01	4219.68	5616.63	5079.12	2723.2	3108.88	2995.69	2658.38	2077.33	2700.88	3786.57	3241.43	3127.46	3403.21	3165.28	2977.62	1893.21	2070.87	1815.1	3532.44	3572.08	3369.97	-0.592218	0.0397749	1.27863	unchanged	-0.425088	0.227717	1.00259	unchanged	-0.857942	0.000115518	1.29818	down	-0.449544	0.0339176	1.16722	unchanged	-0.16713	0.531664	0.49802	unchanged	-0.247409
neg_2566	Glucoiberverin	3026.59	3425.72	2809.85	2861.46	1934.78	2501.21	4063.6	4658.69	3355.76	1843.41	2644.94	2322.68	1217.82	1040.76	1185.24	3121.19	1929.6	1963.52	1472.78	1740.33	1291.49	589.873	1424.39	1103.24	2426.8	2382.06	2113.95	-0.726923	0.0307205	1.24901	unchanged	-0.343957	0.123907	1.12119	unchanged	-1.15096	0.0226105	1.21319	unchanged	-1.02629	0.0906646	1.14949	unchanged	-0.382965	0.114114	1.1351	unchanged	-0.983862
neg_2571	6-Carboxyhex-2-enoyl-CoA	76.0655	603.866	179.698	56.2596	743.918	142.776	28.4064	197.958	172.893	8.09036	65.2871	41.4713	7.21027	4.17836	49.4362	148.537	90.4352	723.883	45.032	57.8628	13.3739	45.6951	31.8215	46.2169	39.6215	30.4865	31.1164	1.23987	0.493104	0.543852	unchanged	0.133472	0.92336	0.0811242	unchanged	0.289679	0.26093	0.724943	unchanged	-3.98459	0.274983	0.821005	unchanged	1.1064	0.44699	0.628539	unchanged	-0.917005
neg_2630	2-Amino-2-deoxyisochorismate	191.137	212.805	152.627	226.779	201.991	127.049	63.6394	110.375	160.192	132.026	99.2118	206.1	140.768	116.254	164.575	73.89	56.0481	107.391	142.534	96.386	154.297	125.124	69.7635	112.153	107.248	70.392	63.0615	0.733877	0.145851	0.96844	unchanged	-0.001943	0.99469	0.00835562	unchanged	0.351187	0.365839	0.592716	unchanged	0.828974	0.0405018	1.14415	unchanged	0.73582	0.100202	1.13737	unchanged	-0.0528815
neg_2633	Pyridoxamine phosphate	4917.41	5180.13	5624.98	6084.25	4956.77	5311.13	4365.32	4347.59	4786.39	8042.33	8160.87	8544.8	11220.2	7137.21	9873.46	2354.97	2065.72	2226.23	7422.35	7401.53	7320.15	10494.1	11253.3	10828.4	3085.31	3019.18	2707.42	0.276596	0.0872671	1.14905	unchanged	0.0566482	0.625752	0.407096	unchanged	1.88627	6.0966e-05	1.30669	up	2.08652	0.0262795	1.30576	unchanged	0.219948	0.0485353	1.25846	unchanged	0.189964
neg_2643	Sinalbin	3327.98	3169.47	3428.27	3619.4	1827.44	2283.47	2881.56	2678.38	2193.28	344.213	576.638	618.576	140.497	308.65	301.496	668.221	296.056	426.08	243.323	215.668	238.917	47.0135	94.4051	108.412	968.686	848.28	863.896	-0.00426908	0.99037	0.0101744	unchanged	-0.360645	0.305801	0.88222	unchanged	-3.42367	0.000367207	1.30368	down	-0.889258	0.180506	0.908403	unchanged	0.356376	0.0572191	1.30345	unchanged	-1.0362
neg_2657	3-Oxo-OPC6-CoA	23.2567	84.2805	63.06	35.4534	1457.71	149.071	34.4702	224.461	151.721	0.00680333	11.5085	67.3425	32.3222	165.804	319.523	15.194	158.739	384.851	0.0171074	0.219176	3.76523	405.079	51.8367	158.011	0	0	1.83438	1.99967	0.463725	0.587999	unchanged	3.26699	0.394854	0.746528	unchanged	8.38898	0.190048	0.921387	unchanged	-0.110317	0.924771	0.0688306	unchanged	-1.26732	0.282654	0.860413	unchanged	2.71465
neg_2659	2,3-Dihydroxy-4'-chlorobiphenyl	1769.07	1844.05	1782.46	1647.04	995.965	1472.27	1300.15	1350.86	1362.08	428.401	680.713	568.096	532.987	441.128	495.965	555.334	269.432	572.255	550.367	396.435	325.804	276.683	483.267	446.679	622.929	527.061	460.063	0.0362766	0.877444	0.126026	unchanged	-0.390791	0.157768	1.16187	unchanged	-0.416126	0.171012	0.855908	unchanged	0.0735422	0.830645	0.160382	unchanged	0.427067	0.000131128	1.50881	up	-0.190168
neg_2668	Glucolesquerellin	1134.33	1308.24	1229.21	917.676	704.289	852.835	962.192	903.605	948.63	777.385	900.357	1187.79	1081.2	1034.18	1162.97	669.788	682.365	656.046	691.23	569.254	774.775	400.06	463.257	412.626	397.876	432.048	476.372	-0.185529	0.209304	0.942156	unchanged	-0.569164	0.00884847	1.46138	down	-0.0339161	0.751911	0.214302	unchanged	0.707068	0.00611963	1.35529	up	0.383635	0.0201418	1.42571	unchanged	0.194171
neg_2732	3-Mercaptolactate	10028.4	8009.96	8603.19	7494.26	2838.33	5401.85	7779.58	6084.61	5738.26	1031.46	1318.87	1611.82	1102.34	952.914	1165.87	1074.25	905.799	1122.9	547.713	538.965	624.718	503.429	550.907	512.225	880.479	863.735	805.205	-0.317108	0.452929	0.574372	unchanged	-0.759751	0.0976093	1.22523	unchanged	-0.702568	0.000650212	1.292	down	0.0539226	0.687987	0.287296	unchanged	0.442642	0.0543787	1.22085	unchanged	-0.298718
neg_2734	4-Carboxy-4-hydroxy-2-oxoadipate	378.015	1524.7	565.497	421.757	426.864	447.551	348.83	985.356	639.274	315.874	3061.6	407.517	361.58	288.15	380.248	905.248	248.705	945.754	612.605	1054.08	335.084	261.067	1476.18	837.47	2527.47	1956.66	1946.27	-0.60647	0.344588	0.754953	unchanged	-0.929211	0.386001	0.760472	unchanged	-1.3205	0.0466718	1.11438	unchanged	-1.02758	0.254107	0.852023	unchanged	0.322741	0.707774	0.30995	unchanged	-1.87768
neg_2879	CDP-4-dehydro-3,6-dideoxy-D-glucose	584.639	369.492	246.768	1467.96	76.3098	473.667	232.419	175.5	200.862	0	22.6059	14.4207	332.921	421.368	163.747	73.8581	284.934	23.6474	25.3995	0	0	26.5682	22.7106	68.7454	29.4407	77.7558	72.898	1.72889	0.37409	0.712456	unchanged	0.748768	0.58174	0.478136	unchanged	-0.609672	0.386274	0.583286	unchanged	1.26332	0.180421	0.870613	unchanged	0.980121	0.180673	1.0674	unchanged	4.63191
neg_2923	D-Glucono-1,5-lactone 6-phosphate	3433.75	2467.91	2992.92	2757.76	1336.38	2184.83	3174.86	2073.76	2483.71	941.959	851.572	1102.22	951.585	789.805	964.202	794.575	597.435	790.844	714.078	554.963	669.469	598.137	535.581	580.321	942.228	873.893	762.923	-0.300374	0.409792	0.605925	unchanged	-0.502398	0.165001	1.03829	unchanged	-0.589436	0.0214286	1.22341	unchanged	0.309728	0.114129	0.977895	unchanged	0.202024	0.415138	0.627762	unchanged	-0.0979937
neg_2971	2,4-Dichlorobenzoyl-CoA	1.14702	129.141	9.92044	0.748158	246.655	0.490959	2.48203	37.0253	20.7196	13.1763	29.0065	127.037	2.98434	6.6664	33.9553	5.29372	386.54	810.988	9.73383	23.3318	24.3305	310.141	16.8663	219.508	24.6349	18.3976	32.0397	2.04125	0.526009	0.510508	unchanged	0.822151	0.722335	0.302429	unchanged	2.86391	0.211359	0.878357	unchanged	-4.78575	0.238528	0.878336	unchanged	1.21909	0.588344	0.458108	unchanged	-1.9563
neg_2987	dTDP-3-methyl-4-oxo-alpha-D-ribopyranose	4255.44	4145.94	4426.22	5062.16	3370.28	4922.16	4381.84	3245.1	3547.21	993.009	1312.87	1474.4	1455.22	1236.85	1545.35	1297.11	728.389	1020.4	894.298	808.259	769.709	406.872	801.951	800.972	2222.45	1788.85	1736.1	0.25717	0.330458	0.712952	unchanged	0.0580839	0.777865	0.248662	unchanged	-1.51586	0.00383951	1.24922	down	0.476321	0.121169	0.997492	unchanged	0.199086	0.242906	0.940284	unchanged	0.164693
neg_3002	dTDP-4-deoxy-4-thio-alpha-D-digitoxose	15251.3	13959.4	15263.1	10575.5	3975.86	7500.71	11389.6	9290.64	8282.17	8473	8637.78	8649.7	8119.34	6427.12	5713.59	8544.56	5257.6	2942.27	7041.01	8724	6805.53	3582.23	4964.88	3447.38	1808.86	2511.03	2816.05	-0.393269	0.358862	0.690654	unchanged	-1.01204	0.0531094	1.397	unchanged	0.749196	0.0579667	1.07697	unchanged	0.274956	0.56031	0.430077	unchanged	0.618774	0.0164204	1.41586	unchanged	-0.346523
neg_3039	Nifuratel	38650.8	38688.1	49921	31126.7	27775.5	34646.5	24567.6	21221.8	25498.4	6620.43	7419.4	10782.1	5970.8	5800.62	6652.13	4732.85	3414.31	3906.6	2497.01	2154.48	2718.56	1748.03	1483.89	1192.47	1553.92	1423.37	1272.54	0.392062	0.04311	1.21712	unchanged	-0.443987	0.0760846	1.25634	unchanged	0.0580753	0.767785	0.226651	unchanged	0.612068	0.0138257	1.26062	unchanged	0.836049	0.0276769	1.39915	unchanged	-0.430066
neg_3069	5-Amino-6-(5'-phosphoribosylamino)uracil	2313.06	2787.86	2546.58	2229.71	1941.05	2124.21	2732.98	3104.47	2949.36	2864.85	3283.51	2821.93	2634.79	2150.46	2578.95	2888.47	2209.45	2671.87	2770.39	3005.95	2590.68	1974.96	2704.05	2058.89	7984	7169.6	6613.11	-0.481139	0.00444878	1.37077	down	-0.280788	0.0602324	1.28335	unchanged	-1.69175	0.00122392	1.28807	down	-0.077345	0.621929	0.361082	unchanged	-0.200351	0.0987196	1.11876	unchanged	-0.284624
neg_3089	1-Hydro-1,1a-dihydroxy-9-fluorenone	908.275	885.048	1009.05	919.662	897.067	808.428	624.159	611.997	644.437	442.62	410.885	481.691	517.276	485.424	538.157	413.444	333.514	423.682	543.854	288.281	402.752	299.147	254.336	293.124	424.66	382.49	309.608	0.481216	0.0131534	1.38871	unchanged	-0.0942468	0.311941	0.789354	unchanged	-0.399551	0.100075	1.02111	unchanged	0.396434	0.0305003	1.21841	unchanged	0.575463	0.0112794	1.4735	unchanged	0.20668
neg_3103	dTDP-3-amino-2,3,6-trideoxy-4-keto-D-glucose	19619	18458.4	19155.5	21847.1	16083.4	21132.8	18231.4	18415.8	16102.2	16827.6	17200.1	28203.4	42151.3	36650.8	39737.8	25527.8	28336.7	15579.1	20267.5	17784.7	22463.3	12409.6	10759.8	12484.2	13051.9	13543.6	15017.6	0.163112	0.370781	0.681944	unchanged	0.0454217	0.770476	0.256207	unchanged	-0.222987	0.071744	1.01428	unchanged	0.771459	0.0368752	1.22656	unchanged	0.11769	0.171019	1.02753	unchanged	0.929666
neg_3107	UDP-6-sulfoquinovose	190.954	201.598	232.789	222	119.644	240.057	218.511	206.867	241.746	200.354	168.182	135.139	223.627	197.382	187.517	160.499	112.948	125.994	158.029	294.047	156.05	80.2451	266.499	110.227	163.677	282.843	172.36	-0.197678	0.5313	0.495113	unchanged	-0.104366	0.742433	0.284982	unchanged	-0.437556	0.485786	0.470494	unchanged	0.607341	0.019807	1.22562	unchanged	-0.0933126	0.440409	0.601523	unchanged	0.272829
neg_3153	4-Pyridoxolactone	4331.91	5734.16	5123.69	5248.47	3956.13	5754.39	4872.23	5328.93	5553.21	8204.31	8532.18	8940.13	24230.8	23000	23076	8344.34	8774.81	9811.72	10911.9	8074.19	9063.45	11098.2	10528.9	9237.06	15616.2	14808.7	11324.1	-0.0747394	0.679476	0.324896	unchanged	-0.0220867	0.914747	0.0904484	unchanged	-0.435807	0.0945729	1.0252	unchanged	1.3844	1.76076e-05	1.37328	up	-0.0526527	0.706248	0.307555	unchanged	1.45321
neg_3314	Imidazole-4-acetate	2016.92	2148.58	2340.4	2466.3	2206.96	2295.67	2803.19	2681.1	2709.37	1849.65	1941.4	2182.01	2857.25	2659.03	2841.06	2385.17	2133.13	2190.82	2358.45	1594.21	2068.54	1937.63	1765.67	1669.2	2984.74	2725.68	2183.76	-0.233571	0.0184412	1.33323	unchanged	0.0991855	0.2735	0.848154	unchanged	-0.555194	0.05856	1.12521	unchanged	0.316918	0.00571438	1.29437	up	-0.332756	0.0164389	1.43206	unchanged	0.484574
neg_3316	Purpurogallin	595.601	1143.73	739.245	756.824	558.628	482.445	382.585	746.134	582.508	180.186	335.483	166.861	300.1	261.017	239.893	293.885	96.5234	295.982	227.586	199.162	158.388	145.706	236.477	240.207	279.141	244.986	174.581	0.0712784	0.839497	0.155625	unchanged	-0.463199	0.305649	0.830906	unchanged	-0.166872	0.591007	0.379161	unchanged	0.222788	0.626669	0.367771	unchanged	0.534477	0.27081	0.836963	unchanged	0.230926
neg_3365	Buddlejasaponin IVb	135.812	231.594	53.8467	56.2568	5.22517	125.716	18.4169	35.6026	14.8488	61.1383	48.1626	31.593	197.582	346.318	24.4241	82.1547	302.492	155.228	403.675	587.82	256.801	789.084	346.232	270.882	874.735	219.411	154.796	1.44265	0.375954	0.700602	unchanged	-1.17012	0.285895	0.839462	unchanged	0.171094	0.862127	0.127941	unchanged	0.0740893	0.937804	0.0617919	unchanged	2.61277	0.147485	1.14269	unchanged	2.01211
neg_3435	12,13-DHOME	561.28	425.669	123.582	2072.43	326.784	10243	84.2948	66.3808	611.234	22.6945	15.4229	55.666	15.5476	15.3354	0	65.5388	24.1167	24.2621	17.006	50.938	0	48.6681	16.4227	10.4481	0	0	0	4.05248	0.324338	0.783992	unchanged	3.50892	0.3354	0.839257	unchanged	#DIV/0!	0.167959	0.964551	unchanged	-1.8831	0.172636	0.945595	unchanged	0.543557	0.628788	0.387172	unchanged	-1.60252
neg_3460	HYCANTHONE	1300.9	1393.75	1370.89	1213.12	862.082	2133.72	1083.79	1028.29	1308.45	1122.95	1094.68	1291.66	1367.08	1737.88	1227.1	1044.51	1095.67	1148.28	1159.51	1056.93	1158.77	1188.32	817.329	871.058	1100.4	779.57	908.293	0.299231	0.563013	0.46302	unchanged	0.0500016	0.911353	0.0997466	unchanged	0.0450522	0.852846	0.136423	unchanged	0.397645	0.145287	1.02987	unchanged	0.24923	0.117643	1.16573	unchanged	0.303876
neg_3467	Homomethionine	35.3144	42.2176	17.9513	12.1361	8.80634	50.9569	15.3177	26.4787	17.6505	13.0253	29.8948	21.5895	3.12168	31.085	27.5165	15.1396	21.1815	30.9608	13.9453	35.0496	22.0949	21.7193	22.2689	21.003	17.6989	12.4294	15.8332	0.274378	0.791291	0.211919	unchanged	-0.40927	0.642985	0.39125	unchanged	0.499816	0.0477803	1.17174	unchanged	-0.124406	0.863697	0.126583	unchanged	0.683648	0.234041	0.916605	unchanged	-0.0636999
neg_3469	Bilirubin	609.011	1759.21	371.392	3738.26	2276.57	3868.36	1159.15	1921.22	1695.77	13717.6	5692.45	4599.84	2394.37	7522.86	2969.21	8992.03	9204.11	4563.37	14925	9112.24	10086.6	5541.95	1763.2	2320.13	8375.02	1859.12	4607.25	1.04913	0.0618762	1.20725	unchanged	1.85101	0.0244832	1.37438	unchanged	-0.624727	0.486171	0.473362	unchanged	-0.820616	0.212383	0.819402	unchanged	-0.801877	0.254764	0.870598	unchanged	-0.897776
neg_3481	Dopamine quinone	400.029	434.571	530.84	315.738	370.452	645.531	354.012	411.575	487.52	396.51	647.619	567.456	578.86	653.423	466.142	454.404	462.562	454.618	565.46	358.257	476.508	349.497	253.72	334.337	323.832	364.59	356.41	0.0877827	0.828112	0.172952	unchanged	-0.0360744	0.925556	0.0786467	unchanged	-0.156297	0.356668	0.637405	unchanged	0.308355	0.183028	0.976031	unchanged	0.123857	0.533465	0.489868	unchanged	0.0757174
neg_3503	Phillygenin	1596.18	1977.51	2035.46	1638.88	1616.28	2464.33	2044.54	2158.05	2043.04	1746.85	2371.55	2091.12	2318.92	2469.43	2170.49	1834.71	1790.2	1612.75	2268.66	1488.59	2410.86	1525.95	1206.22	1388.1	1720.83	1484.76	1740.76	-0.12696	0.594939	0.429524	unchanged	0.0281039	0.913568	0.0946189	unchanged	-0.263628	0.0911663	0.973311	unchanged	0.409924	0.0074194	1.28746	up	-0.155064	0.260119	0.905311	unchanged	0.164362
neg_3512	beta-PC-M6	81.2152	70.9635	19.2486	12.0728	67.5898	274.117	7.29134	68.3888	314.99	70.3748	82.0679	316.349	132.589	102.929	102.525	106.213	66.5214	169.502	81.0981	62.256	29.4378	50.2807	54.8117	59.4819	9.06601	7.65114	76.5682	-0.1431	0.925475	0.069381	unchanged	1.04525	0.528697	0.548827	unchanged	0.819017	0.405848	0.60264	unchanged	-0.01779	0.968075	0.0317303	unchanged	-1.18835	0.520621	0.541278	unchanged	-0.471739
neg_3530	18-Hydroxycorticosterone	176.354	280.988	235.33	155.659	150.062	318.56	157.995	176.129	211.03	207.689	188.965	241.605	239.287	320.867	264.175	158.888	175.635	230.599	188.821	170.454	160.791	239.243	146.275	214.998	150.548	127.038	239.771	0.19553	0.685501	0.323922	unchanged	-0.149979	0.740754	0.279515	unchanged	0.215047	0.565998	0.391503	unchanged	0.544658	0.0568313	1.10331	unchanged	0.345509	0.244809	0.891945	unchanged	0.369077
neg_3540	Gypenoside XLIX	83.9663	70.7847	122.609	57.7731	21.1705	432.025	5.12195	17.9408	45.408	29.5399	22.5248	284.446	44.8286	172.154	4.49932	28.5641	61.154	869.452	124.668	225.843	116.8	189.546	16.8402	81.8601	133.251	1.36053	22.2474	2.89968	0.377897	0.70493	unchanged	0.881475	0.614066	0.446707	unchanged	0.877839	0.538205	0.421585	unchanged	-2.11459	0.466861	0.553797	unchanged	2.0182	0.026404	1.32541	unchanged	-0.603459
neg_3546	Antheraxanthin	21.4406	28.8829	128.573	9.35662	0	11.9916	0.0238457	0	3.60501	1.30072	1.5741	42.9179	0	6.32404	0	0	1.0319	98.8877	0.680739	28.6643	19.8305	4.19562	0	1.1576	15.2779	0	0	2.55653	0.241199	0.882444	unchanged	-3.06693	0.267027	0.948747	unchanged	-1.51296	0.586471	0.395563	unchanged	-3.98185	0.441899	0.590504	unchanged	5.62346	0.232689	0.981259	unchanged	-2.8562
neg_3552	Cer(d18：1 18：1(9Z))	796.499	880.024	576.123	425.799	855.404	1329.53	454.198	923.091	1105.04	874.397	807.517	1008.39	1190.91	1224.38	795.959	879.612	866.64	780.367	936.216	717.257	544.2	689.41	754.973	675.513	441.051	482.817	852.337	0.0727603	0.902121	0.0957942	unchanged	0.212835	0.700513	0.333944	unchanged	0.255195	0.474536	0.522012	unchanged	0.345927	0.235555	0.868169	unchanged	-0.140075	0.745507	0.266502	unchanged	0.255365
neg_3559	1-Palmitoyl-2-oleoyl-phosphatidylglycerol	4.46265	9.15976	51.7986	1.48277	0	4.44128	0	0.217259	0.578396	2.58431	1.05522	7.94775	3.92775	0	0.790407	1.15933	2.01849	64.9742	1.99571	17.706	6.44113	2.72002	0	0.905841	12.5677	0	0.954571	2.89637	0.320048	0.786441	unchanged	-3.4651	0.318174	0.862652	unchanged	-1.89895	0.501796	0.489174	unchanged	-3.85246	0.422424	0.61556	unchanged	6.36147	0.288804	0.884269	unchanged	-1.29625
neg_3633	(3R,2'S)-Myxol 2'-alpha-L-fucoside	166.603	179.068	619.809	116.228	18.3594	87.4559	43.6571	49.4049	43.5847	11.9303	25.089	287.281	16.835	70.7972	4.62321	29.5361	57.421	1652.69	50.3743	296.326	211.311	157.311	2.53031	40.2352	843.692	0	45.6401	0.700393	0.430421	0.634428	unchanged	-2.1204	0.235497	0.994897	unchanged	-2.15217	0.491146	0.502463	unchanged	-4.23701	0.413682	0.627047	unchanged	2.8208	0.204924	1.03329	unchanged	-1.81363
neg_3645	15-OxoETE	26256.3	30468	29257.3	23432.3	24109.6	38390.9	34726.9	33527.5	32189.8	27048.2	34517.9	31734.4	36238.2	34825.9	31985.1	28037.2	28238.2	24731.3	32893.7	27183.3	37458.8	24156.8	24344.3	22183.8	25352.3	24582.4	25575	-0.225115	0.426274	0.635975	unchanged	-0.000819063	0.997685	0.00109948	unchanged	-0.0952597	0.131386	0.942072	unchanged	0.347219	0.012428	1.25212	unchanged	-0.224296	0.0403692	1.30266	unchanged	0.143377
neg_3654	8,8a-Deoxyoleandolide	0	0	61.4514	10.7687	0	0	0	0	0	0	0	24.8604	0	0	0	0	0	708.295	0	0	10.2322	20.3131	0	0	23.0293	0	0	#DIV/0!	0.42265	0.645985	unchanged	-2.5126	0.497593	0.59139	unchanged	-0.18106	0.933831	0.0511795	unchanged	#DIV/0!	0.42265	0.615989	unchanged	#DIV/0!	0.42265	0.67932	unchanged	#DIV/0!
neg_4056	Sulfate	4113.41	4402.52	4223.9	4056.38	4062.42	6085.78	5009.65	4807.03	4827.34	4289.72	4058.29	4809.32	6245.89	5829.12	5563.18	4701.08	4330.49	4009.88	5258.76	4028.12	4365.78	3974.67	3839.31	3416.56	4383.98	3963.35	4214.05	-0.043954	0.848786	0.155075	unchanged	0.15701	0.545699	0.533246	unchanged	-0.161567	0.106204	0.944454	unchanged	0.435598	0.0055462	1.2928	up	-0.200964	0.00482719	1.44245	down	0.422836
neg_4101	6-Deoxy-5-ketofructose 1-phosphate	234.875	313.551	276.621	503.42	330.481	316.52	110.988	166.604	197.404	104.969	138.364	142.87	318.982	229.367	275.97	28.8271	11.3286	106.757	134.998	88.8947	92.6205	173.374	171.342	207.89	119.627	107.88	160.634	1.27617	0.0483838	1.24961	unchanged	0.479614	0.205446	1.01464	unchanged	0.509673	0.0559789	1.05233	unchanged	2.48824	0.00468665	1.30138	up	0.79656	0.0269613	1.31522	unchanged	1.09384
neg_4129	D-Glycerate	504.686	543.968	521.862	747.955	665.349	624.257	472.114	471.589	473.246	120.96	183.505	166.472	210.085	241.763	199.829	222.277	111.305	169.736	200.414	169.638	141.045	124.356	174.665	161.978	184.763	224.03	146.641	0.524056	0.0295314	1.36172	unchanged	0.375605	0.0404441	1.4144	unchanged	-0.268853	0.316204	0.664852	unchanged	0.372687	0.259469	0.801692	unchanged	0.14845	0.0457229	1.39084	unchanged	0.468625
neg_4181	2-Carboxy-1,4-naphthoquinone	959.857	1183.06	975.553	858.272	738.837	582.277	1095.89	1147.53	973.987	1098.7	1039.62	785.179	637.08	493.243	481.289	827.274	981.435	944.134	724.428	959.083	831.115	1150.47	1042.64	1188.21	3082.53	4153.49	3760.58	-0.561979	0.0287644	1.26578	unchanged	-0.516918	0.0441989	1.30038	unchanged	-1.7014	0.0135224	1.27022	unchanged	-0.772418	0.00517029	1.29611	down	-0.0450609	0.72999	0.276371	unchanged	-0.859191
neg_4483	N-Hydroxy-L-valine	151.984	204.324	190.473	318.902	1315.81	830.44	156.413	180.924	216.653	143.862	107.443	139.537	218.681	222.763	207.044	218.203	164.738	223.686	236.439	103.281	156.855	168.525	107.156	161.151	123.292	75.4426	106.169	2.15374	0.156838	1.0697	unchanged	2.17264	0.156014	1.17171	unchanged	0.518728	0.146284	0.882559	unchanged	0.0962717	0.539008	0.464715	unchanged	-0.0188956	0.923455	0.0764846	unchanged	0.730495
neg_4522	(6Z,9Z,12Z,15Z,18Z,21Z)-Tetracosahexaenoyl-CoA	45.8718	0	0	0	85.735	0	264.522	0	22.4846	3772.79	853.458	977.187	1001.36	126.945	223.351	2925.7	401.297	88.7819	1398.47	2715.02	2500.34	25.6142	1665.47	0.203544	4349.6	3409.27	5324.75	-1.74313	0.518309	0.508261	unchanged	0.902276	0.708862	0.316864	unchanged	-2.95156	0.00824985	1.20906	down	-1.33748	0.52953	0.476518	unchanged	-2.64541	0.443623	0.645055	unchanged	-2.05158
neg_4553	Histidinyl-Cysteine	2856.97	3282.19	3683.49	2848.29	2559.06	2559.19	4227.16	3911.19	4140.03	2500.05	2674.87	2932.98	2254.73	2102.32	2381.57	3673.34	3279.99	3664.98	2602.75	2173.39	2259.97	1758.93	1934.68	1783.91	4497.21	4107.4	4077.53	-0.624093	0.000439302	1.41828	down	-0.302157	0.107418	1.21105	unchanged	-1.2112	0.000977212	1.30017	down	-0.65603	0.00226149	1.3418	down	-0.321936	0.0602168	1.28916	unchanged	-0.266874
neg_4567	2-Methoxyestradiol	228.353	140.754	250.656	707.13	8.29628	182.124	5204.6	1356.65	1556.46	1668.86	316.033	252.144	7391.76	927.014	505.741	19538.7	223.818	141.75	1010.54	7489.14	1062.96	39.465	3530.08	53.3879	2854.44	10659.5	11853.5	-3.17701	0.191335	0.994182	unchanged	0.534277	0.703987	0.333417	unchanged	-2.80775	0.10914	0.997423	unchanged	-1.17349	0.633366	0.362786	unchanged	-3.71128	0.183641	1.0759	unchanged	1.97993
neg_4589	(S)-3-Sulfolactate	1123.72	1206.98	1184.45	1228.37	1146.2	1281.95	1261.39	1356.68	1844.83	955.901	1103.11	1018.7	1336.03	1247.38	1213.92	1235.52	969.684	1244.81	1196.06	1005.51	1063.04	918.171	1018.31	1005.4	1509.47	1695.25	1197.28	-0.28751	0.27301	0.845559	unchanged	0.0568855	0.379363	0.710539	unchanged	-0.581422	0.0726653	1.11913	unchanged	0.138385	0.330093	0.702354	unchanged	-0.344396	0.220841	0.995859	unchanged	0.303127
neg_4590	Homoisocitrate	591.943	806.89	838.252	891.148	869.43	795.564	572.335	559.004	623.519	339.038	543.812	476.844	649.268	699.172	576.742	571.882	289.904	397.083	512.779	330.956	335.214	325.079	335.589	353.081	336.295	198.999	301.324	0.542614	0.00259623	1.39676	up	0.192349	0.302561	0.853024	unchanged	0.277059	0.286477	0.747136	unchanged	0.612867	0.0978337	1.0713	unchanged	0.350266	0.167074	1.07957	unchanged	0.501712
neg_4617	1,4-Dihydroxy-2-naphthoyl-CoA	2298.95	4453.13	3584.82	1936.02	851.292	2609.28	1108.71	2837.21	1260.23	203.42	774.47	282.31	87.8025	129.011	142.198	148.368	1718.61	777.047	123.286	632.653	324.48	1025.63	392.869	1028.07	628.546	828.673	751.915	0.0518303	0.936926	0.0594016	unchanged	-0.937684	0.114108	1.12455	unchanged	0.147282	0.748556	0.226416	unchanged	-2.88063	0.236889	0.879905	unchanged	0.989515	0.110935	1.09029	unchanged	-1.81155
neg_4643	3-Hydroxy-L-kynurenine	1572.97	1505.54	2072.73	1623.2	2042.28	1915.13	1867.15	1752.4	2247.46	316.591	409.27	568.938	267.592	322.276	383.445	523.599	360.868	489.149	419.439	246.699	375.667	229.389	129.579	202.141	436.148	246.175	400.496	-0.0722039	0.64984	0.341879	unchanged	0.115502	0.550925	0.495027	unchanged	-0.948441	0.0771854	1.04806	unchanged	-0.497003	0.0986763	1.02848	unchanged	-0.187706	0.365769	0.694198	unchanged	-0.411752
neg_4650	Wedelolactone	8174.51	8140.57	9140.75	11620.5	10041.7	11927.4	10391.6	9921.09	11067.3	4780.46	5205.19	5567.38	9045.23	7797.91	8492.58	5982.47	4839.85	6332.16	5063.87	3972.28	4221.9	5162.57	5837.88	5166.3	4588.69	5201.14	3778.94	0.0981727	0.349333	0.695317	unchanged	0.400018	0.0248137	1.41314	unchanged	0.252738	0.159299	0.890689	unchanged	0.562588	0.0102423	1.26755	unchanged	-0.301845	0.0133991	1.37579	unchanged	0.703978
neg_4748	Angelicin	777.333	810.795	938.965	767.748	688.873	700.087	615.006	622.821	756.028	115.079	219.277	132.917	191.598	198.863	150.468	198.997	90.4304	190.056	151.208	71.1288	41.4533	83.3557	133.167	128.723	72.6369	100.391	74.1922	0.113271	0.371424	0.671223	unchanged	-0.228648	0.112544	1.17536	unchanged	0.48183	0.167201	0.864674	unchanged	0.173959	0.630069	0.357472	unchanged	0.341919	0.0576741	1.21266	unchanged	0.211175
neg_4922	UDP	1897.2	8075.89	3184.39	2020.89	2708.2	2305.39	4311.44	7717.26	5058.95	2442.82	10676.1	2397.13	2301.18	1808.05	1918.68	4533.42	2017.83	4318.99	3716.22	3877.89	2075.29	1677.5	4788.24	4023.45	3857.98	3149.84	3705.19	-1.28044	0.0784209	1.22311	unchanged	-0.903367	0.391517	0.748839	unchanged	-0.0304611	0.94454	0.0615256	unchanged	-0.850653	0.179241	0.969421	unchanged	-0.377071	0.583529	0.441114	unchanged	-1.36403
neg_4987	Propanoate	62.2021	52.1595	53.9927	66.5729	30.5381	40.5511	57.4628	72.634	73.2616	51.4399	43.1427	28.6049	54.0908	40.2255	40.915	48.5305	35.0623	45.5799	49.6425	58.2982	43.746	37.5287	44.0037	37.9397	68.8286	78.0013	54.0893	-0.562893	0.167293	0.975647	unchanged	-0.290369	0.444576	0.657863	unchanged	-0.749942	0.0499996	1.1536	unchanged	0.0661284	0.756884	0.222792	unchanged	-0.272524	0.140284	1.05877	unchanged	0.134573
neg_5035	CDP-ribitol	8808.82	17073.2	16424.1	8178.87	7087.15	7093.8	4134.81	6143.49	7195.16	1107.81	1504.66	1354.27	2040.31	1752.48	1884.25	1888.39	1472.87	1913.93	1679.63	1260.67	1281.82	1184.31	1293.3	1199.87	1753.16	1805.62	1392.35	0.355744	0.203534	0.930881	unchanged	-0.919959	0.126592	1.22714	unchanged	-0.429042	0.0737928	1.10681	unchanged	0.105917	0.473639	0.51405	unchanged	1.2757	0.0766611	1.26065	unchanged	0.517185
neg_5133	Aminopyrrolnitrin	408.949	1134.69	771.574	548.765	643.186	587.435	646.907	1348.52	1252.12	429.546	1115.02	488.758	612.839	555.072	718.699	1255.92	484.914	1073.81	749.768	792.99	518.506	290.89	688.951	570.55	832.955	772.555	718.354	-0.867969	0.15367	1.06997	unchanged	-0.379766	0.484378	0.613808	unchanged	-0.583893	0.152624	0.955771	unchanged	-0.577159	0.313902	0.75494	unchanged	-0.488203	0.363832	0.691143	unchanged	-0.108045
neg_5139	ADP-ribose	17275.3	16011.9	18136.5	10634.4	8719.83	10458	8046.89	6602.64	7223.11	15460.4	11928.1	17567.4	16351.1	16513.5	18580.8	57526.2	55153.3	36869.3	13782	12637.9	15918.9	8732.76	7880.01	7181.17	69244.8	72958.2	71461.8	0.446778	0.0285812	1.25983	unchanged	-0.786525	0.00115284	1.53187	down	-3.16668	3.85556e-05	1.30816	down	-1.5395	0.0362176	1.27888	unchanged	1.2333	0.000400827	1.50365	up	0.194537
neg_5148	2',3'-Cyclic UMP	2951.23	2913.9	3024.57	3504.27	2525.79	2593.8	2550.67	2793.24	2712.07	2144.51	2722.36	2376.43	3947.12	3231.18	3544.69	2454.59	1698.42	3088.63	3044.09	2313.85	1896.3	2204.4	2956.59	2273.75	1925.48	1632.1	1528.68	0.0982711	0.612711	0.405974	unchanged	-0.0438038	0.805655	0.220045	unchanged	0.547675	0.0632755	1.08261	unchanged	0.566319	0.0829118	1.0854	unchanged	0.142075	0.0426676	1.32537	unchanged	0.56599
neg_5404	2-Hydroxycyclohexane-1-carboxyl-CoA	7.88438	453.666	20.4163	14.3408	849.628	13.7061	3.05838	140.384	131.695	4.17367	11.682	420.645	11.4324	37.7966	525.253	32.2115	283.646	1201.65	80.7247	2.59858	67.4638	494.9	0.683747	220.965	65.5509	0	48.1367	1.67354	0.547143	0.483813	unchanged	0.864753	0.703103	0.323246	unchanged	2.65599	0.294142	0.752527	unchanged	-1.40137	0.484912	0.511998	unchanged	0.808785	0.690526	0.336626	unchanged	0.396278
neg_5450	Oxalureate	1860.62	2951.08	2331.03	7927.07	6907.97	7696.89	3739.59	3568.69	3597.29	2433.73	2294.46	2777.69	7709.54	8561.17	9456.56	4093.01	4379.49	3811.32	2879.23	2019.44	2547.39	2477.12	2402.97	2354.43	4855.73	3881.68	3931.92	1.04691	0.00519964	1.42488	up	1.65742	0.000314549	1.55287	up	-0.808371	0.0279309	1.23589	unchanged	1.06654	0.00750305	1.34067	up	-0.610518	0.054354	1.35396	unchanged	1.77721
neg_5454	Tiopronin	27494.7	34332.2	30887.2	34198.3	45319.6	46324.1	30856.5	30760	32460.7	25261.5	27625.2	30362.3	40548.9	38056.1	40628	28433.2	23278.1	28845.1	36355.4	25624.5	27850.5	22587.7	24408.7	21467.4	26455.7	21379.9	22312.6	0.419698	0.10961	1.15945	unchanged	0.440753	0.0860398	1.23814	unchanged	-0.0350639	0.77243	0.2004	unchanged	0.565713	0.00862065	1.316	up	-0.0210556	0.842639	0.16576	unchanged	0.518278
neg_5458	2-Hydroxy-3-keto-5-methylthiopentenyl-1-phosphate	2748.8	2478.93	2544.93	1524.59	1288.82	1179.8	1821.88	2111.52	1531.81	3060.41	2499.38	2799.38	1189.14	905.804	1204.28	1617.79	1755.46	1574.67	1860.16	2284.17	2146.37	1972.95	1565.94	1872.06	1190.79	1167.89	1368.65	-0.452725	0.079637	1.12963	unchanged	-0.960858	0.000804357	1.5437	down	0.537738	0.0266918	1.17478	unchanged	-0.584696	0.0142236	1.27745	unchanged	0.508133	0.0275369	1.36959	unchanged	-1.34123
neg_5463	15-deoxy-Δ12,14-Prostaglandin A2	0	0	0	0	0	0	1711.94	198.75	358.067	1037.12	59.2489	79.6041	2203.99	618.457	295.244	9324.44	152.724	65.9366	68.3144	0	200.376	10.9627	161.27	0.530247	1029.35	1774.65	2444.9	#DIV/0!	0.25586	0.893825	unchanged	0		0	unchanged	-4.92515	0.0516412	1.17519	unchanged	-1.61398	0.559944	0.449206	unchanged	#DIV/0!	0.25586	0.942263	unchanged	1.40662
neg_5469	7-Methylthioheptyl glucosinolate	2456.18	2453.18	2472.65	11689.1	8192.77	9754.54	2225.33	2108.32	2135.02	3758.15	2867.1	4419.35	14782.7	11180.8	16108.2	2444.09	2768.96	2072.96	6304.38	4687.79	6796.64	11224.4	9760.93	9456.64	4449.53	4016.81	3735.66	2.19583	0.016622	1.3963	unchanged	2.00528	0.0180766	1.51996	unchanged	1.31894	0.00362016	1.2888	up	2.52965	0.0144199	1.33402	unchanged	0.190545	0.0114571	1.48015	unchanged	1.92951
neg_5510	3-Methylthiopropyl-desulfoglucosinolate	2.29288	1.12524	5.01658	20.098	373.278	5.67252	0	8.2336	16.6005	1.13932	15.544	4.42684	0.813622	11.8211	53.9383	0	28.4225	77.7512	20.321	3.65524	4.89606	48.6747	1.68033	31.2828	0.687167	9.3971	2.80243	4.00617	0.40841	0.66398	unchanged	5.56408	0.391931	0.751188	unchanged	2.66335	0.234053	0.831641	unchanged	-0.673416	0.663174	0.317086	unchanged	-1.55791	0.372568	0.737762	unchanged	1.657
neg_5550	Oxalosuccinate	5064.37	5778.08	5204.69	5429.58	4652.18	5179.7	10809.3	10710.3	10401.5	7747.01	5820.94	8789.33	10437.9	10333.4	9941.08	10532.3	11473.8	9841.83	8923.5	6785.47	9119.88	8467.57	6410.9	7093.32	7497.43	8056.93	6259.92	-1.06462	0.000196693	1.4371	down	-0.0724217	0.454569	0.604253	unchanged	0.0103799	0.951162	0.0484901	unchanged	-0.0523775	0.513609	0.488587	unchanged	-0.992199	0.000168316	1.51421	down	0.458076
neg_5574	3-Hydroxypimeloyl-CoA	623.033	518.687	702.311	913.132	428.096	460.482	369.762	224.725	254.566	1258.56	932.585	1312.14	1656.83	1107.36	1804.54	691.466	881.4	1002.51	1230.77	764.672	1162.96	1356.22	921.166	981.574	481.093	652.247	401.186	1.08544	0.172479	1.00837	unchanged	-0.0334943	0.938475	0.0685825	unchanged	1.08662	0.0323785	1.15812	unchanged	0.827005	0.0718145	1.13087	unchanged	1.11894	0.00940704	1.40303	up	0.383082
neg_5644	Pinosylvin	283.26	242.093	181.963	733.859	505.616	290.18	0.0135352	29.9668	17.6949	5.29125	14.8938	13.0328	0	12.6916	24.7489	0	19.2643	69.9114	0.797697	0	0	73.8761	1.77558	30.4138	47.6663	4.4811	49.7579	5.00382	0.060506	1.28079	unchanged	1.11278	0.160077	1.13574	unchanged	0.0577254	0.95973	0.0397921	unchanged	-1.25205	0.502139	0.501265	unchanged	3.89104	0.0120547	1.46539	unchanged	0.172639
neg_5663	UDP-2,3-diacetamido-2,3-dideoxy-alpha-D-glucuronate	3674.38	5522.36	4668.32	9207.13	8251.92	7377.61	554.985	1243.68	1840.91	5475.8	4970.4	5526.21	20539.6	16558.7	17515.9	741.384	805.525	957.03	7850.6	4507.77	7689.98	12590.6	8262.91	12048.6	1421.09	1257.16	1188.04	2.77063	0.00069544	1.4201	up	0.841017	0.00822956	1.45706	up	3.08916	0.0189974	1.25903	unchanged	4.44701	0.00464176	1.36466	up	1.92961	0.00864093	1.42185	up	1.7737
neg_5737	2-Hydroxy-2,4-pentadienoate	819.93	867.661	855.17	1113.7	746.281	962.814	957.436	976.162	989.859	849.629	854.434	877.171	1226.86	911.833	1106.53	964.872	1043.65	861.435	927.254	852.522	889.216	864.622	843.228	653.669	1636.15	1491.66	1325.31	-0.0505505	0.783196	0.222651	unchanged	0.150728	0.474303	0.625751	unchanged	-0.915101	0.00438227	1.24335	down	0.17729	0.317868	0.69977	unchanged	-0.201278	0.00306504	1.4683	down	0.330257
neg_5743	3-Methylindolepyruvate	5423.54	5996.58	6336.18	3102.08	2737.94	2533.6	230.868	401.058	457.919	5522.29	5100.69	7070.58	2733.87	2738.77	2640.09	190.047	88.1172	234.72	7508.48	5134.92	7582.58	1058.97	1302.47	1292.6	119.744	176.442	73.1245	2.94173	0.00160136	1.42791	up	-1.08441	0.00132071	1.5451	down	3.30659	0.00216875	1.29196	up	3.98348	2.96587e-06	1.37654	up	4.02614	0.00133184	1.51384	up	-1.12496
neg_5819	Xanthosine 5'-phosphate	9505.47	10544.9	10688.6	7321.49	5555.7	5574.36	7430.32	7240.81	7986.96	5349.66	7125.41	6649.71	3823.64	3250.43	3386.72	4454.9	3376.72	3357.34	2523.05	2615.59	2391.73	1601.19	2229.27	1789.15	1814.34	1647.59	1799.89	-0.296285	0.125971	1.07467	unchanged	-0.736327	0.00681955	1.49299	down	0.0949092	0.592801	0.385693	unchanged	-0.0970839	0.590233	0.401591	unchanged	0.440043	0.00650511	1.44772	up	-0.870451
neg_5823	Betanin	10.6784	58.1015	35.6381	14.1277	264.385	0	18.0262	119.306	45.722	0.288018	0	8.24538	3.50501	35.2319	23.3723	17.0792	83.2857	45.2863	13.9778	7.31018	16.6643	37.789	12.8816	20.2624	12.0809	13.2828	1.15204	0.605474	0.754121	0.247543	unchanged	1.41537	0.570312	0.499451	unchanged	1.4196	0.173215	0.875196	unchanged	-1.22964	0.285524	0.750752	unchanged	-0.809901	0.491181	0.55659	unchanged	2.86361
neg_5837	P1,P4-Bis(5'-uridyl) tetraphosphate	397.685	872.752	622.478	895.37	714.34	825.095	303.955	810.508	712.098	282.383	658.55	241.53	595.07	570.855	423.342	521.674	267.028	310.6	370.269	508.594	281.342	180.492	661.608	303.118	812.383	628.264	528.278	0.414676	0.320946	0.760287	unchanged	0.363197	0.319393	0.82414	unchanged	-0.781785	0.192288	0.832846	unchanged	0.531773	0.170815	0.895766	unchanged	0.0514791	0.920148	0.0835574	unchanged	0.426566
neg_5866	S-Methyl-5-thio-D-ribose 1-phosphate	574.097	645.555	587.624	915.504	664.039	728.875	613.685	661.711	688.011	620.787	681.37	477.495	850.195	739.279	693.79	556.501	566.69	514.798	560.332	687.916	544.033	391.767	699.629	521.259	1319.4	1027.59	950.864	0.233545	0.26323	0.854234	unchanged	0.353088	0.148551	1.14676	unchanged	-1.03209	0.0190095	1.16829	unchanged	0.479172	0.0327535	1.25358	unchanged	-0.119542	0.16724	0.978575	unchanged	0.359503
neg_5900	Ureidoacrylate	823.897	1015.37	968.273	1818.24	1405.45	1671.63	877.735	941.724	1010.5	560.882	592.013	632.297	1048.65	939.38	1005.95	516.389	582.733	534.482	578.483	509.812	643.132	667.604	560.847	553.435	646.71	680.786	606.273	0.790625	0.021338	1.35489	unchanged	0.802095	0.0154877	1.47041	unchanged	-0.11801	0.315882	0.655958	unchanged	0.874006	0.000701992	1.35938	up	-0.01147	0.919957	0.080415	unchanged	0.745985
neg_5912	Hibifolin	613.916	786.715	704.3	733.292	591.082	786.138	505.855	503.629	613.127	433.36	486.793	377.728	605.551	598.634	624.232	296.016	274.862	336.728	369.458	335.475	333.888	285.947	413.544	355.262	432.71	388.11	438.671	0.379277	0.0894052	1.105	unchanged	0.0038198	0.981838	0.0186323	unchanged	-0.255933	0.197192	0.851871	unchanged	1.01046	0.00103311	1.36636	up	0.375457	0.0653017	1.20817	unchanged	0.494437
neg_5951	UMP	3261.26	3804.69	3982.65	4171.92	3398.16	4248.6	3851.89	3897.17	3743.1	3878.18	3825.88	4029.82	5994.26	5121.71	5249.98	4281.52	3901.29	4024.8	5512.42	4215.21	4537.8	4248.69	3910.8	3543.33	5778.86	5432.48	4413.98	0.0404198	0.729056	0.279614	unchanged	0.0972048	0.503116	0.546042	unchanged	-0.41703	0.0664535	1.06881	unchanged	0.422915	0.0235863	1.26744	unchanged	-0.056785	0.568608	0.48021	unchanged	0.480016
neg_5992	Acetoacetate	5725.07	6248.51	6193.09	6832.68	6300.86	8330.3	12474.6	11307.6	11112	9749.12	9216.52	10627.6	18798.7	17453.4	18129.8	11738.2	13636	11650.9	11512	5962.5	9480.6	13366.7	13606.4	11883	15383.6	9815.89	11260.1	-0.701078	0.00538414	1.37034	down	0.240614	0.206612	1.03684	unchanged	0.0918428	0.686407	0.293628	unchanged	0.554622	0.00337634	1.33351	up	-0.941692	0.00230767	1.50124	down	0.877857
neg_5995	8-Dehydroxythienamycin	178.227	116.338	250.656	696.215	755.672	498.092	227.395	70.9495	150.816	40.2708	5.34324	6.4556	53.4162	40.3749	23.2632	74.6731	47.561	46.5831	30.1768	45.2848	22.0255	19.3756	78.0723	40.9062	50.1138	48.0515	44.2136	2.11815	0.00958896	1.35812	up	1.83855	0.0132761	1.47728	unchanged	-0.041371	0.944899	0.0519965	unchanged	-0.528284	0.245611	0.775986	unchanged	0.279607	0.619927	0.392503	unchanged	1.16866
neg_6010	UDP-glucuronate	519.446	651.413	363.563	358.243	248.749	371.773	854.522	1187.44	1404.65	776.385	674.221	364.964	262.603	147.189	188.771	660.989	420.557	519.828	283.017	269.797	254.11	223.754	318.847	174.053	512.526	1189.58	445.185	-1.81614	0.0299581	1.33895	unchanged	-0.64866	0.142382	1.12049	unchanged	-1.58317	0.179265	0.916958	unchanged	-1.41974	0.0247873	1.2516	unchanged	-1.16748	0.03834	1.32329	unchanged	-1.60085
neg_6011	UDP-2-acetamido-3-amino-2,3-dideoxy-alpha-D-glucuronate	1115.76	1567.31	1356.17	2469.07	1982.9	2231.35	1082.65	1464.81	1366.25	1096.54	1670.13	1319.89	2247.83	2161.35	1959.76	1177.46	1006.88	962.728	1371.5	1357.94	1092.76	1386.33	1612.43	1155.25	2088.68	1942.14	1642.3	0.772029	0.00777595	1.34378	up	0.726482	0.0101604	1.44461	unchanged	-0.449637	0.0530265	1.04887	unchanged	1.01704	0.000778313	1.35088	up	0.0455467	0.82157	0.184477	unchanged	0.640165
neg_6069	4,8-Dihydroxyquinoline	460.547	519.346	522.028	828.901	683.494	707.348	95.5534	122.593	174.356	578.032	512.84	565.113	1412.31	1155.6	1107.91	103.958	79.8341	80.2514	773.998	423.522	620.236	798.031	577.555	721.814	97.7435	82.2107	101.853	2.49962	0.00126226	1.42409	up	0.563584	0.0201179	1.45648	unchanged	2.89582	0.0107136	1.28036	unchanged	3.79922	0.00653494	1.35896	up	1.93604	0.000301102	1.50088	up	1.15038
neg_6114	alpha-D-Ribose 1-phosphate	577.261	751.288	685.267	723.863	637.983	662.312	602.659	662.437	669.647	759.677	668.103	689.707	953.989	851.798	838.97	736.136	620.217	591.698	972.99	695.749	755.172	784.289	785.873	732.049	663.72	663.524	598.255	0.0651797	0.421965	0.592082	unchanged	0.00739036	0.955472	0.0467123	unchanged	0.257787	0.0121251	1.2006	unchanged	0.441103	0.0165196	1.23484	unchanged	0.0577894	0.668051	0.356648	unchanged	0.320782
neg_6193	Cyclohexa-1,5-diene-1-carbonyl-CoA	1.40794	90.6079	22.1073	0.290869	1280.58	34.0653	4.09781	121.728	35.0364	0	1.57788	50.2164	2.85593	0.0726245	143.64	0.260335	74.3147	891.759	1.32012	1.91901	0.434061	79.3382	4.06914	40.2202	0.265798	0	0.358025	3.0311	0.45772	0.597186	unchanged	3.52633	0.442385	0.675892	unchanged	7.63065	0.199862	0.901934	unchanged	-2.72095	0.440411	0.587901	unchanged	-0.49523	0.744176	0.260472	unchanged	1.50071
neg_6194	GDP	930.979	728.075	829.101	878.444	320.863	728.784	1071.36	766.429	587.123	1700.93	1167.18	699.176	1782.82	495.391	529.724	1377.69	805.856	538.192	1265.64	1080.09	1108.92	1345.8	802.825	697.224	897.536	572.501	724.636	-0.33076	0.491734	0.512559	unchanged	-0.367904	0.382218	0.737386	unchanged	0.374852	0.403699	0.588221	unchanged	0.0449803	0.956742	0.0385142	unchanged	0.0371439	0.900143	0.103209	unchanged	-0.345316
neg_6205	CDP-4-dehydro-6-deoxy-D-glucose	1012.33	1033.08	996.163	1260.44	904.168	1518.66	2090.73	1761.62	1712.71	1167.54	1146.95	1250.77	1962.41	2165.2	1535.33	2189.56	2052.61	1571.62	1535.67	1521.74	1373.27	1044.14	1396.29	896.924	1811.32	1774.8	1609.13	-0.59541	0.0507406	1.19249	unchanged	0.276167	0.352704	0.810106	unchanged	-0.638487	0.0375067	1.15709	unchanged	-0.0379289	0.858086	0.12957	unchanged	-0.871578	0.0186683	1.46377	unchanged	0.667547
neg_6227	3-Dehydroshikimic acid	716.765	697.472	866.849	913.644	730.849	1002.29	400.717	249.855	317.497	101.783	140.216	71.2933	77.3018	97.1036	95.9256	76.434	60.1445	72.0483	84.7974	124.196	82.2981	80.5694	76.4866	55.1511	66.7044	58.0135	52.108	1.45106	0.0079082	1.37259	up	0.214516	0.282922	0.8445	unchanged	0.263143	0.277297	0.735768	unchanged	0.373802	0.0674164	1.08404	unchanged	1.23654	0.0036291	1.45005	up	-0.212784
neg_6230	5-Methyl-2-thiouridine	293.825	568.303	420.531	708.549	436.386	518.929	542.574	479.98	475.152	292.295	314.511	276.125	672.005	739.181	538.458	306.744	549.319	337.72	292.076	267.113	329.713	404.408	398.954	291.337	530.386	580.668	446.171	0.151784	0.56746	0.454819	unchanged	0.375401	0.32394	0.770435	unchanged	-0.508445	0.0458918	1.06518	unchanged	0.70767	0.0629339	1.09676	unchanged	-0.223617	0.464805	0.606163	unchanged	1.14284
neg_6244	GDP-4-dehydro-3,6-dideoxy-alpha-D-mannose	1742.06	1674.01	2056.45	1295.36	1240.48	1798.86	3718.28	3580.87	4273.6	242.638	355.508	205.514	112.226	109.607	121.509	521.13	410.249	314.439	56.4682	143.148	140.344	133.556	194.704	22.3147	313.332	249.133	258.732	-1.41673	0.00108442	1.4062	down	-0.336274	0.160616	1.04572	unchanged	-1.22801	0.0743464	1.06738	unchanged	-1.85937	0.0367983	1.28106	unchanged	-1.08045	0.00302237	1.48007	down	-1.22693
neg_6290	2-Aminovalienone	779.722	731.656	406.757	106.579	87.8523	10.4777	69.812	40.5098	73.654	0	0	13.6877	0	0	0	2.29189	0	0	23.0864	0	17.3888	0	7.16285	0	53.2107	13.1204	50.1381	0.155471	0.840133	0.16137	unchanged	-3.22665	0.0331559	1.45243	unchanged	-4.02327	0.100962	1.06371	unchanged	#DIV/0!	0.42265	0.618973	unchanged	3.38212	0.0377624	1.40926	unchanged	#DIV/0!
neg_6293	2-Succinyl-5-enolpyruvyl-6-hydroxy-3-cyclohexene-1-carboxylate	652.064	743.353	755.803	924.216	737.814	856.394	745.137	724.724	740.423	885.327	761.9	774.718	1341.65	1062.03	1116.76	866.696	708.732	687.538	1068.47	706.109	739.231	807.899	790.45	657.632	829.872	873.332	701.704	0.18829	0.198652	0.987325	unchanged	0.227366	0.141882	1.09272	unchanged	-0.0922271	0.517828	0.423636	unchanged	0.637542	0.0199843	1.23651	unchanged	-0.0390767	0.610565	0.43081	unchanged	0.539592
neg_6313	Cycloserine	236.958	287.43	245.427	39.2348	44.8707	49.2827	137.418	195.761	154.355	8.0356	13.6042	15.1052	18.0206	36.3728	16.2864	0	19.6426	21.3131	20.7617	0	23.4071	15.9327	0	8.59807	11.7516	0.979356	40.5648	-1.86987	0.0185898	1.38372	unchanged	-2.52888	0.00425024	1.55871	down	-1.11943	0.512316	0.461165	unchanged	0.787234	0.350953	0.646699	unchanged	0.659007	0.0160116	1.3642	unchanged	0.943749
neg_6328	Epithienamycin E	5406.99	4012.31	4275.9	3772.38	2195.41	3801.16	6005.55	4355.66	4038.88	1244.43	1173.04	1524.71	1175.67	1108.36	1236.7	1207.86	1205.67	978.338	724.165	799.031	817.521	488.094	578.351	425.289	1121.59	1259.65	995.176	-0.559804	0.130082	0.997599	unchanged	-0.487396	0.130407	1.09208	unchanged	-1.1785	0.00453901	1.25838	down	0.0537984	0.648056	0.33732	unchanged	-0.0724073	0.769891	0.238689	unchanged	-0.163116
neg_6330	CDP-Ethanolamine	778.186	495.564	484.875	992.644	185.53	327.156	811.113	533.033	495.259	286.752	347.141	337.755	388.418	239.097	305.984	289.637	309.712	223.668	238.35	261.158	182.99	313.205	263.298	194.619	354.988	244.455	310.833	-0.289159	0.709359	0.293625	unchanged	-0.224368	0.775389	0.248641	unchanged	-0.239345	0.380232	0.566619	unchanged	0.181725	0.513684	0.471653	unchanged	-0.0647913	0.855183	0.148879	unchanged	-0.0577866
neg_6331	dTDP-4-oxo-2-deoxy-alpha-D-pentos-2-ene	157.05	1029.01	321.6	298.977	267.416	356.077	263.033	879.946	625.141	277.985	557.691	155.372	318.699	204.059	164.796	274.482	196.602	262.242	169.888	208.568	165.454	104.655	226.882	116.028	1010.68	576.909	503.389	-0.938642	0.254515	0.88735	unchanged	-0.708738	0.542161	0.538725	unchanged	-2.22401	0.0667693	1.12663	unchanged	-0.0929822	0.788677	0.200896	unchanged	-0.229904	0.80252	0.200539	unchanged	-0.527483
neg_6379	O-Phospho-L-serine	2224.91	2612.24	2484.51	1506.12	1055.32	1424.02	1579.41	2453.68	1854.49	1550.79	3324.52	1536.35	1663.36	1273.36	1325.85	1627.34	905.681	1510.7	1863.56	2825.15	1249.89	951.342	2602.38	1468.63	6611.33	6694.8	5683.73	-0.562932	0.117186	1.06061	unchanged	-0.877427	0.00389015	1.50006	down	-1.91879	0.00237991	1.27005	down	0.0760418	0.792787	0.192002	unchanged	0.314495	0.196957	0.985053	unchanged	-0.588973
neg_6402	4-Amino-5-hydroxymethyl-2-methylpyrimidine diphosphate	129.443	293.903	333.343	101.285	49.8485	262.504	60.1653	335.266	232.188	275.322	418.32	122.495	336.779	231.029	177.827	975.037	135.997	148.522	469.09	611.683	186.265	47.2425	666.289	70.8735	522.555	499.045	784.633	-0.601523	0.527247	0.473594	unchanged	-0.871334	0.270316	0.847513	unchanged	-1.20331	0.229736	0.790994	unchanged	-0.756374	0.60183	0.403964	unchanged	0.269812	0.695185	0.316604	unchanged	-0.130341
neg_642	2,4-Dihydroxyhept-2-enedioate	1923.18	1791.01	2118.7	2189.27	1605.3	1898.46	1282.39	1232.94	1228.59	1427.85	1634.43	1253.44	2439.92	2080.02	1637.59	730.623	475.97	600.768	1713.51	1685.03	1011.18	847.022	1234.37	747.023	357.72	311.192	341.07	0.604647	0.0597872	1.27986	unchanged	-0.0350134	0.824497	0.188828	unchanged	1.48566	0.0540723	1.17974	unchanged	1.76847	0.0173175	1.30616	unchanged	0.63966	0.0157484	1.46513	unchanged	0.512755
neg_6427	(S)-3-Hydroxyoctanoyl-CoA	1.07567	409.707	45.6962	27.5179	22977.2	87.7387	0	0	13.1036	0	0	0	0	10.4251	42.7394	0	0.716319	285.322	0	3.28308	0	0.698719	0	32.1664	0	0	0	10.7832	0.419977	0.64861	unchanged	5.66073	0.427447	0.69843	unchanged	#DIV/0!	0.410248	0.581018	unchanged	-2.42767	0.500467	0.517105	unchanged	5.12251	0.371738	0.755982	unchanged	#DIV/0!
neg_6448	C20819	7260.69	8221.42	9164.76	6252.72	6062.24	6993.46	15844.3	15608.5	15123.6	9992.56	10639.1	11733.4	10122.3	9615.47	10466.8	17307.2	15895.5	17178.5	11635.3	9599.16	10264.3	9989.45	9054.16	7929.46	26528	21570.2	23544.2	-1.27037	2.64049e-05	1.43906	down	-0.352175	0.0638077	1.29274	unchanged	-1.40929	0.00391289	1.2807	down	-0.738121	0.000810745	1.36261	down	-0.918193	0.00226415	1.50177	down	-0.099669
neg_6451	7,2'-Dihydroxy-4'-methoxy-isoflavanol	12020.2	14273.7	13913.1	12475	10757.2	11581.6	22433.7	21469.5	20984.2	17233.5	18512.8	19880.8	24407.3	20733.3	22977	24878.5	23648.2	23045.9	20235.2	16594.7	19201.2	20321.6	19081.6	17666.1	35999.9	29761.5	27633.4	-0.898282	0.000122521	1.4313	down	-0.207789	0.111453	1.14114	unchanged	-0.710627	0.0314966	1.2004	unchanged	-0.0713795	0.408103	0.599825	unchanged	-0.690492	0.00136837	1.49174	down	0.292237
neg_6480	N-Phospho-D-lombricine	2974.57	3380.85	3592.14	1611.27	1237.12	1680.71	7687.77	5712.05	6318.98	4121.32	3609.63	4094.53	3528.84	2633.5	3103.23	6829.71	6011.02	5969.59	5961.48	4953.04	5779.43	2867.52	3125.56	2876.91	6472.24	5880.48	6100.66	-2.12228	0.0099433	1.40436	down	-1.13512	0.00181321	1.52795	down	-1.05688	0.000568632	1.30016	down	-1.02157	0.00115751	1.34072	down	-0.987157	0.0227025	1.42446	unchanged	-0.351948
neg_6485	dTDP-5-dimethyl-L-lyxose	4291.45	4452.59	4463.26	1364.9	1314.16	1539.32	7234.08	6685.54	5681.14	5665.17	5176.26	6256.46	5640.72	4984.98	5257.61	7547.67	6914.46	7104.97	5808.67	4600.99	5304.83	4963.49	4046.02	3991.33	10556.6	8374.26	8597.39	-2.21615	0.00678367	1.42118	down	-1.64658	6.51115e-06	1.57316	down	-1.08231	0.00971792	1.24833	down	-0.44132	0.00208806	1.32709	down	-0.569573	0.0408503	1.39748	unchanged	-0.106307
neg_6516	(3S,4R)-3,4-Dihydroxycyclohexa-1,5-diene-1,4-dicarboxylate	9033.93	10241.8	9149.19	5703.3	5242.06	7559.15	17623.5	18692.7	17262.2	22768.3	20235.9	23885	32265.9	30784.6	29160	31964.8	32983.9	29352.9	32407.9	25327.5	27433.5	27963.7	24609.9	23322.9	38463.3	34217.3	29442.1	-1.53378	0.000462422	1.42923	down	-0.619277	0.0248025	1.4165	unchanged	-0.428199	0.0583071	1.08215	unchanged	-0.0323522	0.646635	0.330606	unchanged	-0.914498	0.000140433	1.50661	down	0.463156
neg_6517	Indolylmethylthiohydroximate	414.025	531.023	461.011	576.578	495.877	634.542	755.311	780.553	687.239	897.01	658.459	843.341	1259.92	1120.27	1020.91	1250.9	1173.41	1018.15	1232.59	884.052	924.405	1025.03	880.46	792.646	1423.1	1198.49	955.263	-0.381114	0.0296387	1.2555	unchanged	0.279803	0.131425	1.08672	unchanged	-0.406727	0.149652	0.907029	unchanged	-0.0174376	0.894295	0.0977498	unchanged	-0.660917	0.00390467	1.44692	down	0.503682
neg_6523	Inosine	1325.64	35532.9	2234.95	1512.87	717768	4031.73	1042.22	11407	5189.75	679.855	1876.47	16484.5	846.79	1387.36	8907.75	610.854	208650	821006	1148.44	794.449	1283.19	275473	637.234	161685	2256.12	812.164	1187.98	5.35778	0.427705	0.638202	unchanged	4.20962	0.439623	0.680275	unchanged	6.68453	0.211581	0.880796	unchanged	-6.53088	0.301689	0.781481	unchanged	1.14816	0.59488	0.448942	unchanged	-0.773097
neg_6530	dTDP-L-oleandrose	365.255	378.475	455.616	224.343	152.249	511.136	270.635	360.387	946.442	55.6021	313.941	606.368	674.201	575.138	1221.97	247.679	151.042	840.808	357.602	335.852	363.38	392.766	570.237	682.37	299.426	376.902	213.608	-0.829417	0.406309	0.623664	unchanged	-0.434058	0.445745	0.655909	unchanged	0.886642	0.0762554	1.02814	unchanged	0.995483	0.236535	0.785759	unchanged	-0.395359	0.613389	0.430591	unchanged	1.34045
neg_6531	dTDP-3-O-methyl-4-oxo-2,6-dideoxy-L-mannose	13963	14405.6	13025.8	11307.1	9863.76	12179.7	32450.6	29494.6	25288.8	46352.3	31836.5	45926.3	63293.3	56148.2	58503.6	62172.7	60935.5	57632.7	63053.3	43753.8	57291.9	53202.1	40130.7	42247.7	69451.6	59020.7	54572.2	-1.38718	0.00800893	1.40305	down	-0.311727	0.0369889	1.35908	unchanged	-0.433045	0.0578633	1.04095	unchanged	-0.0224911	0.731362	0.254166	unchanged	-1.07545	0.0152264	1.46588	unchanged	0.519753
neg_6536	3'-Amino-3'-deoxy-AMP	13.7342	52.3774	4.03676	0	110.684	0.0455161	28.8715	26.8899	35.653	16.8144	32.0537	118.169	10.2605	16.2441	99.6765	20.0206	70.922	249.601	41.2464	6.70633	24.5138	237.286	8.20129	83.3598	54.116	6.82455	24.9012	0.276541	0.877677	0.124933	unchanged	0.658553	0.758906	0.264551	unchanged	1.93766	0.352251	0.670677	unchanged	-1.43234	0.420775	0.590162	unchanged	-0.382012	0.680589	0.347733	unchanged	-0.40467
neg_6575	D-glycero-beta-D-manno-Heptose 1,7-bisphosphate	974.578	942.158	1110.04	594.339	516.941	708.997	994.892	757.627	860.657	132.611	267.646	257.161	133.486	156.871	308.521	145.921	190.231	146.831	120.781	67.2015	167.385	78.6293	57.1578	46.13	77.23	31.5177	34.8355	-0.521646	0.0426385	1.19905	unchanged	-0.733622	0.00619699	1.47379	down	0.341394	0.512872	0.455021	unchanged	0.310288	0.55875	0.442737	unchanged	0.211976	0.188972	0.951053	unchanged	-0.134548
neg_6578	Coenzyme M 7-mercaptoheptanoylthreonine-phosphate heterodisulfide	40.1201	367.193	39.9996	2.1317	436.444	31.7512	2.91859	94.6825	63.5058	8.22086	28.8387	68.3536	21.5203	49.6954	174.129	11.9446	30.3081	47.2957	21.8411	25.2663	38.0785	394.953	62.3629	225.378	21.1919	13.2459	17.3371	1.54565	0.540516	0.489908	unchanged	0.0723782	0.967723	0.0338469	unchanged	3.72091	0.159823	0.969818	unchanged	1.45407	0.383807	0.654596	unchanged	1.47327	0.476634	0.597049	unchanged	1.21875
neg_6581	dTDP-4-oxo-5-C-methyl-L-rhamnose	2083.24	3128.99	2652.87	13673.7	11329.1	15324.5	1128.77	1270.8	1432.16	3314.04	4393.23	3122.75	10358.9	8654.41	9253.71	1538.86	1519.61	1773.56	5750.53	4382.19	4680.71	4509.57	5148.71	4658.74	2327.77	2760.89	1838.65	3.39569	0.00866351	1.41772	up	2.35822	0.00795982	1.53868	up	1.04736	0.0024357	1.26551	up	2.54842	0.00333874	1.36621	up	1.03747	0.0383026	1.37852	unchanged	1.38409
neg_6606	dTDP-3-methyl-4-oxo-2,6-dideoxy-L-allose	12.429	71.4267	18.622	3.51595	37.1597	10.6382	26.2057	30.2381	49.8142	10.4252	10.9361	42.9742	35.0758	61.2417	94.1106	30.1681	123.928	325.605	30.685	9.82556	34.9985	61.048	30.1177	133.651	26.0661	16.5654	52.2796	-1.05015	0.226037	0.848686	unchanged	-0.997888	0.480825	0.585462	unchanged	1.2441	0.291905	0.71058	unchanged	-1.33289	0.384116	0.656378	unchanged	-0.0522622	0.954498	0.045602	unchanged	1.56556
neg_6617	CTP	1903.49	6952.87	3759.75	2182.96	1673.68	2185.33	1883.97	9195.15	5004.94	4107.33	8995.8	2942.67	2312.64	1490.67	1979.79	6815.3	2451.98	5438.12	7238.75	8539.56	2889.05	2223.97	8964.46	6709.87	8440.5	9166.98	8989.48	-1.41254	0.25432	0.893734	unchanged	-1.06217	0.274791	0.936672	unchanged	-0.571439	0.280157	0.776624	unchanged	-1.34643	0.142991	1.03639	unchanged	-0.350364	0.680033	0.329846	unchanged	-1.47228
neg_6625	Hydantoin-5-propionate	155.912	196.446	213.564	103.464	164.529	178.624	379.964	314.993	371.046	271.366	228.23	244.826	344.654	224.762	318.421	401.569	418.415	367.813	345.393	332.708	309.363	290.599	275.857	283.527	551.3	615.293	442.467	-1.2551	0.00270819	1.38297	down	-0.341564	0.24388	0.89516	unchanged	-0.920713	0.0367052	1.21582	unchanged	-0.419921	0.0954494	1.08426	unchanged	-0.913535	0.00362775	1.44962	down	0.254173
neg_6626	5-Hydroxyisourate	849.993	753.837	762.72	368.611	308.329	311.105	542.666	740.578	431.255	1014.37	991.858	1032.61	469.43	379.485	423.173	680.859	769.088	589.077	767.928	814.697	767.591	760.875	649.354	668.48	565.265	580.621	597.48	-0.795136	0.109757	1.14844	unchanged	-1.26014	0.000561981	1.55675	down	0.253811	0.0743275	1.11051	unchanged	-0.680681	0.0226846	1.25412	unchanged	0.464999	0.126872	1.14323	unchanged	-1.25632
neg_6634	3-bromo-5-phenyl Salicylic Acid	58979.5	52597.1	57958.6	24407.9	20150.7	18812.8	42463.3	50614.7	29877.1	69938.1	68901.8	73507.9	34635.9	26255.9	29468.1	47501.7	53132.3	38252.6	53682	60818.3	54002.4	50816.1	49088.1	46897.7	37328.7	41120.7	40093.4	-0.956228	0.071791	1.22253	unchanged	-1.41968	0.000196682	1.55926	down	0.308463	0.0041839	1.24562	up	-0.620151	0.0442722	1.17332	unchanged	0.463453	0.112188	1.17782	unchanged	-1.23267
neg_6669	3,4-Dihydroxystyrene	7.70223	41.6044	47.0278	449.079	500.709	423.897	21.3921	44.9763	35.2915	17.0108	70.5261	20.6065	38.216	199.396	63.5843	8.2847	32.9135	33.0941	14.1448	20.973	0	8.26517	21.1886	7.83797	8.28157	0	7.52737	3.75623	0.00139599	1.43437	up	3.83386	0.000405893	1.56462	up	1.23812	0.248635	0.755438	unchanged	2.01942	0.2682	0.826105	unchanged	-0.0776281	0.907338	0.0940597	unchanged	1.47776
neg_6703	Diadenosine triphosphate	331.27	968.459	433.753	2586.91	1189.27	1527.01	984.395	1098.58	857.276	157.905	150.929	81.5555	278.928	173.005	148.664	254.427	19.6805	84.5627	195	101.918	110.212	213.616	49.778	85.9333	1075.31	311.83	700.417	0.850923	0.199619	0.978836	unchanged	1.61319	0.0880132	1.2401	unchanged	-2.57916	0.11296	1.0333	unchanged	0.743743	0.387014	0.613704	unchanged	-0.762264	0.169126	1.05165	unchanged	0.621485
neg_6730	Salicylaldehyde	16.2384	13.3073	22.1991	39.8965	30.6522	46.1285	8.67051	10.8014	12.9841	22.5419	25.8007	5.29404	7.16513	64.0485	12.1712	14.1561	0	0	0	0	11.1214	12.139	0	8.13373	22.1701	22.236	0	1.84597	0.0187196	1.36996	unchanged	1.17304	0.0220308	1.42092	unchanged	-1.13122	0.402437	0.577344	unchanged	2.55836	0.331466	0.722584	unchanged	0.672925	0.117423	1.12905	unchanged	0.636565
neg_6735	Sulfadoxin	12675.5	11675.6	14302	59995.1	53834.3	67836.7	22744.5	18801.4	21632	2094.42	2321.7	2993.76	7698.51	7391.75	8496.21	1923.95	1202.54	1924.22	1386.41	1081.41	1218.29	1153.2	1105.86	1052.11	1327.23	1087.94	1025.72	1.5238	0.00668483	1.41157	up	2.23263	0.00573758	1.55303	up	-0.0554449	0.691156	0.283832	unchanged	2.2234	0.000194706	1.36547	up	-0.708838	0.0067835	1.43976	down	1.67044
neg_6746	Luteolin 7-O-glucuronide	406.696	758.016	476.397	685.284	664.628	765.334	871.378	1124.2	828.293	982.691	960.498	820.423	1534.54	1087.94	1206.25	746.087	656.697	625.194	1032	729.81	714.116	1014.73	997.954	906.119	1193.64	897.642	869.467	-0.41685	0.113196	1.1157	unchanged	0.366155	0.276178	0.909475	unchanged	-0.020585	0.907857	0.0806813	unchanged	0.916825	0.0383654	1.25037	unchanged	-0.783005	0.05087	1.2338	unchanged	0.470312
neg_6911	Ser-Ser-OH	1799.91	2140.17	2522.94	2702.45	2194.78	2812.25	2929.63	3717.63	4446.8	2516.34	2768.97	2378.29	4738.64	3606.15	4936.79	3522.36	3361.91	3127.11	3342.32	2699.42	2592.38	3695.87	4618.22	3950.5	4713.97	5227.41	3651.03	-0.525081	0.107844	1.09975	unchanged	0.254427	0.215861	0.934509	unchanged	-0.148303	0.467881	0.496763	unchanged	0.407785	0.110309	1.07967	unchanged	-0.779508	0.053358	1.28758	unchanged	0.793331
neg_6912	5'-S-Methyl-5'-thioinosine	729.761	958.891	862.322	8983.85	5818.72	7595.54	1740.82	1218.19	1480.96	1107.21	884.334	1058.27	18075.6	18657.2	15060.9	758.418	650.071	628.374	742.544	595.081	654.181	12485.1	15577.9	11118.9	582.763	1187.73	618.505	2.33475	0.0203124	1.37871	unchanged	3.13426	0.0182075	1.51805	unchanged	4.03572	0.0101122	1.28252	unchanged	4.66835	0.00444336	1.36583	up	-0.799504	0.0368105	1.34796	unchanged	4.08598
neg_6920	GDP-mannose	50.4227	190.896	87.9649	118.299	126.145	83.9855	70.4077	95.1228	116.655	72.1591	76.9007	86.8468	44.6832	37.4051	81.5905	134.501	54.5835	140.96	60.0583	30.6315	75.2001	229.822	92.8673	105.946	39.3123	33.0114	60.5516	0.218942	0.453955	0.554244	unchanged	-0.00374446	0.995337	0.0064346	unchanged	1.68968	0.14801	0.98161	unchanged	-1.01179	0.173858	0.921806	unchanged	0.222687	0.750562	0.269062	unchanged	-0.527349
neg_6958	dTDP-D-mycaminose	165.47	316.262	10.1174	4.34862	974.582	21.1933	16.6092	10.7512	15.2344	2.28829	1.11238	55.5624	12.5774	4.26527	37.5927	64.5522	55.312	186.7	11.6198	3.50129	4.19562	116.131	58.4923	43.47	8.66125	1.28188	0.768617	4.55336	0.424412	0.642651	unchanged	1.02389	0.655162	0.389218	unchanged	4.34768	0.0872327	1.10985	unchanged	-2.49357	0.1802	0.957605	unchanged	3.52947	0.232233	0.98467	unchanged	-0.115267
neg_7004	2-thiouridine	4850.14	6114.05	5107.46	7500.69	6398.12	7719.48	12465.2	12692.1	12030.4	5275.45	5215.73	6292.74	10420.9	8833.74	9895.75	15414	15369.5	13846.8	9936.95	7455.54	9824.05	6082.62	5588.5	5618.96	22086.1	17714.8	16061.2	-0.782571	0.00177832	1.42202	down	0.427734	0.0303839	1.34597	unchanged	-1.69193	0.0183384	1.2615	unchanged	-0.614504	0.00182624	1.33082	down	-1.21031	0.000549618	1.50955	down	0.796437
neg_7005	5-Fluorocyclohexadiene-cis,cis-1,2-diol-1-carboxylate	0	1.76563	4.36415	1.81551	2.08454	0	3.66025	0	0	0	22.4898	7.96801	2.31343	47.0981	0	7.45649	0.0260193	23.4665	0	1.28691	0	9.36814	116.123	22.3309	9.17835	46.16	0	0.091552	0.957523	0.0405081	unchanged	-0.65234	0.638412	0.396225	unchanged	1.41751	0.46667	0.514633	unchanged	0.674957	0.740431	0.250115	unchanged	0.743892	0.66424	0.345644	unchanged	0.698036
neg_7006	CMP-2-aminoethylphosphonate	509.139	468.042	378.942	738.54	851.782	528.806	501.43	490.249	467.169	284.964	400.643	295.561	436.406	367.864	313.359	193.059	235.397	185.646	258.815	217.789	148.103	277.382	295.162	229.048	152.678	102.749	110.141	0.538641	0.144011	1.09147	unchanged	0.643983	0.0998771	1.22792	unchanged	1.13273	0.00523649	1.24193	up	0.863892	0.0275387	1.25119	unchanged	-0.105342	0.469971	0.601673	unchanged	0.187869
neg_7009	Delphinidin 3-O-glucoside	81.0065	27.9222	7.81148	5.12966	415.697	36.001	9.22392	49.4476	48.4385	3.77438	4.19586	42.7574	8.50005	11.3801	43.571	107.167	120.57	310.592	7.71034	6.35849	12.0593	102.784	74.0138	59.2501	0.200683	0.694782	4.41146	2.09256	0.470691	0.580153	unchanged	1.96835	0.482068	0.615407	unchanged	5.47506	0.0254743	1.24827	unchanged	-3.08477	0.133804	1.0539	unchanged	0.124208	0.907242	0.0954456	unchanged	0.322872
neg_7012	UDP-apiose	708.238	881.965	1111.4	441.124	687.082	921.006	677.879	850.86	930.958	225.286	866.618	318.244	251.056	308.601	221.518	242.744	172.748	233.055	174.375	648.323	169.289	123.232	369.386	150.636	8085.42	5421.6	4790.28	-0.263411	0.447257	0.574682	unchanged	-0.398745	0.298016	0.808559	unchanged	-4.8301	0.0275985	1.23938	unchanged	0.268433	0.260891	0.756376	unchanged	0.135334	0.597037	0.425188	unchanged	-0.852129
neg_7038	Hydroxypyruvate	3228.37	3363.02	3876.09	1452.62	1471.64	1593.78	3361.35	3336.15	3865.04	570.134	690.355	716.339	362.748	314.565	413.074	596.386	522.486	539.742	261.717	253.075	372.093	199.115	199.745	180.413	358.78	477.241	442.821	-1.22519	0.00486764	1.4207	down	-1.21215	0.00740597	1.54368	down	-1.14252	0.0193299	1.24964	unchanged	-0.605138	0.00737349	1.28875	down	-0.013041	0.909659	0.0927374	unchanged	-0.858348
neg_7072	Docosenoyl-CoA	5919.27	24191.2	21510.8	10483.5	3595.57	10929.7	14245.1	25733.6	22759	16873.1	29262.7	14549	17339.2	10708.3	12231.4	16031.8	5260.29	10705.3	34871.2	26505.3	12739.4	4718.8	13684.6	13943.1	17279.4	22763.4	25364.3	-1.3269	0.0461893	1.20148	unchanged	-1.04554	0.256559	0.919667	unchanged	-1.01583	0.0491053	1.07828	unchanged	0.332072	0.503626	0.478217	unchanged	-0.281367	0.613389	0.405942	unchanged	-0.591312
neg_7079	2-C-Methyl-D-erythritol 4-phosphate	24.6803	42.8567	10.8675	77.1156	29.9927	17.9182	52.7593	44.2432	40.511	61.4974	13.0225	13.5375	18.2603	3.78848	10.0839	8.70559	3.49964	19.8192	5.61143	13.8362	35.3845	0	6.95538	6.16806	31.2783	42.087	89.2244	-0.137339	0.840818	0.161962	unchanged	0.673224	0.499866	0.56066	unchanged	-3.63102	0.105196	1.06235	unchanged	0.00486611	0.995766	0.00207684	unchanged	-0.810564	0.155965	1.06924	unchanged	-1.4544
neg_7142	4-Methylthio-2-oxobutanoic acid	50.3344	67.3765	44.3989	309.73	249.378	368.957	40.1604	22.8299	73.5846	100.683	99.66	98.0169	431.224	360.055	502.001	42.3725	48.7952	57.2522	55.3906	60.8709	87.5943	384.598	513.041	579.081	52.9261	49.932	74.715	2.76453	0.00812782	1.38847	up	2.51726	0.0149497	1.51923	unchanged	3.05591	0.0155603	1.26046	unchanged	3.12328	0.0106817	1.34622	unchanged	0.247279	0.641944	0.381835	unchanged	2.11591
neg_7168	Hydroquinone	875.257	1260.97	1054.96	8988.48	7771.58	8445.71	2332.67	2227.24	2179.92	894.958	1036.26	813.083	1712.38	1473.2	1828	1564.27	1064.43	1045.31	1192.37	1103.68	921.159	802.752	1287.04	1056.71	905.057	994.142	945.367	1.90297	0.00286234	1.43382	up	2.98159	0.0010197	1.56785	up	0.145539	0.548388	0.432966	unchanged	0.448484	0.102404	1.02479	unchanged	-1.07862	0.00375256	1.49035	down	0.869404
neg_7203	1,2-Dihydroxy-6-methylcyclohexa-3,5-dienecarboxylate	947.368	929.982	1208.07	521.425	443.494	516.323	591.166	521.917	861.03	302.215	364.177	545.957	420.607	456.379	452.21	248.694	262.95	172.943	189.058	194.323	251.274	158.323	190.989	146.694	367.502	371.872	254.201	-0.414398	0.249848	0.878728	unchanged	-1.05866	0.0207422	1.48715	unchanged	-1.00227	0.0383898	1.17429	unchanged	0.957248	0.0085845	1.3268	up	0.64426	0.0550767	1.22188	unchanged	0.132748
neg_7206	Tetrangomycin	442.214	461.529	479.742	604.408	544.846	561.665	614.623	534.821	666.763	145.808	108.095	128.143	74.8152	33.9725	50.5562	132.171	213.885	181.731	124.978	192.539	180.626	30.9947	80.7767	38.3368	177.688	102.959	199.559	-0.0861566	0.470814	0.55044	unchanged	0.306464	0.0104413	1.47249	unchanged	-1.67765	0.0439954	1.12154	unchanged	-1.72781	0.0199372	1.26364	unchanged	-0.39262	0.0548588	1.33196	unchanged	-1.2616
neg_7242	Serinyl-Histidine	7529.59	8562.53	8573.33	11480.7	9486.18	10248.9	11908.3	11409.7	11353.3	6539.22	7034.05	8778.64	8037.47	7798.8	8260.72	6808.69	6987.82	7219.54	5713.14	4068.67	5137.56	4905.47	4291.98	4251.45	7901.85	6113.26	6101.44	-0.151467	0.178267	0.993115	unchanged	0.339782	0.0429026	1.339	unchanged	-0.580895	0.0524846	1.13652	unchanged	0.197361	0.00472613	1.30096	up	-0.491249	0.00343876	1.48137	down	0.108454
neg_7243	7-Chloro-L-tryptophan	1883.58	1744.89	1950.27	2008.19	1474.1	1576.58	1931.05	1513.28	1959.55	1015.28	901.791	1078.23	1075.74	1110.7	1216.21	857.044	766.158	903.879	663.923	520.231	730.638	609.468	540.781	548.04	584.397	552.932	584.272	-0.0951785	0.626364	0.36582	unchanged	-0.141122	0.40569	0.702139	unchanged	-0.019669	0.769773	0.197122	unchanged	0.429188	0.00756563	1.27804	up	0.0459431	0.736875	0.276271	unchanged	0.183958
neg_7248	Epithienamycin F	1049.26	1146.15	1113.89	957.955	653.835	758.611	2206.48	2473.38	2151.07	366.803	243.438	203.068	210.645	188.969	314.208	247.514	197.475	264.602	335.444	115.498	252.594	120.646	131.112	139.788	468.66	407.35	357.681	-1.52695	0.000395577	1.42081	down	-0.481396	0.0611408	1.35333	unchanged	-1.65573	0.0110363	1.27721	unchanged	0.00857659	0.976207	0.0190595	unchanged	-1.04555	0.00436108	1.49771	down	-0.18824
neg_7250	1-epi-Valienol 1-phosphate	34.4431	83.1696	155.068	70.792	86.3861	133.312	53.8662	192.793	274.306	17.4305	98.0477	68.2411	39.9438	69.7992	59.4012	38.286	68.8379	68.7898	36.4587	57.8495	44.8972	63.9382	127.653	59.6736	159.129	176.564	119.136	-0.8427	0.355471	0.715549	unchanged	0.0912719	0.890595	0.119805	unchanged	-0.856116	0.0750915	1.00897	unchanged	-0.0566133	0.874809	0.112076	unchanged	-0.933972	0.338666	0.747672	unchanged	-0.119249
neg_7274	(4R)-7-Hydroxy-4-isopropenyl-7-methyl-2-oxo-oxepanone	21.5535	4.42742	10.6905	2417.41	2199.99	1594.89	0	3.62651e-05	0.654299	0	0.986232	1.78076	24.4734	21.2552	59.99	112.519	54.5679	26.2087	25.3267	3.08114	8.90097	62.5072	10.1967	60.4632	0.691529	0.935576	0.884502	13.2128	0.0138318	1.40422	unchanged	7.40432	0.0139614	1.53231	unchanged	5.72848	0.125811	1.02555	unchanged	-0.870578	0.379987	0.634971	unchanged	5.80848	0.138213	1.16686	unchanged	5.25577
neg_7285	(R)-4'-Phosphopantothenoyl-L-cysteine	101016	114562	118048	169860	143554	170995	230775	233539	242231	141407	138037	145735	162198	135393	155512	201281	202359	193506	145012	116248	130088	113642	111656	100395	258813	219735	217340	-0.544554	0.0075642	1.39661	down	0.537994	0.0142988	1.45694	unchanged	-1.09534	0.00731736	1.27614	down	-0.398245	0.0182356	1.29914	unchanged	-1.08255	0.000104	1.51351	down	0.091767
neg_7290	UDP-2,6-dideoxy-2-acetamidino-beta-L-galactose	389.095	348.373	52.1489	3.98461	1872.1	55.405	20.1525	213.57	102.565	0	22.6977	34.5653	2.33167	11.1214	20.6809	63.6802	48.7395	179.799	3.14925	1.56196	0	51.5208	41.056	13.1448	15.5306	7.7699	10.4327	2.52195	0.478254	0.570719	unchanged	1.29049	0.600554	0.460607	unchanged	1.64803	0.16683	0.95337	unchanged	-3.09777	0.17151	0.988769	unchanged	1.23146	0.296309	0.811508	unchanged	-0.746393
neg_7293	Corilagin	187.089	109.919	36.4135	16.5636	1016.9	69.0249	3.73944	69.1305	105.371	2.56855	33.6008	46.7258	2.34278	23.5355	55.0559	66.1173	87.2489	163.397	21.6713	25.0833	14.1806	233.979	229.755	190.122	48.9166	20.3487	27.9237	2.62886	0.443469	0.615714	unchanged	1.72534	0.513782	0.574339	unchanged	2.75011	0.000919336	1.29254	up	-1.96858	0.099108	1.05141	unchanged	0.903516	0.388601	0.670456	unchanged	-0.0345367
neg_7309	Phosphonoformyl-CMP	653.845	494.639	495.133	319.376	212.762	262.172	566.332	630.533	474.315	961.98	621.166	583.991	768.66	415.512	483.856	917.872	884.542	571.485	655.713	654.387	673.415	648.179	496.198	522.757	1305.2	1156.61	1065.98	-1.07309	0.00845683	1.35229	down	-1.0491	0.0164	1.4468	unchanged	-1.08139	0.00297576	1.26303	down	-0.509114	0.202445	0.835642	unchanged	-0.0239938	0.901682	0.10019	unchanged	-0.377646
neg_7326	Bergenin	6834.72	7990.97	7802.71	8224.19	7337.45	7773.14	11788.6	12620.9	11386.4	5686.26	6839.71	6797.1	9520.9	9092.5	9750.64	8714.43	6836.4	7296.48	6895.92	6160.43	6242.42	5521.91	7425.57	5694.15	7141.4	6540.01	7313.4	-0.617315	0.00120204	1.41177	down	0.0443474	0.623916	0.406382	unchanged	-0.171505	0.327305	0.671165	unchanged	0.312039	0.0702015	1.15324	unchanged	-0.661663	0.00100525	1.48115	down	0.553739
neg_7355	5-Hydroxy-2-oxo-4-ureido-2,5-dihydro-1H-imidazole-5-carboxylate	2184.74	2397.4	2391.29	3367.59	2677.81	2852.76	2526.69	2608.13	2030.04	3950.13	3881.57	4223.41	4851.29	3992.67	4303.21	4541.67	4094.34	4682.63	4441.2	4273.47	4614.91	3348.61	4033.29	4134.91	4679.88	4877.18	4298.27	0.312571	0.1046	1.04444	unchanged	0.35164	0.077743	1.30149	unchanged	-0.2667	0.0677145	1.04667	unchanged	-0.0186951	0.862462	0.130213	unchanged	-0.0390691	0.76669	0.246031	unchanged	0.125106
neg_7361	Malonyldaidzin	6165.06	7282.66	7206.99	5359.17	4689.93	5442.08	5228.08	5143.02	5428.59	7055.48	6740.23	8196.17	7385.17	5994.81	7251.32	4084.92	3912.33	4145.47	8424.47	6488.5	6939.78	4560.44	4674.94	4138.4	4802.43	4033.22	3840.76	-0.0284497	0.716344	0.286156	unchanged	-0.415024	0.0215884	1.40832	unchanged	0.0772614	0.536969	0.434347	unchanged	0.764742	0.0214447	1.31255	unchanged	0.386574	0.0401247	1.38363	unchanged	-0.0921368
neg_7392	4,5-Dioxopentanoate	452.572	512.51	530.24	1278.33	1139.1	1258.75	598.354	547.254	634.589	485.964	448.892	600.518	913.395	879.566	1179.38	440.352	342.382	440.332	553.533	356.671	550.753	495.329	388.199	368.272	425.095	397.946	412.009	1.04617	0.000769299	1.42564	up	1.29775	0.000597596	1.5615	up	0.0194337	0.901492	0.10676	unchanged	1.2811	0.017009	1.30188	unchanged	-0.25158	0.0517918	1.23023	unchanged	0.953011
neg_7394	N-Acetylneuraminate	635.235	686.212	515.153	443.49	721.138	501.494	351.937	498.528	507.254	428.285	724.56	491.18	580.832	653.61	566.192	442.643	575.904	463.311	787.996	498.823	590.831	645.381	757.744	590.751	751.878	486.195	474.521	0.295309	0.36744	0.668334	unchanged	-0.140543	0.601633	0.436507	unchanged	0.219392	0.428312	0.545023	unchanged	0.281098	0.109196	1.01141	unchanged	0.435852	0.0892983	1.13445	unchanged	0.131273
neg_7395	5-[[(4,7-Dihydroxy-2-oxo-2H-1-benzopyran-3-yl)amino]carbonyl]-4-methyl-1H-pyrrole-3-carboxylate	657.192	476.799	517.572	586.842	848.824	623.316	470.967	578.514	643.363	471.878	573.557	635.842	793.036	697.869	961.273	634.411	560.579	757.405	510.317	505.74	489.051	770.826	770.799	702.32	660.039	458.326	450.583	0.282481	0.285907	0.774263	unchanged	0.3181	0.249707	0.895342	unchanged	0.51624	0.0694153	1.10345	unchanged	0.328819	0.163671	0.900586	unchanged	-0.0356184	0.862015	0.141221	unchanged	0.544507
neg_7406	Luteolin 7-O-[beta-D-glucuronosyl-(1->2)-beta-D-glucuronide]	150.884	131.529	28.3382	7.82241	982.894	60.4715	24.9791	72.6173	46.1736	10.6323	33.1656	39.7174	7.72796	10.259	50.1873	58.0477	96.8529	224.437	10.8521	8.39291	22.7254	99.1411	75.9514	58.4637	52.7115	19.6191	15.7215	2.87018	0.440267	0.621113	unchanged	1.75819	0.517938	0.569392	unchanged	1.40734	0.0433803	1.08667	unchanged	-2.47618	0.168019	0.971659	unchanged	1.112	0.278519	0.86323	unchanged	-0.292812
neg_7409	Enterochelin	448.688	843.536	92.9503	42.7805	2038.57	185.683	52.593	630.376	220.747	2.0235	24.9341	97.6905	1.6335	18.0484	88.4396	147.455	145.707	589.704	0.562609	3.49452	8.8012	76.297	173.708	138.917	17.0054	9.93634	14.0641	1.32687	0.557297	0.46566	unchanged	0.71074	0.700019	0.333938	unchanged	3.24558	0.054728	1.17108	unchanged	-3.02954	0.219784	0.898669	unchanged	0.616126	0.594253	0.426583	unchanged	-0.205209
neg_7472	N-Carbamoylsarcosine	2691.51	2586.72	2970.84	3213.28	2752.59	3292.43	2500.08	2082.24	2505.25	283.101	264.836	353.792	351.333	323.774	353.763	314.822	79.6711	145.635	190.513	102.837	200.177	192.46	130.096	154.968	817.392	491.178	574.848	0.385456	0.0312995	1.23562	unchanged	0.166515	0.183363	1.00425	unchanged	-1.97971	0.0370919	1.20642	unchanged	0.929686	0.143066	1.03815	unchanged	0.21894	0.101982	1.10936	unchanged	0.190296
neg_7487	Malonylgenistin	22292.3	28028.6	32938.6	28927.6	22698.1	25509.5	28108.2	27289.6	37987	24753.2	25489.3	28431.7	33427.6	28815.6	32222.5	14990.8	15230.8	17306.6	21688.4	18117	15699.7	20981.4	20655.4	15440	16767.1	12842.8	11382.7	-0.275796	0.256564	0.82305	unchanged	-0.110222	0.604378	0.433345	unchanged	0.47754	0.0909515	0.983283	unchanged	0.991006	0.00198467	1.35069	up	-0.165574	0.505411	0.522946	unchanged	0.263899
neg_7489	6''-O-Malonylglycitin	5349.73	6195.17	6814.23	5200.22	4316.72	5608.02	5937.31	5812.77	7052.92	5104.27	5252.19	5817.73	7357.65	6322.53	7058.63	4492.88	4224.3	4294.8	5771.11	4220.11	4794.58	4698.58	5486.63	3636.04	4153.47	3491.18	3209.26	-0.314033	0.0891109	1.07378	unchanged	-0.279568	0.132587	1.08162	unchanged	0.348672	0.200048	0.840189	unchanged	0.672493	0.0101135	1.3369	unchanged	-0.0344651	0.811074	0.192943	unchanged	0.35864
neg_7494	UDP-L-rhamnose	273.709	615.189	399.939	11345.4	11069.9	16051.9	93.5349	279.704	311.05	178.226	367.455	327.279	1935.34	2218.04	2599.73	127.128	90.8375	55.735	108.948	157.401	167.199	57.4624	108.234	90.6594	138.188	176.182	147.568	5.81288	0.0159486	1.39787	unchanged	4.89949	0.0163052	1.52503	unchanged	-0.849554	0.0243055	1.15071	unchanged	4.62488	0.0073226	1.35596	up	0.913393	0.179568	0.977102	unchanged	2.95156
neg_7516	Pseudoecgonyl-CoA	305.793	213.909	34.1413	7.79008	2766.88	35.6826	10.7348	195.249	131.71	2.69412	25.2405	159.003	20.1489	70.5198	63.2943	230.99	210.463	662.966	0	11.8247	32.2586	357.997	221.238	154.458	142.946	39.9846	26.6513	3.05696	0.462906	0.591351	unchanged	2.3432	0.497799	0.597759	unchanged	1.80766	0.0806907	1.02941	unchanged	-2.84263	0.163432	1.0055	unchanged	0.713759	0.501642	0.533558	unchanged	-0.279975
[truncated: 145 more rows]
[truncated: 32 more columns]
