# Supplementary material for: Combined transcriptome and metabolome analysis revealed the molecular mechanisms of fruit skin coloration in pink strawberry
Source: Front Plant Sci. 2024 Oct 10;15:1486892. doi: 10.3389/fpls.2024.1486892 (PMC11499181; doi:10.3389/fpls.2024.1486892)
Supplement: Supplementary file 3 [file Table2.xlsx]

## Sheet: Anthocyanin related metabolites
#ID	name	2012-W02-S1-1	2012-W02-S1-2	2012-W02-S1-3	Fenyu NO.1-S1-1	Fenyu NO.1-S1-2	Fenyu NO.1-S1-3	Kaorino-S1-1	Kaorino-S1-2	Kaorino-S1-3	2012-W02-S2-1	2012-W02-S2-2	2012-W02-S2-3	Fenyu NO.1-S2-1	Fenyu NO.1-S2-2	Fenyu NO.1-S2-3	Kaorino-S2-1	Kaorino-S2-2	Kaorino-S2-3	2012-W02-S3-1	2012-W02-S3-2	2012-W02-S3-3	Fenyu NO.1-S3-1	Fenyu NO.1-S3-2	Fenyu NO.1-S3-3	Kaorino-S3-1	Kaorino-S3-2	Kaorino-S3-3	KEGG_annotation	KEGG_pathway_annotation
neg_11347	Peonidin 3-O-glucoside	103.825	101.968	94.2335	177.532	120.041	157.699	116.701	118.866	117.776	67.0637	65.6815	73.6493	158.889	132.113	199.692	113.773	89.7127	138.635	25.7023	75.0248	76.3947	117.469	169.702	85.9225	119.504	134.639	108.944	C12141	Anthocyanin biosynthesis(ko00942)
neg_10523	Acacetin	26090.7	22855	21763.6	27361.5	21992.7	23377.4	16499.6	18770	15973.4	18409.9	18064	17031.2	22566.3	21610.5	24429.2	21353.1	13335.4	18652	17225.2	17297.3	16203.2	14808.6	16725	15919.6	12487.7	10948.5	11328.4	C01470	Flavone and flavonol biosynthesis(ko00944)
neg_7991	Chrysoeriol	3034.77	2976.06	2601.39	1669.29	1369.41	1419.45	882.374	1001.8	890.123	2796.4	2621.68	2202.94	1834.35	1790.77	1964.28	1281.29	1129.42	1301.56	3670.73	3589.25	3808.38	1691	1723.2	1838.63	1873.61	1356.42	1595.84	C04293	Flavone and flavonol biosynthesis(ko00944)
neg_9403	Luteolin 7-O-beta-D-glucoside	190.183	89.3894	150.866	89.7227	111.76	152.439	457.024	290.354	243.401	347.973	359.159	172.437	366.164	101.706	140.014	52.836	65.3609	101.991	835.609	748.486	749.704	1000.44	932.059	649.171	383.127	417.201	346.187	C03951	Flavone and flavonol biosynthesis(ko00944)
neg_6746	Luteolin 7-O-glucuronide	1193.64	897.642	869.467	1032	729.81	714.116	1014.73	997.954	906.119	746.087	656.697	625.194	982.691	960.498	820.423	1534.54	1087.94	1206.25	871.378	1124.2	828.293	406.696	758.016	476.397	685.284	664.628	765.334	C03515	Flavone and flavonol biosynthesis(ko00944)
neg_12385	3,7,4'-Tri-O-methylquercetin	352.837	539.178	947.295	278.986	360.329	401.573	98.48	91.6894	185.273	107.411	138.116	132.604	141.572	138.2	79.9366	221.043	120.778	243.982	204.459	141.391	58.8918	35.6236	133.447	139.412	113.069	48.9279	71.2659	C04444	Flavone and flavonol biosynthesis(ko00944);;Biosynthesis of secondary metabolites(ko01110)
neg_10097	Syringetin	15187.8	13339.4	13299.5	9532.56	8744.5	9053.17	2564.13	2865.8	2389.11	11706.9	10926.5	10122.8	10708.3	10685.8	12248.2	3716.87	2781.66	3492.07	15989	14777.1	14209	9795.47	11349.8	11078.5	4303.02	3255.65	3532.95	C11620	Flavone and flavonol biosynthesis(ko00944);;Biosynthesis of secondary metabolites(ko01110)
neg_8163	Rutin	118.109	29.9118	24.9028	0.489793	15.49	0.280721	58.3093	226.334	102.93	164.414	41.5597	319.412	1.1712	33.9419	23.0934	0	0	0.977998	2.87242	32.3677	4.56973	116.977	216.467	7.94065	0	180.261	1.48759	C05625	Flavone and flavonol biosynthesis(ko00944);;Metabolic pathways(ko01100);;Biosynthesis of secondary metabolites(ko01110)
neg_12322	Epimedin A1	16.3582	0.0531034	24.6147	0.00662394	20.1894	3.13148	96.9242	47.0558	85.2627	127.722	92.7303	248.503	87.8023	18.3474	893.968	10.5084	17.3229	117.282	56.8809	114.264	593.443	414.813	107.399	80.0888	30.1459	631.133	103.493	--	Flavones and Flavonols [PK1211]
neg_10608	Tricetin	1266.99	1522.59	1228.29	1094.79	1538.55	1160.3	845.896	1214.55	1069.03	1000.09	797.833	1186.25	852.288	971.375	853.426	1134.2	883.528	1055.91	753.024	880.739	684.46	540.205	671.357	726.646	686.853	516.718	641.629	C10192	Flavonoid biosynthesis(ko00941)
neg_12586	Dihydrokaempferol	4.69798	0	23.0255	18.5199	4.4634	10.2425	0.504338	14.0072	13.508	7.42353	17.7288	20.7563	0	3.00029	0	9.07303	3.83881	17.0185	354.719	201.91	326.921	358.126	160.112	273.19	93.567	43.3993	79.8023	C00974	Flavonoid biosynthesis(ko00941);;Biosynthesis of phenylpropanoids(ko01061);;Metabolic pathways(ko01100);;Biosynthesis of secondary metabolites(ko01110)
neg_11332	(+)-Gallocatechin	7.21762	7.52743	13.2763	2.82184	7.49442	13.7639	7.73121	41.285	11.6165	31.4534	27.8967	65.5905	34.951	33.1921	65.9273	2.14447	5.34233	10.5749	10.5452	68.4454	76.014	17.3045	22.0647	10.1048	9.99193	61.8258	16.8862	C12127	Flavonoid biosynthesis(ko00941);;Biosynthesis of secondary metabolites(ko01110)
neg_12781	Phlorizin	121.722	15.1273	14.6766	2588.28	813.011	872.453	591.451	167.781	170.119	86.2446	54.0326	30.3216	845.205	2495.73	187.763	1056.23	753.825	249.493	0	55.0436	15.7363	282.755	2290.15	354.576	542.91	271.82	84.9929	C01604	Flavonoid biosynthesis(ko00941);;Biosynthesis of secondary metabolites(ko01110)
neg_1569	Myricetin	38739.2	33181.2	39702.2	26846.5	47263.6	26679.7	17974.9	39161.7	19898.4	24327.7	20029.8	20199.6	19444	38291.3	21964.2	39387.6	27720.5	29892	24162.3	36365.8	24933.9	19993.7	27067.6	20895.1	16130.2	13191.2	17339.7	C10107	Flavonoid biosynthesis(ko00941);;Flavone and flavonol biosynthesis(ko00944);;Biosynthesis of secondary metabolites(ko01110)
neg_12272	Quercetin	77.7656	36.6616	64.7537	27.2043	30.3195	52.5492	256.035	122.893	266.244	41.3906	30.5785	80.844	137.966	69.9723	193.043	29.939	46.7035	135.12	32.2995	158.585	68.1735	114.288	171.674	67.0823	87.093	349.033	122	C00389	Flavonoid biosynthesis(ko00941);;Flavone and flavonol biosynthesis(ko00944);;Metabolic pathways(ko01100);;Biosynthesis of secondary metabolites(ko01110);;AMPK signaling pathway(ko04152)
neg_12621	Apigenin 7-O-neohesperidoside	706.61	624.589	825.199	813.275	773.107	835.375	959.383	589.055	718.609	530.909	583.219	470.751	1325.85	753.003	627.395	713.14	496.192	413.853	1144.57	1049.54	665.46	1210.98	1381.14	926.938	1129.62	762.354	612.129	C12627	Flavonoids
neg_11727	Baicalin	14065.2	14099.5	14502	6352.43	5605.81	6667.57	5165.92	5172.36	5738.67	12643.8	12416.6	12013.3	6745.92	7001.98	7433.21	5881.96	4437.53	5657.2	11498.9	13657.1	11820.9	6473.33	7167.95	6386.88	5134.12	4489.82	4282.51	C10025	Flavonoids
neg_2514	Eupatorin	9093.4	9054.83	6781.58	7259.46	5490.76	5968.7	5707.79	5796.82	5324.06	6379.18	5752.02	5743.02	6314.42	6444.43	7667.15	7499	6601.87	7770.39	4574.78	4554.97	5287.68	3650.47	4163.69	4267.19	4063.4	3685.21	4271.8	--	Flavonoids
neg_5912	Hibifolin	432.71	388.11	438.671	369.458	335.475	333.888	285.947	413.544	355.262	296.016	274.862	336.728	433.36	486.793	377.728	605.551	598.634	624.232	505.855	503.629	613.127	613.916	786.715	704.3	733.292	591.082	786.138	--	Flavonoids
neg_12431	Isoswertisin 2''-rhamnoside	432.912	164.327	560.557	465.527	163.836	958.208	735.783	124.919	441.409	248.059	267.647	362.949	380.976	211.458	549.362	226.912	165.444	298.798	457.052	420.537	380.071	374.331	587.68	467.078	232.246	295.495	247.111	C12629	Flavonoids
neg_11361	Kaempferol-3-O-rutinoside	239.074	94.4206	156.507	172.771	107.889	171.166	41.7789	72.9407	50.0678	157.291	64.9991	102.318	133.958	165.228	146.283	189.225	181.054	148.239	608.992	335.34	348.382	384.325	420.378	381.812	1182.91	660.972	738.574	--	Flavonoids
neg_12719	Procyanidin A1	475.549	383.901	274.289	524.203	505.212	367.387	272.407	108.077	154.692	281.796	270.565	267.447	897.968	549.071	422.76	88.3571	122.686	56.9787	743.666	853.875	727.217	1419.5	1110.81	1099.67	368.313	286.389	206.063	--	Flavonoids
neg_12558	Quercetagitrin	3190.83	3618.12	3425.38	2374.55	2994.84	2592.31	445.373	434.087	454.189	2029.01	2013.74	1378.01	1828.54	1939.57	1290.44	1310.08	621.359	740.674	1725.63	1731.86	1216.98	964.2	1361.08	1096.4	799.21	307.886	528.602	--	Flavonoids
neg_12620	Quercetin 3-O-(6-O-malonyl-beta-D-glucoside)	190.779	138.35	130.445	203.43	210.883	126.291	94.393	114.095	96.9318	75.8756	102.006	85.6887	204.649	125.027	111.576	136.434	111.745	94.6669	162.281	79.2077	86.6697	112.975	196.596	129.151	297.065	154.477	153.514	C12638	Flavonoids
neg_12679	Vaccarin	5065.18	4191.44	4211.79	1917.92	1671.06	1600.88	763.965	666.487	797.989	2703.35	2594.23	2579.98	1349.39	1473.76	1205.81	641.163	489.867	637.02	2746.12	2401.21	1876.71	641.237	1195.15	873.608	282.259	319.567	406.283	--	Flavonoids
neg_14530	(2S)-2'-Methoxykurarinone	291.389	199.337	170.471	222.446	59.9254	101.427	55.423	80.5774	40.9388	42.2724	99.2868	35.2865	60.7979	230.245	28.8589	94.8293	102.568	81.686	193.729	63.8724	25.7694	82.2161	47.2175	77.2354	192.502	53.8597	34.879	--	Flavonoids [PK12]
neg_12555	5-Hydroxypseudobaptigenin	258.378	204.609	204.935	273.709	129.221	194.67	117.722	99.9067	108.152	267.854	217.326	156.592	258.534	161.963	179.658	165.345	161.008	126.294	308.108	170.475	182.617	161.109	158.82	203.483	139.491	97.372	172.634	C19727	Isoflavonoid biosynthesis(ko00943)
neg_7489	6''-O-Malonylglycitin	4153.47	3491.18	3209.26	5771.11	4220.11	4794.58	4698.58	5486.63	3636.04	4492.88	4224.3	4294.8	5104.27	5252.19	5817.73	7357.65	6322.53	7058.63	5937.31	5812.77	7052.92	5349.73	6195.17	6814.23	5200.22	4316.72	5608.02	C16197	Isoflavonoid biosynthesis(ko00943)
neg_9963	Daidzin	1243.01	1089.17	892.928	1326.57	975.996	1149.85	929.34	861.315	707.514	1166.99	1008	1055.17	1266.93	1209.98	1534.18	1221.53	1064.48	1323.21	1074.41	1138.74	1080.14	1772.48	1721.24	1875.63	2326.08	1779.54	2314.02	C10216	Isoflavonoid biosynthesis(ko00943)
neg_11502	Coumestrol	1504.12	1421.14	1204.94	2397.78	1961.35	2432.55	3910.8	2764.21	3344.69	1331.2	1206.93	1287.36	2326.82	1962.72	2412.95	3948.12	3556.92	3648.23	2374.61	2206.62	2040.86	1374.2	1504.02	1276.73	2789.12	2367.57	2843.75	C10205	Isoflavonoid biosynthesis(ko00943);;Biosynthesis of phenylpropanoids(ko01061);;Biosynthesis of secondary metabolites(ko01110)
neg_2052	2'-Hydroxydaidzein	14.7937	7.74873	0	238.463	31.2469	0	6.04122	136.494	226.335	158.654	5.99767	431.87	0	105.816	0	7.02173	0	0	200.089	274.701	240.057	485.422	569.55	478.048	123.756	223.534	73.6734	C02495	Isoflavonoid biosynthesis(ko00943);;Biosynthesis of secondary metabolites(ko01110)
neg_11693	2'-Hydroxydihydrodaidzein	37.2799	31.4697	50.8044	180.307	38.1744	57.7921	56.989	25.7642	54.2527	137.84	34.324	37.4451	129.304	57.5002	44.2696	81.2945	21.6412	29.9301	282.651	143.366	101.829	61.1631	60.681	33.7704	89.3267	93.416	41.7076	C03567	Isoflavonoid biosynthesis(ko00943);;Biosynthesis of secondary metabolites(ko01110)
neg_11074	Pseudobaptigenin	16268.1	14216.8	12806.5	11248.9	8701.54	8006.77	12081	12328.4	11462.8	9510.97	9294.86	9892.36	9307.73	9196.18	10122.8	14066.5	9337.45	12652.5	8585.86	7995.93	11705.9	5475.8	6521.94	6340.62	9465.77	7553.32	8534.67	C10522	Isoflavonoid biosynthesis(ko00943);;Biosynthesis of secondary metabolites(ko01110)
neg_12423	2,7,4'-Trihydroxyisoflavanone	212.444	195.376	198.292	42.4564	21.4473	34.8258	10.6277	17.5068	21.3015	131.387	191.261	190.81	17.5243	50.9589	24.8885	18.3123	29.0788	14.8762	119.732	169.634	146.864	10.109	59.4209	54.3471	12.8306	13.7179	27.1155	C15567	Isoflavonoid biosynthesis(ko00943);;Metabolic pathways(ko01100);;Biosynthesis of secondary metabolites(ko01110)
neg_12630	6''-O-Acetylgenistin	5236.38	4724.94	4450.78	5850.16	5210.95	4904.1	4271.05	4258.33	4440.37	3378.5	3370.04	3436.75	5579.42	4996.43	5302.24	4733.26	3695.22	4306.02	3124.71	2507.69	2805.52	2831.42	3811.63	3420.89	2762.31	2548.77	3453.65	--	Isoflavonoids
neg_12617	6''-O-Acetylglycitin	1514.72	1140.34	999.324	1556.28	1250.88	1120.32	1035.72	783.939	793.439	956.958	912.642	831.353	1561.6	1286.8	1062.45	845.849	677.006	662.99	1142.63	969.919	938.288	753.766	1350.75	1091.43	564.464	756.355	745.285	--	Isoflavonoids
neg_12110	Glyceocarpin	1138.6	772.864	624.655	1100.67	573.668	1036.39	1742.27	903.579	1123.13	751.073	549.865	852.543	1924.12	928.605	2410.63	875.899	827.259	1229.5	595.861	748.152	712.923	1075.23	1020.87	821.545	644.851	1125.61	595.053	--	Isoflavonoids
neg_10098	Psoralidin	854.024	816.209	781.617	1195.09	914.399	891.126	714.327	727.616	791.422	1025.23	712.554	940.438	994.58	851.806	1100.85	966.009	763.185	924.275	908.252	773.395	887.699	760.934	964.299	1002.57	768.331	756.493	950.569	C10523	Isoflavonoids
neg_4650	Wedelolactone	4588.69	5201.14	3778.94	5063.87	3972.28	4221.9	5162.57	5837.88	5166.3	5982.47	4839.85	6332.16	4780.46	5205.19	5567.38	9045.23	7797.91	8492.58	10391.6	9921.09	11067.3	8174.51	8140.57	9140.75	11620.5	10041.7	11927.4	C10541	Isoflavonoids
neg_1189	Iridin	1567.2	1533.63	1530.6	907.954	1197.85	1156	562.968	843.275	696.59	2326.63	1743.57	1655.42	1892.91	1903.44	2167.54	1456.82	1453.89	1500.34	12084.7	7714.92	9572.35	7412.11	6954.05	8435.34	10947.5	9217.33	13980.1	C10465	Isoflavonoids [PK1205]
neg_1919	dGDP	26.0037	46.3994	63.1392	83.6185	60.1574	114.38	25.6294	67.0863	0.648383	109.451	15.6171	3.0309	64.0728	92.7039	68.8905	109.123	50.174	50.6616	118.344	83.4877	102.501	198.378	182.439	259.347	733.085	352.261	233.074	C00361	Phenylpropanoids and polyketides
neg_12512	Sinapic acid	49.971	73.7153	33.8378	48.9521	56.9596	49.952	25.9718	44.6326	52.3635	51.2522	42.0978	68.8657	153.32	245.702	249.684	626.489	572.047	733.778	642.312	679.988	820.491	1010.85	1301.01	1058.39	8813.37	9125.24	10341.8	--	Phenylpropanoids and polyketides, Cinnamic acids and derivatives
neg_11577	Sinapine	0	3.90505	0	27.1526	72.9657	52.4961	33.5752	87.2266	45.2924	3.34354	10.1614	5.40243	159.097	107.02	194.132	10.4193	6.39904	14.9417	0	0	14.0315	138.433	117.081	39.0903	6.02351	191.563	0	C00933	Phenylpropanoid biosynthesis(ko00940);;Biosynthesis of secondary metabolites(ko01110)
neg_4748	Angelicin	72.6369	100.391	74.1922	151.208	71.1288	41.4533	83.3557	133.167	128.723	198.997	90.4304	190.056	115.079	219.277	132.917	191.598	198.863	150.468	615.006	622.821	756.028	777.333	810.795	938.965	767.748	688.873	700.087	C09060	Phenylpropanoids and polyketides
neg_999	Bergapten	21408.6	21637.3	14993.7	10512.3	9440.62	7860.8	6466.53	8001.38	5978.1	16419.2	14188	11508.2	9217.31	8113.29	7139.56	9778.08	9536.31	6931.82	15001.7	13994.6	12268.4	6676.02	6585.41	5983.52	5824.13	5240.99	8561.58	C01557	Phenylpropanoids and polyketides
neg_11090	Coumarin	173.011	187.435	126.377	45.1257	44.9688	45.6848	23.0963	20.2306	23.0047	153.889	145.775	166.486	34.302	37.5864	47.6664	43.8941	29.877	37.7174	123.659	141.096	135.869	27.4201	36.4273	47.4465	94.9417	88.2588	126.283	C05851	Phenylpropanoids and polyketides
neg_9597	Esculetin	14.6949	36.0994	11.5667	0	5.8824	0	2.98626	8.36535	4.90147	43.7618	4.31714	45.8338	113.533	13.187	6.95526	128.958	10.9875	20.3915	0	15.3712	41.9475	15.2019	5.73323	0	115.435	7.34192	11.3577	C09263	Phenylpropanoids and polyketides
neg_9389	Isopimpinellin	469.378	305.567	378.243	275.822	111.026	187.528	78.4102	71.3794	130.481	791.106	410.592	420.583	205.621	173.529	221.281	187.819	160.21	217.54	583.583	547.491	551.292	159.151	276.415	189.707	508.287	454.163	504.603	C02162	Phenylpropanoids and polyketides
neg_7361	Malonyldaidzin	4802.43	4033.22	3840.76	8424.47	6488.5	6939.78	4560.44	4674.94	4138.4	4084.92	3912.33	4145.47	7055.48	6740.23	8196.17	7385.17	5994.81	7251.32	5228.08	5143.02	5428.59	6165.06	7282.66	7206.99	5359.17	4689.93	5442.08	C16191	Phenylpropanoids and polyketides
neg_12654	Novobiocin	1884.33	1751.35	1288.46	10.9649	20.0813	17.4141	80.9452	100.929	125.253	983.654	1282.44	971.596	37.056	11.3497	178.634	206.952	14.7864	257.874	701.699	1092.79	1079.85	20.4558	112.358	126.971	7.88263	54.3758	21.9041	C05080	Phenylpropanoids and polyketides
neg_9495	Scopolin	1045.78	825.224	1033.69	1499.53	1194.8	1393.2	959.204	919.081	886.504	1171.28	1058.82	1043.51	1270.36	1691.57	1911.16	1675.94	1755.15	1969.55	3037.24	3017.6	3022.45	1777.35	2652.82	2406.51	2561.89	3242.79	3053.8	--	Phenylpropanoids and polyketides
neg_11287	Umbelliferone	266.961	261.342	385.834	273.136	198.558	303.856	274.385	181.801	231.383	285.654	225.624	253.316	275.636	250.781	313.821	473.077	495.81	536.212	614.87	564.941	455.732	312.829	484.711	413.349	518.607	424.065	475.331	C09315	Phenylpropanoids and polyketides
neg_15409	Solanine	30702.1	15151.5	24768	34132.5	29879.1	32703	26035.7	18357.8	29676.1	29207.8	27155.2	33007.4	30653.5	18193.4	29966.7	41001.8	30303.6	28600.3	32750	27108.9	38292.2	30826.8	30960.9	25867.7	31475.1	28503.6	37764.9	C20046	Phenylpropanoids and polyketides
neg_14216	Demethoxycurcumin	712.243	1148.02	277.609	117.819	180.129	79.2213	52.3668	178.648	49.404	73.7825	187.527	44.8648	48.267	842.043	7.33923	57.762	154.516	36.399	205.83	52.1872	21.1137	57.3743	68.3753	59.4439	109.613	8.40803	2.34359	--	Phenylpropanoids and polyketides
neg_13883	Ansamitocin P-3	68.6464	155.384	69.4814	203.29	23.7483	59.6506	28.9862	28.1759	10.4913	7.79187	93.1102	3.14984	51.8061	2368.62	1.18705	26.9237	132.154	22.4195	42.447	33.7081	1.16534	3.87928	713.545	12.6363	258.076	72.8152	1.29651	--	Phenylpropanoids and polyketides
neg_15072	Avermectin A1a	3670.1	3461.31	3120.99	3431.99	3563.59	2850.92	5660.15	5174.51	5708.14	3352.89	2958.96	6136.28	3447.59	1790.49	5793.1	4410.22	3257.97	3417.86	1107.17	1237.27	1417.12	1296.46	1489.5	499.637	1142.8	1231.8	1577.09	--	Phenylpropanoids and polyketides
neg_14132	Epothilone B	205.134	182.768	154.772	99.0457	150.122	86.4303	128.023	166.937	132.378	253.099	201.062	280.609	148.85	75.1566	251.418	77.7069	99.0571	96.8908	47.8511	181.433	419.954	109.66	136.376	78.7971	9.1867	44.8768	57.0203	--	Phenylpropanoids and polyketides
neg_9936	Chlorogenate	7043.94	6066.6	5726.85	10399.1	7767.39	6995.65	5537.48	5725.74	5000.36	6862.97	5996.49	5954.57	9055.48	7781.74	9724.77	7900.51	7097.91	7774.85	6134.05	5250.75	4857.66	4814.1	5610.65	5942.67	4555.3	4217.06	5779.58	C00852	Phenylpropanoid biosynthesis(ko00940);;Flavonoid biosynthesis(ko00941);;Stilbenoid, diarylheptanoid and gingerol biosynthesis(ko00945);;Biosynthesis of secondary metabolites(ko01110)
neg_10541	Coniferin	276.979	284.85	242.45	276.318	260.959	270.22	309.505	247.384	258.434	386.811	264.621	303.282	320.725	378.491	371.618	447.688	428.241	428.303	1243.8	1144.86	1025.11	718.592	835.833	776.848	456.641	436.292	430.433	C00761	Phenylpropanoid biosynthesis(ko00940);;Biosynthesis of secondary metabolites(ko01110)
neg_10334	p-Coumaroyl quinic acid	3164.74	2726.45	2450.33	3425.26	2921.22	2655	2807.79	2980.03	2537.81	2517.09	2711.78	2338.61	2851.38	2748.74	3192.38	4054.62	3505.7	4068.62	2930.7	2715.99	2717.54	2365.43	2530.72	2462.51	3137.44	2552.6	2865.71	C12208	Phenylpropanoid biosynthesis(ko00940);;Flavonoid biosynthesis(ko00941);;Stilbenoid, diarylheptanoid and gingerol biosynthesis(ko00945);;Biosynthesis of secondary metabolites(ko01110)
neg_12798	5-Hydroxyconiferyl alcohol	0	0	0	0	0	11.2022	45.8974	55.7635	43.1243	0.117757	6.41653	17.0524	37.8593	58.8349	71.7364	3.46976	13.4971	0	22.2264	78.9556	408.572	51.7544	57.5776	61.6023	308.238	306.337	338.373	C12205	Phenylpropanoid biosynthesis(ko00940);;Biosynthesis of secondary metabolites(ko01110)
neg_12105	Sinapyl alcohol	5.96619	7.01469	0	7.21761	16.9639	0.0751539	2.37279	8.38776	8.57366	10.627	0	6.7085	5.4339	11.6115	5.72128	8.1178	12.8022	0	238.975	237.489	243.896	177.241	155.674	181.522	115.558	93.1014	86.3785	C02325	Phenylpropanoid biosynthesis(ko00940);;Biosynthesis of phenylpropanoids(ko01061);;Metabolic pathways(ko01100);;Biosynthesis of secondary metabolites(ko01110)
neg_10441	6-Demethylsterigmatocystin	8497.3	7257.44	14527.8	4547.82	4444.88	4668.25	2797.23	3135.28	2888.59	76717.9	49956.2	54145.5	11521.9	14873.5	16857.9	20420.7	14508.7	25810.2	122924	112680	103926	42743.6	45514.3	44085.9	72059.8	68170.3	98257.4	C03683	Phenylpropanoids and polyketides
neg_9079	Dihydrodemethylsterigmatocystin	27.3795	26.0541	28.6393	13.6221	21.6351	37.9501	201.255	73.9989	64.4989	174.207	237.852	278.334	41.8267	38.322	148.285	14.0417	39.9174	19.8853	35.7266	136.405	133.538	382.91	225.968	107.26	23.6382	554.402	43.3674	--	Phenylpropanoids and polyketides
neg_11413	Dihydrosterigmatocystin	734.879	884.921	725.293	510.84	503.843	529.19	390.636	385.193	461.217	828.624	738.696	959.169	1353.08	1978.88	1672.22	1275.89	1111.51	1447.38	1435.03	1558.95	1409.45	5402.95	7713.5	4640.89	12975.4	12880.2	11792.8	--	Phenylpropanoids and polyketides, Sterigmatocystins
neg_12397	Pterostilbene	0	5.64618	9.591	31.956	22.3556	31.9513	1.76577	1.85544	10.6638	119.233	71.3663	96.8219	230.941	385.528	369.55	43.9989	61.2842	42.6372	894.15	1142.07	1022.14	1653.54	2044.88	1489.48	518.517	551.501	551.878	--	Phenylpropanoids and polyketides, Stilbenes
neg_12515	Chlortetracycline	26.6526	33.1622	21.2293	13.0856	30.4174	5.44576	2.11344	13.1538	10.9703	672.13	16.8927	28.2479	357.47	21.7721	22.193	838.424	6.85483	4.36873	332.081	33.603	48.725	88.5373	46.5541	64.6246	690.719	148.982	269.604	--	Phenylpropanoids and polyketides, Tetracyclines
neg_11417	Oxytetracycline	5640.06	6024.69	5102.83	2505.59	2102.28	2180.26	2586.06	2733.04	2536.46	4154.1	4081.04	3977.78	2569.86	2235.42	2353.95	3209.71	2203.25	2963.08	3908.74	4099.75	4036.03	1737.74	2233.81	1992.18	2530.73	2023.69	2280.31	C06624	Phenylpropanoids and polyketides, Tetracyclines
neg_12220	Tetracycline	1475.54	1164.19	1453.52	1406.88	837.65	1609.21	1266	910.27	1069.12	1823.69	1537.15	1536.76	1778.7	1668.47	2324.31	2033.29	1949.14	2357.81	2006.83	2251.02	2275.84	2190.47	2614.4	2143.28	4553.33	4271.91	3850.31	C06570	Phenylpropanoids and polyketides

## Sheet: 5-catagories metabolites
Anthocyanin biosynthesis
name	2012-W02-S1-1	2012-W02-S1-2	2012-W02-S1-3	Fenyu NO.1-S1-1	Fenyu NO.1-S1-2	Fenyu NO.1-S1-3	Kaorino-S1-1	Kaorino-S1-2	Kaorino-S1-3	2012-W02-S2-1	2012-W02-S2-2	2012-W02-S2-3	Fenyu NO.1-S2-1	Fenyu NO.1-S2-2	Fenyu NO.1-S2-3	Kaorino-S2-1	Kaorino-S2-2	Kaorino-S2-3	2012-W02-S3-1	2012-W02-S3-2	2012-W02-S3-3	Fenyu NO.1-S3-1	Fenyu NO.1-S3-2	Fenyu NO.1-S3-3	Kaorino-S3-1	Kaorino-S3-2	Kaorino-S3-3	KEGG_annotation	KEGG_pathway_annotation
Peonidin 3-O-glucoside	103.825	101.968	94.2335	177.532	120.041	157.699	116.701	118.866	117.776	67.0637	65.6815	73.6493	158.889	132.113	199.692	113.773	89.7127	138.635	25.7023	75.0248	76.3947	117.469	169.702	85.9225	119.504	134.639	108.944	C12141	Anthocyanin biosynthesis(ko00942)
Flavone and flavonol
name	2012-W02-S1-1	2012-W02-S1-2	2012-W02-S1-3	Fenyu NO.1-S1-1	Fenyu NO.1-S1-2	Fenyu NO.1-S1-3	Kaorino-S1-1	Kaorino-S1-2	Kaorino-S1-3	2012-W02-S2-1	2012-W02-S2-2	2012-W02-S2-3	Fenyu NO.1-S2-1	Fenyu NO.1-S2-2	Fenyu NO.1-S2-3	Kaorino-S2-1	Kaorino-S2-2	Kaorino-S2-3	2012-W02-S3-1	2012-W02-S3-2	2012-W02-S3-3	Fenyu NO.1-S3-1	Fenyu NO.1-S3-2	Fenyu NO.1-S3-3	Kaorino-S3-1	Kaorino-S3-2	Kaorino-S3-3	KEGG_pathway_annotation
Acacetin	26090.7	22855	21763.6	27361.5	21992.7	23377.4	16499.6	18770	15973.4	18409.9	18064	17031.2	22566.3	21610.5	24429.2	21353.1	13335.4	18652	17225.2	17297.3	16203.2	14808.6	16725	15919.6	12487.7	10948.5	11328.4	Flavone and flavonol biosynthesis(ko00944)
Chrysoeriol	3034.77	2976.06	2601.39	1669.29	1369.41	1419.45	882.374	1001.8	890.123	2796.4	2621.68	2202.94	1834.35	1790.77	1964.28	1281.29	1129.42	1301.56	3670.73	3589.25	3808.38	1691	1723.2	1838.63	1873.61	1356.42	1595.84	Flavone and flavonol biosynthesis(ko00944)
Luteolin 7-O-beta-D-glucoside	190.183	89.3894	150.866	89.7227	111.76	152.439	457.024	290.354	243.401	347.973	359.159	172.437	366.164	101.706	140.014	52.836	65.3609	101.991	835.609	748.486	749.704	1000.44	932.059	649.171	383.127	417.201	346.187	Flavone and flavonol biosynthesis(ko00944)
Luteolin 7-O-glucuronide	1193.64	897.642	869.467	1032	729.81	714.116	1014.73	997.954	906.119	746.087	656.697	625.194	982.691	960.498	820.423	1534.54	1087.94	1206.25	871.378	1124.2	828.293	406.696	758.016	476.397	685.284	664.628	765.334	Flavone and flavonol biosynthesis(ko00944)
3,7,4'-Tri-O-methylquercetin	352.837	539.178	947.295	278.986	360.329	401.573	98.48	91.6894	185.273	107.411	138.116	132.604	141.572	138.2	79.9366	221.043	120.778	243.982	204.459	141.391	58.8918	35.6236	133.447	139.412	113.069	48.9279	71.2659	Flavone and flavonol biosynthesis(ko00944);;Biosynthesis of secondary metabolites(ko01110)
Syringetin	15187.8	13339.4	13299.5	9532.56	8744.5	9053.17	2564.13	2865.8	2389.11	11706.9	10926.5	10122.8	10708.3	10685.8	12248.2	3716.87	2781.66	3492.07	15989	14777.1	14209	9795.47	11349.8	11078.5	4303.02	3255.65	3532.95	Flavone and flavonol biosynthesis(ko00944);;Biosynthesis of secondary metabolites(ko01110)
Rutin	118.109	29.9118	24.9028	0.489793	15.49	0.280721	58.3093	226.334	102.93	164.414	41.5597	319.412	1.1712	33.9419	23.0934	0	0	0.977998	2.87242	32.3677	4.56973	116.977	216.467	7.94065	0	180.261	1.48759	Flavone and flavonol biosynthesis(ko00944);;Metabolic pathways(ko01100);;Biosynthesis of secondary metabolites(ko01110)
Epimedin A1	16.3582	0.0531034	24.6147	0.00662394	20.1894	3.13148	96.9242	47.0558	85.2627	127.722	92.7303	248.503	87.8023	18.3474	893.968	10.5084	17.3229	117.282	56.8809	114.264	593.443	414.813	107.399	80.0888	30.1459	631.133	103.493	Flavones and Flavonols [PK1211]
Flavonoids
name	2012-W02-S1-1	2012-W02-S1-2	2012-W02-S1-3	Fenyu NO.1-S1-1	Fenyu NO.1-S1-2	Fenyu NO.1-S1-3	Kaorino-S1-1	Kaorino-S1-2	Kaorino-S1-3	2012-W02-S2-1	2012-W02-S2-2	2012-W02-S2-3	Fenyu NO.1-S2-1	Fenyu NO.1-S2-2	Fenyu NO.1-S2-3	Kaorino-S2-1	Kaorino-S2-2	Kaorino-S2-3	2012-W02-S3-1	2012-W02-S3-2	2012-W02-S3-3	Fenyu NO.1-S3-1	Fenyu NO.1-S3-2	Fenyu NO.1-S3-3	Kaorino-S3-1	Kaorino-S3-2	Kaorino-S3-3	KEGG_pathway_annotation
Tricetin	1266.99	1522.59	1228.29	1094.79	1538.55	1160.3	845.896	1214.55	1069.03	1000.09	797.833	1186.25	852.288	971.375	853.426	1134.2	883.528	1055.91	753.024	880.739	684.46	540.205	671.357	726.646	686.853	516.718	641.629	Flavonoid biosynthesis(ko00941)
Dihydrokaempferol	4.69798	0	23.0255	18.5199	4.4634	10.2425	0.504338	14.0072	13.508	7.42353	17.7288	20.7563	0	3.00029	0	9.07303	3.83881	17.0185	354.719	201.91	326.921	358.126	160.112	273.19	93.567	43.3993	79.8023	Flavonoid biosynthesis(ko00941);;Biosynthesis of phenylpropanoids(ko01061);;Metabolic pathways(ko01100);;Biosynthesis of secondary metabolites(ko01110)
(+)-Gallocatechin	7.21762	7.52743	13.2763	2.82184	7.49442	13.7639	7.73121	41.285	11.6165	31.4534	27.8967	65.5905	34.951	33.1921	65.9273	2.14447	5.34233	10.5749	10.5452	68.4454	76.014	17.3045	22.0647	10.1048	9.99193	61.8258	16.8862	Flavonoid biosynthesis(ko00941);;Biosynthesis of secondary metabolites(ko01110)
Phlorizin	121.722	15.1273	14.6766	2588.28	813.011	872.453	591.451	167.781	170.119	86.2446	54.0326	30.3216	845.205	2495.73	187.763	1056.23	753.825	249.493	0	55.0436	15.7363	282.755	2290.15	354.576	542.91	271.82	84.9929	Flavonoid biosynthesis(ko00941);;Biosynthesis of secondary metabolites(ko01110)
Myricetin	38739.2	33181.2	39702.2	26846.5	47263.6	26679.7	17974.9	39161.7	19898.4	24327.7	20029.8	20199.6	19444	38291.3	21964.2	39387.6	27720.5	29892	24162.3	36365.8	24933.9	19993.7	27067.6	20895.1	16130.2	13191.2	17339.7	Flavonoid biosynthesis(ko00941);;Flavone and flavonol biosynthesis(ko00944);;Biosynthesis of secondary metabolites(ko01110)
Quercetin	77.7656	36.6616	64.7537	27.2043	30.3195	52.5492	256.035	122.893	266.244	41.3906	30.5785	80.844	137.966	69.9723	193.043	29.939	46.7035	135.12	32.2995	158.585	68.1735	114.288	171.674	67.0823	87.093	349.033	122	Flavonoid biosynthesis(ko00941);;Flavone and flavonol biosynthesis(ko00944);;Metabolic pathways(ko01100);;Biosynthesis of secondary metabolites(ko01110);;AMPK signaling pathway(ko04152)
Apigenin 7-O-neohesperidoside	706.61	624.589	825.199	813.275	773.107	835.375	959.383	589.055	718.609	530.909	583.219	470.751	1325.85	753.003	627.395	713.14	496.192	413.853	1144.57	1049.54	665.46	1210.98	1381.14	926.938	1129.62	762.354	612.129	Flavonoids
Baicalin	14065.2	14099.5	14502	6352.43	5605.81	6667.57	5165.92	5172.36	5738.67	12643.8	12416.6	12013.3	6745.92	7001.98	7433.21	5881.96	4437.53	5657.2	11498.9	13657.1	11820.9	6473.33	7167.95	6386.88	5134.12	4489.82	4282.51	Flavonoids
Eupatorin	9093.4	9054.83	6781.58	7259.46	5490.76	5968.7	5707.79	5796.82	5324.06	6379.18	5752.02	5743.02	6314.42	6444.43	7667.15	7499	6601.87	7770.39	4574.78	4554.97	5287.68	3650.47	4163.69	4267.19	4063.4	3685.21	4271.8	Flavonoids
Hibifolin	432.71	388.11	438.671	369.458	335.475	333.888	285.947	413.544	355.262	296.016	274.862	336.728	433.36	486.793	377.728	605.551	598.634	624.232	505.855	503.629	613.127	613.916	786.715	704.3	733.292	591.082	786.138	Flavonoids
Isoswertisin 2''-rhamnoside	432.912	164.327	560.557	465.527	163.836	958.208	735.783	124.919	441.409	248.059	267.647	362.949	380.976	211.458	549.362	226.912	165.444	298.798	457.052	420.537	380.071	374.331	587.68	467.078	232.246	295.495	247.111	Flavonoids
Kaempferol-3-O-rutinoside	239.074	94.4206	156.507	172.771	107.889	171.166	41.7789	72.9407	50.0678	157.291	64.9991	102.318	133.958	165.228	146.283	189.225	181.054	148.239	608.992	335.34	348.382	384.325	420.378	381.812	1182.91	660.972	738.574	Flavonoids
Procyanidin A1	475.549	383.901	274.289	524.203	505.212	367.387	272.407	108.077	154.692	281.796	270.565	267.447	897.968	549.071	422.76	88.3571	122.686	56.9787	743.666	853.875	727.217	1419.5	1110.81	1099.67	368.313	286.389	206.063	Flavonoids
Quercetagitrin	3190.83	3618.12	3425.38	2374.55	2994.84	2592.31	445.373	434.087	454.189	2029.01	2013.74	1378.01	1828.54	1939.57	1290.44	1310.08	621.359	740.674	1725.63	1731.86	1216.98	964.2	1361.08	1096.4	799.21	307.886	528.602	Flavonoids
Quercetin 3-O-(6-O-malonyl-beta-D-glucoside)	190.779	138.35	130.445	203.43	210.883	126.291	94.393	114.095	96.9318	75.8756	102.006	85.6887	204.649	125.027	111.576	136.434	111.745	94.6669	162.281	79.2077	86.6697	112.975	196.596	129.151	297.065	154.477	153.514	Flavonoids
Vaccarin	5065.18	4191.44	4211.79	1917.92	1671.06	1600.88	763.965	666.487	797.989	2703.35	2594.23	2579.98	1349.39	1473.76	1205.81	641.163	489.867	637.02	2746.12	2401.21	1876.71	641.237	1195.15	873.608	282.259	319.567	406.283	Flavonoids
(2S)-2'-MethoKaorinokurarinone	291.389	199.337	170.471	222.446	59.9254	101.427	55.423	80.5774	40.9388	42.2724	99.2868	35.2865	60.7979	230.245	28.8589	94.8293	102.568	81.686	193.729	63.8724	25.7694	82.2161	47.2175	77.2354	192.502	53.8597	34.879	Flavonoids [PK12]
Phenylpropanoids
name	2012-W02-S1-1	2012-W02-S1-2	2012-W02-S1-3	Fenyu NO.1-S1-1	Fenyu NO.1-S1-2	Fenyu NO.1-S1-3	Kaorino-S1-1	Kaorino-S1-2	Kaorino-S1-3	2012-W02-S2-1	2012-W02-S2-2	2012-W02-S2-3	Fenyu NO.1-S2-1	Fenyu NO.1-S2-2	Fenyu NO.1-S2-3	Kaorino-S2-1	Kaorino-S2-2	Kaorino-S2-3	2012-W02-S3-1	2012-W02-S3-2	2012-W02-S3-3	Fenyu NO.1-S3-1	Fenyu NO.1-S3-2	Fenyu NO.1-S3-3	Kaorino-S3-1	Kaorino-S3-2	Kaorino-S3-3	KEGG_pathway_annotation
dGDP	26.0037	46.3994	63.1392	83.6185	60.1574	114.38	25.6294	67.0863	0.648383	109.451	15.6171	3.0309	64.0728	92.7039	68.8905	109.123	50.174	50.6616	118.344	83.4877	102.501	198.378	182.439	259.347	733.085	352.261	233.074	Phenylpropanoids and polyketides
Sinapic acid	49.971	73.7153	33.8378	48.9521	56.9596	49.952	25.9718	44.6326	52.3635	51.2522	42.0978	68.8657	153.32	245.702	249.684	626.489	572.047	733.778	642.312	679.988	820.491	1010.85	1301.01	1058.39	8813.37	9125.24	10341.8	Phenylpropanoids and polyketides, Cinnamic acids and derivatives
Sinapine	0	3.90505	0	27.1526	72.9657	52.4961	33.5752	87.2266	45.2924	3.34354	10.1614	5.40243	159.097	107.02	194.132	10.4193	6.39904	14.9417	0	0	14.0315	138.433	117.081	39.0903	6.02351	191.563	0	Phenylpropanoid biosynthesis(ko00940);;Biosynthesis of secondary metabolites(ko01110)
Angelicin	72.6369	100.391	74.1922	151.208	71.1288	41.4533	83.3557	133.167	128.723	198.997	90.4304	190.056	115.079	219.277	132.917	191.598	198.863	150.468	615.006	622.821	756.028	777.333	810.795	938.965	767.748	688.873	700.087	Phenylpropanoids and polyketides
Bergapten	21408.6	21637.3	14993.7	10512.3	9440.62	7860.8	6466.53	8001.38	5978.1	16419.2	14188	11508.2	9217.31	8113.29	7139.56	9778.08	9536.31	6931.82	15001.7	13994.6	12268.4	6676.02	6585.41	5983.52	5824.13	5240.99	8561.58	Phenylpropanoids and polyketides
Coumarin	173.011	187.435	126.377	45.1257	44.9688	45.6848	23.0963	20.2306	23.0047	153.889	145.775	166.486	34.302	37.5864	47.6664	43.8941	29.877	37.7174	123.659	141.096	135.869	27.4201	36.4273	47.4465	94.9417	88.2588	126.283	Phenylpropanoids and polyketides
Esculetin	14.6949	36.0994	11.5667	0	5.8824	0	2.98626	8.36535	4.90147	43.7618	4.31714	45.8338	113.533	13.187	6.95526	128.958	10.9875	20.3915	0	15.3712	41.9475	15.2019	5.73323	0	115.435	7.34192	11.3577	Phenylpropanoids and polyketides
Isopimpinellin	469.378	305.567	378.243	275.822	111.026	187.528	78.4102	71.3794	130.481	791.106	410.592	420.583	205.621	173.529	221.281	187.819	160.21	217.54	583.583	547.491	551.292	159.151	276.415	189.707	508.287	454.163	504.603	Phenylpropanoids and polyketides
Malonyldaidzin	4802.43	4033.22	3840.76	8424.47	6488.5	6939.78	4560.44	4674.94	4138.4	4084.92	3912.33	4145.47	7055.48	6740.23	8196.17	7385.17	5994.81	7251.32	5228.08	5143.02	5428.59	6165.06	7282.66	7206.99	5359.17	4689.93	5442.08	Phenylpropanoids and polyketides
Novobiocin	1884.33	1751.35	1288.46	10.9649	20.0813	17.4141	80.9452	100.929	125.253	983.654	1282.44	971.596	37.056	11.3497	178.634	206.952	14.7864	257.874	701.699	1092.79	1079.85	20.4558	112.358	126.971	7.88263	54.3758	21.9041	Phenylpropanoids and polyketides
Scopolin	1045.78	825.224	1033.69	1499.53	1194.8	1393.2	959.204	919.081	886.504	1171.28	1058.82	1043.51	1270.36	1691.57	1911.16	1675.94	1755.15	1969.55	3037.24	3017.6	3022.45	1777.35	2652.82	2406.51	2561.89	3242.79	3053.8	Phenylpropanoids and polyketides
Umbelliferone	266.961	261.342	385.834	273.136	198.558	303.856	274.385	181.801	231.383	285.654	225.624	253.316	275.636	250.781	313.821	473.077	495.81	536.212	614.87	564.941	455.732	312.829	484.711	413.349	518.607	424.065	475.331	Phenylpropanoids and polyketides
Solanine	30702.1	15151.5	24768	34132.5	29879.1	32703	26035.7	18357.8	29676.1	29207.8	27155.2	33007.4	30653.5	18193.4	29966.7	41001.8	30303.6	28600.3	32750	27108.9	38292.2	30826.8	30960.9	25867.7	31475.1	28503.6	37764.9	Phenylpropanoids and polyketides
DemethoKaorinocurcumin	712.243	1148.02	277.609	117.819	180.129	79.2213	52.3668	178.648	49.404	73.7825	187.527	44.8648	48.267	842.043	7.33923	57.762	154.516	36.399	205.83	52.1872	21.1137	57.3743	68.3753	59.4439	109.613	8.40803	2.34359	Phenylpropanoids and polyketides
Ansamitocin P-3	68.6464	155.384	69.4814	203.29	23.7483	59.6506	28.9862	28.1759	10.4913	7.79187	93.1102	3.14984	51.8061	2368.62	1.18705	26.9237	132.154	22.4195	42.447	33.7081	1.16534	3.87928	713.545	12.6363	258.076	72.8152	1.29651	Phenylpropanoids and polyketides
Avermectin A1a	3670.1	3461.31	3120.99	3431.99	3563.59	2850.92	5660.15	5174.51	5708.14	3352.89	2958.96	6136.28	3447.59	1790.49	5793.1	4410.22	3257.97	3417.86	1107.17	1237.27	1417.12	1296.46	1489.5	499.637	1142.8	1231.8	1577.09	Phenylpropanoids and polyketides
Epothilone B	205.134	182.768	154.772	99.0457	150.122	86.4303	128.023	166.937	132.378	253.099	201.062	280.609	148.85	75.1566	251.418	77.7069	99.0571	96.8908	47.8511	181.433	419.954	109.66	136.376	78.7971	9.1867	44.8768	57.0203	Phenylpropanoids and polyketides
Chlorogenate	7043.94	6066.6	5726.85	10399.1	7767.39	6995.65	5537.48	5725.74	5000.36	6862.97	5996.49	5954.57	9055.48	7781.74	9724.77	7900.51	7097.91	7774.85	6134.05	5250.75	4857.66	4814.1	5610.65	5942.67	4555.3	4217.06	5779.58	Phenylpropanoid biosynthesis(ko00940);;Flavonoid biosynthesis(ko00941);;Stilbenoid, diarylheptanoid and gingerol biosynthesis(ko00945);;Biosynthesis of secondary metabolites(ko01110)
Coniferin	276.979	284.85	242.45	276.318	260.959	270.22	309.505	247.384	258.434	386.811	264.621	303.282	320.725	378.491	371.618	447.688	428.241	428.303	1243.8	1144.86	1025.11	718.592	835.833	776.848	456.641	436.292	430.433	Phenylpropanoid biosynthesis(ko00940);;Biosynthesis of secondary metabolites(ko01110)
p-Coumaroyl quinic acid	3164.74	2726.45	2450.33	3425.26	2921.22	2655	2807.79	2980.03	2537.81	2517.09	2711.78	2338.61	2851.38	2748.74	3192.38	4054.62	3505.7	4068.62	2930.7	2715.99	2717.54	2365.43	2530.72	2462.51	3137.44	2552.6	2865.71	Phenylpropanoid biosynthesis(ko00940);;Flavonoid biosynthesis(ko00941);;Stilbenoid, diarylheptanoid and gingerol biosynthesis(ko00945);;Biosynthesis of secondary metabolites(ko01110)
5-HydroKaorinoconiferyl alcohol	0	0	0	0	0	11.2022	45.8974	55.7635	43.1243	0.117757	6.41653	17.0524	37.8593	58.8349	71.7364	3.46976	13.4971	0	22.2264	78.9556	408.572	51.7544	57.5776	61.6023	308.238	306.337	338.373	Phenylpropanoid biosynthesis(ko00940);;Biosynthesis of secondary metabolites(ko01110)
Sinapyl alcohol	5.96619	7.01469	0	7.21761	16.9639	0.0751539	2.37279	8.38776	8.57366	10.627	0	6.7085	5.4339	11.6115	5.72128	8.1178	12.8022	0	238.975	237.489	243.896	177.241	155.674	181.522	115.558	93.1014	86.3785	Phenylpropanoid biosynthesis(ko00940);;Biosynthesis of phenylpropanoids(ko01061);;Metabolic pathways(ko01100);;Biosynthesis of secondary metabolites(ko01110)
6-Demethylsterigmatocystin	8497.3	7257.44	14527.8	4547.82	4444.88	4668.25	2797.23	3135.28	2888.59	76717.9	49956.2	54145.5	11521.9	14873.5	16857.9	20420.7	14508.7	25810.2	122924	112680	103926	42743.6	45514.3	44085.9	72059.8	68170.3	98257.4	Phenylpropanoids and polyketides
Dihydrodemethylsterigmatocystin	27.3795	26.0541	28.6393	13.6221	21.6351	37.9501	201.255	73.9989	64.4989	174.207	237.852	278.334	41.8267	38.322	148.285	14.0417	39.9174	19.8853	35.7266	136.405	133.538	382.91	225.968	107.26	23.6382	554.402	43.3674	Phenylpropanoids and polyketides
Dihydrosterigmatocystin	734.879	884.921	725.293	510.84	503.843	529.19	390.636	385.193	461.217	828.624	738.696	959.169	1353.08	1978.88	1672.22	1275.89	1111.51	1447.38	1435.03	1558.95	1409.45	5402.95	7713.5	4640.89	12975.4	12880.2	11792.8	Phenylpropanoids and polyketides, Sterigmatocystins
Pterostilbene	0	5.64618	9.591	31.956	22.3556	31.9513	1.76577	1.85544	10.6638	119.233	71.3663	96.8219	230.941	385.528	369.55	43.9989	61.2842	42.6372	894.15	1142.07	1022.14	1653.54	2044.88	1489.48	518.517	551.501	551.878	Phenylpropanoids and polyketides, Stilbenes
Chlortetracycline	26.6526	33.1622	21.2293	13.0856	30.4174	5.44576	2.11344	13.1538	10.9703	672.13	16.8927	28.2479	357.47	21.7721	22.193	838.424	6.85483	4.36873	332.081	33.603	48.725	88.5373	46.5541	64.6246	690.719	148.982	269.604	Phenylpropanoids and polyketides, Tetracyclines
OKaorinotetracycline	5640.06	6024.69	5102.83	2505.59	2102.28	2180.26	2586.06	2733.04	2536.46	4154.1	4081.04	3977.78	2569.86	2235.42	2353.95	3209.71	2203.25	2963.08	3908.74	4099.75	4036.03	1737.74	2233.81	1992.18	2530.73	2023.69	2280.31	Phenylpropanoids and polyketides, Tetracyclines
Tetracycline	1475.54	1164.19	1453.52	1406.88	837.65	1609.21	1266	910.27	1069.12	1823.69	1537.15	1536.76	1778.7	1668.47	2324.31	2033.29	1949.14	2357.81	2006.83	2251.02	2275.84	2190.47	2614.4	2143.28	4553.33	4271.91	3850.31	Phenylpropanoids and polyketides
Isoflavonoids
name	2012-W02-S1-1	2012-W02-S1-2	2012-W02-S1-3	Fenyu NO.1-S1-1	Fenyu NO.1-S1-2	Fenyu NO.1-S1-3	Kaorino-S1-1	Kaorino-S1-2	Kaorino-S1-3	2012-W02-S2-1	2012-W02-S2-2	2012-W02-S2-3	Fenyu NO.1-S2-1	Fenyu NO.1-S2-2	Fenyu NO.1-S2-3	Kaorino-S2-1	Kaorino-S2-2	Kaorino-S2-3	2012-W02-S3-1	2012-W02-S3-2	2012-W02-S3-3	Fenyu NO.1-S3-1	Fenyu NO.1-S3-2	Fenyu NO.1-S3-3	Kaorino-S3-1	Kaorino-S3-2	Kaorino-S3-3	KEGG_annotation	KEGG_pathway_annotation
5-HydroKaorinopseudobaptigenin	258.378	204.609	204.935	273.709	129.221	194.67	117.722	99.9067	108.152	267.854	217.326	156.592	258.534	161.963	179.658	165.345	161.008	126.294	308.108	170.475	182.617	161.109	158.82	203.483	139.491	97.372	172.634	C19727	Isoflavonoid biosynthesis(ko00943)
6''-O-Malonylglycitin	4153.47	3491.18	3209.26	5771.11	4220.11	4794.58	4698.58	5486.63	3636.04	4492.88	4224.3	4294.8	5104.27	5252.19	5817.73	7357.65	6322.53	7058.63	5937.31	5812.77	7052.92	5349.73	6195.17	6814.23	5200.22	4316.72	5608.02	C16197	Isoflavonoid biosynthesis(ko00943)
Daidzin	1243.01	1089.17	892.928	1326.57	975.996	1149.85	929.34	861.315	707.514	1166.99	1008	1055.17	1266.93	1209.98	1534.18	1221.53	1064.48	1323.21	1074.41	1138.74	1080.14	1772.48	1721.24	1875.63	2326.08	1779.54	2314.02	C10216	Isoflavonoid biosynthesis(ko00943)
Coumestrol	1504.12	1421.14	1204.94	2397.78	1961.35	2432.55	3910.8	2764.21	3344.69	1331.2	1206.93	1287.36	2326.82	1962.72	2412.95	3948.12	3556.92	3648.23	2374.61	2206.62	2040.86	1374.2	1504.02	1276.73	2789.12	2367.57	2843.75	C10205	Isoflavonoid biosynthesis(ko00943);;Biosynthesis of phenylpropanoids(ko01061);;Biosynthesis of secondary metabolites(ko01110)
2'-HydroKaorinodaidzein	14.7937	7.74873	0	238.463	31.2469	0	6.04122	136.494	226.335	158.654	5.99767	431.87	0	105.816	0	7.02173	0	0	200.089	274.701	240.057	485.422	569.55	478.048	123.756	223.534	73.6734	C02495	Isoflavonoid biosynthesis(ko00943);;Biosynthesis of secondary metabolites(ko01110)
2'-HydroKaorinodihydrodaidzein	37.2799	31.4697	50.8044	180.307	38.1744	57.7921	56.989	25.7642	54.2527	137.84	34.324	37.4451	129.304	57.5002	44.2696	81.2945	21.6412	29.9301	282.651	143.366	101.829	61.1631	60.681	33.7704	89.3267	93.416	41.7076	C03567	Isoflavonoid biosynthesis(ko00943);;Biosynthesis of secondary metabolites(ko01110)
Pseudobaptigenin	16268.1	14216.8	12806.5	11248.9	8701.54	8006.77	12081	12328.4	11462.8	9510.97	9294.86	9892.36	9307.73	9196.18	10122.8	14066.5	9337.45	12652.5	8585.86	7995.93	11705.9	5475.8	6521.94	6340.62	9465.77	7553.32	8534.67	C10522	Isoflavonoid biosynthesis(ko00943);;Biosynthesis of secondary metabolites(ko01110)
2,7,4'-TrihydroKaorinoisoflavanone	212.444	195.376	198.292	42.4564	21.4473	34.8258	10.6277	17.5068	21.3015	131.387	191.261	190.81	17.5243	50.9589	24.8885	18.3123	29.0788	14.8762	119.732	169.634	146.864	10.109	59.4209	54.3471	12.8306	13.7179	27.1155	C15567	Isoflavonoid biosynthesis(ko00943);;Metabolic pathways(ko01100);;Biosynthesis of secondary metabolites(ko01110)
6''-O-Acetylgenistin	5236.38	4724.94	4450.78	5850.16	5210.95	4904.1	4271.05	4258.33	4440.37	3378.5	3370.04	3436.75	5579.42	4996.43	5302.24	4733.26	3695.22	4306.02	3124.71	2507.69	2805.52	2831.42	3811.63	3420.89	2762.31	2548.77	3453.65	--	Isoflavonoids
6''-O-Acetylglycitin	1514.72	1140.34	999.324	1556.28	1250.88	1120.32	1035.72	783.939	793.439	956.958	912.642	831.353	1561.6	1286.8	1062.45	845.849	677.006	662.99	1142.63	969.919	938.288	753.766	1350.75	1091.43	564.464	756.355	745.285	--	Isoflavonoids
Glyceocarpin	1138.6	772.864	624.655	1100.67	573.668	1036.39	1742.27	903.579	1123.13	751.073	549.865	852.543	1924.12	928.605	2410.63	875.899	827.259	1229.5	595.861	748.152	712.923	1075.23	1020.87	821.545	644.851	1125.61	595.053	--	Isoflavonoids
Psoralidin	854.024	816.209	781.617	1195.09	914.399	891.126	714.327	727.616	791.422	1025.23	712.554	940.438	994.58	851.806	1100.85	966.009	763.185	924.275	908.252	773.395	887.699	760.934	964.299	1002.57	768.331	756.493	950.569	C10523	Isoflavonoids
Wedelolactone	4588.69	5201.14	3778.94	5063.87	3972.28	4221.9	5162.57	5837.88	5166.3	5982.47	4839.85	6332.16	4780.46	5205.19	5567.38	9045.23	7797.91	8492.58	10391.6	9921.09	11067.3	8174.51	8140.57	9140.75	11620.5	10041.7	11927.4	C10541	Isoflavonoids
Iridin	1567.2	1533.63	1530.6	907.954	1197.85	1156	562.968	843.275	696.59	2326.63	1743.57	1655.42	1892.91	1903.44	2167.54	1456.82	1453.89	1500.34	12084.7	7714.92	9572.35	7412.11	6954.05	8435.34	10947.5	9217.33	13980.1	C10465	Isoflavonoids [PK1205]
