# Supplementary material for: Combined transcriptome and metabolome analysis revealed the molecular mechanisms of fruit skin coloration in pink strawberry
Source: Front Plant Sci. 2024 Oct 10;15:1486892. doi: 10.3389/fpls.2024.1486892 (PMC11499181; doi:10.3389/fpls.2024.1486892)
Supplement: Supplementary file 4 [file Table3.xlsx]

## Sheet: 2012-W02 - Kaorino
#ID	name	2012-W02-S1-1	2012-W02-S1-2	2012-W02-S1-3	Kaorino-S1-1	Kaorino-S1-2	Kaorino-S1-3	2012-W02-S1_Mean	Kaorino-S1_Mean	Fold_change	log2FC	Pvalue	VIP	regulated	2012-W02-S2-1	2012-W02-S2-2	2012-W02-S2-3	Kaorino-S2-1	Kaorino-S2-2	Kaorino-S2-3	2012-W02-S2_Mean	Kaorino-S2_Mean	Fold_change	log2FC	Pvalue	VIP	regulated	2012-W02-S3-1	2012-W02-S3-2	2012-W02-S3-3	Kaorino-S3-1	Kaorino-S3-2	Kaorino-S3-3	2012-W02-S3_Mean	Kaorino-S3_Mean	Fold_change	log2FC	Pvalue	VIP	regulated	KEGG_annotation	KEGG_pathway_annotation	LM_ID(lipidmaps)	CATEGORY(lipidmaps)	MAIN_CLASS(lipidmaps)	SUB_CLASS	HMDB_ID	CAS	kingdom(HMDB)
neg_11481	trans,trans-Farnesyl diphosphate	94.3159	79.9107	55.7961	844.056	843.994	824.007	76.6742	837.353	10.9209	3.44902	5.03615e-06	1.30901	up	122.819	130.477	169.905	1159.56	1336.47	1150.22	141.067	1215.42	8.61589	3.107	0.00203045	1.36896	up	215.095	202.183	226.853	829.434	780.323	818.402	214.71	809.386	3.76967	1.91444	6.63098e-05	1.44118	up	C00448	Steroid biosynthesis(ko00100);;Peptidoglycan biosynthesis(ko00550);;Terpenoid backbone biosynthesis(ko00900);;Carotenoid biosynthesis(ko00906);;Sesquiterpenoid and triterpenoid biosynthesis(ko00909);;Insect hormone biosynthesis(ko00981);;Biosynthesis of various other secondary metabolites(ko00997);;Biosynthesis of various antibiotics(ko00998);;Biosynthesis of various plant secondary metabolites(k…	LMPR0103010002	Prenol Lipids [PR]	Isoprenoids [PR01]	C15 isoprenoids (sesquiterpenes) [PR0103]	HMDB0000961	13058-04-3	Organic compounds
neg_11354	3-(Imidazol-4-yl)-2-oxopropyl phosphate	300.426	326.417	286.05	57.0087	76.971	75.4703	304.297	69.8167	0.229436	-2.12384	0.000347158	1.30162	down	215.716	267.265	251.081	85.2597	63.1411	85.8471	244.687	78.0826	0.319112	-1.64787	0.00253971	1.34975	down	228.002	218.519	262.282	150.922	137.095	169.415	236.268	152.477	0.645358	-0.631829	0.00895815	1.34439	down	C01267	Histidine metabolism(ko00340);;Metabolic pathways(ko01100);;Biosynthesis of secondary metabolites(ko01110);;Biosynthesis of amino acids(ko01230)	--	--	--	--	HMDB0012236	99979-59-6	Organic compounds
neg_10097	Syringetin	15187.8	13339.4	13299.5	2564.13	2865.8	2389.11	13942.2	2606.35	0.186939	-2.41936	0.00203597	1.30135	down	11706.9	10926.5	10122.8	3716.87	2781.66	3492.07	10918.7	3330.2	0.304999	-1.71312	0.000437241	1.36462	down	15989	14777.1	14209	4303.02	3255.65	3532.95	14991.7	3697.21	0.246617	-2.01966	0.000204433	1.43508	down	C11620	Flavone and flavonol biosynthesis(ko00944);;Biosynthesis of secondary metabolites(ko01110)	LMPK12112498	Polyketides [PK]	Flavonoids [PK12]	Flavones and Flavonols [PK1211]	HMDB0304558	--	Organic compounds
neg_10695	Versiconal hemiacetal acetate	4379.41	4711.99	4523.25	1828.92	1578.18	1828.17	4538.22	1745.09	0.384532	-1.37882	3.00786e-05	1.30427	down	3793.54	3778.75	3922.15	2273.15	1876.6	2286.93	3831.48	2145.56	0.559982	-0.836549	0.0031597	1.3591	down	3723.23	3983.73	3622.09	1821.83	1722.17	1852.4	3776.35	1798.8	0.476333	-1.06996	0.00110073	1.43399	down	--	--	--	--	--	--	--	--	--
neg_11096	1-OH-Nogalamycinone	15956	16192.5	12699.5	976.606	868.522	876.598	14949.3	907.242	0.0606878	-4.04245	0.00633997	1.29313	down	13027.6	11927.6	13212.6	2095.79	1841.42	2298.29	12722.6	2078.5	0.163371	-2.61378	0.000533967	1.37376	down	10930.4	12824.1	11824.2	7247.31	6927.94	8303.28	11859.6	7492.84	0.631798	-0.662464	0.00395772	1.37692	down	--	--	--	--	--	--	--	--	--
neg_11432	Proclavaminic acid	85.6893	118.348	145.28	392.29	386.819	362.956	116.439	380.689	3.26942	1.70903	0.000836615	1.29754	up	342.356	266.037	276.716	1364.97	1414.03	1524.92	295.036	1434.64	4.86258	2.28172	0.000242263	1.37164	up	554.463	494.87	480.982	1313	1226.17	1409.24	510.105	1316.14	2.58013	1.36744	0.00132873	1.42875	up	--	--	--	--	--	--	--	--	--
neg_11511	S-(Hercyn-2-yl)-L-cysteine S-oxide	1997.82	2077.19	2065.03	23117.8	22361.9	19418	2046.68	21632.6	10.5696	3.40185	0.00329154	1.30349	up	1654.66	1612.86	1745.99	30281.6	24093.7	29932.1	1671.17	28102.5	16.816	4.07176	0.00570129	1.36179	up	1405.75	1674.35	2078.96	13208.3	11208.4	14368.3	1719.69	12928.4	7.51785	2.91032	0.00506966	1.42342	up	--	--	--	--	--	--	--	--	--
neg_11701	Biochanin A 7-O-(6-O-malonyl-beta-D-glucoside)	25132.2	21587.4	21978.9	9012.69	9765.05	9596.29	22899.5	9458.01	0.413022	-1.27571	0.00533921	1.29193	down	18503.9	17417.5	18199.6	11117.8	7932.69	10060.9	18040.4	9703.79	0.537894	-0.894607	0.00705238	1.3412	down	18898.8	16942.5	16695.6	6437.65	5963.52	7546.16	17512.3	6649.11	0.379682	-1.39714	0.000442068	1.42653	down	--	--	--	--	--	--	--	--	--
neg_11727	Baicalin	14065.2	14099.5	14502	5165.92	5172.36	5738.67	14222.2	5358.98	0.376804	-1.40811	6.80381e-06	1.30852	down	12643.8	12416.6	12013.3	5881.96	4437.53	5657.2	12357.9	5325.56	0.430944	-1.21443	0.00132685	1.36528	down	11498.9	13657.1	11820.9	5134.12	4489.82	4282.51	12325.6	4635.49	0.376085	-1.41087	0.0033754	1.41897	down	C10025	--	--	--	--	--	HMDB0041832	21967-41-9	Organic compounds
neg_11787	Gibberellin A19	291.446	263.093	214.266	1485.79	1447.03	1303.9	256.269	1412.24	5.51079	2.46226	0.000632821	1.30459	up	138.807	140.576	211.446	1952.02	2166.6	1845.74	163.609	1988.12	12.1516	3.60308	0.00159659	1.37034	up	114.295	223.822	189.552	1317.81	1043.19	994.419	175.889	1118.47	6.35894	2.66879	0.00670164	1.40841	up	C02034	--	LMPR0104170039	Prenol Lipids [PR]	Isoprenoids [PR01]	C20 isoprenoids (diterpenes) [PR0104]	HMDB0036896	6980-44-5	Organic compounds
neg_11891	C1'-C9-Glycosylated UWM6	14640.5	15485.7	14821.1	8730.4	8742.63	9326.66	14982.4	8933.23	0.596246	-0.74602	7.77975e-05	1.30326	down	17838.4	12127.9	15898.2	37316.6	33964.4	44257.1	15288.2	38512.7	2.51912	1.33292	0.00598153	1.3192	up	78341.3	84353.8	90105.5	136238	121573	134832	84266.9	130881	1.55317	0.635219	0.00186428	1.40141	up	--	--	--	--	--	--	--	--	--
neg_12298	O-Carbamoyl-deacetylcephalosporin C	9143.53	8810.04	10089.9	4891.93	4813.03	5236.31	9347.82	4980.42	0.53279	-0.908362	0.00396897	1.28863	down	11006.2	8379.22	10896.5	5339.52	3455.36	5301.29	10094	4698.72	0.465499	-1.10315	0.00896032	1.2839	down	26674.7	31384.2	30987.4	7989.63	7347.21	7571.94	29682.1	7636.26	0.257268	-1.95866	0.00416095	1.42961	down	--	--	--	--	--	--	--	--	--
neg_12371	Orcinol gentiobioside	3827.86	4207.29	3596.73	1253.95	1129	1190.71	3877.29	1191.22	0.30723	-1.70261	0.00325777	1.29747	down	2928.78	3054.93	2886.94	1341.94	1212.05	1762.25	2956.88	1438.75	0.486576	-1.03926	0.00744139	1.34354	down	2103.98	2324.59	2270.31	1219.06	1116.75	1362.05	2232.96	1232.62	0.552012	-0.857228	0.000517027	1.41665	down	--	--	--	--	--	--	--	--	--
neg_12526	N-Acetylmuramic acid alpha-1-phosphate	787.69	776.182	665.891	43.4811	40.363	32.8921	743.255	38.9121	0.0523536	-4.25557	0.00287062	1.3016	down	591.261	583.162	625.877	75.3378	40.6682	84.6752	600.1	66.8937	0.111471	-3.16526	9.09855e-06	1.37459	down	492.032	507.046	451.228	176.514	169.544	174.79	483.436	173.616	0.35913	-1.47742	0.00254117	1.43525	down	--	--	--	--	--	--	--	--	--
neg_12545	Purpurin	2346.81	2271.23	2124.37	165.499	167.82	183.906	2247.47	172.408	0.0767122	-3.7044	0.000912778	1.3072	down	1699.96	1691.12	1986.89	268.577	215.909	324.024	1792.66	269.503	0.150337	-2.73372	0.00197209	1.36571	down	1249.61	1324.58	1267.61	231.687	210.855	315.665	1280.6	252.736	0.197357	-2.34112	3.08692e-05	1.43917	down	C10395	--	--	--	--	--	HMDB0256928	81-54-9	Organic compounds
neg_12648	Lancerin	5234.75	4315.65	5442.25	1480.43	1361.21	1689.63	4997.55	1510.42	0.302233	-1.72627	0.00642251	1.28389	down	3860.2	3857.08	4001.57	1517.69	1166.32	1545.53	3906.28	1409.85	0.360918	-1.47026	0.000733573	1.37055	down	2434.44	2558.54	2166.59	1227.82	1332.59	1375.26	2386.52	1311.89	0.549708	-0.863263	0.00574464	1.40732	down	--	--	--	--	--	--	--	--	--
neg_12939	Gibberellin A24	4.82198	1.80539	7.09735	200.839	154.805	172.888	4.5749	176.178	38.5096	5.26715	0.00553512	1.29468	up	4.21954	15.1607	8.27735	252.934	282.485	297.688	9.2192	277.702	30.1222	4.91275	0.00146903	1.37092	up	0	10.4941	11.9602	180.054	154.797	139.91	7.48477	158.254	21.1434	4.40214	0.00315678	1.42458	up	--	--	--	--	--	--	HMDB0303459	--	rganic compounds
neg_12961	dTDP-3-amino-2,3,6-trideoxy-C-methyl-D-erythro-hexopyranos-4-ulose	1485.1	1610.75	1237.02	204.611	263.686	300.583	1444.29	256.293	0.177453	-2.49449	0.0058274	1.28735	down	1477.63	1721.83	1638.86	238.192	269.521	360.545	1612.77	289.419	0.179455	-2.47831	0.000508947	1.36743	down	2839.38	2497.67	2667.98	346.469	223.475	453.876	2668.34	341.274	0.127897	-2.96694	0.000104456	1.43573	down	--	--	--	--	--	--	--	--	--
neg_12964	Thapsigargin	226138	195043	208032	67644.5	73504.1	61836.4	209737	67661.7	0.322602	-1.63217	0.0015531	1.2973	down	191710	162153	159835	88752.2	60229.5	70602	171233	73194.6	0.427456	-1.22615	0.00207008	1.33115	down	124148	114850	94872.9	62653.1	46087.2	49364.6	111290	52701.6	0.47355	-1.07841	0.00807019	1.36654	down	--	--	--	--	--	--	--	--	--
neg_13135	Thr Asp Lys Arg	360.571	342.295	440.416	3214.31	2723.91	2655.42	381.094	2864.54	7.51664	2.91009	0.0040732	1.29852	up	547.095	506.462	498.502	3676.9	3031.62	3278.81	517.353	3329.11	6.43489	2.68592	0.00423861	1.36534	up	217.661	270.185	459.02	2080.51	1766.99	1919.17	315.622	1922.22	6.09027	2.60651	0.000207754	1.42873	up	--	--	--	--	--	--	--	--	--
neg_13171	8-Demethyltetracenomycin C	350.883	465.973	369.774	70.7129	30.4299	76.2888	395.544	59.1439	0.149526	-2.74154	0.00507353	1.27682	down	216.13	244.914	214.581	37.6856	10.5488	39.7482	225.208	29.3275	0.130224	-2.94093	0.000138193	1.36464	down	188.192	226.166	208.248	31.4797	43.3741	24.866	207.535	33.2399	0.160165	-2.64237	0.000862216	1.42936	down	--	--	--	--	--	--	--	--	--
neg_13317	2'-Deoxy-5-hydroxymethylcytidine-5'-triphosphate	1013.43	1130.88	970.735	3522.62	3084.03	3148.98	1038.35	3251.87	3.13178	1.64698	0.00160882	1.29998	up	572.175	730.889	750.912	2641.75	2512.41	3212.61	684.659	2788.92	4.07345	2.02625	0.00713383	1.34769	up	691.574	957.879	844.532	2501.07	2725.56	3276.86	831.328	2834.5	3.4096	1.7696	0.00769532	1.4025	up	--	--	--	--	--	--	--	--	--
neg_13425	Ser Glu Lys Arg	261.457	343.28	578.669	4938.26	3678.64	4234.71	394.469	4283.87	10.8598	3.44093	0.0059043	1.28678	up	195.365	253.503	220.613	7655.18	5974.45	6097.44	223.16	6575.69	29.4662	4.88099	0.00712889	1.35813	up	223.694	509.804	572.715	4098.68	4018.7	5401.86	435.405	4506.41	10.3499	3.37155	0.00890384	1.40772	up	--	--	--	--	--	--	--	--	--
neg_13436	Gibberellin A4	332.924	294.056	322.458	1754.15	1686.78	1882.64	316.479	1774.53	5.60708	2.48725	0.00106548	1.30368	up	69.5577	155.902	200.635	8782.41	7698.64	7171	142.032	7884.01	55.5089	5.79465	0.00355142	1.36758	up	34.7496	35.947	54.3201	7024.51	6044.52	7027.52	41.6722	6698.85	160.751	7.32868	0.00239888	1.43642	up	--	--	--	--	--	--	HMDB0303447	468-44-0	Organic compounds
neg_2333	Nicotinic acid adenine dinucleotide (NAAD)	12637.7	11785.8	10564.8	53838.4	58685.5	53373.3	11662.8	55299	4.7415	2.24534	0.000503681	1.30567	up	18016.4	12568.4	12712.3	128323	125095	126287	14432.4	126569	8.76978	3.13254	1.19263e-05	1.37679	up	30650	31665.1	31743.5	191880	147736	179722	31352.9	173112	5.52142	2.46504	0.00847815	1.41911	up	--	--	--	--	--	--	--	--	--
neg_4553	Histidinyl-Cysteine	4497.21	4107.4	4077.53	1758.93	1934.68	1783.91	4227.38	1825.84	0.431908	-1.2112	0.000977212	1.30017	down	3673.34	3279.99	3664.98	2254.73	2102.32	2381.57	3539.44	2246.21	0.634622	-0.65603	0.00226149	1.3418	down	4227.16	3911.19	4140.03	2848.29	2559.06	2559.19	4092.79	2655.52	0.648828	-0.624093	0.000439302	1.41828	down	--	--	--	--	--	--	HMDB0304780	--	Organic compounds
neg_5743	3-Methylindolepyruvate	119.744	176.442	73.1245	1058.97	1302.47	1292.6	123.104	1218.02	9.89422	3.30659	0.00216875	1.29196	up	190.047	88.1172	234.72	2733.87	2738.77	2640.09	170.961	2704.24	15.8179	3.98348	2.96587e-06	1.37654	up	230.868	401.058	457.919	3102.08	2737.94	2533.6	363.282	2791.2	7.68331	2.94173	0.00160136	1.42791	up	--	--	--	--	--	--	--	--	--
neg_6448	C20819	26528	21570.2	23544.2	9989.45	9054.16	7929.46	23880.8	8991.03	0.376496	-1.40929	0.00391289	1.2807	down	17307.2	15895.5	17178.5	10122.3	9615.47	10466.8	16793.7	10068.2	0.59952	-0.738121	0.000810745	1.36261	down	15844.3	15608.5	15123.6	6252.72	6062.24	6993.46	15525.5	6436.14	0.414554	-1.27037	2.64049e-05	1.43906	down	--	--	--	--	--	--	--	--	--
neg_6480	N-Phospho-D-lombricine	6472.24	5880.48	6100.66	2867.52	3125.56	2876.91	6151.13	2956.66	0.48067	-1.05688	0.000568632	1.30016	down	6829.71	6011.02	5969.59	3528.84	2633.5	3103.23	6270.11	3088.52	0.492579	-1.02157	0.00115751	1.34072	down	7687.77	5712.05	6318.98	1611.27	1237.12	1680.71	6572.93	1509.7	0.229684	-2.12228	0.0099433	1.40436	down	--	--	--	--	--	--	--	--	--
neg_6485	dTDP-5-dimethyl-L-lyxose	10556.6	8374.26	8597.39	4963.49	4046.02	3991.33	9176.08	4333.61	0.472272	-1.08231	0.00971792	1.24833	down	7547.67	6914.46	7104.97	5640.72	4984.98	5257.61	7189.03	5294.44	0.73646	-0.44132	0.00208806	1.32709	down	7234.08	6685.54	5681.14	1364.9	1314.16	1539.32	6533.59	1406.13	0.215215	-2.21615	0.00678367	1.42118	down	--	--	--	--	--	--	--	--	--
neg_6581	dTDP-4-oxo-5-C-methyl-L-rhamnose	2327.77	2760.89	1838.65	4509.57	5148.71	4658.74	2309.1	4772.34	2.06675	1.04736	0.0024357	1.26551	up	1538.86	1519.61	1773.56	10358.9	8654.41	9253.71	1610.68	9422.35	5.84993	2.54842	0.00333874	1.36621	up	1128.77	1270.8	1432.16	13673.7	11329.1	15324.5	1277.24	13442.4	10.5246	3.39569	0.00866351	1.41772	up	--	--	--	--	--	--	--	--	--
neg_8296	cis-1,2-Dihydro-3-ethylcatechol	163.667	137.976	146.275	382.764	384.137	325.626	149.306	364.176	2.43912	1.28636	0.00346271	1.28946	up	442.134	460.36	477.192	187.515	210.723	266.905	459.895	221.715	0.482098	-1.0526	0.00392156	1.34705	down	1295.34	1391.99	1406.53	2635.37	2678.51	2268.31	1364.62	2527.39	1.85208	0.889148	0.00861652	1.40613	up	--	--	--	--	--	--	--	--	--
neg_9248	5'-Phosphoribosyl-N-formylglycinamide	198.696	315.011	203.632	2616.71	2906.43	2504.71	239.113	2675.95	11.1911	3.48429	0.00107563	1.30393	up	240.758	201.003	283.626	2671.1	2493.07	2510.24	241.796	2558.14	10.5797	3.40323	9.76589e-05	1.3758	up	339.249	326.622	268.045	1910.52	1572.12	1676.57	311.305	1719.74	5.52428	2.46579	0.00361105	1.42824	up	--	--	--	--	--	--	--	--	--
neg_9411	dTDP-3-O-methyl-beta-L-rhamnose	1025.35	947.342	795.747	3765.89	3880.95	3426.46	922.811	3691.1	3.99984	1.99994	0.000424159	1.30352	up	852.035	789.425	706.983	5642.47	4647.83	4908.48	782.814	5066.26	6.47185	2.69418	0.00417339	1.36422	up	710.19	625.082	665.948	2810.65	2392.05	2745.04	667.073	2649.24	3.97144	1.98966	0.00330714	1.43068	up	--	--	--	--	--	--	--	--	--
[truncated: 4 more columns]

## Sheet: 2012-W02 - Fenyu NO.1
#ID	name	2012-W02-S1-1	2012-W02-S1-2	2012-W02-S1-3	Fenyu NO.1-S1-1	Fenyu NO.1-S1-2	Fenyu NO.1-S1-3	2012-W02-S1_Mean	Fenyu NO.1-S1_Mean	Fold_change	log2FC	Pvalue	VIP	regulated	2012-W02-S2-1	2012-W02-S2-2	2012-W02-S2-3	Fenyu NO.1-S2-1	Fenyu NO.1-S2-2	Fenyu NO.1-S2-3	2012-W02-S2_Mean	Fenyu NO.1-S2_Mean	Fold_change	log2FC	Pvalue	VIP	regulated	2012-W02-S3-1	2012-W02-S3-2	2012-W02-S3-3	Fenyu NO.1-S3-1	Fenyu NO.1-S3-2	Fenyu NO.1-S3-3	2012-W02-S3_Mean	Fenyu NO.1-S3_Mean	Fold_change	log2FC	Pvalue	VIP	regulated	KEGG_annotation	KEGG_pathway_annotation	LM_ID(lipidmaps)	CATEGORY(lipidmaps)	MAIN_CLASS(lipidmaps)	SUB_CLASS	HMDB_ID	CAS	kingdom(HMDB)
neg_8966	dUTP	103571	106040	108461	164905	151863	161333	106024	159367	1.50312	0.587964	0.00230518	1.46344	up	81177.5	81288.3	77404.5	157711	153588	171939	79956.7	161080	2.01458	1.01048	0.00323715	1.5141	up	90862.2	96658.5	86290.4	133909	147018	146404	91270.4	142443	1.56068	0.642171	0.0010228	1.49086	up	C00460	Pyrimidine metabolism(ko00240);;Metabolic pathways(ko01100);;Nucleotide metabolism(ko01232)	--	--	--	--	HMDB0001191	1173-82-6	Organic compounds
neg_12423	2,7,4'-Trihydroxyisoflavanone	212.444	195.376	198.292	42.4564	21.4473	34.8258	202.037	32.9098	0.16289	-2.61803	3.69588e-05	1.47583	down	131.387	191.261	190.81	17.5243	50.9589	24.8885	171.153	31.1239	0.181849	-2.45919	0.00838314	1.45478	down	119.732	169.634	146.864	10.109	59.4209	54.3471	145.41	41.2923	0.283972	-1.81618	0.00823998	1.40716	down	C15567	Isoflavonoid biosynthesis(ko00943);;Metabolic pathways(ko01100);;Biosynthesis of secondary metabolites(ko01110)	--	--	--	--	HMDB0304047	--	Organic compounds
neg_11354	3-(Imidazol-4-yl)-2-oxopropyl phosphate	300.426	326.417	286.05	115.399	125.647	112.942	304.297	117.996	0.387767	-1.36674	0.00187978	1.46799	down	215.716	267.265	251.081	109.401	116.251	162.181	244.687	129.278	0.528338	-0.920466	0.00697423	1.42588	down	228.002	218.519	262.282	86.274	105.737	127.36	236.268	106.457	0.450578	-1.15015	0.00198113	1.46708	down	C01267	Histidine metabolism(ko00340);;Metabolic pathways(ko01100);;Biosynthesis of secondary metabolites(ko01110);;Biosynthesis of amino acids(ko01230)	--	--	--	--	HMDB0012236	99979-59-6	Organic compounds
neg_10898	2-Hydroxy-6-oxo-6-(2-hydroxyphenoxy)-hexa-2,4-dienoate	1955.15	1850.37	1647.29	1152.78	1119.3	963.106	1817.6	1078.4	0.593307	-0.75315	0.00407858	1.42266	down	1802.42	1726.31	1676.16	1257.08	1319.76	1354.7	1734.96	1310.51	0.755355	-0.404774	0.00104761	1.49076	down	2800.18	3327.46	3592.86	1098.54	1593.12	1437.24	3240.17	1376.3	0.424761	-1.23528	0.00452768	1.45859	down	--	--	--	--	--	--	--	--	--
neg_10904	UDP-L-Ara4O	10878.7	10302.4	9339.55	6485.37	6121.36	5120.64	10173.5	5909.12	0.580833	-0.783804	0.00223209	1.42498	down	10858.2	10379.4	9952.14	6380.99	6985.46	8001.72	10396.6	7122.72	0.685101	-0.545611	0.00805553	1.45011	down	16190.9	18679.2	19807.9	7605.36	9470.99	9021.47	18226	8699.27	0.4773	-1.06703	0.00410022	1.47421	down	--	--	--	--	--	--	--	--	--
neg_11096	1-OH-Nogalamycinone	15956	16192.5	12699.5	3635.22	3228	3292.01	14949.3	3385.08	0.226437	-2.14282	0.00871284	1.45442	down	13027.6	11927.6	13212.6	2989.34	3046.16	3082.63	12722.6	3039.38	0.238896	-2.06554	0.0016411	1.52738	down	10930.4	12824.1	11824.2	2582.58	3325.32	2727.95	11859.6	2878.62	0.242726	-2.0426	0.00114737	1.5078	down	--	--	--	--	--	--	--	--	--
neg_11417	Oxytetracycline	5640.06	6024.69	5102.83	2505.59	2102.28	2180.26	5589.19	2262.71	0.404837	-1.30459	0.0019785	1.45908	down	4154.1	4081.04	3977.78	2569.86	2235.42	2353.95	4070.97	2386.41	0.586202	-0.770531	0.000594535	1.51878	down	3908.74	4099.75	4036.03	1737.74	2233.81	1992.18	4014.84	1987.91	0.495141	-1.01409	0.00188177	1.50358	down	C06624	--	--	--	--	--	HMDB0014733	79-57-2	Organic compounds
neg_11511	S-(Hercyn-2-yl)-L-cysteine S-oxide	1997.82	2077.19	2065.03	33343.5	25963.8	34556.1	2046.68	31287.8	15.2871	3.93424	0.00832164	1.45574	up	1654.66	1612.86	1745.99	35763.8	30677.5	35432	1671.17	33957.8	20.3197	4.34481	0.00256711	1.51932	up	1405.75	1674.35	2078.96	15310.9	17210.1	19083.5	1719.69	17201.5	10.0027	3.32232	0.00393015	1.50589	up	--	--	--	--	--	--	--	--	--
neg_11701	Biochanin A 7-O-(6-O-malonyl-beta-D-glucoside)	25132.2	21587.4	21978.9	12592.8	10611.4	10104	22899.5	11102.7	0.484846	-1.0444	0.001684	1.44525	down	18503.9	17417.5	18199.6	11177.1	9962.97	11348.2	18040.4	10829.4	0.600289	-0.736272	0.000299908	1.51838	down	18898.8	16942.5	16695.6	6251.08	7904.34	7598.23	17512.3	7251.21	0.414064	-1.27208	0.000468664	1.50012	down	--	--	--	--	--	--	--	--	--
neg_11727	Baicalin	14065.2	14099.5	14502	6352.43	5605.81	6667.57	14222.2	6208.6	0.436543	-1.19581	0.000297884	1.47683	down	12643.8	12416.6	12013.3	6745.92	7001.98	7433.21	12357.9	7060.37	0.571325	-0.807617	4.34661e-05	1.52051	down	11498.9	13657.1	11820.9	6473.33	7167.95	6386.88	12325.6	6676.05	0.541639	-0.884596	0.00760613	1.47392	down	C10025	--	--	--	--	--	HMDB0041832	21967-41-9	Organic compounds
neg_11829	Malonylglycitin	7178.99	6678.39	6428.89	4874.16	4316.54	4806.85	6762.09	4665.85	0.690001	-0.53533	0.00211309	1.43332	down	6233.06	5970.58	6245.87	5228.28	4796.6	5201.07	6149.84	5075.32	0.825277	-0.27705	0.00498933	1.47379	down	5843.54	5743.73	5971.58	3549.88	3853.99	3891.69	5852.95	3765.18	0.643297	-0.636443	0.000274596	1.51006	down	--	--	--	--	--	--	--	--	--
neg_11891	C1'-C9-Glycosylated UWM6	14640.5	15485.7	14821.1	20818.3	20243.9	20496.7	14982.4	20519.6	1.36958	0.453731	0.000160902	1.47294	up	17838.4	12127.9	15898.2	30893.4	32462.4	35306.1	15288.2	32887.3	2.15116	1.10512	0.00149501	1.48421	up	78341.3	84353.8	90105.5	40601.1	47160.4	47208.5	84266.9	44990	0.533899	-0.905362	0.00130976	1.48972	down	--	--	--	--	--	--	--	--	--
neg_12526	N-Acetylmuramic acid alpha-1-phosphate	787.69	776.182	665.891	205.129	179.774	188.262	743.255	191.055	0.257052	-1.95987	0.00380693	1.46724	down	591.261	583.162	625.877	229.348	242.885	199.688	600.1	223.974	0.373227	-1.42187	3.31636e-05	1.52407	down	492.032	507.046	451.228	167.576	226.689	166.62	483.436	186.962	0.386736	-1.37058	0.000392911	1.498	down	--	--	--	--	--	--	--	--	--
neg_12545	Purpurin	2346.81	2271.23	2124.37	664.092	574.916	638.478	2247.47	625.828	0.278459	-1.84446	0.000405522	1.4767	down	1699.96	1691.12	1986.89	684.37	726.637	685.367	1792.66	698.791	0.389807	-1.35917	0.00688459	1.51088	down	1249.61	1324.58	1267.61	416.577	558.472	427.818	1280.6	467.622	0.365158	-1.45341	0.000608311	1.50906	down	C10395	--	--	--	--	--	HMDB0256928	81-54-9	Organic compounds
neg_12957	Asp Lys Val Lys	14269.6	12848.5	13476.5	5138.47	4762.89	5148.33	13531.5	5016.56	0.370731	-1.43156	0.00107622	1.47507	down	12658	10312.6	10475	5845.11	3725.77	4112.59	11148.5	4561.16	0.409126	-1.28938	0.00294656	1.4683	down	7794.63	7669.83	6593.85	3045.17	4341.89	3695.47	7352.77	3694.18	0.50242	-0.993035	0.00238239	1.45969	down	--	--	--	--	--	--	--	--	--
neg_12964	Thapsigargin	226138	195043	208032	93117.8	83951.1	89866.5	209737	88978.5	0.424238	-1.23706	0.00313219	1.4653	down	191710	162153	159835	94166	60379.3	67856.5	171233	74133.9	0.432942	-1.20775	0.00258724	1.46967	down	124148	114850	94872.9	42946	62027.1	54479.6	111290	53150.9	0.477587	-1.06616	0.0076391	1.43402	down	--	--	--	--	--	--	--	--	--
neg_13049	Dihydrozeatin	99.6345	126.999	191.178	2575.55	2268.78	2449.37	139.271	2431.23	17.4569	4.12573	0.000655499	1.47646	up	131.482	133.819	102.221	3115.35	3120.52	3066.99	122.507	3100.95	25.3124	4.66177	2.23396e-07	1.53044	up	87.8958	136.421	150.211	1514.81	1768.84	1595.48	124.843	1626.37	13.0274	3.70348	0.00148147	1.51343	up	--	--	--	--	--	--	--	--	--
neg_13135	Thr Asp Lys Arg	360.571	342.295	440.416	5094.4	5166.48	5296.81	381.094	5185.9	13.6079	3.76638	6.4523e-06	1.48099	up	547.095	506.462	498.502	6769.56	6393.29	6561.98	517.353	6574.94	12.7088	3.66776	0.0002545	1.5283	up	217.661	270.185	459.02	2862.25	3009.32	3381.62	315.622	3084.4	9.77244	3.28872	0.000674279	1.50963	up	--	--	--	--	--	--	--	--	--
neg_13826	Volicitin	39.2337	34.4602	43.4195	244.377	211.297	256.159	39.0378	237.278	6.07816	2.60363	0.00350896	1.46653	up	46.2224	35.875	32.9164	416.384	378.359	368.33	38.3379	387.691	10.1125	3.33806	0.000901122	1.52358	up	48.8851	52.6509	57.6753	172.269	144.388	152.625	53.0704	156.427	2.94754	1.55951	0.00354983	1.50002	up	--	--	LMFA08020212	Fatty Acyls [FA]	Fatty amides [FA08]	N-acyl amines [FA0802]	--	--	--
neg_2333	Nicotinic acid adenine dinucleotide (NAAD)	12637.7	11785.8	10564.8	56410.5	49545.1	49971.6	11662.8	51975.7	4.45655	2.15593	0.00171999	1.47184	up	18016.4	12568.4	12712.3	51627.4	61436.9	68588.3	14432.4	60550.9	4.19549	2.06884	0.00586101	1.49396	up	30650	31665.1	31743.5	95880.7	102795	96731.7	31352.9	98469	3.14067	1.65107	0.000808433	1.51807	up	--	--	--	--	--	--	--	--	--
neg_6448	C20819	26528	21570.2	23544.2	11635.3	9599.16	10264.3	23880.8	10499.6	0.439666	-1.18552	0.00512003	1.44469	down	17307.2	15895.5	17178.5	9992.56	10639.1	11733.4	16793.7	10788.3	0.642402	-0.638452	0.000962687	1.49623	down	15844.3	15608.5	15123.6	7260.69	8221.42	9164.76	15525.5	8215.62	0.529171	-0.918193	0.00226415	1.50177	down	--	--	--	--	--	--	--	--	--
neg_7285	(R)-4'-Phosphopantothenoyl-L-cysteine	258813	219735	217340	145012	116248	130088	231963	130449	0.562371	-0.830405	0.00551617	1.41724	down	201281	202359	193506	141407	138037	145735	199049	141726	0.712019	-0.490012	0.000121106	1.51702	down	230775	233539	242231	101016	114562	118048	235515	111209	0.472194	-1.08255	0.000104	1.51351	down	--	--	--	--	--	--	--	--	--
neg_7671	Sesamoside	715.384	565.786	623.728	1203.34	1160.43	975.076	634.966	1112.95	1.75277	0.809635	0.00751493	1.40124	up	756.751	636.27	633.429	1211.59	1067.2	1198.95	675.484	1159.25	1.71617	0.779196	0.00150803	1.47831	up	1397.14	1230.25	1464.41	711.888	784.222	952.784	1363.93	816.298	0.598488	-0.740607	0.00536069	1.42987	down	--	--	--	--	--	--	--	--	--
neg_9401	Jadomycin A	235.826	136.371	243.326	842.824	684.132	930.557	205.175	819.171	3.99256	1.99731	0.00535563	1.43135	up	586.209	381.273	352.842	1079.62	1019.32	1376.1	440.108	1158.35	2.63196	1.39614	0.00826977	1.43275	up	674.44	637.389	791.699	1203.09	1150.37	1413.35	701.176	1255.61	1.79071	0.840535	0.00776051	1.44192	up	--	--	--	--	--	--	--	--	--
[truncated: 4 more columns]

## Sheet: Fenyu NO.1 - Kaorino
#ID	name	Fenyu NO.1-S1-1	Fenyu NO.1-S1-2	Fenyu NO.1-S1-3	Kaorino-S1-1	Kaorino-S1-2	Kaorino-S1-3	Fenyu NO.1-S1_Mean	Kaorino-S1_Mean	Fold_change	log2FC	Pvalue	VIP	regulated	Fenyu NO.1-S2-1	Fenyu NO.1-S2-2	Fenyu NO.1-S2-3	Kaorino-S2-1	Kaorino-S2-2	Kaorino-S2-3	Fenyu NO.1-S2_Mean	Kaorino-S2_Mean	Fold_change	log2FC	Pvalue	VIP	regulated	Fenyu NO.1-S3-1	Fenyu NO.1-S3-2	Fenyu NO.1-S3-3	Kaorino-S3-1	Kaorino-S3-2	Kaorino-S3-3	Fenyu NO.1-S3_Mean	Kaorino-S3_Mean	Fold_change	log2FC	Pvalue	VIP	regulated	KEGG_annotation	KEGG_pathway_annotation	LM_ID(lipidmaps)	CATEGORY(lipidmaps)	MAIN_CLASS(lipidmaps)	SUB_CLASS	HMDB_ID	CAS	kingdom(HMDB)
neg_11481	trans,trans-Farnesyl diphosphate	99.9669	111.064	129.767	844.056	843.994	824.007	113.599	837.353	7.37112	2.88188	6.90672e-07	1.45248	up	124.985	175.199	176.911	1159.56	1336.47	1150.22	159.032	1215.42	7.6426	2.93406	0.00181107	1.49418	up	84.0744	130.974	187.293	829.434	780.323	818.402	134.114	809.386	6.03508	2.59337	0.00030092	1.56841	up	C00448	Steroid biosynthesis(ko00100);;Peptidoglycan biosynthesis(ko00550);;Terpenoid backbone biosynthesis(ko00900);;Carotenoid biosynthesis(ko00906);;Sesquiterpenoid and triterpenoid biosynthesis(ko00909);;Insect hormone biosynthesis(ko00981);;Biosynthesis of various other secondary metabolites(ko00997);;Biosynthesis of various antibiotics(ko00998);;Biosynthesis of various plant secondary metabolites(k…	LMPR0103010002	Prenol Lipids [PR]	Isoprenoids [PR01]	C15 isoprenoids (sesquiterpenes) [PR0103]	HMDB0000961	13058-04-3	Organic compounds
neg_13162	(7R)-7-(5-Carboxy-5-oxopentanoyl)aminocephalosporinate	817.43	777.07	1139.03	170.439	62.299	305.5	911.177	179.413	0.196902	-2.34445	0.0092907	1.36283	down	1027.68	962.033	852.259	75.5696	55.5875	100.499	947.324	77.2188	0.0815125	-3.61683	0.00212684	1.49386	down	805.241	811.573	634.833	161.321	161.643	188.648	750.549	170.537	0.227217	-2.13786	0.00856056	1.54513	down	C04712	Penicillin and cephalosporin biosynthesis(ko00311);;Biosynthesis of secondary metabolites(ko01110)	--	--	--	--	HMDB0060316	--	Organic compounds
neg_10097	Syringetin	9532.56	8744.5	9053.17	2564.13	2865.8	2389.11	9110.08	2606.35	0.286095	-1.80543	7.846e-05	1.44926	down	10708.3	10685.8	12248.2	3716.87	2781.66	3492.07	11214.1	3330.2	0.296966	-1.75163	0.000771248	1.48779	down	9795.47	11349.8	11078.5	4303.02	3255.65	3532.95	10741.2	3697.21	0.344207	-1.53865	0.000573861	1.55566	down	C11620	Flavone and flavonol biosynthesis(ko00944);;Biosynthesis of secondary metabolites(ko01110)	LMPK12112498	Polyketides [PK]	Flavonoids [PK12]	Flavones and Flavonols [PK1211]	HMDB0304558	--	Organic compounds
neg_11787	Gibberellin A19	643.103	624.336	450.815	1485.79	1447.03	1303.9	572.751	1412.24	2.46572	1.30201	0.000552998	1.42765	up	410.303	591.639	890.861	1952.02	2166.6	1845.74	630.935	1988.12	3.15107	1.65584	0.0022327	1.46071	up	303.994	288.271	476.203	1317.81	1043.19	994.419	356.156	1118.47	3.1404	1.65095	0.00565948	1.50602	up	C02034	--	LMPR0104170039	Prenol Lipids [PR]	Isoprenoids [PR01]	C20 isoprenoids (diterpenes) [PR0104]	HMDB0036896	6980-44-5	Organic compounds
neg_12493	Apiopaeonoside	420.254	362.587	431.43	276.892	228.353	261.197	404.757	255.481	0.631195	-0.663842	0.00654884	1.36858	down	521.555	413.417	461.64	252.393	149.956	245.325	465.537	215.891	0.463746	-1.10859	0.00541689	1.41507	down	302.236	352.991	333.682	247.323	213.405	243.3	329.636	234.676	0.711924	-0.490205	0.00837485	1.47125	down	--	--	--	--	--	--	--	--	--
neg_12882	S-(4-Methylthiobutylthiohydroximoyl)-L-cysteine	86.9154	99.2031	118.78	30.3029	32.2624	51.3488	101.633	37.9714	0.373613	-1.42038	0.00672305	1.36951	down	169.395	195.9	172.483	440.475	373.023	391.499	179.259	401.666	2.24069	1.16395	0.00325248	1.47622	up	153.688	187.416	151.949	309.211	322.707	372.631	164.351	334.85	2.03741	1.02673	0.00349967	1.52402	up	--	--	--	--	--	--	--	--	--
neg_12939	Gibberellin A24	60.3992	25.6457	42.5055	200.839	154.805	172.888	42.8501	176.178	4.11148	2.03966	0.00183568	1.41671	up	32.1788	67.7077	127.364	252.934	282.485	297.688	75.7501	277.702	3.66603	1.87422	0.00835339	1.44031	up	40.8017	26.4684	51.538	180.054	154.797	139.91	39.6027	158.254	3.99603	1.99857	0.00216142	1.53488	up	--	--	--	--	--	--	HMDB0303459	--	rganic compounds
neg_12961	dTDP-3-amino-2,3,6-trideoxy-C-methyl-D-erythro-hexopyranos-4-ulose	735.788	559.719	588.407	204.611	263.686	300.583	627.971	256.293	0.408129	-1.2929	0.00914759	1.38197	down	1455.36	1239.73	1257.13	238.192	269.521	360.545	1317.41	289.419	0.219688	-2.18647	0.000887296	1.48788	down	995.465	1367.89	1254.43	346.469	223.475	453.876	1205.93	341.274	0.282996	-1.82114	0.00501876	1.51035	down	--	--	--	--	--	--	--	--	--
neg_13049	Dihydrozeatin	2575.55	2268.78	2449.37	1304.31	1210.35	1031.09	2431.23	1181.91	0.486137	-1.04056	0.000504998	1.4259	down	3115.35	3120.52	3066.99	1839.99	1333.07	1457.03	3100.95	1543.37	0.497707	-1.00663	0.0088085	1.47639	down	1514.81	1768.84	1595.48	988.234	783.087	850.945	1626.37	874.089	0.537446	-0.895808	0.00173117	1.52728	down	--	--	--	--	--	--	--	--	--
neg_13051	Dehydroandrographolide succinate	362.133	384.274	365.331	78.7911	53.3291	132.865	370.579	88.3282	0.238352	-2.06884	0.00405327	1.42983	down	331.69	383.861	444.13	87.0107	80.1057	129.935	386.56	99.017	0.256149	-1.96495	0.0047852	1.45845	down	3167.47	3027.5	3737.14	5376.89	5632.17	5715.47	3310.7	5574.85	1.68389	0.751794	0.00313578	1.54238	up	--	--	--	--	--	--	HMDB0250944	--	Organic compounds
neg_13135	Thr Asp Lys Arg	5094.4	5166.48	5296.81	3214.31	2723.91	2655.42	5185.9	2864.54	0.552372	-0.856288	0.00281168	1.43133	down	6769.56	6393.29	6561.98	3676.9	3031.62	3278.81	6574.94	3329.11	0.506333	-0.981841	0.000450727	1.49165	down	2862.25	3009.32	3381.62	2080.51	1766.99	1919.17	3084.4	1922.22	0.623209	-0.682212	0.00592085	1.50578	down	--	--	--	--	--	--	--	--	--
neg_13171	8-Demethyltetracenomycin C	353.371	461.84	447.015	70.7129	30.4299	76.2888	420.742	59.1439	0.14057	-2.83064	0.00346346	1.42241	down	394.072	399.171	381.947	37.6856	10.5488	39.7482	391.73	29.3275	0.0748667	-3.73953	4.54267e-05	1.50187	down	286.306	267.018	274.916	31.4797	43.3741	24.866	276.08	33.2399	0.1204	-3.0541	6.372e-06	1.5727	down	--	--	--	--	--	--	--	--	--
neg_13842	(-)-threo-Iso(homo)3-citrate	228.705	185.701	230.412	105.105	48.2439	92.7689	214.939	82.0394	0.381687	-1.38954	0.00456444	1.36765	down	770.645	610.868	759.043	128.877	77.7905	138.765	713.518	115.144	0.161375	-2.63151	0.00340873	1.48047	down	447.11	446.652	336.46	196.973	106.182	196.578	410.074	166.578	0.406213	-1.29969	0.00764033	1.46854	down	--	--	--	--	--	--	--	--	--
neg_9248	5'-Phosphoribosyl-N-formylglycinamide	586.117	544.918	465.472	2616.71	2906.43	2504.71	532.169	2675.95	5.02838	2.33009	0.00160195	1.44089	up	379.355	483.986	504.296	2671.1	2493.07	2510.24	455.879	2558.14	5.61144	2.48837	2.06404e-05	1.50127	up	337.36	434.112	396.315	1910.52	1572.12	1676.57	389.262	1719.74	4.41794	2.14337	0.00336802	1.55674	up	--	--	--	--	--	--	--	--	--
[truncated: 4 more columns]
