# Supplementary material for: Combined transcriptome and metabolome analysis revealed the molecular mechanisms of fruit skin coloration in pink strawberry
Source: Front Plant Sci. 2024 Oct 10;15:1486892. doi: 10.3389/fpls.2024.1486892 (PMC11499181; doi:10.3389/fpls.2024.1486892)
Supplement: Supplementary file 5 [file Table4.xlsx]

## Sheet: Sheet1
#ID	name	HMDB_taxonomy	2012-W02-S1-1	2012-W02-S1-2	2012-W02-S1-3	2012-W02-S2-1	2012-W02-S2-2	2012-W02-S2-3	2012-W02-S3-1	2012-W02-S3-2	2012-W02-S3-3	Fenyu NO.1-S1-1	Fenyu NO.1-S1-2	Fenyu NO.1-S1-3	Fenyu NO.1-S2-1	Fenyu NO.1-S2-2	Fenyu NO.1-S2-3	Fenyu NO.1-S3-1	Fenyu NO.1-S3-2	Fenyu NO.1-S3-3	Kaorino-S1-1	Kaorino-S1-2	Kaorino-S1-3	Kaorino-S2-1	Kaorino-S2-2	Kaorino-S2-3	Kaorino-S3-1	Kaorino-S3-2	Kaorino-S3-3
neg_13020	Hydroxymethylbilane	Tetrapyrroles and derivatives	137.281	108.636	237.944	493.087	483.396	315.857	920.089	992.447	664.274	965.244	1070.41	737.611	1779.09	2589.07	1950.2	1322.02	2626.97	1702.98	555.931	612.071	638.206	1679.48	1123.79	1697.76	2777.22	1575.13	1925.06
neg_11417	Oxytetracycline	Tetracyclines	5640.06	6024.69	5102.83	4154.1	4081.04	3977.78	3908.74	4099.75	4036.03	2505.59	2102.28	2180.26	2569.86	2235.42	2353.95	1737.74	2233.81	1992.18	2586.06	2733.04	2536.46	3209.71	2203.25	2963.08	2530.73	2023.69	2280.31
neg_12220	Tetracycline	Tetracyclines	1475.54	1164.19	1453.52	1823.69	1537.15	1536.76	2006.83	2251.02	2275.84	1406.88	837.65	1609.21	1778.7	1668.47	2324.31	2190.47	2614.4	2143.28	1266	910.27	1069.12	2033.29	1949.14	2357.81	4553.33	4271.91	3850.31
neg_13309	17alpha-Hydroxyprogesterone	Steroids and steroid derivatives	15134.8	21494.1	14322.7	23013.8	16598.7	14893.4	27740.2	55504.4	35918.3	16393.6	22275	18802.7	40715.9	36922.9	32448.9	30820	31305.6	26000.3	15780.1	16093.2	12501.2	22670	12815.7	12623.6	12906.8	9706.62	8913.04
neg_15549	3alpha,7alpha,12alpha-Trihydroxy-5beta-cholestane	Steroids and steroid derivatives	735.757	283.492	495.538	1028.67	1028.17	842.199	1268.85	705.113	1584.06	2535.63	2532.26	2365.1	4261.16	1743.14	2985.62	1801.83	1931.11	1299.3	1937.03	779.403	1026.64	1447.45	1155.11	591.232	2933.36	860.16	1815.01
neg_10441	6-Demethylsterigmatocystin	Sterigmatocystins	8497.3	7257.44	14527.8	76717.9	49956.2	54145.5	122924	112680	103926	4547.82	4444.88	4668.25	11521.9	14873.5	16857.9	42743.6	45514.3	44085.9	2797.23	3135.28	2888.59	20420.7	14508.7	25810.2	72059.8	68170.3	98257.4
neg_12646	2',3'-Cyclic GMP	Sphingolipids	25.5779	39.0453	29.1584	11.676	19.6356	1.69974	18.6291	49.8688	3.40488	226.164	65.5891	32.191	7.2811	138.682	3.53556	7.8883	301.103	27.3395	8.62044	1.22492	2.51324	146.057	185.971	26.3722	132.429	60.5988	33.5009
neg_11723	Xanthurenic acid	Quinolines and derivatives	188.506	185.126	197.022	302.138	157.474	277.633	2526.77	2721.51	3675.72	170.46	153.505	174.035	163.54	180.29	187.413	558.884	592.293	717.836	108.774	96.0786	121.262	157.856	157.87	191.715	673.053	714.673	759.541
neg_13292	Sparfloxacin	Quinolines and derivatives	119.321	143.12	123.596	194.147	129.703	136.662	488.816	686.551	729.962	161.383	159.031	233.178	382.087	318.669	366.249	393.672	404.644	365.749	162.299	125.597	112.26	227.274	76.4258	132.327	170.283	186.312	171.156
neg_6069	4,8-Dihydroxyquinoline	Quinolines and derivatives	97.7435	82.2107	101.853	103.958	79.8341	80.2514	95.5534	122.593	174.356	773.998	423.522	620.236	578.032	512.84	565.113	460.547	519.346	522.028	798.031	577.555	721.814	1412.31	1155.6	1107.91	828.901	683.494	707.348
neg_10348	dUMP	Pyrimidine nucleotides	805.716	783.207	770.846	521.132	552.4	431.769	670.211	813.122	626.604	754.055	828.019	544.657	593.314	904.505	672.608	424.9	579.292	541.848	538.414	675.586	461.039	921.372	826.444	802.49	504.028	353.78	627.369
neg_10465	dCMP	Pyrimidine nucleotides	49.6374	46.2627	50.6357	101.564	110.395	170.17	6.79221	150.165	114.45	30.3331	63.0214	55.6041	140.137	130.209	212.086	113.234	173.105	50.3647	189.57	217.682	184.138	33.0072	37.4526	72.3533	4.39476	228.439	11.5967
neg_7494	UDP-L-rhamnose	Pyrimidine nucleotides	138.188	176.182	147.568	127.128	90.8375	55.735	93.5349	279.704	311.05	108.948	157.401	167.199	178.226	367.455	327.279	273.709	615.189	399.939	57.4624	108.234	90.6594	1935.34	2218.04	2599.73	11345.4	11069.9	16051.9
neg_8966	dUTP	Pyrimidine nucleotides	103571	106040	108461	81177.5	81288.3	77404.5	90862.2	96658.5	86290.4	164905	151863	161333	157711	153588	171939	133909	147018	146404	275040	261651	251185	312707	269386	320311	250018	210163	276992
neg_12618	Floxuridine	Pyrimidine nucleosides	10236.4	9027.52	8638.04	6454.65	6467.16	6784.17	5789.98	4628.26	5274.74	12162.7	10557.1	10089.5	10704.6	9770.6	10673.8	5295.4	7404.07	6924.66	8896.86	8938.47	9377.29	9615.69	7837.2	9197.71	5458.45	5235.93	7399.88
neg_2633	Pyridoxamine phosphate	Pyridines and derivatives	3085.31	3019.18	2707.42	2354.97	2065.72	2226.23	4365.32	4347.59	4786.39	7422.35	7401.53	7320.15	8042.33	8160.87	8544.8	4917.41	5180.13	5624.98	10494.1	11253.3	10828.4	11220.2	7137.21	9873.46	6084.25	4956.77	5311.13
neg_3153	4-Pyridoxolactone	Pyridines and derivatives	15616.2	14808.7	11324.1	8344.34	8774.81	9811.72	4872.23	5328.93	5553.21	10911.9	8074.19	9063.45	8204.31	8532.18	8940.13	4331.91	5734.16	5123.69	11098.2	10528.9	9237.06	24230.8	23000	23076	5248.47	3956.13	5754.39
neg_1803	Maltol	Pyrans	6855.33	6262.17	6546.04	6398.13	5760.41	5540.07	6427.68	6366.66	6676.72	7930.3	6124.05	7233.16	6219.54	6308.92	7290.27	5573.37	5994.79	6094.44	6039.14	6339.61	5647.88	10176	8810.43	10001.3	6312.34	5378.09	7383.87
neg_11478	2'-Deoxyinosine 5'-phosphate	Purine nucleotides	192.508	163.467	211.208	71.8866	88.5041	57.6462	284.35	482.762	205.486	122.574	108.514	106.765	89.6893	83.295	51.3173	46.8498	99.6122	73.5017	34.9333	13.2233	35.4368	45.0205	17.248	48.5446	16.8979	32.2022	49.7528
neg_12898	Propionyladenylate	Purine nucleotides	645.992	663.456	583.467	530.206	491.748	201.122	1047.85	640.788	146.582	484.728	1236.63	349.111	412.467	1069.17	88.8831	175.031	540.994	197.225	156.492	324.859	153.044	901.175	750.831	222.045	908.413	123.038	170.215
neg_5139	ADP-ribose	Purine nucleotides	69244.8	72958.2	71461.8	57526.2	55153.3	36869.3	8046.89	6602.64	7223.11	13782	12637.9	15918.9	15460.4	11928.1	17567.4	17275.3	16011.9	18136.5	8732.76	7880.01	7181.17	16351.1	16513.5	18580.8	10634.4	8719.83	10458
neg_5819	Xanthosine 5'-phosphate	Purine nucleotides	1814.34	1647.59	1799.89	4454.9	3376.72	3357.34	7430.32	7240.81	7986.96	2523.05	2615.59	2391.73	5349.66	7125.41	6649.71	9505.47	10544.9	10688.6	1601.19	2229.27	1789.15	3823.64	3250.43	3386.72	7321.49	5555.7	5574.36
neg_9604	ITP	Purine nucleotides	750.762	535.085	658.517	306.702	138.774	230.99	586.657	597.037	634.592	2275.73	1971.23	2072.96	2208.05	2032.87	2524.15	1930.1	2437.89	2484.96	2968.41	2710.19	2293.98	3147.14	2649.67	3184.7	2877.14	2120.67	3040.85
neg_14255	Deoxyguanosine	Purine nucleosides	79675	71632	54228.8	29261.5	29319.1	25998.7	16709.9	18156.3	20666.6	33294	27969.6	21086.7	43076.7	37073.5	38236.7	10417.3	14342.5	10181.8	33169.4	32288.2	27071.5	28203.4	22115.3	28906.4	8741.75	6838.55	7697.13
neg_10489	6-Lactoyl-5,6,7,8-tetrahydropterin	Pteridines and derivatives	37.1533	20.9877	15.6595	12.497	46.8457	14.8879	588.476	585.601	799.559	11.8954	17.9841	21.9438	23.7194	28.5748	31.8104	341.535	371.519	396.511	18.9208	28.722	38.2873	2.14751	9.37366	26.2802	222.834	181.439	174.852
neg_12827	Dihydropteroate	Pteridines and derivatives	3925.59	3320.86	2330.99	1660.23	1478.03	1656.64	1190.27	1226.04	1359.55	3513.08	2584.24	2696.04	2639.39	3081.05	3477.29	2166.99	2503.72	2497.58	1487.79	1444.02	1271.2	1707.36	1849.73	1899.98	1323.18	1313.3	1257.18
neg_11481	trans,trans-Farnesyl diphosphate	Prenol lipids	94.3159	79.9107	55.7961	122.819	130.477	169.905	215.095	202.183	226.853	99.9669	111.064	129.767	124.985	175.199	176.911	84.0744	130.974	187.293	844.056	843.994	824.007	1159.56	1336.47	1150.22	829.434	780.323	818.402
neg_11602	Limonin	Prenol lipids	2147.16	2065.81	1795.67	1835.71	1626.61	1950.84	3571.88	3425.38	3835.67	2401.99	2180.96	2176.5	2793.93	2619.32	3222.79	2501.97	3121.01	2937.94	1916	2058.31	1998.03	4655.97	3788.32	4486.27	7574.15	6215.7	6342.84
neg_11787	Gibberellin A19	Prenol lipids	291.446	263.093	214.266	138.807	140.576	211.446	114.295	223.822	189.552	643.103	624.336	450.815	410.303	591.639	890.861	303.994	288.271	476.203	1485.79	1447.03	1303.9	1952.02	2166.6	1845.74	1317.81	1043.19	994.419
neg_12477	Strigol	Prenol lipids	220.042	361.594	276.232	172.079	50.7542	168.895	591.805	523.198	360.187	130.969	181.226	250.241	160.11	270.871	137.966	323.769	825.376	508.787	147.932	73.3952	169.545	227.115	231.633	196.824	2812.75	2488.92	1871.06
neg_12105	Sinapyl alcohol	Phenols	5.96619	7.01469	0	10.627	0	6.7085	238.975	237.489	243.896	7.21761	16.9639	0.0751539	5.4339	11.6115	5.72128	177.241	155.674	181.522	2.37279	8.38776	8.57366	8.1178	12.8022	0	115.558	93.1014	86.3785
neg_12798	5-Hydroxyconiferyl alcohol	Phenols	0	0	0	0.117757	6.41653	17.0524	22.2264	78.9556	408.572	0	0	11.2022	37.8593	58.8349	71.7364	51.7544	57.5776	61.6023	45.8974	55.7635	43.1243	3.46976	13.4971	0	308.238	306.337	338.373
neg_7168	Hydroquinone	Phenols	905.057	994.142	945.367	1564.27	1064.43	1045.31	2332.67	2227.24	2179.92	1192.37	1103.68	921.159	894.958	1036.26	813.083	875.257	1260.97	1054.96	802.752	1287.04	1056.71	1712.38	1473.2	1828	8988.48	7771.58	8445.71
neg_10030	Acetyl adenylate	Organooxygen compounds	1327.63	809.844	1945.16	5530.27	4704.1	3194.43	4475.33	5107.13	4162.84	5326.25	5308.6	4945.52	6906.24	8120.01	8434.73	3377.07	5845.1	3992.46	3704.26	4131.23	3454.34	8718.6	6143.37	8650.71	6135.78	4814.87	4954.75
neg_10294	5,6,7,8-Tetrahydromethanopterin	Organooxygen compounds	0	0	0.333335	44.4116	22.7524	36.1259	8.42464	39.9369	32.6286	0	5.68383	0	63.423	11.7312	11.6915	139.437	211.742	17.3805	15.1262	15.7603	21.8986	3.77795	2.07106	3.9717	19.2283	1629.49	2.71525
neg_10334	p-Coumaroyl quinic acid	Organooxygen compounds	3164.74	2726.45	2450.33	2517.09	2711.78	2338.61	2930.7	2715.99	2717.54	3425.26	2921.22	2655	2851.38	2748.74	3192.38	2365.43	2530.72	2462.51	2807.79	2980.03	2537.81	4054.62	3505.7	4068.62	3137.44	2552.6	2865.71
neg_10541	Coniferin	Organooxygen compounds	276.979	284.85	242.45	386.811	264.621	303.282	1243.8	1144.86	1025.11	276.318	260.959	270.22	320.725	378.491	371.618	718.592	835.833	776.848	309.505	247.384	258.434	447.688	428.241	428.303	456.641	436.292	430.433
neg_10731	D-Glucono-1,5-lactone	Organooxygen compounds	77.8882	90.0636	69.9599	70.7034	69.8451	192.8	85.403	97.2283	95.0759	65.0978	70.527	65.5613	58.2539	84.4041	71.6615	67.555	83.181	82.758	43.5467	39.9684	38.8403	95.7922	100.327	73.0027	83.414	59.8995	69.6866
neg_10861	2-(Formamido)-N1-(5'-phosphoribosyl)acetamidine	Organooxygen compounds	172.864	106.602	196.866	258.018	123.484	192.167	2480.28	2951.95	3341.39	217.624	141.349	246.18	504.118	787.186	875.509	3695.57	4008.96	4116.8	163.367	147.288	145.775	267.053	280.619	347.741	2784.19	2551.3	2179.76
neg_10929	3-Deoxy-D-manno-octulosonate	Organooxygen compounds	115.833	93.3311	104.652	268.872	223.542	265.754	1678.01	1602.45	1250.24	180.693	171.347	162.764	273.689	384.304	412.709	1436.93	1787.58	1643.59	49.1494	27.8622	34.706	66.0254	60.5861	110.736	395.213	365.677	317.567
neg_11070	5-Amino-6-(5'-phospho-D-ribitylamino)uracil	Organooxygen compounds	1006.6	987.268	1057.93	547.47	515.591	356.61	810.878	669.145	350.323	645.661	699.211	643.222	375.458	519.506	374.179	211.331	453.375	612.692	848.762	842.761	870.905	895.542	593.407	760.837	554.06	323.61	457.366
neg_11106	CMP	Organooxygen compounds	158.572	86.0717	131.091	214.378	221.022	511.675	74.9291	196.467	411.227	124.968	85.3874	146.498	253.507	127.939	709.662	234.326	209.635	113.436	289.123	214.947	268.213	98.4348	113.499	266.272	84.9404	473.407	142.827
neg_1215	Shikimate	Organooxygen compounds	63711.2	60768.6	48433.9	66664.6	63828.3	56441.4	70739.2	60502.2	73717.6	45122.3	29014	37682.5	37736.1	31537	41029.9	42963.6	37165.6	39516.2	28181	23637.8	26472	45612.9	43722.3	41608.8	33036.6	28290.3	45438.1
neg_12307	trans-beta-D-Glucosyl-2-hydroxycinnamate	Organooxygen compounds	254.336	220.973	277.705	558.816	388.777	387.392	649.936	785.513	967.371	305.537	311.476	312.119	414.572	578.904	686.67	861.402	662.204	753.98	418.02	454.306	411.901	652.051	421.412	770.263	967.368	775.224	860.431
neg_12770	Nicotinamide-beta-riboside	Organooxygen compounds	41.2478	46.5057	24.487	94.671	47.2514	87.1744	29.9215	26.3093	154.116	48.7185	51.5741	27.6064	269.899	36.2172	135.79	105.284	21.1533	58.066	106.156	137.703	108.54	31.6799	21.4334	41.2245	96.917	65.8836	41.8721
neg_2176	2-Hydroxy-3-oxopropanoate	Organooxygen compounds	2249.31	2797.31	2435.46	2129.93	1805.83	1837.35	1622.92	1734.98	1492.24	2793.41	2602.2	2730.14	2146.25	1934.61	2029.23	1455.68	1509.02	1419.95	1534.33	1774.02	1627.04	1950.11	1420.72	1946.42	1259.3	1006.2	1168.89
neg_2221	1-(5-Phospho-D-ribosyl)-5-amino-4-imidazolecarboxylate	Organooxygen compounds	6940.6	6954.91	7224.94	12675.2	9939.96	9897.96	21232.5	22140.9	20905.8	8386.01	7247.59	7742.21	9024.19	9482.14	11003.5	10403.8	11418.3	10894.5	3492.23	3772.74	3166.88	5299.55	5132.35	5240.98	7257.41	5728.74	6745.41
neg_2285	Gluconasturtiin	Organooxygen compounds	4193.31	3676.29	3815.76	4868.64	3773.64	4775.74	5031.51	6269.75	5928.63	3489.27	2562.18	3032.08	3353.48	5094.84	4744.34	4105.92	6756.87	5792.9	2841.17	2584.58	2725.5	4099.54	3320.11	4773.28	4735.26	4480.11	4593.05
neg_2732	3-Mercaptolactate	Organooxygen compounds	880.479	863.735	805.205	1074.25	905.799	1122.9	7779.58	6084.61	5738.26	547.713	538.965	624.718	1031.46	1318.87	1611.82	10028.4	8009.96	8603.19	503.429	550.907	512.225	1102.34	952.914	1165.87	7494.26	2838.33	5401.85
neg_7006	CMP-2-aminoethylphosphonate	Organooxygen compounds	152.678	102.749	110.141	193.059	235.397	185.646	501.43	490.249	467.169	258.815	217.789	148.103	284.964	400.643	295.561	509.139	468.042	378.942	277.382	295.162	229.048	436.406	367.864	313.359	738.54	851.782	528.806
neg_7782	5-Methylthio-D-ribose	Organooxygen compounds	8.67276	0	3.49118	14.693	0	0	14.8544	0	24.9451	0	16.4199	9.87372	20.8593	21.6234	9.95592	2.62652	40.5787	16.852	21.7333	11.3322	0	9.80065	105.226	32.0878	178.706	200.351	174.734
neg_7830	Glucoerucin	Organooxygen compounds	46.4819	2.89468	8.18444	88.0059	84.8142	123.313	0.818986	229.014	18.7364	3.3953	18.7037	5.8928	2.24091	17.7248	9.18402	79.0307	15455.4	10.5756	214.912	51.1524	18.8774	11.8697	7.8714	31.8667	194.591	608.145	89.9366
neg_7859	L-Fucose 1-phosphate	Organooxygen compounds	202.58	187.742	174.812	230.01	232.349	258.136	366.754	244.29	404.804	285.681	244.189	296.52	231.352	206.135	271.216	203.518	279.362	325.108	139.571	143.246	69.4657	295.656	316.731	229.518	1635.64	867.489	1386.81
neg_8381	6-Hydroxypseudooxynicotine	Organooxygen compounds	20.7337	27.0901	51.1454	1396.75	592.761	570.099	9953.51	9829.31	12219.5	35.4225	104.696	164.93	519.107	751.664	885.206	3697.34	3339.26	4641.87	18.9795	37.987	15.7221	204.024	175.835	249.548	1571.25	1945.59	2169.87
neg_949	D-Glucarate	Organooxygen compounds	37579.1	46730.1	40762.3	102027	59723.9	45109.7	148477	133385	125813	44016.9	42365.6	27324.5	51848.9	49021.9	42300.5	59564.5	54709.1	49328.5	20382.7	29879.3	18152.1	64343.5	61617.1	41043.3	49736.2	44339.9	94316.4
neg_9765	CMP-N-glycoloylneuraminate	Organooxygen compounds	43.5344	36.9251	21.8843	128.786	227.308	311.936	3.89056	152.143	67.5421	34.1265	48.1959	68.6559	165.398	37.2866	135.932	213.19	178.675	71.4022	371.911	378.29	309.649	37.3693	121.853	179.287	159.7	1641.12	419.297
neg_11354	3-(Imidazol-4-yl)-2-oxopropyl phosphate	Organic phosphoric acids and derivatives	300.426	326.417	286.05	215.716	267.265	251.081	228.002	218.519	262.282	115.399	125.647	112.942	109.401	116.251	162.181	86.274	105.737	127.36	57.0087	76.971	75.4703	85.2597	63.1411	85.8471	150.922	137.095	169.415
neg_11748	Phosphoenolpyruvate	Organic phosphoric acids and derivatives	165.464	479.734	157.167	198.75	157.747	408.561	282.786	353.162	627.398	80.1527	107.138	92.6985	94.1005	295.112	73.2823	66.055	106.444	105.088	198.581	366.787	421.108	233.149	151.379	203.627	232.939	193.205	173.772
neg_12608	Shikimate 3-phosphate	Organic phosphoric acids and derivatives	67.3303	71.9476	66.7084	108.315	80.1641	105.054	198.135	128.308	157.062	132.901	83.9308	114.054	132.08	119.216	118.601	78.7286	93.7802	78.3027	66.2092	58.4646	74.0343	69.5786	65.049	76.9089	269.252	189.289	275.393
neg_15330	L-3,4-Dihydroxybutan-2-one 4-phosphate	Organic phosphoric acids and derivatives	1268.01	1029.68	1095.86	1218.07	1130.7	1085.11	1385.9	1399.6	1338.27	1332.14	1114.15	1524.24	1139.54	1288.54	1284.02	1114.68	1237.14	1339.84	1009.7	1026.8	863.722	1522.56	1523.06	1437.19	1212.78	1087.22	1600.19
neg_1992	2-Phosphoglycolate	Organic phosphoric acids and derivatives	4344.43	3954.21	3829.93	3931.83	3656.48	3538.44	3616.16	4082.91	3357.34	4825.68	3928.16	4165.34	3745.47	3982.22	4124.2	3110.41	3766.18	3425.78	3787.05	3957.99	3497.67	5882.11	5260.96	5409.83	3530.15	3351.85	4128.74
neg_9677	Urea-1-carboxylate	Organic carbonic acids and derivatives	144.086	114.97	110.545	162.233	166.215	183.254	734.868	709.721	763.223	223.825	150.418	143.686	155.46	133.856	196.096	158.691	174.318	197.62	108.595	106.088	105.355	184.852	171.665	131.925	170.525	136.925	192.775
neg_4056	Sulfate	Non-metal oxoanionic compounds	4383.98	3963.35	4214.05	4701.08	4330.49	4009.88	5009.65	4807.03	4827.34	5258.76	4028.12	4365.78	4289.72	4058.29	4809.32	4113.41	4402.52	4223.9	3974.67	3839.31	3416.56	6245.89	5829.12	5563.18	4056.38	4062.42	6085.78
neg_14887	D-Xylonolactone	Lactones	588.803	478.609	536.002	554.768	523.816	512.458	630.099	613.811	606.509	611.657	505.333	682.697	530.047	576.152	602.305	515.009	576.468	609.924	450.169	464.062	400.581	715.792	679.016	694.441	547.765	504.407	736.142
neg_13162	(7R)-7-(5-Carboxy-5-oxopentanoyl)aminocephalosporinate	Lactams	2634.42	2346.05	3028.06	2100.53	2718.56	2148.64	2271.19	2406.66	1555.2	817.43	777.07	1139.03	1027.68	962.033	852.259	805.241	811.573	634.833	170.439	62.299	305.5	75.5696	55.5875	100.499	161.321	161.643	188.648
neg_5992	Acetoacetate	Keto acids and derivatives	15383.6	9815.89	11260.1	11738.2	13636	11650.9	12474.6	11307.6	11112	11512	5962.5	9480.6	9749.12	9216.52	10627.6	5725.07	6248.51	6193.09	13366.7	13606.4	11883	18798.7	17453.4	18129.8	6832.68	6300.86	8330.3
neg_7392	4,5-Dioxopentanoate	Keto acids and derivatives	425.095	397.946	412.009	440.352	342.382	440.332	598.354	547.254	634.589	553.533	356.671	550.753	485.964	448.892	600.518	452.572	512.51	530.24	495.329	388.199	368.272	913.395	879.566	1179.38	1278.33	1139.1	1258.75
neg_8145	5-Guanidino-2-oxopentanoate	Keto acids and derivatives	265.767	210.714	322.698	262.936	217.478	249.253	187.816	243.424	317.192	217.872	201.946	251.489	188.664	132.49	162.756	755.375	690.565	838.991	69.5092	90.9391	106.826	189.809	173.697	183.229	153.245	138.838	161.805
neg_9931	4-Hydroxy-2-oxoglutarate	Keto acids and derivatives	69.6897	54.2368	34.8824	33.2514	39.2241	7.93525	177.212	214.145	144.721	23.3006	15.821	17.0027	8.91514	13.8695	7.21577	7.87487	39.4184	20.7376	0	6.16198	0	13.4495	11.2401	11.935	32.1985	16.1131	54.3852
neg_15199	(S)-N-Methylcoclaurine	Isoquinolines and derivatives	4402.98	4600.74	4112.35	3230.15	3145.27	2403.56	6104.25	8547.05	13806.7	1773.76	1606.13	1712.03	5065.82	4834.61	5752.6	15633.8	14048.6	16622.8	1805.51	1725.49	1350.56	2466.03	1978.21	2307.21	8412.69	7821.65	8648.3
neg_11502	Coumestrol	Isoflavonoids	1504.12	1421.14	1204.94	1331.2	1206.93	1287.36	2374.61	2206.62	2040.86	2397.78	1961.35	2432.55	2326.82	1962.72	2412.95	1374.2	1504.02	1276.73	3910.8	2764.21	3344.69	3948.12	3556.92	3648.23	2789.12	2367.57	2843.75
neg_12423	2,7,4'-Trihydroxyisoflavanone	Isoflavonoids	212.444	195.376	198.292	131.387	191.261	190.81	119.732	169.634	146.864	42.4564	21.4473	34.8258	17.5243	50.9589	24.8885	10.109	59.4209	54.3471	10.6277	17.5068	21.3015	18.3123	29.0788	14.8762	12.8306	13.7179	27.1155
neg_2052	2'-Hydroxydaidzein	Isoflavonoids	14.7937	7.74873	0	158.654	5.99767	431.87	200.089	274.701	240.057	238.463	31.2469	0	0	105.816	0	485.422	569.55	478.048	6.04122	136.494	226.335	7.02173	0	0	123.756	223.534	73.6734
neg_4650	Wedelolactone	Isoflavonoids	4588.69	5201.14	3778.94	5982.47	4839.85	6332.16	10391.6	9921.09	11067.3	5063.87	3972.28	4221.9	4780.46	5205.19	5567.38	8174.51	8140.57	9140.75	5162.57	5837.88	5166.3	9045.23	7797.91	8492.58	11620.5	10041.7	11927.4
neg_9963	Daidzin	Isoflavonoids	1243.01	1089.17	892.928	1166.99	1008	1055.17	1074.41	1138.74	1080.14	1326.57	975.996	1149.85	1266.93	1209.98	1534.18	1772.48	1721.24	1875.63	929.34	861.315	707.514	1221.53	1064.48	1323.21	2326.08	1779.54	2314.02
neg_12858	3-Methyldioxyindole	Indoles and derivatives	228.231	176.599	121.096	249.962	243.886	299.216	300.336	230.342	273.045	165.164	79.7363	113.102	233.935	145.342	159.602	95.9363	135.435	107.787	137.324	100.564	107.777	162.297	100.448	100.892	110.661	119.836	109.47
neg_11476	Urate-3-ribonucleoside	Imidazopyrimidines	2542.28	2270.66	2401.14	1560.81	1408.66	1308.4	2264.71	2009.11	1965.31	1505.9	1341.56	1272.85	1562.89	1541.52	1557.64	1237.91	1500.15	1568.96	732.703	696.342	692.968	1058.23	704.01	841.333	1814.05	1327.62	1777.61
neg_11556	6-Mercaptopurine	Imidazopyrimidines	106.191	90.485	104.836	85.6518	77.9664	71.5729	93.5633	95.9632	96.9233	124.223	80.1366	101.531	128.314	102.276	115.353	84.0585	104.945	80.0395	105.786	82.64	112.899	739.729	758.493	820.555	2289.03	1515.48	1004.13
neg_13460	Hypoxanthine	Imidazopyrimidines	540.826	317.081	241.377	196.56	120.053	119.089	113.973	174.957	70.871	119.837	88.0283	116.646	135.785	178.447	95.2183	68.7015	123.606	72.0132	101.733	49.3367	58.9029	102.34	77.6022	70.3155	224.597	213.533	171.725
neg_13660	Caffeine	Imidazopyrimidines	2944.28	2202.46	2602.39	2912.16	2318.07	2218.92	3214.4	2998.24	2950.51	3350.3	2548.77	2838.1	3080.65	2437.54	3092.14	3454.13	3311.08	3624.65	2412.4	2256.9	2164.59	4027.79	4453.08	3676.22	3579.93	3315.26	4591.58
neg_15132	Scopolamine	Hydroxy acids and derivatives	2269.16	747.652	654.684	39.3613	80.5057	20.9421	33.8406	15.3864	9.37354	157.427	87.5334	171.961	50.4687	98.9212	64.0403	6.48345	43.1935	20.4767	154.424	74.4438	41.795	181.909	208.922	164.545	46.1708	26.8034	31.6754
neg_7038	Hydroxypyruvate	Hydroxy acids and derivatives	358.78	477.241	442.821	596.386	522.486	539.742	3361.35	3336.15	3865.04	261.717	253.075	372.093	570.134	690.355	716.339	3228.37	3363.02	3876.09	199.115	199.745	180.413	362.748	314.565	413.074	1452.62	1471.64	1593.78
neg_9243	3-Dehydroquinate	Hydroxy acids and derivatives	978.412	1101.41	1576.21	5144.72	3443.79	5033.48	27861.4	26786.9	27804.2	1914.29	1948.75	2045.9	6067.87	8343.02	10313.5	32050.4	32478.5	35167.3	516.086	575.146	547.408	3811.95	3410.54	4402.3	55265.5	52004.1	52797.2
neg_8380	D-Glucuronolactone	Furofurans	302.344	275.18	206.327	639.441	379.92	515.963	3804.73	3745.92	4679.56	842.289	669.348	818.246	668.824	766.853	841.964	1879	1969.39	2525.34	299.174	363.373	319.57	566.565	513.737	702.98	3564.17	3032.51	2981.88
neg_10097	Syringetin	Flavonoids	15187.8	13339.4	13299.5	11706.9	10926.5	10122.8	15989	14777.1	14209	9532.56	8744.5	9053.17	10708.3	10685.8	12248.2	9795.47	11349.8	11078.5	2564.13	2865.8	2389.11	3716.87	2781.66	3492.07	4303.02	3255.65	3532.95
neg_11727	Baicalin	Flavonoids	14065.2	14099.5	14502	12643.8	12416.6	12013.3	11498.9	13657.1	11820.9	6352.43	5605.81	6667.57	6745.92	7001.98	7433.21	6473.33	7167.95	6386.88	5165.92	5172.36	5738.67	5881.96	4437.53	5657.2	5134.12	4489.82	4282.51
neg_12431	Isoswertisin 2''-rhamnoside	Flavonoids	432.912	164.327	560.557	248.059	267.647	362.949	457.052	420.537	380.071	465.527	163.836	958.208	380.976	211.458	549.362	374.331	587.68	467.078	735.783	124.919	441.409	226.912	165.444	298.798	232.246	295.495	247.111
neg_7991	Chrysoeriol	Flavonoids	3034.77	2976.06	2601.39	2796.4	2621.68	2202.94	3670.73	3589.25	3808.38	1669.29	1369.41	1419.45	1834.35	1790.77	1964.28	1691	1723.2	1838.63	882.374	1001.8	890.123	1281.29	1129.42	1301.56	1873.61	1356.42	1595.84
neg_9403	Luteolin 7-O-beta-D-glucoside	Flavonoids	190.183	89.3894	150.866	347.973	359.159	172.437	835.609	748.486	749.704	89.7227	111.76	152.439	366.164	101.706	140.014	1000.44	932.059	649.171	457.024	290.354	243.401	52.836	65.3609	101.991	383.127	417.201	346.187
neg_8388	FMN	Flavin nucleotides	839.305	813.316	735.206	656.085	603.751	638.205	882.697	912.23	1152.42	1122.38	801.482	878.461	1173.14	1030.59	1184.64	943.157	1031.52	1078.25	471.114	613.956	472.154	959.989	666.49	831.501	1332.36	998.946	1437.82
neg_10516	2-Isopropylmaleate	Fatty Acyls	6367.99	5943.47	5435.22	5659.49	5534.95	5180.23	6557.85	6530.95	6287.59	6619.31	5145.25	5521.9	5604.66	5630.55	6156.36	4545.44	5120.34	5037.11	4251.95	4806.89	3967.98	5686.6	4287.23	5214.81	4976.25	4569.9	4915.68
neg_12264	Benzoyl-CoA	Fatty Acyls	26.9152	16.9566	16.5509	123.119	122.869	586.988	9.66634	47.5151	925.32	49.5595	32.8236	61.1743	298.233	71.4286	3047.36	224.599	94.342	31.75	108.348	88.0122	113.432	6.04409	11.7389	68.2103	14.4274	108.112	42.3585
neg_14353	(-)-Jasmonic acid	Fatty Acyls	70.5156	49.3021	18.885	66.1134	45.4761	43.5807	27.0286	51.1088	69.9194	38.0501	31.6924	29.5002	126.075	63.503	127.24	84.2955	89.0246	68.8484	52.9271	29.5826	25.0311	56.2198	39.8555	29.9248	29.3421	20.1726	24.9986
neg_14634	trans-Tetradec-2-enoyl-CoA	Fatty Acyls	930.207	1021.53	785.397	92.4554	132.381	91.6635	286.857	8.04197	14.9883	412.799	388.599	206.833	39.07	262.387	5.28728	131.907	8.5666	32.177	64.6121	372.565	257.539	11.553	120.243	58.0872	146.204	9.56652	2.53614
neg_4522	(6Z,9Z,12Z,15Z,18Z,21Z)-Tetracosahexaenoyl-CoA	Fatty Acyls	4349.6	3409.27	5324.75	2925.7	401.297	88.7819	264.522	0	22.4846	1398.47	2715.02	2500.34	3772.79	853.458	977.187	45.8718	0	0	25.6142	1665.47	0.203544	1001.36	126.945	223.351	0	85.735	0
neg_5574	3-Hydroxypimeloyl-CoA	Fatty Acyls	481.093	652.247	401.186	691.466	881.4	1002.51	369.762	224.725	254.566	1230.77	764.672	1162.96	1258.56	932.585	1312.14	623.033	518.687	702.311	1356.22	921.166	981.574	1656.83	1107.36	1804.54	913.132	428.096	460.482
neg_7142	4-Methylthio-2-oxobutanoic acid	Fatty Acyls	52.9261	49.932	74.715	42.3725	48.7952	57.2522	40.1604	22.8299	73.5846	55.3906	60.8709	87.5943	100.683	99.66	98.0169	50.3344	67.3765	44.3989	384.598	513.041	579.081	431.224	360.055	502.001	309.73	249.378	368.957
neg_10883	(R)-Lipoate	Dithiolanes	2619.42	2517.49	2296.49	2405.14	2107.09	1857.56	2574.64	2799.76	2849.66	1573.05	1388.18	1397.31	1312.66	1375.86	1368.56	1121.86	1406.25	1396.06	1146.3	1228	1102.42	1804.15	1440.06	1595.67	2608.76	1885.73	2128.51
neg_2112	Fluorouracil	Diazines	1012.9	1054.25	1067.23	701.298	491.514	623.562	647.954	809.594	689.773	419.28	445.169	419.92	541.561	691.821	660.264	406.434	537.184	538.486	533.579	692.88	619.323	901.624	587.395	956.006	394.269	330.586	331.646
neg_11090	Coumarin	Coumarins and derivatives	173.011	187.435	126.377	153.889	145.775	166.486	123.659	141.096	135.869	45.1257	44.9688	45.6848	34.302	37.5864	47.6664	27.4201	36.4273	47.4465	23.0963	20.2306	23.0047	43.8941	29.877	37.7174	94.9417	88.2588	126.283
neg_11287	Umbelliferone	Coumarins and derivatives	266.961	261.342	385.834	285.654	225.624	253.316	614.87	564.941	455.732	273.136	198.558	303.856	275.636	250.781	313.821	312.829	484.711	413.349	274.385	181.801	231.383	473.077	495.81	536.212	518.607	424.065	475.331
neg_12654	Novobiocin	Coumarins and derivatives	1884.33	1751.35	1288.46	983.654	1282.44	971.596	701.699	1092.79	1079.85	10.9649	20.0813	17.4141	37.056	11.3497	178.634	20.4558	112.358	126.971	80.9452	100.929	125.253	206.952	14.7864	257.874	7.88263	54.3758	21.9041
neg_9389	Isopimpinellin	Coumarins and derivatives	469.378	305.567	378.243	791.106	410.592	420.583	583.583	547.491	551.292	275.822	111.026	187.528	205.621	173.529	221.281	159.151	276.415	189.707	78.4102	71.3794	130.481	187.819	160.21	217.54	508.287	454.163	504.603
neg_999	Bergapten	Coumarins and derivatives	21408.6	21637.3	14993.7	16419.2	14188	11508.2	15001.7	13994.6	12268.4	10512.3	9440.62	7860.8	9217.31	8113.29	7139.56	6676.02	6585.41	5983.52	6466.53	8001.38	5978.1	9778.08	9536.31	6931.82	5824.13	5240.99	8561.58
neg_10090	Bisnorbiotin	Carboxylic acids and derivatives	176.516	132.925	148.303	176.225	141.931	163.679	271.712	248.824	230.968	148.169	95.4717	93.0725	199.198	267.908	180.629	213.306	349.822	254.386	69.7151	95.5499	91.5612	922.891	892.395	831.807	4055.9	3375.73	3295.28
neg_10164	Ectoine	Carboxylic acids and derivatives	14.7944	0	11.9905	60.3725	2.92936	34.4316	1054.19	963.381	1188.28	0	2.55422	8.86662	126.769	159.565	196.298	854.874	786.718	1017.44	2.15966	2.39292	0	94.9851	76.9986	146.578	1388.97	1240.59	1620.87
neg_10550	Glutathione disulfide	Carboxylic acids and derivatives	310.934	375.558	237.571	359.807	326.918	384.569	1000.75	681.683	680.492	661.587	623.14	420.447	865.571	786.689	758.09	694.841	634.719	693.763	412.073	572.851	385.27	679.307	437.438	451.807	608.097	450.114	451.251
neg_10626	gamma-L-Glutamyl-L-cysteine	Carboxylic acids and derivatives	411.404	424.418	312.048	234.369	227.965	255.783	621.288	640.038	710.443	357.204	358.243	348.299	316.995	298.223	365.193	332.178	266.047	300.605	331.011	382.474	326.23	369.923	276.985	365.04	266.984	224.401	226.469
neg_1080	(S)-Dihydroorotate	Carboxylic acids and derivatives	13443.8	10556.3	10378.3	7867.18	8165.97	6603.13	9961.07	9098.65	9495.56	15405.5	12023.2	13599.3	10402.1	9879.96	11571.3	8125.96	8377.65	8598.8	9891.34	10396.5	9599.45	14879.1	13676.5	13014.8	8785.11	7627.29	12250.9
neg_10924	Cephalosporin C	Carboxylic acids and derivatives	85.0642	43.9737	67.1671	241.104	188	343.727	174.547	423.639	763.877	108.783	40.0481	89.0358	130.825	74.3911	463.12	358.095	306.093	161.749	215.385	177.982	191.634	58.5527	59.3006	218.526	236.537	1951.97	261.285
neg_12487	5-Hydroxyindoleacetylglycine	Carboxylic acids and derivatives	49.9468	46.7364	44.5025	45.8024	57.8788	69.749	34.4188	48.7548	35.283	81.6143	81.4032	100.668	87.6868	87.2577	149.98	133.162	109.393	122.428	132.326	69.9056	95.3522	67.6379	68.611	111.603	91.9531	100.808	81.6559
neg_1264	L-Cysteate	Carboxylic acids and derivatives	257.345	235.086	285.654	1086.9	705.336	766.764	1912.41	1728.12	1984.95	1163.88	593.198	713.345	967.095	1023.17	1426.08	1732.83	1748.41	1931.94	505.531	636.109	424.816	2354.55	2467.3	2070.08	1932.33	1563.57	2233.4
neg_13010	D-4'-Phosphopantothenate	Carboxylic acids and derivatives	1547.49	1452.85	1106.72	917.53	705.098	800.23	858.118	971.583	666.914	908.258	888.932	598.516	662.494	691.902	371.861	286.327	649.181	427.744	433.153	394.263	431.548	358.346	174.644	242.65	293.276	227.104	279.2
neg_13139	Trypanothione disulfide	Carboxylic acids and derivatives	32.835	21.7859	3.97029	26.6866	22.3745	12.4724	0	7.31542	30.7768	277.524	289.453	321.682	250.171	453.698	122.487	108.244	165.648	113.027	146.21	42.3287	145.103	160.114	50.9082	121.67	88.1438	56.3233	50.5539
neg_13549	Nicotinurate	Carboxylic acids and derivatives	203.207	189.623	191.418	211.77	186.588	167.942	309.9	281.014	277.762	243.265	180.933	223.841	202.489	204.241	244.401	251.081	259.19	258.258	163.683	161.45	148.955	291.664	262.109	309.642	254.53	215.332	259.449
neg_13855	N6-Acetyl-L-lysine	Carboxylic acids and derivatives	12.9682	8.60165	1.90709	2.28863	26.0575	13.1991	206.479	222.516	305.001	5.71123	8.89518	16.1295	69.5691	90.0558	92.3328	345.35	431.502	283.11	10.5877	14.1103	6.7232	914.56	607.053	635.92	4080.86	5285.36	5227.8
neg_5450	Oxalureate	Carboxylic acids and derivatives	4855.73	3881.68	3931.92	4093.01	4379.49	3811.32	3739.59	3568.69	3597.29	2879.23	2019.44	2547.39	2433.73	2294.46	2777.69	1860.62	2951.08	2331.03	2477.12	2402.97	2354.43	7709.54	8561.17	9456.56	7927.07	6907.97	7696.89
neg_5454	Tiopronin	Carboxylic acids and derivatives	26455.7	21379.9	22312.6	28433.2	23278.1	28845.1	30856.5	30760	32460.7	36355.4	25624.5	27850.5	25261.5	27625.2	30362.3	27494.7	34332.2	30887.2	22587.7	24408.7	21467.4	40548.9	38056.1	40628	34198.3	45319.6	46324.1
neg_5550	Oxalosuccinate	Carboxylic acids and derivatives	7497.43	8056.93	6259.92	10532.3	11473.8	9841.83	10809.3	10710.3	10401.5	8923.5	6785.47	9119.88	7747.01	5820.94	8789.33	5064.37	5778.08	5204.69	8467.57	6410.9	7093.32	10437.9	10333.4	9941.08	5429.58	4652.18	5179.7
neg_6313	Cycloserine	Carboxylic acids and derivatives	11.7516	0.979356	40.5648	0	19.6426	21.3131	137.418	195.761	154.355	20.7617	0	23.4071	8.0356	13.6042	15.1052	236.958	287.43	245.427	15.9327	0	8.59807	18.0206	36.3728	16.2864	39.2348	44.8707	49.2827
neg_6379	O-Phospho-L-serine	Carboxylic acids and derivatives	6611.33	6694.8	5683.73	1627.34	905.681	1510.7	1579.41	2453.68	1854.49	1863.56	2825.15	1249.89	1550.79	3324.52	1536.35	2224.91	2612.24	2484.51	951.342	2602.38	1468.63	1663.36	1273.36	1325.85	1506.12	1055.32	1424.02
neg_916	L-Dopachrome	Carboxylic acids and derivatives	449.812	471.093	331.334	495.142	394.867	248.555	699.45	607.143	701.922	510.182	419.407	323.889	428.536	420.592	456.032	455.514	405.334	457.911	300.509	330.741	227.833	615.871	525.713	491.227	456.712	355.456	629.818
neg_9175	L-Arginine phosphate	Carboxylic acids and derivatives	102.349	37.6274	65.4803	36.5597	52.5385	110.168	473.552	535.776	583.922	42.551	66.3695	50.0369	51.9968	63.2596	118.267	491.215	701.947	636.998	129.577	148.646	174.204	0	46.0229	68.7781	441.877	521.929	608.284
neg_13370	2-Aminophenoxazin-3-one	Benzoxazines	864.922	776.491	632.877	663.066	572.638	666.712	507.47	583.904	481.084	563.796	368.935	547.046	372.872	384.639	389.143	240.444	351.8	300.277	243.354	180.277	230.1	274.16	280.95	250.062	204.149	226.05	246.654
neg_11007	Sulfadiazine	Benzene and substituted derivatives	982.148	927.787	715.785	775.591	730.463	778.02	829.321	898.831	699.814	796.724	980.296	719.578	619.555	773.62	629.678	494.174	643.955	487.701	629.71	884.179	742.806	905.812	770.353	769.678	1104.07	1021.73	1133.69
neg_13015	Styrene	Benzene and substituted derivatives	41.762	16.5646	39.0624	43.5993	35.0714	44.8564	171.981	118.516	151.023	37.0948	21.6988	44.763	40.7978	28.5175	59.2294	387.361	318.024	331.626	37.6648	27.7326	39.8124	36.7499	52.7237	50.8805	266.059	142.406	190.322
neg_6625	Hydantoin-5-propionate	Azolidines	551.3	615.293	442.467	401.569	418.415	367.813	379.964	314.993	371.046	345.393	332.708	309.363	271.366	228.23	244.826	155.912	196.446	213.564	290.599	275.857	283.527	344.654	224.762	318.421	103.464	164.529	178.624
neg_3314	Imidazole-4-acetate	Azoles	2984.74	2725.68	2183.76	2385.17	2133.13	2190.82	2803.19	2681.1	2709.37	2358.45	1594.21	2068.54	1849.65	1941.4	2182.01	2016.92	2148.58	2340.4	1937.63	1765.67	1669.2	2857.25	2659.03	2841.06	2466.3	2206.96	2295.67
neg_12545	Purpurin	Anthracenes	2346.81	2271.23	2124.37	1699.96	1691.12	1986.89	1249.61	1324.58	1267.61	664.092	574.916	638.478	684.37	726.637	685.367	416.577	558.472	427.818	165.499	167.82	183.906	268.577	215.909	324.024	231.687	210.855	315.665
neg_13765	Ajmaline	Ajmaline-sarpagine alkaloids	2.53297	2.58607	0	23.784	24.8023	103.088	34.7631	94.9854	60.7371	223.164	296.611	220.417	140.175	344.735	643.097	80.1872	54.9742	82.7927	832.034	691.039	747.671	650.375	974.454	786.672	200.842	189.927	293.977
neg_8131	P1,P4-Bis(5'-guanosyl) tetraphosphate	(5'-5')-dinucleotides	303.663	292.336	297.712	79.6021	188.257	105.526	29.4675	102.902	112.036	216.671	264.735	211.432	275.713	327.622	199.586	165.773	194.656	155.281	98.0743	107.694	93.3803	213.279	210.744	210.518	1606.42	231.059	1184.22
neg_10523	Acacetin	--	26090.7	22855	21763.6	18409.9	18064	17031.2	17225.2	17297.3	16203.2	27361.5	21992.7	23377.4	22566.3	21610.5	24429.2	14808.6	16725	15919.6	16499.6	18770	15973.4	21353.1	13335.4	18652	12487.7	10948.5	11328.4
neg_11277	(R)-4-Dehydropantoate	--	161.008	208.566	114.835	225.86	142.105	174.165	376.519	385.407	436.228	179.729	162.182	194.834	298.451	305.765	397.914	675.631	711.227	689.352	218.171	230.114	164.961	519.64	412.14	466.831	858.376	617.07	727.985
neg_11415	Norsolorinic acid	--	3396.48	2208.97	3128.16	2300.56	2453.8	2145.75	1702.87	1534.47	1409.66	982.11	758.612	1050.32	999.527	854.612	1079.58	1139.64	1288.47	1401.95	636.842	734.229	822.069	1012.02	636.709	826.846	1211.15	1153.71	1339.24
neg_11861	Gibberellin A1	--	236.427	228.265	275.185	261.848	238.983	240.053	198.824	130.972	144.896	83.7833	120.07	109.07	149.165	62.676	79.8703	72.3677	67.1861	101.44	48.558	124.542	73.5041	176.448	125.117	121.194	37.248	22.5006	22.4721
neg_1189	Iridin	--	1567.2	1533.63	1530.6	2326.63	1743.57	1655.42	12084.7	7714.92	9572.35	907.954	1197.85	1156	1892.91	1903.44	2167.54	7412.11	6954.05	8435.34	562.968	843.275	696.59	1456.82	1453.89	1500.34	10947.5	9217.33	13980.1
neg_12195	Salbostatin	--	14.6406	0	18.7733	30.8282	8.55998	25.4812	554.852	541.276	623.464	16.4169	10.8857	9.46113	36.3926	60.2961	99.4576	202.614	217.28	225.298	10.0851	25.924	38.5989	50.8077	47.1928	70.3026	137.157	112.655	135.082
neg_12385	3,7,4'-Tri-O-methylquercetin	--	352.837	539.178	947.295	107.411	138.116	132.604	204.459	141.391	58.8918	278.986	360.329	401.573	141.572	138.2	79.9366	35.6236	133.447	139.412	98.48	91.6894	185.273	221.043	120.778	243.982	113.069	48.9279	71.2659
neg_12444	Sulfazecin	--	730.64	670.879	651.33	338.472	263.653	376.01	153.053	188.093	158.203	493.489	354.265	383.12	520.465	370.797	254.404	54.2184	183.189	96.8679	521.138	446.523	597.188	349.027	294.451	345.157	163.242	143.29	67.9644
neg_13637	2-Hydroxybutanoic acid	--	2829.59	2246.27	2354.93	2604.46	2234.78	2250.14	2722.63	2548.63	2641.9	2737.23	2324.16	2422.58	2564.44	2256.57	2643.21	2428.46	2379.82	2690.32	2118	2039.87	1790.51	3251.95	3560.85	3133.27	2567.53	2418.81	3400.49
neg_14400	Neurosporaxanthin	--	1931.76	1300.01	1262.59	1716.68	1810.4	1582.19	1369.94	1681.42	1753.89	4767.83	4463.88	4349.59	4518.37	3530.59	4152.92	2295.67	4333.02	2143.38	3696.71	2096.23	2291.43	2838.33	2498.98	2489.03	2710.76	2174.74	2759.54
neg_14442	Neomethymycin	--	14420.3	12900.4	9678.88	10716.4	10135.9	8146.03	7336	8100.5	9797.52	11068.7	8688.64	9242.11	10542	9733.66	10671.4	5216.8	6185.03	5145.14	7700.35	7627.11	6055.87	7957.43	7445.67	7213.3	3147.45	2507.32	3463.28
neg_14456	Terpendole C	--	70122.6	59886.1	46119	50397.8	47552.3	38600.7	37272	39115.8	45448.1	54496.2	41602.5	45380.7	50182.1	46696.1	50443.4	25783.7	30258.4	24923.1	37269.5	36192.4	29469.7	38173.7	36720.7	35192.5	16032.4	12863.9	17291.3
neg_14889	1-Hydroxy-2-methyl-2-butenyl 4-diphosphate	--	754.646	588.042	680.544	2510.63	1979.11	5899.52	788.951	2428.87	5591.51	2483.11	2247.42	1556.93	2182.44	2473.62	8236.76	1813.17	2005.18	1210.21	2049.7	2252.89	2259.31	2895.22	2528.12	2512.86	560.472	1715.55	5314.45
neg_14956	Terpendole J	--	22732.1	14056.7	10168.2	17879.4	20295.2	13132.9	31430.2	24129.7	34118.9	17549.8	14951.5	13608.4	42382	35772.4	46299.5	72368.1	63535.6	56917.2	13579.6	11565.1	8502.77	19064.2	19999	13408.6	45338.6	29927.6	54533.3
neg_15392	Gibberellin A14 aldehyde	--	1778.01	2261.13	990.108	1751.24	1540.17	1875.14	297.93	209.959	401.34	1067.39	1384.25	1462.3	1728.74	510.123	1043.32	249.625	154.206	129.217	4353.64	3986.97	3300.24	2075.3	1173.85	1290.5	514.065	164.177	443.143
neg_3069	5-Amino-6-(5'-phosphoribosylamino)uracil	--	7984	7169.6	6613.11	2888.47	2209.45	2671.87	2732.98	3104.47	2949.36	2770.39	3005.95	2590.68	2864.85	3283.51	2821.93	2313.06	2787.86	2546.58	1974.96	2704.05	2058.89	2634.79	2150.46	2578.95	2229.71	1941.05	2124.21
neg_4590	Homoisocitrate	--	336.295	198.999	301.324	571.882	289.904	397.083	572.335	559.004	623.519	512.779	330.956	335.214	339.038	543.812	476.844	591.943	806.89	838.252	325.079	335.589	353.081	649.268	699.172	576.742	891.148	869.43	795.564
neg_7632	Nicotinamide D-ribonucleotide	--	6819.15	7284.57	6814.05	7082.38	6869.18	6200.91	6714.6	7053.54	7046.56	15585.7	20363.3	12155.7	11109.9	14978.4	9024.11	6468.25	10999.7	8385.35	9777.59	20663.6	12369	15265.6	14525.5	13918.2	14886.1	13141.8	17612.9
neg_9494	Baeocystin	--	3.15275	8.13018	32.7162	70.8554	229.231	209.002	99.2605	437.507	398.562	38.1811	82.0147	97.6482	170.479	47.7203	215.874	412.882	781.78	818.241	223.159	226.371	239.75	0	29.4057	61.2014	249.806	605.333	428.74
neg_9999	Northienamycin	--	1189.18	1153.17	1320.11	3326.44	2360.13	2242.55	6320.44	6052.58	6202.78	828.973	745.181	768.595	1024.56	1217.26	1207.94	2009.66	2398.59	2268.15	450.566	627.363	487.709	967.492	863.662	958.112	1396.64	1215.83	1584.07
