# Supplementary material for: Combined transcriptome and metabolome analysis revealed the molecular mechanisms of fruit skin coloration in pink strawberry
Source: Front Plant Sci. 2024 Oct 10;15:1486892. doi: 10.3389/fpls.2024.1486892 (PMC11499181; doi:10.3389/fpls.2024.1486892)
Supplement: Supplementary file 6 [file Table5.xlsx]

## Sheet: Sheet1
2012-W02-Kaorino
#ID	name	2012-W02-S1-1	2012-W02-S1-2	2012-W02-S1-3	Kaorino-S1-1	Kaorino-S1-2	Kaorino-S1-3	2012-W02-S1_Mean	Kaorino-S1_Mean	Fold_change	log2FC	Pvalue	VIP	regulated	2012-W02-S2-1	2012-W02-S2-2	2012-W02-S2-3	Kaorino-S2-1	Kaorino-S2-2	Kaorino-S2-3	2012-W02-S2_Mean	Kaorino-S2_Mean	Fold_change	log2FC	Pvalue	VIP	regulated	2012-W02-S3-1	2012-W02-S3-2	2012-W02-S3-3	Kaorino-S3-1	Kaorino-S3-2	Kaorino-S3-3	2012-W02-S3_Mean	Kaorino-S3_Mean	Fold_change	log2FC	Pvalue	VIP	regulated	KEGG_annotation	KEGG_pathway_annotation	LM_ID(lipidmaps)	CATEGORY(lipidmaps)	MAIN_CLASS(lipidmaps)	SUB_CLASS	HMDB_ID	CAS	kingdom(HMDB)
neg_11354	3-(Imidazol-4-yl)-2-oxopropyl phosphate	300.426	326.417	286.05	57.0087	76.971	75.4703	304.297	69.8167	0.229436	-2.12384	0.000347158	1.30162	down	215.716	267.265	251.081	85.2597	63.1411	85.8471	244.687	78.0826	0.319112	-1.64787	0.00253971	1.34975	down	228.002	218.519	262.282	150.922	137.095	169.415	236.268	152.477	0.645358	-0.631829	0.00895815	1.34439	down	C01267	Histidine metabolism(ko00340);;Metabolic pathways(ko01100);;Biosynthesis of secondary metabolites(ko01110);;Biosynthesis of amino acids(ko01230)	--	--	--	--	HMDB0012236	99979-59-6	Organic compounds
neg_11096	1-OH-Nogalamycinone	15956	16192.5	12699.5	976.606	868.522	876.598	14949.3	907.242	0.0606878	-4.04245	0.00633997	1.29313	down	13027.6	11927.6	13212.6	2095.79	1841.42	2298.29	12722.6	2078.5	0.163371	-2.61378	0.000533967	1.37376	down	10930.4	12824.1	11824.2	7247.31	6927.94	8303.28	11859.6	7492.84	0.631798	-0.662464	0.00395772	1.37692	down	--	--	--	--	--	--	--	--	--
neg_11511	S-(Hercyn-2-yl)-L-cysteine S-oxide	1997.82	2077.19	2065.03	23117.8	22361.9	19418	2046.68	21632.6	10.5696	3.40185	0.00329154	1.30349	up	1654.66	1612.86	1745.99	30281.6	24093.7	29932.1	1671.17	28102.5	16.816	4.07176	0.00570129	1.36179	up	1405.75	1674.35	2078.96	13208.3	11208.4	14368.3	1719.69	12928.4	7.51785	2.91032	0.00506966	1.42342	up	--	--	--	--	--	--	--	--	--
neg_11701	Biochanin A 7-O-(6-O-malonyl-beta-D-glucoside)	25132.2	21587.4	21978.9	9012.69	9765.05	9596.29	22899.5	9458.01	0.413022	-1.27571	0.00533921	1.29193	down	18503.9	17417.5	18199.6	11117.8	7932.69	10060.9	18040.4	9703.79	0.537894	-0.894607	0.00705238	1.3412	down	18898.8	16942.5	16695.6	6437.65	5963.52	7546.16	17512.3	6649.11	0.379682	-1.39714	0.000442068	1.42653	down	--	--	--	--	--	--	--	--	--
neg_11727	Baicalin	14065.2	14099.5	14502	5165.92	5172.36	5738.67	14222.2	5358.98	0.376804	-1.40811	6.80381e-06	1.30852	down	12643.8	12416.6	12013.3	5881.96	4437.53	5657.2	12357.9	5325.56	0.430944	-1.21443	0.00132685	1.36528	down	11498.9	13657.1	11820.9	5134.12	4489.82	4282.51	12325.6	4635.49	0.376085	-1.41087	0.0033754	1.41897	down	C10025	--	--	--	--	--	HMDB0041832	21967-41-9	Organic compounds
neg_11891	C1'-C9-Glycosylated UWM6	14640.5	15485.7	14821.1	8730.4	8742.63	9326.66	14982.4	8933.23	0.596246	-0.74602	7.77975e-05	1.30326	down	17838.4	12127.9	15898.2	37316.6	33964.4	44257.1	15288.2	38512.7	2.51912	1.33292	0.00598153	1.3192	up	78341.3	84353.8	90105.5	136238	121573	134832	84266.9	130881	1.55317	0.635219	0.00186428	1.40141	up	--	--	--	--	--	--	--	--	--
neg_12526	N-Acetylmuramic acid alpha-1-phosphate	787.69	776.182	665.891	43.4811	40.363	32.8921	743.255	38.9121	0.0523536	-4.25557	0.00287062	1.3016	down	591.261	583.162	625.877	75.3378	40.6682	84.6752	600.1	66.8937	0.111471	-3.16526	9.09855e-06	1.37459	down	492.032	507.046	451.228	176.514	169.544	174.79	483.436	173.616	0.35913	-1.47742	0.00254117	1.43525	down	--	--	--	--	--	--	--	--	--
neg_12545	Purpurin	2346.81	2271.23	2124.37	165.499	167.82	183.906	2247.47	172.408	0.0767122	-3.7044	0.000912778	1.3072	down	1699.96	1691.12	1986.89	268.577	215.909	324.024	1792.66	269.503	0.150337	-2.73372	0.00197209	1.36571	down	1249.61	1324.58	1267.61	231.687	210.855	315.665	1280.6	252.736	0.197357	-2.34112	3.08692e-05	1.43917	down	C10395	--	--	--	--	--	HMDB0256928	81-54-9	Organic compounds
neg_12964	Thapsigargin	226138	195043	208032	67644.5	73504.1	61836.4	209737	67661.7	0.322602	-1.63217	0.0015531	1.2973	down	191710	162153	159835	88752.2	60229.5	70602	171233	73194.6	0.427456	-1.22615	0.00207008	1.33115	down	124148	114850	94872.9	62653.1	46087.2	49364.6	111290	52701.6	0.47355	-1.07841	0.00807019	1.36654	down	--	--	--	--	--	--	--	--	--
neg_13135	Thr Asp Lys Arg	360.571	342.295	440.416	3214.31	2723.91	2655.42	381.094	2864.54	7.51664	2.91009	0.0040732	1.29852	up	547.095	506.462	498.502	3676.9	3031.62	3278.81	517.353	3329.11	6.43489	2.68592	0.00423861	1.36534	up	217.661	270.185	459.02	2080.51	1766.99	1919.17	315.622	1922.22	6.09027	2.60651	0.000207754	1.42873	up	--	--	--	--	--	--	--	--	--
neg_2333	Nicotinic acid adenine dinucleotide (NAAD)	12637.7	11785.8	10564.8	53838.4	58685.5	53373.3	11662.8	55299	4.7415	2.24534	0.000503681	1.30567	up	18016.4	12568.4	12712.3	128323	125095	126287	14432.4	126569	8.76978	3.13254	1.19263e-05	1.37679	up	30650	31665.1	31743.5	191880	147736	179722	31352.9	173112	5.52142	2.46504	0.00847815	1.41911	up	--	--	--	--	--	--	--	--	--
neg_6448	C20819	26528	21570.2	23544.2	9989.45	9054.16	7929.46	23880.8	8991.03	0.376496	-1.40929	0.00391289	1.2807	down	17307.2	15895.5	17178.5	10122.3	9615.47	10466.8	16793.7	10068.2	0.59952	-0.738121	0.000810745	1.36261	down	15844.3	15608.5	15123.6	6252.72	6062.24	6993.46	15525.5	6436.14	0.414554	-1.27037	2.64049e-05	1.43906	down	--	--	--	--	--	--	--	--	--
2012-W02-Fenyu NO.1
#ID	name	2012-W02-S1-1	2012-W02-S1-2	2012-W02-S1-3	Fenyu NO.1-S1-1	Fenyu NO.1-S1-2	Fenyu NO.1-S1-3	2012-W02-S1_Mean	Fenyu NO.1-S1_Mean	Fold_change	log2FC	Pvalue	VIP	regulated	2012-W02-S2-1	2012-W02-S2-2	2012-W02-S2-3	Fenyu NO.1-S2-1	Fenyu NO.1-S2-2	Fenyu NO.1-S2-3	2012-W02-S2_Mean	Fenyu NO.1-S2_Mean	Fold_change	log2FC	Pvalue	VIP	regulated	2012-W02-S3-1	2012-W02-S3-2	2012-W02-S3-3	Fenyu NO.1-S3-1	Fenyu NO.1-S3-2	Fenyu NO.1-S3-3	2012-W02-S3_Mean	Fenyu NO.1-S3_Mean	Fold_change	log2FC	Pvalue	VIP	regulated	KEGG_annotation	KEGG_pathway_annotation	LM_ID(lipidmaps)	CATEGORY(lipidmaps)	MAIN_CLASS(lipidmaps)	SUB_CLASS	HMDB_ID	CAS	kingdom(HMDB)
neg_11354	3-(Imidazol-4-yl)-2-oxopropyl phosphate	300.426	326.417	286.05	115.399	125.647	112.942	304.297	117.996	0.387767	-1.36674	0.00187978	1.46799	down	215.716	267.265	251.081	109.401	116.251	162.181	244.687	129.278	0.528338	-0.920466	0.00697423	1.42588	down	228.002	218.519	262.282	86.274	105.737	127.36	236.268	106.457	0.450578	-1.15015	0.00198113	1.46708	down	C01267	Histidine metabolism(ko00340);;Metabolic pathways(ko01100);;Biosynthesis of secondary metabolites(ko01110);;Biosynthesis of amino acids(ko01230)	--	--	--	--	HMDB0012236	99979-59-6	Organic compounds
neg_11096	1-OH-Nogalamycinone	15956	16192.5	12699.5	3635.22	3228	3292.01	14949.3	3385.08	0.226437	-2.14282	0.00871284	1.45442	down	13027.6	11927.6	13212.6	2989.34	3046.16	3082.63	12722.6	3039.38	0.238896	-2.06554	0.0016411	1.52738	down	10930.4	12824.1	11824.2	2582.58	3325.32	2727.95	11859.6	2878.62	0.242726	-2.0426	0.00114737	1.5078	down	--	--	--	--	--	--	--	--	--
neg_11511	S-(Hercyn-2-yl)-L-cysteine S-oxide	1997.82	2077.19	2065.03	33343.5	25963.8	34556.1	2046.68	31287.8	15.2871	3.93424	0.00832164	1.45574	up	1654.66	1612.86	1745.99	35763.8	30677.5	35432	1671.17	33957.8	20.3197	4.34481	0.00256711	1.51932	up	1405.75	1674.35	2078.96	15310.9	17210.1	19083.5	1719.69	17201.5	10.0027	3.32232	0.00393015	1.50589	up	--	--	--	--	--	--	--	--	--
neg_11701	Biochanin A 7-O-(6-O-malonyl-beta-D-glucoside)	25132.2	21587.4	21978.9	12592.8	10611.4	10104	22899.5	11102.7	0.484846	-1.0444	0.001684	1.44525	down	18503.9	17417.5	18199.6	11177.1	9962.97	11348.2	18040.4	10829.4	0.600289	-0.736272	0.000299908	1.51838	down	18898.8	16942.5	16695.6	6251.08	7904.34	7598.23	17512.3	7251.21	0.414064	-1.27208	0.000468664	1.50012	down	--	--	--	--	--	--	--	--	--
neg_11727	Baicalin	14065.2	14099.5	14502	6352.43	5605.81	6667.57	14222.2	6208.6	0.436543	-1.19581	0.000297884	1.47683	down	12643.8	12416.6	12013.3	6745.92	7001.98	7433.21	12357.9	7060.37	0.571325	-0.807617	4.34661e-05	1.52051	down	11498.9	13657.1	11820.9	6473.33	7167.95	6386.88	12325.6	6676.05	0.541639	-0.884596	0.00760613	1.47392	down	C10025	--	--	--	--	--	HMDB0041832	21967-41-9	Organic compounds
neg_11891	C1'-C9-Glycosylated UWM6	14640.5	15485.7	14821.1	20818.3	20243.9	20496.7	14982.4	20519.6	1.36958	0.453731	0.000160902	1.47294	up	17838.4	12127.9	15898.2	30893.4	32462.4	35306.1	15288.2	32887.3	2.15116	1.10512	0.00149501	1.48421	up	78341.3	84353.8	90105.5	40601.1	47160.4	47208.5	84266.9	44990	0.533899	-0.905362	0.00130976	1.48972	down	--	--	--	--	--	--	--	--	--
neg_12526	N-Acetylmuramic acid alpha-1-phosphate	787.69	776.182	665.891	205.129	179.774	188.262	743.255	191.055	0.257052	-1.95987	0.00380693	1.46724	down	591.261	583.162	625.877	229.348	242.885	199.688	600.1	223.974	0.373227	-1.42187	3.31636e-05	1.52407	down	492.032	507.046	451.228	167.576	226.689	166.62	483.436	186.962	0.386736	-1.37058	0.000392911	1.498	down	--	--	--	--	--	--	--	--	--
neg_12545	Purpurin	2346.81	2271.23	2124.37	664.092	574.916	638.478	2247.47	625.828	0.278459	-1.84446	0.000405522	1.4767	down	1699.96	1691.12	1986.89	684.37	726.637	685.367	1792.66	698.791	0.389807	-1.35917	0.00688459	1.51088	down	1249.61	1324.58	1267.61	416.577	558.472	427.818	1280.6	467.622	0.365158	-1.45341	0.000608311	1.50906	down	C10395	--	--	--	--	--	HMDB0256928	81-54-9	Organic compounds
neg_12964	Thapsigargin	226138	195043	208032	93117.8	83951.1	89866.5	209737	88978.5	0.424238	-1.23706	0.00313219	1.4653	down	191710	162153	159835	94166	60379.3	67856.5	171233	74133.9	0.432942	-1.20775	0.00258724	1.46967	down	124148	114850	94872.9	42946	62027.1	54479.6	111290	53150.9	0.477587	-1.06616	0.0076391	1.43402	down	--	--	--	--	--	--	--	--	--
neg_13135	Thr Asp Lys Arg	360.571	342.295	440.416	5094.4	5166.48	5296.81	381.094	5185.9	13.6079	3.76638	6.4523e-06	1.48099	up	547.095	506.462	498.502	6769.56	6393.29	6561.98	517.353	6574.94	12.7088	3.66776	0.0002545	1.5283	up	217.661	270.185	459.02	2862.25	3009.32	3381.62	315.622	3084.4	9.77244	3.28872	0.000674279	1.50963	up	--	--	--	--	--	--	--	--	--
neg_2333	Nicotinic acid adenine dinucleotide (NAAD)	12637.7	11785.8	10564.8	56410.5	49545.1	49971.6	11662.8	51975.7	4.45655	2.15593	0.00171999	1.47184	up	18016.4	12568.4	12712.3	51627.4	61436.9	68588.3	14432.4	60550.9	4.19549	2.06884	0.00586101	1.49396	up	30650	31665.1	31743.5	95880.7	102795	96731.7	31352.9	98469	3.14067	1.65107	0.000808433	1.51807	up	--	--	--	--	--	--	--	--	--
neg_6448	C20819	26528	21570.2	23544.2	11635.3	9599.16	10264.3	23880.8	10499.6	0.439666	-1.18552	0.00512003	1.44469	down	17307.2	15895.5	17178.5	9992.56	10639.1	11733.4	16793.7	10788.3	0.642402	-0.638452	0.000962687	1.49623	down	15844.3	15608.5	15123.6	7260.69	8221.42	9164.76	15525.5	8215.62	0.529171	-0.918193	0.00226415	1.50177	down	--	--	--	--	--	--	--	--	--
[truncated: 4 more columns]
