# Supplementary material for: Combined transcriptome and metabolome analysis revealed the molecular mechanisms of fruit skin coloration in pink strawberry
Source: Front Plant Sci. 2024 Oct 10;15:1486892. doi: 10.3389/fpls.2024.1486892 (PMC11499181; doi:10.3389/fpls.2024.1486892)
Supplement: Supplementary file 7 [file Table6.xlsx]

## Sheet: Sheet1
#ID	Kaorino-S1-1_FPKM	Kaorino-S1-2_FPKM	Kaorino-S1-3_FPKM	2012-W02-S1-1_FPKM	2012-W02-S1-2_FPKM	2012-W02-S1-3_FPKM	FDR	log2FC	regulated	Kaorino-S2-1_FPKM	Kaorino-S2-2_FPKM	Kaorino-S2-3_FPKM	2012-W02-S2-1_FPKM	2012-W02-S2-2_FPKM	2012-W02-S2-3_FPKM	FDR	log2FC	regulated	Kaorino-S3-1_FPKM	Kaorino-S3-2_FPKM	Kaorino-S3-3_FPKM	2012-W02-S3-1_FPKM	2012-W02-S3-2_FPKM	2012-W02-S3-3_FPKM	FDR	log2FC	regulated	Fenyu NO.1-S1-1_FPKM	Fenyu NO.1-S1-2_FPKM	Fenyu NO.1-S1-3_FPKM	2012-W02-S1-1_FPKM	2012-W02-S1-2_FPKM	2012-W02-S1-3_FPKM	FDR	log2FC	regulated	Fenyu NO.1-S2-1_FPKM	Fenyu NO.1-S2-2_FPKM	Fenyu NO.1-S2-3_FPKM	2012-W02-S2-1_FPKM	2012-W02-S2-2_FPKM	2012-W02-S2-3_FPKM	FDR	log2FC	regulated	Fenyu NO.1-S3-1_FPKM	Fenyu NO.1-S3-2_FPKM	Fenyu NO.1-S3-3_FPKM	2012-W02-S3-1_FPKM
Fxa7Dg102874	7.04545	6.94359	7.13278	1.15121	1.14983	1.34814	7.85556e-64	2.53073	up	12.4117	13.7816	13.518	1.09503	0.93451	0.806417	7.58783e-160	3.778	up	3.09439	3.46377	3.31429	0.753294	0.829563	0.520547	3.11762e-25	2.23061	up	3.19775	3.39002	3.11649	1.15121	1.14983	1.34814	1.20979e-13	1.37385	up	7.23863	5.47321	6.22939	1.09503	0.93451	0.806417	6.50192e-53	2.63239	up	2.366	2.40459	2.18333	0.753294
Fxa7Dg102868	0	0.059166	0	2.1964	2.45255	2.08166	2.30107e-14	-4.25277	down	0	0	0	3.00529	3.43355	4.41188	8.32903e-20	-5.75619	down	0	0	0.02803	4.90315	4.97506	5.83104	1.56392e-24	-6.29434	down	0.247283	0	0	2.1964	2.45255	2.08166	0.00807677	-1.18038	down	0	0	0	3.00529	3.43355	4.41188	5.00389e-26	-4.40281	down	0.093453	0	0	4.90315
Fxa7Dg102859	131.937	135.033	134.08	2.83987	2.82924	2.62432	0	5.60133	up	275.33	284.422	285.125	3.22009	3.18642	3.51952	0	6.40698	up	316.406	323.79	346.697	4.71305	3.39911	4.05432	0	6.35462	up	39.0203	36.5992	40.3687	2.83987	2.82924	2.62432	0	3.77801	up	72.4106	69.6583	66.3921	3.22009	3.18642	3.51952	0	4.35136	up	35.4659	32.7746	33.1185	4.71305
Fxa7Dg102840	59.3326	56.6327	54.1751	3.39332	4.17127	2.9974	2.2533e-231	3.99683	up	58.1673	56.044	56.5853	5.67415	3.9979	3.83012	1.35798e-209	3.6487	up	125.883	127.654	123.94	6.94584	6.17154	7.11068	0	4.27258	up	35.6527	38.056	34.5536	3.39332	4.17127	2.9974	6.07773e-135	3.29164	up	45.271	46.4511	40.5507	5.67415	3.9979	3.83012	3.23251e-138	3.22413	up	73.1956	71.427	70.0934	6.94584
Fxa7Dg102837	16.7262	15.3592	13.4641	5.08582	6.53876	5.31119	6.95945e-20	1.43878	up	12.6384	18.696	14.5898	8.47061	5.38522	5.09619	6.97501e-11	1.26923	up	15.7494	16.7968	16.6457	7.96553	7.02352	7.54841	9.98948e-19	1.17787	up	13.766	15.6048	14.4574	5.08582	6.53876	5.31119	5.08876e-19	1.35588	up	13.2024	14.6572	17.2815	8.47061	5.38522	5.09619	2.66785e-11	1.20541	up	16.7461	15.365	14.2588	7.96553
Fxa7Dg102829	12.3351	11.963	13.0532	0.708645	0.740948	0.631353	4.82559e-104	4.07848	up	10.7612	13.5695	12.6497	0.565364	0.428783	0.691809	6.20899e-97	4.36558	up	18.1618	15.7462	15.5387	0.369545	0.638848	0.365035	7.16598e-130	5.08192	up	6.02376	5.92451	6.90323	0.708645	0.740948	0.631353	1.87267e-45	2.97209	up	6.29546	5.93635	5.88012	0.565364	0.428783	0.691809	1.02475e-47	3.19766	up	7.14887	8.30355	7.73516	0.369545
Fxa7Dg102816	55.8705	55.1703	62.5151	9.44099	10.1102	9.63265	4.67278e-141	2.58921	up	67.5532	61.0214	62.023	10.1813	10.6772	11.7138	4.0035e-156	2.55276	up	140.203	142.068	140.835	15.8023	32.3562	14.908	5.8921e-14	2.67043	up	43.4176	43.8808	45.4539	9.44099	10.1102	9.63265	5.06076e-98	2.18228	up	50.9379	54.7132	55.6957	10.1813	10.6772	11.7138	2.56145e-119	2.2849	up	87.3377	87.4056	84.1103	15.8023
Fxa7Dg102804	48.3634	45.3033	47.359	435.365	437.233	444.241	0	-3.18243	down	76.2748	79.731	78.6413	1032.82	1114.1	1088.46	0	-3.7675	down	61.5497	62.6982	63.6255	1379.02	1383.04	1278.21	0	-4.3633	down	45.0693	47.5211	45.811	435.365	437.233	444.241	0	-3.20928	down	67.2329	56.2138	56.361	1032.82	1114.1	1088.46	0	-4.11663	down	47.0311	51.0194	71.4152	1379.02
Fxa7Dg102789	80.9549	68.9896	84.1939	0.830091	1.2584	0.357046	2.87582e-158	6.28182	up	84.8759	73.0539	75.5557	1.30845	0.915513	0.793564	6.28253e-168	6.07671	up	165.757	167.438	163.203	1.28944	1.74696	0.942843	1.83578e-291	6.85835	up	35.5252	40.9967	43.7969	0.830091	1.2584	0.357046	1.19569e-109	5.07047	up	46.9823	50.661	40.8616	1.30845	0.915513	0.793564	1.81472e-124	5.10186	up	101.439	94.7834	92.5968	1.28944
Fxa7Dg102779	10.1139	8.99714	12.9358	0	0	0	8.21285e-24	5.53417	up	12.3683	11.0522	12.8684	0.214943	0.584631	0	1.33312e-23	4.70373	up	14.7907	21.9951	23.9417	0.223702	0	0	3.24689e-30	6.50383	up	8.06636	9.03797	8.06331	0	0	0	4.1315e-24	4.04387	up	7.55992	8.51722	9.5649	0.214943	0.584631	0	3.07921e-19	3.50014	up	10.639	9.19457	13.3789	0.223702
Fxa7Dg102774	6.78727	6.60949	7.31014	0.928	1.9914	1.36226	7.45071e-31	2.24837	up	6.58742	6.96375	5.82509	2.01031	2.305	1.2783	2.52317e-22	1.77429	up	8.75208	8.77516	8.32649	1.18403	1.28199	1.822	6.84429e-64	2.62694	up	4.89926	4.72872	4.08176	0.928	1.9914	1.36226	1.13658e-13	1.59218	up	4.4438	4.32797	4.66179	2.01031	2.305	1.2783	4.1467e-10	1.20583	up	6.72338	7.02015	6.67754	1.18403
Fxa7Dg102714	17.461	20.9471	19.6058	3.77887	5.86102	5.22277	1.48251e-18	1.933	up	23.2483	22.0075	26.8662	4.90012	6.15002	3.42816	2.36493e-26	2.27219	up	31.9743	35.9265	31.7991	6.68426	3.84191	7.52552	2.48398e-36	2.49044	up	10.8291	17.4234	12.3127	3.77887	5.86102	5.22277	1.1828e-07	1.33994	up	20.2191	22.4705	17.8232	4.90012	6.15002	3.42816	3.03139e-19	1.93644	up	24.1887	20.5932	21.0315	6.68426
Fxa7Dg102691	1.21078	1.05183	1.36636	0.023065	0.037045	0	8.70398e-34	4.98716	up	0.7326	0.639045	0.771029	0	0	0	9.71654e-22	5.95979	up	0.545435	0.550092	0.530191	0	0	0	9.09243e-18	5.86439	up	0.368507	0.491416	0.512464	0.023065	0.037045	0	4.34887e-14	2.94547	up	0.263113	0.379712	0.324374	0	0	0	6.36817e-15	3.48819	up	0.841455	0.819468	0.838066	0
Fxa7Dg102687	5.50075	6.50672	5.8591	0.120527	0	0	1.52711e-37	5.79041	up	6.43747	5.33101	5.19813	0	0	0.040587	2.6694e-32	6.33035	up	6.70114	6.464	6.33535	0	0	0	5.71735e-31	7.23772	up	1.8799	3.32623	3.51994	0.120527	0	0	1.27491e-23	3.84674	up	3.08096	3.68428	2.97488	0	0	0.040587	7.99863e-30	4.48715	up	3.97868	2.57519	4.29519	0
Fxa7Dg102641	5.66976	5.8982	5.00236	0.173185	0.356878	0.378351	1.63107e-46	3.98362	up	6.32461	5.50345	6.8171	0.300292	0.475322	0.625188	1.23523e-47	3.60768	up	8.73106	9.21009	8.34388	0.201118	0.319997	0.606707	3.13295e-73	4.48518	up	2.63325	2.86773	2.06802	0.173185	0.356878	0.378351	2.67906e-17	2.59394	up	3.04828	1.93682	3.2818	0.300292	0.475322	0.625188	5.95001e-14	2.23652	up	5.6853	5.51043	4.50822	0.201118
Fxa7Dg102546	1.24158	0.541883	0.54247	8.73446	9.22411	9.62401	1.3861e-52	-3.41696	down	1.6023	0.424209	0.75541	8.04988	7.37387	7.01252	1.24731e-08	-2.68313	down	1.26993	0.745646	1.06937	5.57732	7.26064	8.33762	3.11788e-32	-2.65767	down	0.921782	1.31284	1.04231	8.73446	9.22411	9.62401	4.88484e-55	-2.88002	down	0.760454	0.755533	0.84331	8.04988	7.37387	7.01252	5.74617e-53	-3.05707	down	1.08272	1.58928	1.33319	5.57732
Fxa7Dg102482	0.16442	0.548374	0.646128	41.7521	37.9219	34.269	1.70196e-113	-5.97066	down	0.98407	1.32761	0.926117	66.0251	66.6036	59.9206	5.51691e-198	-5.74996	down	1.14836	0.821722	1.50678	40.5145	30.2945	31.6081	5.19732e-111	-4.69588	down	13.6589	17.6744	17.5489	41.7521	37.9219	34.269	1.33271e-21	-1.16204	down	8.88286	8.93852	9.79076	66.0251	66.6036	59.9206	6.2813e-156	-2.75732	down	8.3628	8.75596	7.09504	40.5145
Fxa7Dg102414	0.53677	0.898921	1.11374	5.87839	6.68559	5.45273	6.73489e-25	-2.64163	down	0.788911	0.49899	0.64945	6.2785	7.11454	7.003	3.24079e-38	-3.23654	down	0.934588	0.935792	0.787969	12.1808	11.4992	12.0438	3.0138e-74	-3.62083	down	0.995375	1.48489	0.553399	5.87839	6.68559	5.45273	1.34391e-19	-2.29207	down	1.68681	0.808888	0.784891	6.2785	7.11454	7.003	2.55271e-24	-2.42538	down	1.53791	1.58094	2.08706	12.1808
Fxa7Dg102376	1.20539	1.73837	3.18613	0.685621	0.278721	0.640909	1.993e-06	1.78677	up	2.67878	3.58791	2.46717	0.646236	0.362066	0.710386	3.05627e-15	2.27002	up	0.862446	1.09149	1.94255	0.486341	0.26128	0.320485	1.15227e-05	1.81153	up	1.89313	1.69526	1.34165	0.685621	0.278721	0.640909	1.67438e-05	1.39088	up	1.81762	1.08436	1.11715	0.646236	0.362066	0.710386	0.00191496	1.0655	up	0.704654	1.18278	0.852335	0.486341
Fxa7Dg102324	2.40551	1.80055	1.51381	12.7181	12.9456	11.6686	1.98604e-33	-2.57628	down	1.28251	1.60684	2.045	17.0958	11.7334	15.403	5.55996e-42	-3.06225	down	1.05705	0.96472	1.22484	8.55376	7.92644	9.15907	9.9309e-29	-2.82701	down	4.28039	4.13563	4.93608	12.7181	12.9456	11.6686	4.94803e-15	-1.38372	down	4.67955	5.08526	3.28338	17.0958	11.7334	15.403	3.98943e-18	-1.66903	down	1.6449	2.0928	0.946125	8.55376
Fxa7Dg102232	196.567	171.703	182.813	7.59854	10.7157	9.85008	6.13938e-176	4.26424	up	399.026	398.626	415.236	14.3542	13.4242	12.4658	0	4.91904	up	255.419	271.565	267.04	15.6142	15.9901	16.33	0	4.10396	up	48.9642	52.9862	53.3058	7.59854	10.7157	9.85008	2.63598e-113	2.45224	up	87.4569	91.1841	86.3064	14.3542	13.4242	12.4658	2.94518e-251	2.70039	up	42.3197	43.2865	41.9128	15.6142
Fxa7Dg102169	1.53798	1.36898	2.2246	15.7587	14.8361	16.6427	7.44825e-84	-3.11073	down	3.261	3.27539	3.61476	15.3254	16.2692	16.6327	1.10281e-68	-2.2126	down	3.95873	3.31888	2.92727	21.2758	23.2494	22.3425	3.89057e-105	-2.63928	down	7.33786	7.16713	6.97569	15.7587	14.8361	16.6427	8.09812e-22	-1.08117	down	5.81027	6.04242	5.86466	15.3254	16.2692	16.6327	4.29784e-37	-1.41525	down	8.28715	7.78579	8.4195	21.2758
Fxa7Dg101819	53.519	53.0991	56.7754	2.48272	4.56515	2.97953	3.21707e-62	3.91573	up	226.498	251.024	259.097	2.24546	3.08539	3.51784	0	6.3258	up	72.8604	70.2782	69.9867	4.17263	2.88989	4.56877	0	4.24773	up	11.7594	9.43668	10.5449	2.48272	4.56515	2.97953	9.66358e-15	1.5891	up	32.7037	29.8312	31.0955	2.24546	3.08539	3.51784	7.82236e-128	3.31792	up	12.7826	10.9804	11.5381	4.17263
Fxa7Dg101309	4.50682	4.68142	5.14956	16.2521	17.8513	19.0939	4.58226e-48	-1.83111	down	11.1438	11.7311	13.3052	43.4078	48.9572	45.2733	2.23471e-111	-1.90457	down	31.725	31.057	28.8371	105.595	106.728	97.691	5.20764e-174	-1.69838	down	8.18628	7.83049	9.09328	16.2521	17.8513	19.0939	6.67499e-19	-1.0263	down	17.4908	20.456	18.0258	43.4078	48.9572	45.2733	3.02146e-56	-1.28326	down	29.572	28.3217	28.5727	105.595
Fxa7Dg100287	8.40647	9.51208	9.20246	0.071411	0.110218	0.170274	2.11581e-161	6.06289	up	6.52286	7.23754	6.88313	0.181283	0.261946	0.154689	4.33371e-148	5.00085	up	7.67415	6.82848	7.3212	0.0335	0.094427	0.167332	1.48977e-133	6.07808	up	4.52524	4.81548	4.67804	0.071411	0.110218	0.170274	4.58222e-111	4.893	up	2.47351	2.72613	2.87811	0.181283	0.261946	0.154689	6.2896e-59	3.49451	up	3.41553	3.9912	3.90974	0.0335
Fxa7Dg100111	108.211	101.322	97.9532	0.401326	0.434873	0.336835	0	7.92997	up	619.284	624.932	642.409	0.658315	0.676592	0.672739	0	9.82922	up	372.375	357.634	372.161	2.57198	2.16108	2.20944	0	7.35942	up	8.10234	8.05165	8.63381	0.401326	0.434873	0.336835	2.49704e-130	4.20583	up	88.5116	82.7002	85.4111	0.658315	0.676592	0.672739	0	6.87394	up	25.8798	23.3935	23.3124	2.57198
Fxa7Cg103039	3.90063	3.42007	3.88341	0.296257	0.541096	0.353618	7.95893e-41	3.12704	up	12.6478	12.5448	11.3298	0.826275	0.667726	0.50166	2.4814e-150	4.14623	up	9.96773	9.01853	9.23199	0.778061	0.757243	0.649253	1.52751e-120	3.70154	up	1.22661	0.872405	1.19358	0.296257	0.541096	0.353618	6.94852e-05	1.26501	up	6.48805	5.20764	5.40565	0.826275	0.667726	0.50166	7.78551e-56	2.95101	up	3.12196	3.42937	3.31683	0.778061
Fxa7Cg102967	33.4521	32.5696	38.4483	119.769	115.264	123.712	1.61251e-178	-1.73807	down	32.4132	36.7428	35.1951	202.908	225.142	205.439	0	-2.58267	down	8.36429	7.62374	9.21069	255.538	244.987	230.684	0	-4.78677	down	31.9812	32.0642	27.7868	119.769	115.264	123.712	4.34072e-225	-1.92178	down	26.6238	23.2862	22.0809	202.908	225.142	205.439	0	-3.11454	down	11.4439	12.4325	20.1188	255.538
Fxa7Cg102670	0.561586	0.731166	1.00307	52.8289	50.073	45.5456	1.23629e-152	-5.73777	down	1.87385	1.36324	1.70327	86.624	89.8735	81.3829	1.23503e-268	-5.59785	down	3.00973	3.11209	3.47337	44.6366	44.7297	41.5	3.08183e-151	-3.67054	down	19.2304	15.8518	16.6398	52.8289	50.073	45.5456	6.25978e-43	-1.46188	down	22.2143	22.5703	20.5829	86.624	89.8735	81.3829	8.22113e-123	-1.95743	down	14.5235	16.4979	16.7391	44.6366
Fxa7Cg102513	7.5494	7.78876	7.62124	3.43133	3.27107	3.06665	6.26896e-13	1.24646	up	6.50048	7.27053	6.65502	2.12054	2.16197	3.04131	1.84006e-13	1.46778	up	6.59212	5.21967	5.56118	1.59262	1.57108	1.19943	1.2424e-18	1.98807	up	7.20206	8.83056	7.29139	3.43133	3.27107	3.06665	2.655e-12	1.23411	up	6.85794	7.61566	5.72484	2.12054	2.16197	3.04131	3.58531e-12	1.39724	up	3.80908	4.60476	3.79083	1.59262
Fxa7Cg102357	106.38	106.861	104.425	1.21226	1.82045	1.46041	0	6.07932	up	321.769	327.361	340.26	1.83875	1.44441	2.18981	0	7.45377	up	212.126	229.012	216.654	1.06226	0.394617	3.10309	6.43978e-20	5.84056	up	10.6621	13.9428	14.5064	1.21226	1.82045	1.46041	3.31535e-46	2.93618	up	45.3935	47.3061	37.9396	1.83875	1.44441	2.18981	7.92024e-183	4.43638	up	14.9241	15.5075	13.8407	1.06226
Fxa7Cg102154	0.331816	0.687889	0.410174	1.92679	1.7365	1.68946	1.31661e-06	-1.69188	down	1.1078	1.03313	0.732635	3.50499	4.01994	3.48566	3.52698e-14	-1.86704	down	1.92867	1.55699	1.01842	7.6748	10.3473	8.68249	2.88965e-35	-2.47444	down	0.346176	0.426848	0.820172	1.92679	1.7365	1.68946	1.71771e-05	-1.41325	down	1.08527	0.79754	0.71843	3.50499	4.01994	3.48566	4.41679e-16	-1.9292	down	3.54918	4.5565	2.98276	7.6748
Fxa7Cg101860	18.627	17.9806	21.125	5.95623	6.05365	7.05274	2.02032e-49	1.62415	up	25.5778	27.952	26.3744	6.65435	7.40071	7.21058	4.30446e-99	1.91718	up	25.1947	25.7018	25.3248	9.45707	7.98548	9.17556	2.44216e-66	1.57611	up	21.5799	21.568	21.6248	5.95623	6.05365	7.05274	2.73524e-71	1.77397	up	25.0865	24.8857	25.2638	6.65435	7.40071	7.21058	1.08278e-89	1.80821	up	21.5667	23.2835	24.0481	9.45707
Fxa7Cg101843	5.00065	5.53718	5.4869	2.55941	2.08078	1.66131	9.68598e-21	1.36449	up	4.82184	5.21165	5.07114	2.55379	2.30219	2.01992	1.34254e-18	1.14088	up	5.89686	6.30203	5.79559	1.79833	1.51943	1.57387	6.4361e-52	1.9252	up	4.59608	5.01361	4.54944	2.55941	2.08078	1.66131	5.53686e-15	1.16192	up	4.83689	5.08197	4.73866	2.55379	2.30219	2.01992	9.52188e-17	1.07296	up	4.85503	4.61165	5.08447	1.79833
Fxa7Cg101823	0.534593	0.28148	0.347588	1.17158	0.995887	1.08349	3.96189e-07	-1.36809	down	0.436705	0.476668	0.354368	1.12695	1.53821	1.31169	3.71942e-11	-1.58465	down	0.219584	0.226941	0.362511	2.45785	2.32319	2.48547	2.71194e-43	-3.02127	down	0.327771	0.262065	0.249425	1.17158	0.995887	1.08349	7.95785e-12	-1.73468	down	0.491902	0.593284	0.341121	1.12695	1.53821	1.31169	9.10153e-09	-1.36093	down	0.61427	0.461042	0.722388	2.45785
Fxa7Cg101817	0	0.006942	0.010595	1.60399	1.30815	1.31077	8.18419e-29	-5.55411	down	0	0	0.007193	1.10438	1.09081	0.974207	3.13249e-22	-5.73175	down	0	0	0	0.98522	1.29198	1.04721	4.20547e-22	-6.3916	down	0.33373	0.395845	0.493991	1.60399	1.30815	1.31077	1.2578e-09	-1.56959	down	0.389381	0.305563	0.476881	1.10438	1.09081	0.974207	3.32027e-06	-1.28875	down	0.434599	0.385802	0.392785	0.98522
Fxa7Cg101810	0.167852	0.476834	0.260666	3.21243	2.9409	3.84403	3.0047e-15	-3.00274	down	0.404361	0	0.302446	3.07141	2.96956	4.18548	0.000411372	-2.58246	down	0.379603	0.564695	0.956547	3.42693	4.50407	5.55839	1.64788e-14	-2.58828	down	0.802711	1.58211	0.5113	3.21243	2.9409	3.84403	8.75489e-06	-1.46192	down	0.254272	0.61375	0.421197	3.07141	2.96956	4.18548	2.34566e-14	-2.48803	down	0.173995	0.49896	0.861794	3.42693
Fxa7Cg101797	12.0695	12.2857	10.4218	51.7443	48.5575	50.6303	2.75661e-188	-2.07162	down	9.02265	8.50333	8.36317	39.9714	44.0098	43.532	1.95709e-227	-2.27905	down	8.8989	7.82071	9.82996	50.6997	53.6224	49.6826	6.30186e-214	-2.46812	down	9.63793	12.0546	10.8037	51.7443	48.5575	50.6303	2.08886e-200	-2.1659	down	8.64395	7.93777	7.39943	39.9714	44.0098	43.532	8.16981e-213	-2.38575	down	16.406	17.2761	18.7251	50.6997
Fxa7Cg101634	0.575478	0.725654	0.8881	0	0	0.043064	7.41242e-15	4.20098	up	0.673575	0.651686	0.617767	0	0	0	1.38841e-14	5.10198	up	0.5093	0.639245	0.852587	0	0	0	2.52946e-14	5.39762	up	0.697424	0.54217	0.431194	0	0	0.043064	8.62321e-12	2.87661	up	0.553015	0.460295	0.45959	0	0	0	1.93412e-13	3.32743	up	1.09677	1.34304	1.04899	0
Fxa7Cg101563	4.88354	5.10272	4.72667	0.459455	0.689676	0.724854	1.15208e-51	2.93427	up	5.00935	4.97513	3.96339	0.840498	0.452947	0.354034	8.09404e-39	2.99566	up	1.00132	0.861313	1.38657	0.249981	0.288506	0.392753	3.61145e-07	1.76587	up	2.94491	3.1884	2.82681	0.459455	0.689676	0.724854	3.90968e-23	2.12993	up	2.3046	2.3975	2.43879	0.840498	0.452947	0.354034	2.58083e-14	1.92454	up	0.495405	0.89466	0.951439	0.249981
Fxa7Cg101538	0.651384	0.806653	0.614911	2.06926	1.73376	1.52003	2.4481e-08	-1.27624	down	0.438063	0.421131	0.583972	1.4145	1.27222	1.21332	1.08795e-07	-1.36763	down	0.324094	0.228491	0.534235	1.2299	1.59411	1.69209	7.71089e-11	-1.89867	down	0.314147	0.350944	0.507491	2.06926	1.73376	1.52003	1.46632e-15	-1.93833	down	0.288324	0.203157	0.166306	1.4145	1.27222	1.21332	4.99346e-17	-2.27811	down	0.447461	0.78351	0.401487	1.2299
Fxa7Cg101513	1.66326	1.70231	1.999	5.85693	6.15517	6.05606	1.9521e-20	-1.67902	down	1.33649	1.26422	2.01682	6.05709	5.86991	6.03172	1.51073e-21	-1.89983	down	0.272816	0.199013	0.123938	5.72847	5.9652	4.94231	7.55285e-52	-4.57568	down	1.75969	2.32956	2.07637	5.85693	6.15517	6.05606	2.9949e-16	-1.44681	down	2.68657	2.24817	2.84269	6.05709	5.86991	6.03172	2.65381e-12	-1.16355	down	1.6966	1.23817	1.18879	5.72847
Fxa7Cg101318	0.779797	0.454368	0.863233	2.46446	1.60734	1.82509	4.81388e-07	-1.39151	down	0.692927	0.448619	0.531147	1.77981	2.37178	1.82692	1.9023e-11	-1.76063	down	0.513769	0.944794	0.50394	1.82307	1.73979	1.81428	9.51191e-07	-1.35011	down	0.674378	0.719736	0.647551	2.46446	1.60734	1.82509	3.73623e-08	-1.35763	down	0.667852	0.466335	0.596349	1.77981	2.37178	1.82692	1.56201e-11	-1.64597	down	0.643609	0.543651	0.620306	1.82307
Fxa7Cg101296	4.46585	5.04681	3.96216	21.4587	19.0915	24.3413	4.0747e-49	-2.19183	down	3.83514	2.85302	4.03856	11.6427	14.9665	13.4653	1.21675e-25	-1.86119	down	4.41599	5.02951	4.889	15.8362	14.8224	15.8446	1.7547e-28	-1.61902	down	3.52029	6.78405	5.52638	21.4587	19.0915	24.3413	1.37492e-29	-1.91929	down	4.24824	3.78833	2.46391	11.6427	14.9665	13.4653	2.14282e-23	-1.83778	down	5.60605	6.03256	6.67512	15.8362
Fxa7Cg101256	0.221723	0.538549	0.581317	1.37741	1.63735	2.01821	7.72668e-06	-1.68269	down	0.196662	0.211041	0.303714	1.3822	1.13531	1.05442	1.14374e-06	-2.07475	down	0.182303	0.393849	0.296996	1.73411	0.997436	1.94794	1.45428e-07	-2.14751	down	0.195454	0.386692	0.140779	1.37741	1.63735	2.01821	9.70127e-10	-2.14058	down	0.276105	0.365692	0.267447	1.3822	1.13531	1.05442	1.00577e-05	-1.60459	down	0.116745	0.122541	0.091751	1.73411
Fxa7Cg101248	0	0	0	0.650361	1.13	0.639044	5.16263e-16	-4.74758	down	0	0	0	0.703918	0.669518	0.84217	1.00363e-14	-5.12294	down	0	0	0	0.624971	0.796174	0.546391	1.50842e-13	-5.28654	down	0	0	0	0.650361	1.13	0.639044	6.66078e-17	-3.48445	down	0	0.047648	0	0.703918	0.669518	0.84217	1.6901e-14	-3.27666	down	0	0	0	0.624971
Fxa7Cg101213	3.68273	4.24086	4.19682	0.500293	0.740758	1.07355	7.94351e-17	2.29037	up	3.42388	3.32705	4.12345	0.376182	0.445685	0.320078	1.31265e-23	3.07957	up	3.06962	2.57861	2.40045	0	0	0.055505	1.42429e-22	5.79143	up	3.85892	5.49301	4.23635	0.500293	0.740758	1.07355	7.96265e-19	2.3007	up	1.64069	1.34216	1.72145	0.376182	0.445685	0.320078	8.08994e-07	1.69857	up	1.29728	1.14914	1.38831	0
Fxa7Cg101212	8.05757	7.42784	8.57294	0.991928	1.09686	1.1366	4.26609e-45	2.85777	up	7.45879	7.94943	8.62655	0.665617	0.67843	0.621343	2.53233e-54	3.51301	up	4.87921	6.25086	5.37917	0.281504	0.297535	0.094123	5.35031e-41	4.3321	up	7.87365	9.32327	7.86934	0.991928	1.09686	1.1366	8.74687e-47	2.81758	up	2.56037	3.76184	4.56538	0.665617	0.67843	0.621343	1.92203e-15	2.20095	up	2.85657	3.30996	3.46731	0.281504
Fxa7Cg101092	9.7064	8.75047	9.43954	36.0144	37.376	35.0478	3.74446e-53	-1.9006	down	8.51148	9.30889	9.5559	28.7777	29.8464	31.4259	1.0149e-38	-1.68912	down	5.89735	4.97111	5.25343	19.9079	18.9451	20.2633	9.7247e-29	-1.79558	down	12.4813	14.6085	12.8787	36.0144	37.376	35.0478	1.40258e-31	-1.37822	down	8.65766	5.18308	6.69076	28.7777	29.8464	31.4259	2.00966e-40	-2.05888	down	6.67304	5.82308	7.97143	19.9079
Fxa7Cg101073	0.394983	0.422835	0.418769	1.30264	1.35018	1.32646	9.50932e-25	-1.6171	down	0.322582	0.401898	0.330483	1.77929	1.68529	1.32978	9.96369e-36	-2.13868	down	0.238127	0.2988	0.247833	1.22516	1.54353	1.3341	7.65462e-38	-2.29207	down	0.199532	0.258981	0.201711	1.30264	1.35018	1.32646	1.60373e-42	-2.4258	down	0.383984	0.364217	0.50546	1.77929	1.68529	1.32978	9.55483e-29	-1.86073	down	0.191135	0.170607	0.180059	1.22516
Fxa7Cg101037	1.89094	2.77531	2.23536	6.1691	5.87553	6.07773	1.74219e-09	-1.31281	down	2.82463	2.96428	1.58172	6.42488	6.18718	8.82218	5.50325e-10	-1.47925	down	1.81847	1.6959	3.51533	7.61287	6.64636	8.00142	5.08535e-10	-1.55128	down	1.92399	2.40347	2.0538	6.1691	5.87553	6.07773	3.58657e-11	-1.37577	down	2.90775	2.9457	1.97098	6.42488	6.18718	8.82218	1.76327e-10	-1.36231	down	2.62595	2.67454	3.40115	7.61287
Fxa7Cg101004	0.093446	0.294517	0.15919	1.7966	2.13208	1.80436	1.45268e-28	-3.13557	down	0.34686	0.20936	0.286924	3.05742	2.63145	3.18488	5.29215e-51	-3.29507	down	0.239456	0.131247	0.200527	2.24024	1.92972	1.50834	6.86758e-31	-3.15615	down	0.537546	0.378964	0.401992	1.7966	2.13208	1.80436	1.78646e-18	-1.92627	down	0.290011	0.603515	0.413897	3.05742	2.63145	3.18488	1.35381e-36	-2.59915	down	0.238576	0.181278	0.440697	2.24024
Fxa7Cg100992	1.54272	1.62178	1.3093	3.56582	3.23555	3.0014	2.37797e-12	-1.0754	down	0.896737	1.3524	0.853366	2.68956	2.89918	2.64329	1.65061e-13	-1.36939	down	1.31019	1.55793	1.32477	3.24874	3.88255	3.01865	1.08659e-14	-1.20682	down	1.07583	1.2031	1.22246	3.56582	3.23555	3.0014	7.6864e-20	-1.39931	down	1.09356	1.07193	1.0037	2.68956	2.89918	2.64329	2.23693e-17	-1.32674	down	1.81093	1.49935	1.64342	3.24874
Fxa7Cg100836	4.84603	4.92447	4.89603	12.8499	17.7627	15.8366	2.56568e-15	-1.58236	down	5.63953	4.74339	6.01221	13.524	15.1852	17.542	4.96501e-14	-1.44717	down	3.55678	4.22939	5.64511	19.9409	19.6441	17.7825	7.32136e-25	-1.98881	down	2.94554	5.14971	4.65351	12.8499	17.7627	15.8366	2.56953e-15	-1.70619	down	3.98163	3.14398	6.2488	13.524	15.1852	17.542	1.27727e-14	-1.67792	down	5.31004	2.253	3.37825	19.9409
Fxa7Cg100741	0.391281	1.35867	0.58533	3.86523	4.42298	2.64246	0.00030087	-1.82057	down	1.41981	0.202785	0.383199	3.55095	4.23153	3.52242	0.00288116	-1.95417	down	1.03374	0.457154	0.637819	5.36556	6.00538	6.33007	6.6263e-40	-2.93938	down	0.843069	0.57419	0.698082	3.86523	4.42298	2.64246	1.58587e-17	-2.0995	down	0.551325	1.04805	0.760951	3.55095	4.23153	3.52242	3.2146e-20	-2.09438	down	1.11626	1.08069	0.566991	5.36556
Fxa7Cg100737	0	0	0	0.792624	0.744121	0.737438	3.37339e-18	-4.98113	down	0	0	0	0.821684	0.74546	0.770582	2.23205e-17	-5.4666	down	0	0	0	0.807514	0.823579	0.565793	2.13921e-16	-5.70258	down	0.066197	0.225121	0.189198	0.792624	0.744121	0.737438	1.66611e-06	-1.71372	down	0.276588	0.205504	0.128944	0.821684	0.74546	0.770582	2.01438e-06	-1.61805	down	0.410176	0.277825	0.18184	0.807514
Fxa7Cg100553	0.205067	0.156474	0.127907	0.954373	0.967805	0.932791	5.05109e-09	-2.21452	down	0.264756	0.251163	0.175076	0.782293	0.780215	0.620834	0.000220246	-1.48417	down	0.102396	0.075033	0.169961	1.24648	1.61631	1.24049	3.374e-17	-3.2021	down	0.193397	0.343753	0.191446	0.954373	0.967805	0.932791	3.19894e-06	-1.56854	down	0.127899	0.259153	0.268216	0.782293	0.780215	0.620834	0.000141456	-1.4045	down	0.482988	0.287559	0.368938	1.24648
Fxa7Cg100530	1.64763	2.43819	2.50546	7.60492	9.23774	8.0977	1.84218e-23	-1.83485	down	1.78697	1.92966	0.813829	7.37022	6.29757	5.11136	1.23887e-15	-1.98342	down	0.983354	1.56496	1.46302	5.06194	5.66156	4.9183	1.39542e-17	-1.85053	down	2.21074	1.95019	2.18771	7.60492	9.23774	8.0977	4.97376e-28	-1.8542	down	0.949505	0.600795	1.57044	7.37022	6.29757	5.11136	4.51464e-23	-2.39024	down	1.523	1.57661	1.82309	5.06194
Fxa7Cg100356	1.7385	2.26282	2.01678	6.96143	6.71188	6.87401	6.96645e-49	-1.71429	down	1.75682	1.89216	1.64346	5.72249	4.63246	5.91364	5.34138e-34	-1.5878	down	1.41386	1.26231	1.47986	3.5247	4.62811	3.94711	2.12227e-23	-1.46897	down	2.38261	1.70836	1.6926	6.96143	6.71188	6.87401	1.5342e-43	-1.75056	down	1.62961	1.42339	1.84366	5.72249	4.63246	5.91364	7.68415e-36	-1.68666	down	1.8422	1.99482	1.91375	3.5247
Fxa7Cg100320	0	0.057302	0	0.634863	0.350708	0.362196	0.00602986	-1.93961	down	0.199144	0.054818	0.160501	1.26647	1.62365	1.9209	4.04248e-24	-3.30281	down	0.380497	0.31613	0.212374	2.20353	2.00219	2.7831	4.04259e-30	-2.80658	down	0.052726	0.053105	0.161219	0.634863	0.350708	0.362196	9.66509e-05	-1.58794	down	0.484746	0.35785	0.813357	1.26647	1.62365	1.9209	1.52779e-07	-1.40016	down	1.0339	0.708637	0.944226	2.20353
Fxa7Cg100307	17.74	18.1268	18.0888	51.4009	53.2437	52.7136	2.25151e-90	-1.5005	down	19.4581	15.0344	17.1522	42.993	40.7149	39.9286	8.66722e-41	-1.23934	down	11.9023	8.54961	8.4338	32.5903	33.1026	34.7479	9.78615e-52	-1.73338	down	21.0871	26.3317	23.8912	51.4009	53.2437	52.7136	2.42703e-42	-1.09844	down	16.9689	17.8965	16.5595	42.993	40.7149	39.9286	5.09714e-53	-1.25004	down	10.8003	8.93759	10.409	32.5903
Fxa7Cg100262	0.829729	1.28992	0.692894	3.46412	2.61266	1.98728	5.84893e-05	-1.37517	down	0.383553	0.460919	0.580062	1.42398	1.8512	2.27479	5.57237e-06	-1.78969	down	0.387284	0.384775	0.370876	3.64768	2.56108	3.11367	6.89235e-16	-2.79679	down	0.833206	1.66319	0.623464	3.46412	2.61266	1.98728	0.00103074	-1.10646	down	0.50429	0.929915	0.582213	1.42398	1.8512	2.27479	0.00054752	-1.21303	down	0.488091	0.558706	0.635439	3.64768
Fxa7Cg100230	0	0.642399	0.121727	18.7653	15.5032	14.776	2.77077e-05	-2.84711	down	0.130924	0	0	8.56645	4.46636	4.93242	7.86348e-26	-5.6739	down	0	0	0	3.64485	4.09556	3.80659	3.51032e-20	-6.17088	down	0	0.112202	0.105697	18.7653	15.5032	14.776	1.82572e-71	-5.62997	down	0.225203	0.390238	0	8.56645	4.46636	4.93242	8.83254e-06	-2.14938	down	0.116429	0	0.203117	3.64485
Fxa7Cg100186	0.276116	0.127085	0.392038	2.19652	2.25106	1.97704	2.22601e-16	-2.71344	down	0.158102	0.271334	0.100145	1.22879	1.65111	1.35747	9.97546e-12	-2.70678	down	0.150129	0.14069	0.214022	2.26791	1.7729	2.12712	5.94716e-21	-3.30827	down	0.343129	0.421439	0.28771	2.19652	2.25106	1.97704	5.14109e-15	-2.22013	down	0.138321	0.179805	0.144471	1.22879	1.65111	1.35747	6.20897e-14	-2.57192	down	0.233559	0.264473	0.217651	2.26791
Fxa7Cg100116	2.13392	1.95772	1.2498	6.24608	6.19187	6.84572	8.39914e-17	-1.76371	down	0.852628	0.570953	0.714833	1.35137	2.02561	2.66685	0.000103377	-1.38018	down	0	0.35581	0.11056	1.4492	1.99489	1.64798	0.00534442	-2.24972	down	1.05466	1.62927	2.05214	6.24608	6.19187	6.84572	2.78337e-18	-1.85442	down	0.632176	0.647412	0.379704	1.35137	2.02561	2.66685	2.46889e-06	-1.57448	down	0.411309	0.514115	0.407288	1.4492
Fxa7Cg100113	2.65951	0.808305	2.07206	4.90503	4.70063	5.41957	2.15349e-05	-1.3135	down	1.49963	1.12958	1.67321	5.25326	7.34617	5.19108	5.71542e-14	-1.95109	down	2.65103	1.15479	2.61802	6.43379	8.19222	6.90127	4.94863e-10	-1.64443	down	1.38691	1.71764	1.96858	4.90503	4.70063	5.41957	1.18917e-08	-1.38837	down	2.77396	1.54459	2.39015	5.25326	7.34617	5.19108	1.6217e-07	-1.29448	down	3.06322	2.2833	1.71156	6.43379
Fxa7Cg100092	80.394	77.833	74.0148	1.67108	1.54506	1.18315	0	5.71572	up	613.375	637.045	637.912	3.74623	3.11381	2.96025	0	7.58887	up	384.714	371.449	382.483	6.59009	7.67896	7.85315	0	5.73652	up	6.34145	6.77225	7.08599	1.67108	1.54506	1.18315	5.82319e-51	2.15675	up	100.863	97.7015	95.35	3.74623	3.11381	2.96025	0	4.87487	up	37.9527	33.3361	34.5189	6.59009
Fxa7Cg100075	0.093725	0.032643	0.048302	0.355338	0.526999	0.355229	3.31344e-08	-2.40572	down	0.063144	0.037543	0.030499	0.474633	0.534445	0.476871	4.69895e-13	-3.05664	down	0.026927	0.058058	0.015988	0.405097	0.572128	0.303196	2.51263e-11	-3.24577	down	0.164476	0.166119	0.14293	0.355338	0.526999	0.355229	0.00139744	-1.10627	down	0.329953	0.136919	0.060186	0.474633	0.534445	0.476871	0.00182503	-1.19228	down	0.046109	0.052213	0.066746	0.405097
Fxa7Bg203060	7.78334	8.53701	8.21213	40.2987	37.952	44.0414	8.72537e-142	-2.26608	down	5.9024	4.70923	6.98609	54.619	58.6149	52.1465	2.92422e-228	-3.20364	down	0.653672	0.396082	0.684573	55.9761	56.1407	52.0645	0	-6.41987	down	7.50159	7.17304	5.94048	40.2987	37.952	44.0414	3.87463e-147	-2.49826	down	3.8801	3.786	2.77519	54.619	58.6149	52.1465	0	-3.92168	down	0.597123	0.725424	2.08636	55.9761
Fxa7Bg203053	3.85849	2.24011	2.23437	10.3052	7.39001	10.6771	2.51937e-12	-1.66598	down	1.21849	1.43492	1.49245	4.99243	6.45771	7.52275	5.2074e-15	-2.09529	down	2.31063	1.75319	0.664796	3.77349	2.92734	4.08156	0.00333869	-1.08613	down	3.15013	3.28969	2.29988	10.3052	7.39001	10.6771	9.84719e-13	-1.54394	down	0.99562	1.57393	0.640721	4.99243	6.45771	7.52275	2.79422e-16	-2.27632	down	0.913796	0.379703	1.00469	3.77349
Fxa7Bg203050	2.34971	2.11036	2.41777	9.44114	11.006	10.1995	1.39819e-37	-2.08279	down	0.950555	1.75404	1.86074	5.79864	5.55428	6.75812	4.27681e-17	-1.91693	down	0.684683	0.738792	0.845369	3.30495	4.34246	4.49233	2.28503e-18	-2.28741	down	1.97259	2.83408	2.6825	9.44114	11.006	10.1995	4.10475e-31	-1.92425	down	1.26829	1.08775	1.23411	5.79864	5.55428	6.75812	9.91503e-28	-2.20062	down	1.07977	0.54751	1.14311	3.30495
Fxa7Bg203049	0.570264	0.394222	0.395696	1.67116	2.4909	1.91048	7.56172e-11	-1.98227	down	0.191117	0.252617	0.098277	3.94618	3.80895	4.61897	3.93736e-45	-4.24596	down	0.258715	0.565426	0.674778	3.22169	4.05117	3.87306	5.3335e-25	-2.72309	down	0.317248	0.280244	0.754292	1.67116	2.4909	1.91048	8.29551e-09	-1.80456	down	0.803376	0.591654	0.474031	3.94618	3.80895	4.61897	7.33995e-31	-2.53653	down	0.80829	0.967226	0.744602	3.22169
Fxa7Bg202710	0	0.090909	0.078627	14.5398	13.5356	14.9433	4.10755e-48	-6.33501	down	0.220637	0.071296	0.620263	29.0392	32.9215	30.9087	2.96339e-91	-6.22993	down	0.149528	0.030652	0.092425	12.3241	11.599	13.3054	1.75713e-44	-6.09879	down	3.04182	2.61905	2.76634	14.5398	13.5356	14.9433	3.44791e-31	-2.1932	down	4.57967	4.49168	4.20518	29.0392	32.9215	30.9087	7.7289e-85	-2.72545	down	2.46354	1.92472	2.78507	12.3241
Fxa7Bg202645	0.672012	0.225418	0.477909	1.69012	1.26178	1.65222	2.98597e-08	-1.61957	down	0.282036	0.192899	0.342101	1.54899	1.6205	2.05091	2.71762e-22	-2.55961	down	0.400907	0.337576	0.198521	1.4928	1.7244	2.07935	1.98528e-19	-2.38177	down	0.600931	0.618511	0.476413	1.69012	1.26178	1.65222	2.54087e-08	-1.29472	down	0.494783	0.46791	0.541871	1.54899	1.6205	2.05091	1.71972e-14	-1.67532	down	0.267285	0.245468	0.563673	1.4928
Fxa7Bg202538	1.75216	1.33794	1.33031	4.62946	6.91453	5.78334	2.01776e-10	-1.81217	down	0.906711	0.406262	1.5132	5.34972	5.06209	4.75627	4.68413e-11	-2.24334	down	0.350809	0.293298	0	1.74098	1.78788	1.87216	2.0336e-06	-2.64011	down	3.2031	2.06236	2.34932	4.62946	6.91453	5.78334	0.000113049	-1.02742	down	2.71345	1.75089	1.97415	5.34972	5.06209	4.75627	2.05922e-05	-1.11507	down	0.385654	0.443338	0.176802	1.74098
Fxa7Bg202470	0.109006	0.1479	0.025619	1.06908	0.838936	1.00909	1.80019e-18	-3.02047	down	0	0.028981	0	0.831123	0.506932	0.867449	2.0045e-21	-5.09647	down	0	0	0.036016	0.573866	0.693093	0.531672	0.000331581	-3.01453	down	0.206274	0.172477	0.227935	1.06908	0.838936	1.00909	1.02681e-13	-1.97195	down	0.18461	0.117691	0.16478	0.831123	0.506932	0.867449	4.5919e-10	-1.92764	down	0	0.080745	0.085029	0.573866
Fxa7Bg202436	209.013	206.227	206.801	21.196	19.9912	17.8623	0	3.42268	up	539.036	527.359	537.086	16.1201	18.7314	17.8664	0	4.93374	up	272.222	293.63	285.414	15.8562	14.7887	16.2127	0	4.23859	up	60.9869	67.6245	68.2118	21.196	19.9912	17.8623	4.55152e-96	1.75024	up	116.44	120.952	113.535	16.1201	18.7314	17.8664	0	2.72051	up	35.6089	34.596	35.7455	15.8562
Fxa7Bg202385	21.9238	18.2409	22.2872	79.0797	74.4208	77.5822	4.39924e-101	-1.84159	down	17.4424	13.9814	16.4763	48.9214	52.9914	51.4796	5.76846e-62	-1.65648	down	10.5337	11.6222	12.1053	39.9271	36.7563	39.585	4.91447e-53	-1.68987	down	32.3205	30.1707	31.2641	79.0797	74.4208	77.5822	1.85513e-63	-1.2562	down	18.1436	16.924	16.0805	48.9214	52.9914	51.4796	2.01556e-62	-1.55959	down	20.1823	16.0389	19.9178	39.9271
Fxa7Bg202312	69.2223	60.8182	61.3708	8.1618	8.78093	8.50651	0	2.93801	up	59.1313	56.6187	56.4754	8.66448	9.777	8.28019	0	2.69677	up	92.662	91.5626	89.0942	11.8115	12.0137	12.4584	0	2.96905	up	36.4296	36.6983	34.7099	8.1618	8.78093	8.50651	1.8619e-190	2.10058	up	35.2063	36.612	34.6896	8.66448	9.777	8.28019	1.1254e-150	1.9843	up	54.2794	52.0203	51.6887	11.8115
Fxa7Bg202301	6.72067	6.27176	5.87219	0.546728	1.17338	1.43541	2.4919e-10	2.36649	up	6.8494	6.40459	9.3118	1.62101	2.32021	2.64094	2.31176e-07	1.6817	up	7.1615	8.15795	6.07973	1.72718	0.96189	2.18284	2.08143e-09	2.09785	up	4.25896	4.08794	4.6552	0.546728	1.17338	1.43541	1.41125e-05	1.6045	up	4.56822	4.71122	7.01903	1.62101	2.32021	2.64094	0.000878687	1.11503	up	4.75958	5.23844	5.88743	1.72718
Fxa7Bg201178	0.488454	0.171221	0.19345	1.89742	1.29163	2.27834	2.3317e-06	-2.19462	down	0.291242	0.370191	0	1.26589	1.89566	1.95179	2.01306e-06	-2.5159	down	0.165125	0.320207	0.161534	2.19337	2.02966	2.20802	1.57857e-10	-2.90393	down	0.136406	0.171969	0.407107	1.89742	1.29163	2.27834	6.99433e-07	-1.97038	down	0.10444	0.381421	0.322356	1.26589	1.89566	1.95179	2.13793e-06	-1.93759	down	0.215353	0.161275	0.304318	2.19337
Fxa7Bg200928	2.19103	1.94694	2.36425	0.687221	0.184561	0.365401	4.96672e-13	2.28263	up	3.33528	2.85335	2.5973	0.849824	0.407534	0.385098	4.68571e-18	2.34302	up	3.67847	4.34305	5.03238	0.769908	1.27966	1.04756	1.29296e-23	2.09361	up	1.3201	1.01999	1.67566	0.687221	0.184561	0.365401	2.97e-05	1.43037	up	3.82597	2.35255	3.87833	0.849824	0.407534	0.385098	2.90138e-19	2.36979	up	9.12255	7.36799	7.22614	0.769908
Fxa7Bg200790	4.96207	4.32952	3.93843	0	0	0	3.53429e-38	6.59809	up	4.53678	4.91348	4.45747	0	0	0	2.01971e-34	7.07713	up	7.45924	6.70577	7.38717	0.03079	0	0	3.40523e-43	7.40691	up	3.17297	2.95123	2.55555	0	0	0	3.16566e-39	4.89871	up	2.27119	2.87461	2.91104	0	0	0	1.73785e-36	5.01389	up	4.20402	4.10928	3.55662	0.03079
Fxa7Bg200674	1.65279	1.38462	1.37495	0.023822	0.070267	0	3.96592e-27	4.61713	up	1.82059	2.09205	2.09539	0	0	0.034124	8.05833e-32	6.05438	up	2.32037	2.15417	2.00103	0	0	0	4.60864e-29	7.06954	up	1.79146	1.40949	1.16373	0.023822	0.070267	0	9.94888e-29	3.92962	up	1.08959	1.1561	1.32739	0	0	0.034124	1.77425e-28	4.34066	up	1.11621	1.02869	0.811932	0
Fxa7Bg200635	12.3197	12.1264	12.0831	2.03043	2.81925	2.48533	5.91015e-31	2.28656	up	13.4209	13.753	15.2965	3.81802	2.46481	2.4316	1.2282e-30	2.25087	up	19.4985	20.876	16.9487	4.9217	3.41161	4.15219	1.87475e-40	2.23677	up	8.47831	7.65394	8.89313	2.03043	2.81925	2.48533	1.00821e-14	1.67628	up	10.803	11.2257	11.1132	3.81802	2.46481	2.4316	5.02944e-20	1.82671	up	11.0071	12.451	10.2634	4.9217
Fxa7Bg200579	15.4927	13.6025	15.803	2.8102	2.26575	2.73307	2.04252e-51	2.51063	up	17.9947	16.2755	18.9239	3.34736	1.55106	3.12879	2.36002e-45	2.69621	up	16.0396	14.9895	15.4773	3.45119	3.56033	2.089	2.54507e-42	2.36617	up	10.0432	11.852	9.80766	2.8102	2.26575	2.73307	5.91425e-27	1.95019	up	9.49974	9.99251	11.4892	3.34736	1.55106	3.12879	6.97849e-18	1.83992	up	10.8778	10.4443	11.9991	3.45119
Fxa7Bg200502	9.73592	8.79541	8.52146	1.23627	0.530669	0.94999	1.24751e-56	3.24515	up	10.0492	8.83627	7.86973	0.422018	0.941315	0.849515	2.46339e-60	3.50928	up	8.44894	8.84983	8.4767	0.781916	0.536477	0.724212	1.24687e-71	3.66179	up	5.78362	5.64623	5.16929	1.23627	0.530669	0.94999	2.32388e-27	2.42915	up	4.69799	5.58528	6.17514	0.422018	0.941315	0.849515	1.6212e-31	2.67854	up	4.78193	4.00978	5.25998	0.781916
Fxa7Bg200451	15.5461	15.1533	16.5032	0.140563	0	0	6.06197e-05	2.7519	up	38.0083	38.5048	42.6816	0.068183	0.037628	0	2.12723e-104	8.93421	up	129.506	128.923	125.103	0.164815	0.201546	0.176402	1.24929e-276	9.1602	up	11.2089	13.1206	11.3773	0.140563	0	0	0.00466458	1.21728	up	27.8118	25.9656	27.4313	0.068183	0.037628	0	1.71459e-137	7.54037	up	58.5308	58.9905	53.9412	0.164815
Fxa7Bg200399	25.1722	21.8049	13.6941	0.702682	0.032489	0.379963	6.91209e-08	3.47538	up	35.9499	20.7791	12.4413	0.200276	0.061413	0.380396	1.50088e-17	5.2604	up	6.54954	5.88172	4.37374	0.092463	0.140489	0.019316	5.53802e-68	5.66388	up	11.0024	18.0452	17.7645	0.702682	0.032489	0.379963	2.08895e-05	1.91441	up	14.5025	12.3214	15.797	0.200276	0.061413	0.380396	7.24381e-21	3.984	up	4.40399	2.51193	2.95777	0.092463
Fxa7Bg200397	20.541	22.5104	30.2357	1.04275	1.16237	0.94225	9.02511e-98	4.43907	up	17.5582	32.5757	44.891	1.17789	0.919681	0.588468	5.75422e-26	4.66634	up	3.61547	4.06006	5.32094	0.846472	0.46494	0.644612	1.16035e-33	2.74142	up	28.6672	21.5885	22.2618	1.04275	1.16237	0.94225	1.78668e-234	4.42385	up	17.7823	22.1245	18.4147	1.17789	0.919681	0.588468	2.58028e-58	4.06015	up	6.57887	7.88476	7.93034	0.846472
Fxa7Bg200367	10.2274	10.5425	9.57985	1.25579	0.909395	1.24785	6.65971e-35	3.0557	up	9.66538	10.5357	10.2895	2.16542	1.66039	0.92906	1.61738e-25	2.60652	up	12.7525	14.8876	9.79909	2.39809	1.12957	1.66112	5.41447e-30	2.83184	up	5.4487	6.68831	5.1096	1.25579	0.909395	1.24785	3.03545e-14	2.08798	up	8.08796	6.81727	5.1417	2.16542	1.66039	0.92906	2.4965e-11	1.8638	up	8.92744	8.48147	9.00441	2.39809
Fxa7Bg200132	46.7006	44.2147	43.422	0.989776	0.717096	0.536043	3.17637e-233	5.81094	up	332.877	339.875	333.124	0.919751	1.02698	1.02704	0	8.37579	up	212.628	209.109	209.389	2.34067	1.73322	2.63528	0	6.55096	up	2.52609	3.15875	3.20187	0.989776	0.717096	0.536043	3.54635e-18	1.87605	up	33.3188	32.0842	30.6576	0.919751	1.02698	1.02704	0	4.93479	up	9.18983	8.98232	9.00981	2.34067
Fxa7Ag203300	311.159	327.709	316.979	1.32559	1.5426	1.07629	0	7.88575	up	643.397	666.855	644.84	2.02126	2.17197	1.47611	0	8.40415	up	634.804	652.425	677.23	5.57608	3.62238	6.90128	2.20062e-164	6.82355	up	32.9012	29.1026	32.3485	1.32559	1.5426	1.07629	9.9207e-264	4.48823	up	99.8603	100.347	96.1312	2.02126	2.17197	1.47611	0	5.63184	up	41.3109	35.281	40.6102	5.57608
Fxa7Ag203278	3.92353	3.03144	3.10358	10.8946	10.863	10.9696	6.97412e-22	-1.63416	down	1.45841	2.0106	1.43229	5.84119	4.46746	6.98284	5.28774e-12	-1.74698	down	0.537182	0.192913	0.263702	10.2507	8.788	9.44931	1.77788e-55	-4.62654	down	4.36023	3.46059	4.14485	10.8946	10.863	10.9696	6.02128e-17	-1.36013	down	2.10288	2.73616	2.0709	5.84119	4.46746	6.98284	8.54297e-08	-1.23096	down	2.71573	1.97094	2.60699	10.2507
Fxa7Ag203226	24.5278	18.4795	25.8391	86.831	82.5065	87.6312	3.61207e-108	-1.85553	down	29.6059	26.5423	31.6468	144.004	161.209	146.557	0	-2.34426	down	12.5919	11.3194	11.8545	177.405	162.141	166.069	0	-3.75694	down	16.9688	20.5916	15.3707	86.831	82.5065	87.6312	2.65335e-180	-2.22699	down	19.6503	17.5653	19.7677	144.004	161.209	146.557	0	-2.96655	down	8.06625	7.04236	11.848	177.405
Fxa7Ag203213	0.670985	1.09725	0.920391	4.39449	5.43109	4.95555	2.69873e-27	-2.33849	down	0.694071	0.225609	0.69047	4.9756	5.65328	5.12806	9.01269e-37	-3.17217	down	0.131933	0.106548	0.103297	1.7253	1.94701	2.10826	4.57409e-22	-3.70314	down	1.70643	1.55115	1.85129	4.39449	5.43109	4.95555	7.59279e-15	-1.42349	down	1.32006	1.25222	1.95202	4.9756	5.65328	5.12806	1.04175e-19	-1.71296	down	0.303389	0.259012	0.27192	1.7253
Fxa7Ag203185	1.13387	1.15542	0.967953	4.38774	3.99148	4.03195	6.20671e-25	-1.85029	down	0.667447	0.932361	1.09756	3.29489	2.43295	3.43007	1.10215e-13	-1.69691	down	0.526406	0.486655	0.495302	1.61122	2.17435	2.56609	1.34668e-13	-1.94475	down	1.14273	1.3508	1.30936	4.38774	3.99148	4.03195	9.65039e-21	-1.60172	down	1.00328	1.16286	0.986442	3.29489	2.43295	3.43007	8.32391e-13	-1.45227	down	0.423324	0.552884	0.964584	1.61122
Fxa7Ag203030	0.508915	1.40149	0.504384	8.39428	8.35094	7.63492	2.35599e-26	-3.08577	down	1.16117	0.329935	0.790583	12.723	13.6226	11.9714	1.32379e-52	-3.89464	down	0.7962	1.07747	0.431737	12.3588	10.8904	11.3402	2.373e-49	-3.72943	down	2.45812	2.49961	1.33828	8.39428	8.35094	7.63492	1.823e-14	-1.77032	down	3.36795	2.04191	1.51825	12.723	13.6226	11.9714	4.59571e-28	-2.3127	down	1.27571	1.49015	2.43207	12.3588
Fxa7Ag202850	0.487482	0.153117	1.19139	58.9746	59.3045	54.098	7.85875e-28	-5.32321	down	2.29994	1.91792	2.56017	112.638	112.051	112.026	0	-5.56163	down	3.34369	3.67673	2.07516	55.3229	50.9078	56.4043	3.66866e-172	-4.07077	down	16.2253	13.9405	17.3516	58.9746	59.3045	54.098	2.64398e-70	-1.79615	down	14.2517	18.1906	16.0044	112.638	112.051	112.026	9.99311e-239	-2.76599	down	13.9899	10.354	13.8061	55.3229
Fxa7Ag202554	1.16956	1.6176	1.09426	4.41144	4.31886	5.04875	1.09863e-17	-1.73177	down	1.20033	1.13395	0.990536	2.64523	3.68131	3.17588	1.01986e-10	-1.46331	down	0.821528	0.766053	1.14163	2.62041	2.26734	2.09724	1.41794e-06	-1.25135	down	1.52115	1.30945	2.01247	4.41144	4.31886	5.04875	6.164e-13	-1.38616	down	1.47734	1.36922	1.18271	2.64523	3.68131	3.17588	4.87171e-08	-1.16568	down	0.503455	0.547256	0.555888	2.62041
Fxa7Ag202526	397.486	376.432	398.547	21.7667	20.2281	19.0786	0	4.28944	up	996.821	1014.4	1033.77	22.1687	17.7707	21.425	0	5.62512	up	610.383	666.293	626.213	26.3592	25.2966	29.9046	0	4.60186	up	91.2255	99.4107	99.1561	21.7667	20.2281	19.0786	2.41304e-211	2.26113	up	197.869	211.234	190.74	22.1687	17.7707	21.425	0	3.27263	up	87.3197	85.4733	81.8292	26.3592
Fxa7Ag202097	1.29891	0.887727	0.781119	4.26319	3.82634	4.4461	1.13928e-15	-1.95276	down	0.875281	0.700891	0.920736	8.98739	8.55029	9.66365	9.97964e-65	-3.35571	down	0.991613	0.921125	1.10141	7.80652	9.29673	9.35681	5.54037e-57	-3.02539	down	1.78974	1.86818	1.67702	4.26319	3.82634	4.4461	6.34678e-08	-1.1221	down	3.66935	3.30582	4.79069	8.98739	8.55029	9.66365	5.79303e-14	-1.16858	down	3.3125	2.32739	2.20845	7.80652
Fxa7Ag202094	73.3053	70.5517	63.8932	3.54794	4.11652	4.23327	0	4.14766	up	103.388	114.285	110.5	10.8749	8.78719	10.463	0	3.45448	up	76.6996	79.3466	81.5688	14.6037	14.0266	14.0357	0	2.53451	up	65.5174	64.3996	65.2769	3.54794	4.11652	4.23327	0	4.04191	up	113.796	108.808	113.717	10.8749	8.78719	10.463	0	3.46814	up	76.0544	76.2801	74.4219	14.6037
Fxa7Ag202064	0.297365	0.336883	0.383184	1.76582	1.28979	1.44423	2.21447e-14	-2.00762	down	0.13138	0.314337	0.288971	1.67525	1.84601	1.98935	4.96465e-24	-2.76183	down	0.166789	0.066926	0.188526	1.43882	1.55643	2.41064	2.56542e-26	-3.44636	down	0.6323	0.46412	0.507988	1.76582	1.28979	1.44423	3.6836e-08	-1.32747	down	0.36348	0.287233	0.211497	1.67525	1.84601	1.98935	9.51218e-25	-2.45404	down	0.423415	0.485165	0.468346	1.43882
Fxa7Ag202021	7.11595	6.85395	5.9975	0.588144	0.523842	0.537481	1.96205e-69	3.52151	up	11.4154	11.0114	10.3226	1.01341	1.20416	0.938776	3.76922e-107	3.34633	up	11.3409	11.1074	12.4061	1.84672	2.12722	2.52669	2.42391e-75	2.46764	up	7.4064	7.31992	7.60371	0.588144	0.523842	0.537481	2.64913e-84	3.57645	up	7.75981	9.10684	8.48809	1.01341	1.20416	0.938776	1.39279e-74	2.9048	up	10.1432	9.86736	10.1859	1.84672
Fxa7Ag201961	74.1194	67.2105	69.6955	26.9208	27.2086	32.0023	1.69602e-67	1.32647	up	85.7939	85.6804	89.9411	21.853	24.4161	25.8308	2.38716e-168	1.86946	up	196.827	196.353	187.41	35.3024	36.1794	34.4155	0	2.50986	up	62.5337	65.3383	64.0606	26.9208	27.2086	32.0023	1.23506e-55	1.18167	up	61.1103	71.6962	63.4617	21.853	24.4161	25.8308	1.59904e-69	1.43765	up	375.226	370.832	372.975	35.3024
Fxa7Ag201956	11.0335	10.8467	10.9967	0.244257	0.319161	0.318505	1.26015e-133	5.09222	up	12.154	14.6518	14.093	0.641482	1.24086	0.316723	1.53766e-14	3.73826	up	15.7684	16.2473	16.733	0.709717	0.895351	1.34157	1.52739e-173	4.07665	up	8.52717	9.14298	9.7278	0.244257	0.319161	0.318505	3.04421e-119	4.65021	up	9.53005	10.0998	10.6115	0.641482	1.24086	0.316723	1.41422e-11	2.77393	up	14.8449	14.6847	14.1564	0.709717
Fxa7Ag201954	1.3556	1.65999	2.10709	0.473658	1.00216	1.0312	0.00177889	1.00706	up	2.90716	1.88807	2.53998	0.616683	0.658803	0.257608	1.47076e-12	2.15183	up	1.88865	1.82919	1.12463	0.577873	0.440181	0.85172	2.53085e-05	1.37667	up	2.57293	2.4232	2.32948	0.473658	1.00216	1.0312	5.36493e-08	1.42386	up	1.98813	1.56059	1.59828	0.616683	0.658803	0.257608	4.7747e-07	1.52661	up	1.67593	1.11367	1.47348	0.577873
Fxa7Ag201938	1.64224	1.40395	1.4671	0.141781	0.265903	0.10308	1.11449e-24	2.97187	up	2.28349	2.11015	2.51562	0.221888	0.213108	0.121003	5.8258e-45	3.53	up	0.960785	0.904728	0.878257	0.041725	0.035253	0.155985	2.01155e-17	3.34615	up	0.884809	0.593095	0.351094	0.141781	0.265903	0.10308	9.12966e-05	1.45064	up	0.801044	0.555348	0.6971	0.221888	0.213108	0.121003	4.8831e-07	1.62714	up	0.341624	0.341026	0.290486	0.041725
Fxa7Ag201931	3.97194	4.20238	5.85308	0	0	0	1.25301e-19	5.13839	up	7.48696	7.89182	7.41059	0.113339	0	0	6.19161e-25	5.73621	up	4.47603	6.20098	4.62773	0	0	0	2.03923e-18	5.95239	up	6.88025	5.80602	5.6637	0	0	0	9.34263e-29	4.34225	up	6.65123	7.66939	5.63031	0.113339	0	0	5.03892e-29	4.44366	up	5.50842	5.4261	5.60877	0
Fxa7Ag201900	1.84747	2.13334	2.02829	0.036803	0.024123	0	1.60846e-34	5.4645	up	2.47084	2.03978	1.86202	0.029075	0	0	4.0737e-32	6.08641	up	1.28884	1.72108	1.53017	0	0.031912	0	1.4249e-25	5.62627	up	1.41593	1.36094	1.58594	0.036803	0.024123	0	3.9369e-32	4.24142	up	1.2315	1.16063	0.963763	0.029075	0	0	2.7065e-26	4.21111	up	1.04922	0.937208	1.14691	0
Fxa7Ag201817	32.0571	31.0842	31.5259	6.69545	5.3623	5.47541	2.15626e-168	2.45631	up	22.7192	23.7369	23.9008	4.76565	5.06989	5.639	2.26027e-125	2.19118	up	33.6264	35.2934	30.8633	4.49219	4.19846	4.83874	1.11663e-228	2.93542	up	15.2813	18.8562	18.8716	6.69545	5.3623	5.47541	4.37633e-45	1.59833	up	18.736	21.7051	18.3163	4.76565	5.06989	5.639	7.23556e-75	1.90326	up	27.8006	27.5706	26.5385	4.49219
Fxa7Ag201769	1.60844	1.57329	1.9305	6.99913	6.41042	7.36558	9.65771e-31	-1.95097	down	0.966457	0.844427	1.2706	5.51668	5.95335	4.70648	1.44338e-28	-2.3251	down	0.680437	0.502874	0.315148	3.6766	3.54862	3.89312	9.10266e-26	-2.75937	down	2.79716	2.9884	2.60947	6.99913	6.41042	7.36558	7.50226e-16	-1.22951	down	2.42107	2.18169	3.11625	5.51668	5.95335	4.70648	1.64604e-08	-1.02071	down	1.7629	1.54059	1.61688	3.6766
Fxa7Ag201661	36.8588	36.4143	37.5589	9.08151	8.54284	8.95327	1.7278e-264	2.09336	up	27.3654	30.6321	31.0178	8.24397	8.73033	8.22579	3.05145e-151	1.83081	up	36.3066	35.9652	37.7994	10.8504	10.4176	10.4486	4.4259e-200	1.85266	up	22.6273	21.9427	21.5734	9.08151	8.54284	8.95327	2.23854e-85	1.34083	up	21.4352	19.8705	22.8119	8.24397	8.73033	8.22579	2.18164e-68	1.34123	up	29.5996	31.4258	30.6133	10.8504
Fxa7Ag201636	0.277075	0.210889	0	13.7541	12.9406	12.1218	1.61687e-08	-3.63752	down	0.043671	0	0	72.549	77.7707	76.2868	1.6291e-120	-10.0564	down	0.060801	0.128423	0.034654	186.317	196.649	193.671	7.03285e-227	-10.6524	down	4.4117	2.87984	2.83327	13.7541	12.9406	12.1218	3.62354e-32	-1.83407	down	12.0725	13.1626	12.3294	72.549	77.7707	76.2868	0	-2.57242	down	61.7674	60.6433	57.0984	186.317
Fxa7Ag201586	2.26132	2.54228	2.52794	12.127	12.662	13.7572	7.12744e-89	-2.33307	down	1.02384	1.02209	0.791363	15.3166	14.8428	15.1989	2.58461e-186	-3.94515	down	0.069485	0.07467	0.077663	13.3183	12.1212	12.6389	2.96052e-113	-7.00038	down	4.52864	5.40474	5.16978	12.127	12.662	13.7572	2.43793e-35	-1.29679	down	6.95375	6.51433	6.14846	15.3166	14.8428	15.1989	4.56025e-40	-1.19153	down	2.8317	2.69884	3.86632	13.3183
Fxa7Ag201579	1.12112	1.04774	1.09654	6.93374	6.70152	6.51549	4.22522e-42	-2.52894	down	0.462643	0.5887	0.47078	5.27954	5.09543	4.11486	1.26106e-36	-3.11118	down	0.125858	0.094481	0.143285	1.89161	2.3837	1.98535	2.37437e-21	-3.71687	down	3.46748	2.05679	3.47314	6.93374	6.70152	6.51549	5.97218e-09	-1.07099	down	1.59394	1.58425	1.09896	5.27954	5.09543	4.11486	3.11082e-16	-1.66008	down	0.774626	0.532038	0.810727	1.89161
Fxa7Ag201514	0.725835	0.914103	0.634513	2.29848	2.72169	2.26316	4.28486e-17	-1.60174	down	0.266786	0.135812	0.119491	1.52787	1.67122	1.4256	8.76772e-27	-3.00623	down	0.066161	0.083068	0.16326	1.40926	1.30969	1.03881	7.32925e-25	-3.33656	down	0.969386	0.877187	1.04499	2.29848	2.72169	2.26316	6.48581e-13	-1.24571	down	0.402987	0.508509	0.554175	1.52787	1.67122	1.4256	2.12423e-13	-1.55797	down	0.615045	0.438454	0.640736	1.40926
Fxa7Ag201495	2.00134	2.82057	2.20412	30.9125	25.1897	29.3566	1.3415e-116	-3.50059	down	1.29948	1.18086	1.74149	21.5625	22.9021	19.5234	1.29666e-103	-3.83115	down	1.04326	1.22946	0.950316	14.9378	16.0643	15.5607	2.83771e-83	-3.72926	down	8.04456	8.69944	8.30171	30.9125	25.1897	29.3566	1.02052e-49	-1.7015	down	7.5898	9.27089	8.62929	21.5625	22.9021	19.5234	4.86043e-26	-1.29932	down	5.55809	5.95606	6.34849	14.9378
Fxa7Ag201187	4.45239	3.81945	3.56699	16.0079	16.7057	17.1595	1.09646e-27	-1.99096	down	2.51139	2.6567	2.92064	11.7534	12.7625	10.1862	2.11348e-20	-2.03365	down	1.35065	1.12296	1.6016	4.49449	4.32459	5.91114	1.11859e-07	-1.70381	down	7.43513	5.91188	7.69069	16.0079	16.7057	17.1595	5.77528e-12	-1.15515	down	2.53498	2.84774	3.17627	11.7534	12.7625	10.1862	1.04617e-19	-1.89426	down	1.5743	1.58859	2.22088	4.49449
Fxa7Ag201174	0.992649	0.891728	0.990959	2.87097	3.29325	3.62408	7.59982e-25	-1.69578	down	1.29157	0.799052	0.821356	2.93093	3.36389	3.49529	9.71457e-21	-1.70477	down	0.497599	0.555961	0.375291	3.06112	3.0971	3.1236	3.16691e-45	-2.60321	down	0.962265	0.824433	0.74859	2.87097	3.29325	3.62408	5.79988e-27	-1.82729	down	0.853378	1.0382	1.10656	2.93093	3.36389	3.49529	1.1646e-25	-1.64936	down	0.347035	0.31892	0.343675	3.06112
Fxa7Ag201173	1.60945	2.49155	1.89801	4.74129	5.98468	5.64617	3.70476e-10	-1.36523	down	1.18763	1.41167	1.34284	5.85666	5.66495	6.18126	1.10573e-24	-2.10217	down	1.25702	1.38456	1.0714	5.99392	3.97664	5.34192	2.33382e-16	-1.92984	down	2.19629	1.81503	3.08756	4.74129	5.98468	5.64617	3.91443e-07	-1.09253	down	2.63974	2.46771	2.01649	5.85666	5.66495	6.18126	7.16718e-12	-1.25223	down	0.78837	0.617908	0.608628	5.99392
Fxa7Ag200865	4.61904	6.1937	5.5839	0.215351	0.471082	0.329102	1.22452e-27	3.67992	up	4.89482	5.19357	4.74529	0.190534	0.12394	0.291427	7.10993e-28	4.16271	up	4.07433	3.6383	4.53734	0	0.208788	0	6.58367e-06	3.61114	up	1.81153	2.61545	2.48743	0.215351	0.471082	0.329102	4.46593e-09	2.12322	up	1.59527	2.23385	2.55809	0.190534	0.12394	0.291427	9.60739e-11	2.50619	up	1.906	2.39776	1.866	0
Fxa7Ag200839	0.597433	0.413949	0.999099	3.33829	3.02003	3.60728	1.48889e-17	-2.17034	down	0.366851	0.587514	0.729708	2.62807	3.10302	4.03701	1.67441e-20	-2.4274	down	0.376377	0.382248	0.444197	2.38215	3.18853	3.16463	9.59037e-26	-2.71476	down	1.4522	0.913516	1.32696	3.33829	3.02003	3.60728	5.85696e-10	-1.30229	down	1.22068	0.392449	0.696186	2.62807	3.10302	4.03701	6.39213e-05	-1.60424	down	1.01687	1.09212	0.970552	2.38215
Fxa7Ag200826	3.61811	3.41906	3.61881	1.18055	1.09947	0.991578	1.93897e-35	1.71783	up	2.72112	3.42021	3.46802	1.05194	1.16878	1.03366	1.2553e-24	1.55833	up	4.82882	4.87243	4.39893	1.42864	1.47666	1.09574	4.80223e-45	1.85391	up	2.88172	2.77168	2.87445	1.18055	1.09947	0.991578	7.30874e-21	1.37103	up	2.98898	2.79432	2.79745	1.05194	1.16878	1.03366	1.4916e-21	1.36569	up	3.05696	3.47655	3.44481	1.42864
Fxa7Ag200616	0.128799	0.07256	0.241961	0.682532	0.813699	0.970988	4.20463e-06	-2.07101	down	0.240218	0.255458	0.214079	0.661223	0.725834	0.834081	0.000434098	-1.49293	down	0.140189	0	0.173635	1.35641	1.50682	1.09176	0.00160554	-2.4765	down	0.218232	0.229798	0.120729	0.682532	0.813699	0.970988	3.29803e-05	-1.56369	down	0.147654	0.194124	0.141562	0.661223	0.725834	0.834081	1.27587e-05	-1.67991	down	0.225147	0.538288	0.373367	1.35641
Fxa7Ag200512	1.02564	1.69721	1.61338	0.626358	0.360942	0.523713	4.30438e-05	1.4373	up	1.57564	1.94351	2.16808	0.217603	0.63068	0.297134	1.0717e-09	2.15213	up	5.70356	6.44067	6.20375	0.437959	0.693555	0.4164	1.64976e-54	3.51472	up	1.43421	0.936936	1.47517	0.626358	0.360942	0.523713	0.00061249	1.14833	up	1.70694	2.06872	2.07135	0.217603	0.63068	0.297134	1.68411e-10	2.00805	up	4.15526	4.97171	3.95863	0.437959
Fxa7Ag200488	8.52858	5.76277	8.028	0	0.502243	0.12889	3.06435e-05	2.80093	up	14.002	11.8352	11.1216	0.294807	0	0.064692	6.29846e-18	5.15695	up	27.0519	28.9747	31.5745	0	0.277288	0	1.65231e-05	3.63941	up	5.66002	6.73452	5.48743	0	0.502243	0.12889	0.000702269	1.52929	up	8.33991	8.76592	9.01861	0.294807	0	0.064692	8.09792e-51	4.89662	up	9.0582	13.2052	10.3171	0
Fxa7Ag200486	3.66555	3.39996	4.21129	0	0	0	6.62709e-24	5.53764	up	2.69174	3.10511	3.65877	0	0	0.162353	8.08607e-19	4.82283	up	4.80184	4.46406	4.91776	0.052845	0	0	1.75056e-24	5.96918	up	1.51631	3.08429	2.48088	0	0	0	1.38669e-18	3.63659	up	2.11918	1.94897	1.39278	0	0	0.162353	1.66018e-12	3.07746	up	1.87621	2.49851	1.63031	0.052845
Fxa7Ag200483	13.3368	15.023	14.9895	0.309833	0	0.039211	1.52626e-06	3.22932	up	11.0533	11.8788	11.9017	0.129928	0.33135	0.337885	1.10579e-87	5.21895	up	12.8698	12.0133	11.799	0	0.205064	0.282125	1.46257e-12	4.83635	up	6.93423	7.42842	7.90076	0.309833	0	0.039211	0.000813958	1.48554	up	7.39061	8.27265	6.95991	0.129928	0.33135	0.337885	8.02685e-65	4.3217	up	7.26011	5.43905	5.88784	0
Fxa7Ag200464	4.06437	4.69489	5.20925	1.21793	0.936101	1.1875	3.19188e-42	2.0691	up	4.45879	5.12777	4.25287	1.05459	0.902336	0.816388	3.10267e-52	2.30299	up	5.2546	5.15595	5.21355	1.18582	1.08329	1.23116	2.46054e-64	2.20376	up	3.03064	2.82808	3.06606	1.21793	0.936101	1.1875	1.68978e-18	1.39846	up	2.97375	3.13745	3.11524	1.05459	0.902336	0.816388	3.0884e-26	1.67761	up	3.56093	3.71768	3.70144	1.18582
Fxa7Ag200463	6.69012	5.38872	7.00318	0.922417	0.594033	0.444411	4.50084e-39	3.17031	up	5.94869	6.46789	5.52195	0.734638	0.499732	0.643098	1.41139e-41	3.17978	up	3.40506	3.71853	4.0908	0.475876	0.483456	0.721404	5.49545e-23	2.71487	up	4.44016	3.04563	3.54739	0.922417	0.594033	0.444411	1.31989e-16	2.227	up	3.23333	3.6986	3.58835	0.734638	0.499732	0.643098	1.44924e-19	2.27706	up	1.9847	2.41111	2.13757	0.475876
Fxa7Ag200456	15.433	16.5863	16.3585	3.60418	5.0491	3.43941	5.9964e-49	2.00772	up	15.2426	16.3442	14.356	4.35866	4.27876	3.76582	4.86432e-56	1.88931	up	23.3436	25.2119	22.89	4.85265	4.31985	5.04125	2.89781e-117	2.38385	up	9.23732	8.65331	10.3136	3.60418	5.0491	3.43941	3.25888e-14	1.20681	up	9.70308	7.742	9.23051	4.35866	4.27876	3.76582	8.25523e-14	1.08065	up	17.4364	14.7279	14.142	4.85265
Fxa7Ag200442	144.882	135.845	154.62	3.21929	4.14854	3.68544	0	5.29735	up	158.309	168.887	166.575	7.24961	7.12033	6.62101	0	4.55665	up	157.337	154.867	151.722	6.03213	6.6053	5.93384	0	4.68496	up	113.743	111.677	114.368	3.21929	4.14854	3.68544	0	4.90158	up	108.819	110.366	107.64	7.24961	7.12033	6.62101	0	3.93062	up	91.9996	88.7263	93.3225	6.03213
Fxa7Ag200422	10.4824	11.2623	11.1243	0	0	0	9.66432e-58	7.67383	up	17.2648	20.2002	22.135	0.140042	0.182073	0.239184	1.08414e-119	6.38915	up	92.9686	97.3452	91.4996	0.181018	0.442736	0.698406	6.45311e-98	7.37779	up	3.62964	3.77643	4.84793	0	0	0	7.11891e-47	5.24476	up	18.2716	19.4824	18.0558	0.140042	0.182073	0.239184	6.48003e-139	5.96575	up	34.7085	31.671	31.3056	0.181018
Fxa7Ag200377	3.93075	4.1938	3.70135	0.926942	0.755942	1.00293	6.25813e-31	2.12787	up	3.27853	3.05613	4.21649	0.928757	0.936394	0.789088	1.28482e-22	1.95878	up	3.28487	2.98447	3.64369	0.542025	0.904729	0.781824	1.5781e-24	2.15485	up	2.23258	3.25941	2.89402	0.926942	0.755942	1.00293	9.61246e-14	1.5673	up	2.50308	2.9966	2.22313	0.928757	0.936394	0.789088	1.32361e-12	1.45793	up	1.97655	2.1929	1.7329	0.542025
Fxa7Ag200376	1.44052	1.69133	1.80671	0	0	0	4.14819e-27	5.80856	up	3.70016	3.37127	3.07508	0.016313	0	0	1.01965e-37	6.70628	up	9.43952	9.82166	9.03692	0	0	0	3.0452e-51	8.7186	up	0.935122	0.960701	1.16954	0	0	0	2.5381e-23	3.99048	up	1.92107	2.16503	1.93157	0.016313	0	0	3.56234e-38	4.92419	up	4.88282	5.79135	5.44485	0
Fxa7Ag200304	4.96607	6.34148	4.6366	0.689583	0.475005	0.594908	3.40074e-23	3.01208	up	4.66036	4.52267	4.41411	0	0.346686	0.260518	6.52864e-25	4.12664	up	6.96444	5.28773	5.10037	0	0.077547	0.13337	3.31069e-31	5.50228	up	3.08972	3.30171	2.87757	0.689583	0.475005	0.594908	5.6457e-11	2.04472	up	3.41974	3.63545	2.68005	0	0.346686	0.260518	7.12361e-18	3.1483	up	2.6967	3.40087	2.61226	0
Fxa7Ag200287	8.74598	6.44423	11.249	2.62274	3.38559	3.50028	1.09264e-06	1.43332	up	11.6346	9.69295	13.2249	5.41732	4.67468	5.97416	4.5889e-06	1.08772	up	18.9365	19.8411	17.1422	8.11512	8.13515	8.48959	8.13209e-12	1.21881	up	10.6257	7.99628	8.70039	2.62274	3.38559	3.50028	9.77155e-08	1.40413	up	12.0743	12.76	12.0379	5.41732	4.67468	5.97416	1.19844e-07	1.13391	up	18.516	16.5276	17.8921	8.11512
Fxa7Ag200207	9.03216	10.4549	10.5057	1.75051	2.57614	2.30628	1.36505e-21	2.13499	up	11.646	12.8951	13.743	2.74298	3.63274	3.7941	3.75731e-23	1.88861	up	22.8194	20.0961	21.7145	4.96939	5.19741	4.69387	1.1261e-47	2.15402	up	7.61439	7.69247	9.33584	1.75051	2.57614	2.30628	1.17171e-14	1.7716	up	9.81259	9.35978	10.9957	2.74298	3.63274	3.7941	4.122e-14	1.49032	up	15.4133	14.3844	16.3386	4.96939
Fxa7Ag200187	5.05675	5.31224	5.58422	0.916323	0.968423	1.05591	1.35262e-21	2.36985	up	4.89251	5.77115	5.2248	0.717664	0.695806	0.667061	2.91732e-26	2.84814	up	5.34797	5.19501	4.27743	1.46001	1.36986	0.821403	1.68826e-14	2.00277	up	2.92683	3.25461	4.33774	0.916323	0.968423	1.05591	2.00149e-09	1.65367	up	2.85987	3.01104	3.40562	0.717664	0.695806	0.667061	1.53212e-11	1.932	up	2.86584	2.72792	2.62708	1.46001
Fxa7Ag200183	21.8158	16.3171	20.7472	0.104175	0.043468	1.00971	3.66526e-05	2.8051	up	15.236	14.5104	16.8425	0.170614	0.149812	0.103643	1.46797e-85	6.34566	up	11.4829	12.971	12.9567	0.264236	0	0.451345	1.06202e-05	3.55716	up	9.54588	9.67238	10.5216	0.104175	0.043468	1.00971	0.00247295	1.35861	up	7.18224	8.24774	7.74153	0.170614	0.149812	0.103643	1.0936e-63	4.90868	up	6.92017	5.9855	5.80173	0.264236
Fxa7Ag200181	10.0072	9.67167	8.97632	0.237426	0.62346	0.117759	2.4231e-17	4.06518	up	13.3625	13.1051	13.3904	0.300278	0.242788	0.519296	2.22351e-90	5.0624	up	12.7145	12.4534	12.1045	0.330351	0.505953	0.324039	9.75275e-88	4.88389	up	5.57742	5.27085	5.67906	0.237426	0.62346	0.117759	7.13229e-12	2.75754	up	7.26667	7.20725	7.9314	0.300278	0.242788	0.519296	1.14026e-56	3.98884	up	9.11131	7.30212	8.11063	0.330351
Fxa7Ag200180	6.71136	6.28547	6.38683	0.420985	0.544286	0.395451	4.11791e-149	3.8007	up	20.5872	21.6025	22.3908	0.526083	0.203334	0.535496	1.40903e-48	5.32964	up	84.7937	88.7048	81.3025	0.322285	0.669249	0.554014	5.38816e-157	7.20171	up	3.17123	3.89336	4.09219	0.420985	0.544286	0.395451	9.1856e-66	2.9219	up	18.6469	19.2607	17.4375	0.526083	0.203334	0.535496	1.98492e-44	4.59113	up	43.3853	42.2369	40.732	0.322285
Fxa7Ag200178	1.87908	1.66235	1.53121	0	0	0	1.37096e-23	5.50941	up	2.0833	1.54762	1.50073	0.086303	0.086627	0.045614	5.3454e-20	4.01338	up	1.92754	1.84835	1.49578	0	0	0	7.26606e-21	6.24138	up	0.930169	0.684417	0.705845	0	0	0	3.04833e-14	3.22449	up	0.876754	0.765076	0.941191	0.086303	0.086627	0.045614	3.52613e-10	2.53795	up	1.01063	0.794974	0.713022	0
Fxa7Ag200163	18.3349	18.0556	16.9319	3.94079	2.0668	1.74497	1.48593e-15	2.62791	up	10.7158	9.73771	10.3828	1.22593	1.69067	0.77465	1.9152e-49	2.9948	up	13.5413	12.2711	13.0092	0.732173	0.616311	1.16366	9.66532e-87	3.94563	up	7.87627	9.78047	9.06568	3.94079	2.0668	1.74497	5.67453e-15	1.69332	up	5.70676	4.9616	5.39609	1.22593	1.69067	0.77465	4.98409e-17	1.9575	up	11.2798	11.7961	11.5471	0.732173
Fxa7Ag200157	88.726	84.4304	85.2108	8.36288	8.52404	10.6837	0	3.25651	up	75.6913	72.1596	69.1301	3.46521	4.82031	4.33545	0	4.09718	up	26.2793	27.327	28.5715	2.32638	2.80611	1.85929	5.02797e-169	3.57315	up	51.0335	50.917	49.201	8.36288	8.52404	10.6837	4.19451e-180	2.46478	up	44.4986	48.0519	47.4581	3.46521	4.82031	4.33545	1.0515e-261	3.4277	up	24.1856	21.8274	23.7532	2.32638
Fxa7Ag200136	6.66855	7.49306	7.53807	1.52847	1.53609	1.58765	3.04636e-32	2.1992	up	6.73946	5.72042	4.75393	1.14687	1.11597	1.58481	2.16093e-21	2.121	up	6.51027	6.90673	7.17492	1.79416	1.56533	1.24284	2.70259e-29	2.1835	up	4.03201	3.43547	4.62429	1.52847	1.53609	1.58765	3.70554e-09	1.3051	up	3.81254	4.23402	3.62121	1.14687	1.11597	1.58481	3.81805e-11	1.49847	up	4.40653	5.31894	3.63764	1.79416
Fxa7Ag200133	27.1283	24.794	26.3906	0.075404	0.063638	0.183097	6.05639e-203	7.57711	up	274.692	274.795	277.149	0.490413	0.209765	0.351458	0	9.51038	up	125.362	120.457	126.136	0.485527	0.978147	0.817379	5.57237e-238	7.25599	up	1.02715	0.870153	0.886217	0.075404	0.063638	0.183097	1.21467e-12	2.45918	up	14.3974	13.2698	13.7089	0.490413	0.209765	0.351458	3.30955e-199	5.08005	up	5.42508	4.75882	5.23487	0.485527
Fxa7Ag200132	4.19792	5.04812	4.23704	0.396886	0.859459	0.378881	1.01208e-23	2.89204	up	5.46445	4.89827	2.8982	1.20826	0.81754	0.952694	8.46645e-14	2.0832	up	6.132	5.31475	5.3263	1.15074	0.645929	0.980774	2.15917e-27	2.58748	up	3.59984	3.78894	3.6641	0.396886	0.859459	0.378881	4.10616e-18	2.42245	up	2.70021	2.68624	2.68911	1.20826	0.81754	0.952694	8.28107e-07	1.30966	up	5.06726	3.84944	4.17211	1.15074
Fxa7Ag200081	33.0018	30.4205	31.5215	11.9931	13.4954	8.43844	1.99462e-34	1.50431	up	34.9771	31.042	34.9988	8.07418	10.1652	14.0288	3.32201e-12	1.62476	up	63.9615	67.1511	60.715	19.5279	21.3191	17.1616	1.38871e-114	1.77653	up	23.3751	25.6869	24.2799	11.9931	13.4954	8.43844	7.18038e-18	1.11571	up	27.2211	29.0736	26.7132	8.07418	10.1652	14.0288	1.08902e-08	1.28797	up	42.1189	45.6384	43.347	19.5279
Fxa7Ag200065	59.9551	61.9539	57.2361	0.732098	0.684554	0.62321	0	6.42677	up	32.1383	30.1167	29.3593	1.32284	0.981409	0.820387	4.14514e-173	4.81165	up	11.6958	12.6366	13.3309	0.100073	0.270111	0.269235	1.53957e-192	5.80066	up	8.33612	7.5962	8.71317	0.732098	0.684554	0.62321	5.71945e-135	3.50646	up	8.71056	8.16272	7.71634	1.32284	0.981409	0.820387	8.64476e-95	2.89719	up	2.72654	2.40668	1.77653	0.100073
Fxa7Ag200024	4.91931	4.83255	5.07353	1.01547	1.0657	1.59114	2.46899e-17	1.98039	up	5.11255	6.22942	4.91507	1.31964	0.648937	1.36438	1.37597e-18	2.22539	up	3.24802	3.8886	4.19365	0.928034	1.15097	0.84802	1.29146e-13	1.94072	up	3.85545	2.94294	4.21757	1.01547	1.0657	1.59114	1.38095e-08	1.46121	up	4.5007	3.67642	3.06925	1.31964	0.648937	1.36438	3.95525e-09	1.59306	up	2.80247	3.20722	3.24795	0.928034
Fxa7Ag200022	3.28521	3.68756	4.12779	1.21819	0.928814	1.50492	7.70883e-15	1.59962	up	3.16066	3.2388	3.5586	1.50474	1.20904	1.16286	5.08734e-12	1.34949	up	3.42054	3.46432	3.73737	1.10737	0.813656	0.945204	1.36492e-21	1.92102	up	2.49455	2.50422	2.63648	1.21819	0.928814	1.50492	2.89821e-06	1.02882	up	2.56438	2.87877	3.12283	1.50474	1.20904	1.16286	6.62744e-08	1.08848	up	2.48519	1.62984	2.17784	1.10737
Fxa7Ag200012	58.3432	62.351	60.6646	5.01848	8.89775	9.74993	5.03794e-24	2.83057	up	58.7565	59.5743	58.1456	13.4753	11.4307	13.7637	2.10354e-221	2.20136	up	93.3994	91.6007	94.3259	14.7053	10.6006	14.0617	1.0462e-90	2.86513	up	31.8866	32.0343	30.5818	5.01848	8.89775	9.74993	1.4704e-11	1.81569	up	38.1492	41.3403	40.894	13.4753	11.4307	13.7637	2.74553e-94	1.63079	up	53.378	53.2458	52.7341	14.7053
Fxa6Dg104435	9.70534	8.24077	8.13459	2.24054	2.02798	3.64721	3.50715e-15	1.70516	up	8.485	8.83045	7.6603	1.69196	1.70189	2.40016	2.86053e-23	2.0778	up	10.3142	9.05298	7.27701	2.32701	2.39129	2.16822	3.61498e-22	1.9624	up	4.51233	5.72162	6.59854	2.24054	2.02798	3.64721	3.89478e-05	1.02553	up	4.01946	7.13279	6.17064	1.69196	1.70189	2.40016	5.19534e-09	1.45937	up	4.4607	5.78073	5.29483	2.32701
Fxa6Dg104419	8.53773	8.37936	9.07729	4.04455	3.2523	3.21734	2.02781e-30	1.3315	up	7.42611	8.26585	9.17861	3.61232	2.51059	2.53924	9.42347e-27	1.52087	up	8.56238	8.13301	7.86544	2.9142	3.86717	3.43577	2.69462e-28	1.31087	up	9.46835	8.977	9.30549	4.04455	3.2523	3.21734	9.8781e-36	1.40752	up	6.96404	7.56829	8.41742	3.61232	2.51059	2.53924	2.34265e-22	1.37405	up	8.30686	7.78038	7.95748	2.9142
Fxa6Dg104369	3.30515	3.92657	3.78708	0	0.167827	0.124215	3.2275e-28	4.58645	up	5.68361	3.76094	5.61891	0.429296	0.520384	0.76592	1.03263e-24	3.01091	up	17.7288	20.1902	17.2997	1.45679	0.863708	1.78678	4.08815e-97	3.77377	up	2.28851	1.89094	2.36672	0	0.167827	0.124215	4.91264e-18	3.22633	up	2.27357	3.47205	3.52314	0.429296	0.520384	0.76592	1.61541e-12	2.13303	up	11.2173	11.0669	11.4573	1.45679
Fxa6Dg104342	6.45045	8.06173	6.5159	2.53071	2.02279	1.93023	3.97155e-18	1.69145	up	8.00398	8.5914	6.63146	2.36829	2.40042	3.13634	5.53001e-17	1.546	up	12.2007	11.036	11.6573	3.46256	3.41335	3.77819	6.81706e-35	1.75621	up	8.0957	6.66796	5.37346	2.53071	2.02279	1.93023	1.43986e-14	1.56687	up	5.97687	6.14345	7.29198	2.36829	2.40042	3.13634	1.88636e-11	1.2458	up	10.9334	10.1829	9.45292	3.46256
Fxa6Dg104269	0.293446	0.13364	0.253092	2.25231	2.43296	1.85622	1.11763e-15	-2.88863	down	0.131265	0.176685	0	3.65597	3.05745	3.22101	1.33994e-29	-4.56368	down	0.131741	0	0.152989	2.3454	2.38501	2.68808	7.48008e-23	-4.24213	down	0.389612	0.597098	0.388646	2.25231	2.43296	1.85622	2.71677e-10	-1.91194	down	0.580408	0.654462	0.605181	3.65597	3.05745	3.22101	1.40902e-18	-2.20671	down	0.548196	0.52844	0.696173	2.3454
Fxa6Dg104252	0.400495	0.709066	0.432024	4.41818	4.21382	4.39386	1.7822e-28	-2.89855	down	0.237707	0.571893	0.340222	4.17098	6.08288	4.88497	2.99047e-35	-3.53507	down	0.529119	0.333373	0.816943	6.99151	6.31303	5.46509	1.61301e-39	-3.31602	down	1.84292	1.88425	1.22008	4.41818	4.21382	4.39386	2.39106e-09	-1.27684	down	0.990323	1.59867	1.38671	4.17098	6.08288	4.88497	1.66905e-16	-1.80089	down	2.38532	2.59999	2.23011	6.99151
Fxa6Dg104226	0.743664	0.414261	0.236583	31.6728	31.3865	29.9174	5.26063e-55	-5.50019	down	1.18529	0.627231	0.436095	144.352	137.94	145.313	8.59999e-92	-7.10068	down	0.674754	0.937348	0.272863	487.962	510.886	478.093	2.99237e-111	-8.93148	down	10.5364	11.8241	12.4496	31.6728	31.3865	29.9174	4.05809e-67	-1.3706	down	42.3989	45.9682	40.6685	144.352	137.94	145.313	8.91366e-238	-1.71723	down	200.593	199.644	187.388	487.962
Fxa6Dg104125	0.634736	0.876936	0.941536	24.5641	24.8267	24.8419	6.43474e-176	-4.77613	down	2.65626	2.71626	3.20845	27.735	31.1116	32.5423	7.23769e-178	-3.3693	down	1.85242	1.57736	1.89563	18.0856	16.291	15.0593	1.15608e-94	-3.1221	down	12.3349	11.0579	11.9907	24.5641	24.8267	24.8419	7.67129e-29	-1.02124	down	5.49679	6.4337	5.23878	27.735	31.1116	32.5423	1.98626e-113	-2.36917	down	3.44509	2.63855	5.26655	18.0856
Fxa6Dg104087	0.306637	0.403625	0.512199	4.16411	5.13995	4.80067	4.15563e-27	-3.23236	down	0.352294	0.327808	0.266288	9.73204	8.65378	9.65355	8.53003e-62	-4.60782	down	0.234247	0.049167	0.332588	13.0135	12.4335	15.6543	4.87529e-36	-5.44491	down	0.401491	0.471158	0.713374	4.16411	5.13995	4.80067	8.25992e-24	-2.71738	down	1.0513	0.927381	0.63058	9.73204	8.65378	9.65355	1.4605e-53	-3.19765	down	0.069052	0.098236	0.601817	13.0135
Fxa6Dg104084	18.1081	18.3852	16.4836	4.95557	5.7339	3.84902	2.72839e-34	1.87203	up	17.4275	20.029	18.2747	4.43273	4.52512	2.61537	1.69728e-40	2.24791	up	37.2458	34.4345	37.2139	5.40243	5.03794	5.19556	1.76493e-139	2.84426	up	11.9248	12.8057	12.52	4.95557	5.7339	3.84902	5.60913e-16	1.33617	up	14.8542	13.6896	11.6354	4.43273	4.52512	2.61537	1.14357e-20	1.72113	up	24.5023	22.8953	22.0537	5.40243
Fxa6Dg103954	45.3433	49.8899	52.24	6.12898	6.28032	6.61503	4.49441e-220	2.97478	up	64.0483	61.2053	69.7952	7.1878	8.16854	8.11026	7.93785e-296	3.05858	up	21.7915	21.5436	19.6107	7.60928	7.19012	7.12353	1.03405e-49	1.5733	up	61.5876	61.1029	64.6677	6.12898	6.28032	6.61503	0	3.29953	up	85.8084	94.2941	84.0222	7.1878	8.16854	8.11026	0	3.46762	up	19.6652	16.7221	16.7597	7.60928
Fxa6Dg103946	1.33118	0.753181	0.950324	0	0.019553	0.022562	3.15138e-14	4.03197	up	1.62006	2.29668	1.94304	0.082066	0.175432	0.118414	1.56787e-20	3.59705	up	3.40261	2.8348	2.67049	0.040076	0.112954	0.111539	2.06197e-33	4.60212	up	0.962814	1.0446	0.901949	0	0.019553	0.022562	4.33648e-15	3.16828	up	1.71518	1.5076	2.22837	0.082066	0.175432	0.118414	6.67563e-20	3.10765	up	2.71282	2.72789	2.88261	0.040076
Fxa6Dg103777	32.3996	30.8467	34.1895	1.70921	2.2685	2.22459	1.36007e-163	3.94226	up	34.8609	33.5389	33.6628	1.21301	1.04227	0.834979	2.38524e-180	4.96489	up	31.3583	37.1369	34.6814	0.664332	0.293854	0.44689	5.86252e-149	6.10172	up	16.4041	16.6672	15.6535	1.70921	2.2685	2.22459	9.78864e-69	2.87345	up	25.6774	26.3759	24.9157	1.21301	1.04227	0.834979	4.07814e-145	4.4352	up	39.2977	41.0619	36.8596	0.664332
Fxa6Dg103741	3.15871	3.22642	3.28957	0.330541	0.184312	0.223894	6.40531e-40	3.55897	up	3.77385	3.18431	4.0841	0.474828	0.28678	0.382282	6.26282e-39	3.18073	up	7.77002	6.79519	6.98249	0.376922	0.425929	0.372262	2.12706e-92	4.17528	up	2.01251	1.29949	0.900713	0.330541	0.184312	0.223894	4.89083e-10	2.08101	up	0.908155	1.29358	1.85905	0.474828	0.28678	0.382282	7.27002e-07	1.58092	up	2.20979	2.30629	1.98633	0.376922
Fxa6Dg103624	0.206469	0.104128	0.190299	4.29272	6.29729	6.27322	5.02493e-19	-4.04882	down	0.137411	0	0	9.8553	7.62381	9.98256	7.13105e-28	-5.77273	down	0.156743	0.236815	0.310967	9.41952	3.96738	6.61311	1.36532e-19	-4.17986	down	1.46721	1.14015	1.62427	4.29272	6.29729	6.27322	1.69892e-07	-1.64643	down	0.833457	1.41885	0.40605	9.8553	7.62381	9.98256	6.27114e-22	-2.89801	down	1.86745	1.45745	2.25711	9.41952
Fxa6Dg103186	3.21699	2.45	2.12239	0.897326	0.491202	0.350861	5.89978e-10	2.01537	up	2.6629	3.19156	3.15912	0.324693	0.288264	0.418309	2.14402e-21	2.93398	up	2.52811	1.9095	2.5403	0.192301	0.130637	0.243685	1.21108e-19	3.46371	up	2.80869	3.20407	3.40964	0.897326	0.491202	0.350861	1.69797e-14	2.14102	up	5.64154	3.23533	4.25252	0.324693	0.288264	0.418309	5.4398e-31	3.21763	up	1.75544	1.94129	1.07178	0.192301
Fxa6Dg103154	19.2384	16.7772	18.4676	4.36854	4.02066	3.64327	3.02333e-138	2.20339	up	18.7958	17.8997	17.9674	3.78143	2.97972	4.334	1.60884e-120	2.30509	up	22.1652	21.3028	21.4038	4.56886	3.62313	3.4522	4.735e-171	2.52976	up	20.3118	18.9783	20.1062	4.36854	4.02066	3.64327	1.06763e-170	2.31228	up	19.7198	20.954	20.0216	3.78143	2.97972	4.334	2.23805e-137	2.42682	up	24.7407	26.1048	24.6639	4.56886
Fxa6Dg103121	15.7491	13.0729	19.2391	4.53906	3.91165	3.71466	8.68734e-25	1.96583	up	12.4866	13.7314	15.3832	5.89873	5.23907	5.80324	8.48625e-14	1.29393	up	15.8793	16.6476	20.8812	5.93368	6.56627	8.81678	1.77001e-14	1.37117	up	18.6694	18.1154	13.3379	4.53906	3.91165	3.71466	1.71854e-26	1.96766	up	19.4405	19.6374	16.3705	5.89873	5.23907	5.80324	1.25515e-26	1.66432	up	16.0302	15.6835	14.0748	5.93368
Fxa6Dg103024	7.19599	5.49194	9.4745	2.08499	2.19673	4.03999	3.10805e-05	1.3489	up	12.1434	10.3676	10.9582	4.60457	3.08395	4.90872	9.72709e-09	1.38993	up	18.0257	19.8647	16.6798	7.93262	9.01945	7.07563	1.22843e-11	1.22058	up	7.32642	11.6382	7.47437	2.08499	2.19673	4.03999	3.68397e-07	1.47841	up	13.3284	15.6653	13.5926	4.60457	3.08395	4.90872	1.18994e-14	1.66437	up	20.9108	18.8711	17.7351	7.93262
Fxa6Dg103022	26.9363	27.642	28.3681	5.34982	4.50966	3.38398	6.90637e-113	2.65667	up	32.7008	34.6016	38.0818	3.8304	4.52705	4.58785	1.41366e-199	3.02215	up	45.9912	47.5756	44.3973	7.14606	7.32223	7.91574	4.67318e-252	2.67697	up	17.7982	17.7652	16.1762	5.34982	4.50966	3.38398	2.14316e-48	1.94554	up	14.9992	17.9963	13.7098	3.8304	4.52705	4.58785	1.77217e-44	1.81416	up	23.8021	24.4863	22.708	7.14606
Fxa6Dg103003	4.69877	5.18328	3.66342	0	0	0.104405	2.73433e-34	5.61501	up	4.02292	4.67381	4.33997	0	0	0	2.33402e-29	6.67222	up	9.19561	10.4789	9.97291	0.083294	0	0	1.47168e-46	7.30065	up	2.8201	2.82443	3.58891	0	0	0.104405	5.86573e-31	4.24164	up	2.56458	2.83404	3.29874	0	0	0	2.64611e-32	4.78449	up	4.80486	4.00945	4.91972	0.083294
Fxa6Dg102985	50.8498	51.2532	59.4325	18.9582	15.8293	17.7248	1.93145e-105	1.65333	up	57.6747	57.2649	57.4153	14.8908	14.2215	13.2506	8.56891e-242	2.03517	up	69.8871	63.5104	69.6851	8.38711	10.6135	9.71283	0	2.87125	up	38.3939	36.2544	34.5451	18.9582	15.8293	17.7248	6.31035e-47	1.08242	up	38.8418	38.1604	41.1093	14.8908	14.2215	13.2506	2.89479e-94	1.4734	up	51.6554	49.5691	49.6983	8.38711
Fxa6Dg102962	4.08117	3.849	4.83484	1.31616	1.30356	1.34085	3.37398e-31	1.70333	up	4.24856	4.91695	4.30194	1.28452	1.01755	1.04741	7.15029e-41	1.99731	up	10.0413	10.4811	9.36007	1.42915	0.997362	1.71208	5.87025e-104	2.90278	up	3.71343	2.94487	3.57755	1.31616	1.30356	1.34085	2.18257e-18	1.35815	up	3.55256	3.2317	3.65868	1.28452	1.01755	1.04741	7.51563e-25	1.5921	up	6.5778	7.34195	6.75462	1.42915
Fxa6Dg102903	135.046	132.993	131.756	23.267	24.3058	24.1068	0	2.51362	up	200.923	208.745	208.497	42.6372	41.8702	41.429	0	2.30882	up	268.42	290.931	278.729	51.3095	58.7613	52.4641	0	2.4225	up	106.898	110.6	107.397	23.267	24.3058	24.1068	0	2.20708	up	150.437	154.262	154.249	42.6372	41.8702	41.429	0	1.86579	up	163.479	161.964	159.976	51.3095
Fxa6Dg102880	5.51068	5.7641	5.93984	0.881763	0.680559	0.39123	6.90739e-34	3.02123	up	5.90625	6.19963	5.33884	1.82023	1.5274	1.17784	2.40477e-19	1.90645	up	5.44389	5.45486	4.21344	0.526301	0.145427	0.387904	7.06457e-34	3.7411	up	4.2028	2.99302	3.19447	0.881763	0.680559	0.39123	2.10861e-14	2.13201	up	3.67861	4.00661	3.39664	1.82023	1.5274	1.17784	2.6198e-07	1.20218	up	2.97165	3.08851	2.67942	0.526301
Fxa6Dg102647	0.104088	0.102115	0.057231	6.32916	6.74625	7.08625	7.94258e-61	-5.55169	down	0	0.094704	0.04929	6.0168	6.25781	6.32252	6.94503e-51	-6.20805	down	0.076551	0.130831	0.037538	4.78682	4.71402	6.01865	3.07894e-49	-5.50655	down	3.18345	3.17891	3.0094	6.32916	6.74625	7.08625	9.41944e-12	-1.03709	down	2.56657	3.49228	2.83458	6.0168	6.25781	6.32252	1.86966e-10	-1.02684	down	2.36409	2.44731	2.73566	4.78682
Fxa6Dg102614	0.12867	0.087565	0.092993	0.930066	0.584562	0.914401	2.57629e-13	-2.64683	down	0.08175	0	0.041259	1.01146	1.03804	1.31051	2.47451e-08	-3.59452	down	0	0	0.026429	1.00431	1.01751	1.26242	1.52234e-26	-5.71805	down	0.202697	0.184119	0.28799	0.930066	0.584562	0.914401	5.6028e-07	-1.53866	down	0.083946	0.160189	0.141378	1.01146	1.03804	1.31051	5.33763e-21	-2.72346	down	0.108115	0.313415	0.170848	1.00431
Fxa6Dg102583	30.1557	28.296	27.076	5.09729	5.61496	5.74136	1.51071e-139	2.40177	up	41.1168	40.4258	42.1095	9.20064	8.83687	8.15876	4.65627e-188	2.24694	up	78.624	83.1384	85.0524	11.2452	11.7299	12.0531	0	2.87113	up	19.7059	17.8144	21.7584	5.09729	5.61496	5.74136	1.16641e-63	1.85112	up	45.181	45.1061	42.8049	9.20064	8.83687	8.15876	5.58947e-197	2.33104	up	67.5215	65.5764	63.1846	11.2452
Fxa6Dg102555	6.26896	7.11099	6.82856	1.52249	1.18431	1.40348	3.10645e-48	2.29562	up	7.31102	7.60464	6.78506	1.7668	1.30866	1.20341	3.54742e-48	2.32299	up	2.94539	2.72559	3.37146	0.556319	0.607423	0.835214	2.26198e-21	2.19129	up	3.20345	2.7178	2.92101	1.52249	1.18431	1.40348	5.18287e-08	1.07625	up	3.20301	2.96699	3.25221	1.7668	1.30866	1.20341	3.66887e-08	1.08518	up	2.48122	1.81125	2.12073	0.556319
Fxa6Dg102535	0.18188	0.132165	0	1.98012	1.7401	2.54878	6.83552e-13	-3.45779	down	0.302563	0.316653	0.061797	2.6037	3.10856	2.53435	1.47621e-14	-3.237	down	0.240451	0.149116	0.370988	3.19683	1.74382	2.51249	1.30412e-11	-2.89739	down	0.425583	0.727197	0.262943	1.98012	1.7401	2.54878	6.81128e-06	-1.63223	down	0.139933	0.266067	0.265071	2.6037	3.10856	2.53435	2.878e-16	-2.85647	down	0.557115	0.407158	0.477352	3.19683
Fxa6Dg102138	0.625058	0	0.373101	4.41738	4.71406	4.96267	0.00320467	-2.04507	down	0.293532	0.113523	0.516473	5.11159	3.87407	4.35934	1.81969e-21	-3.5044	down	1.06065	0.531622	0.476652	3.03025	2.56209	1.52836	8.91656e-05	-1.61429	down	1.28096	1.1704	0.969504	4.41738	4.71406	4.96267	7.46417e-12	-1.7942	down	0.355404	0.737735	0.559573	5.11159	3.87407	4.35934	8.39861e-19	-2.62005	down	0.627038	0.57553	0.944414	3.03025
Fxa6Dg102099	0	0	0.038064	0.766827	1.08607	0.869296	1.2417e-21	-4.73498	down	0.020132	0.011247	0.01696	0.505707	0.947283	0.502424	8.63647e-15	-4.09339	down	0.029356	0	0.035249	0.757873	0.799107	0.853759	5.93146e-19	-4.38712	down	0.376186	0.386135	0.252997	0.766827	1.08607	0.869296	4.4965e-05	-1.21258	down	0.27251	0.248781	0.302288	0.505707	0.947283	0.502424	0.00213351	-1.05952	down	0.123002	0.377652	0.220668	0.757873
Fxa6Dg102017	1.24487	1.27847	1.25187	8.13414	6.06211	8.66861	2.64509e-35	-2.4854	down	0.846822	0.654658	0.633615	7.97641	8.10176	7.58968	5.27064e-58	-3.36331	down	0.781737	0.913123	0.870351	9.46831	5.25242	7.62905	2.48398e-36	-2.98185	down	1.92795	0.770219	1.22714	8.13414	6.06211	8.66861	4.40673e-24	-2.30396	down	1.42721	1.39619	1.43397	7.97641	8.10176	7.58968	1.0301e-43	-2.37544	down	3.11017	3.10217	3.51719	9.46831
Fxa6Dg101957	6.34337	4.71408	4.87391	0	0	0	5.69745e-33	6.253	up	5.79779	7.11364	5.83707	0	0	0	7.50652e-32	6.88015	up	6.05128	6.67908	7.16667	0	0	0	9.64679e-31	7.2211	up	2.9473	3.23479	2.44241	0	0	0	1.58257e-27	4.26878	up	3.5891	4.10493	3.65206	0	0	0	3.84612e-34	4.88453	up	3.37028	2.09116	3.62697	0
Fxa6Dg101937	0.635416	0.575736	1.07025	2.32074	1.75962	2.58063	0.000206438	-1.37654	down	0.620052	0.978608	0.627566	2.43331	2.91969	2.62815	4.58723e-07	-1.72026	down	0.720658	0.455807	0.447418	1.31097	1.56817	2.00967	0.000596712	-1.43036	down	0.729697	0.495508	0.049446	2.32074	1.75962	2.58063	8.13508e-06	-1.73069	down	0.369314	0.372679	0.169275	2.43331	2.91969	2.62815	8.36965e-14	-2.55744	down	0.350486	0.058092	0.097933	1.31097
Fxa6Dg101832	87.4139	77.318	91.7351	0.203933	0	0.110526	3.71273e-144	8.61506	up	47.7631	42.7145	43.3778	0.062685	0.770627	0.306878	5.82083e-22	5.56372	up	13.9317	17.3254	18.049	0.030758	0	0	6.51563e-45	7.89702	up	18.0204	22.1264	18.8388	0.203933	0	0.110526	7.50146e-93	5.98268	up	19.2084	27.0476	25.1677	0.062685	0.770627	0.306878	1.38453e-13	3.35339	up	11.6739	11.6575	11.3434	0.030758
Fxa6Dg101830	55.6946	63.4466	66.1795	6.92525	9.86534	6.42296	1.3591e-108	2.99098	up	22.3858	25.9629	29.5479	5.28506	5.48843	3.89091	3.02274e-44	2.38317	up	6.20232	6.0517	9.14559	1.22102	1.48386	1.73689	9.22735e-14	2.23208	up	24.8104	23.235	26.5236	6.92525	9.86534	6.42296	5.06696e-24	1.64582	up	34.6268	24.0321	24.7128	5.28506	5.48843	3.89091	4.71276e-42	2.40448	up	4.16137	3.79552	3.09875	1.22102
Fxa6Dg101791	35.6502	32.6904	38.8246	5.02409	4.62655	5.45655	1.59243e-74	2.82224	up	34.1429	35.0075	30.891	5.27445	4.12977	8.10186	3.42532e-44	2.4882	up	51.128	60.2832	70.7191	9.74016	12.252	11.1366	7.43313e-74	2.49538	up	21.5682	26.6871	24.1479	5.02409	4.62655	5.45655	7.77564e-39	2.20107	up	21.6006	27.7934	24.0233	5.27445	4.12977	8.10186	1.26785e-24	1.97184	up	39.5305	33.0014	33.9352	9.74016
Fxa6Dg101781	18.7564	19.5078	20.3769	2.16624	2.41315	2.23792	7.46339e-171	3.11079	up	16.8203	17.3269	17.4473	1.73354	1.50865	1.33523	3.89236e-170	3.47829	up	10.1311	10.8819	9.00436	1.68932	1.70354	1.23639	4.55709e-72	2.71833	up	8.36184	10.147	9.36925	2.16624	2.41315	2.23792	1.61551e-48	2.00317	up	8.21963	7.51077	8.55456	1.73354	1.50865	1.33523	2.16549e-54	2.33843	up	5.31998	5.71619	5.20382	1.68932
Fxa6Dg101724	9.44187	10.8346	9.73747	0.400478	0.419164	0.317454	1.72143e-125	4.61543	up	10.1493	9.49297	10.1133	0.254908	0.373486	0.307026	7.12523e-128	4.86561	up	5.72046	4.28609	5.70501	0.19413	0.02444	0.157201	2.73791e-26	4.88809	up	5.48124	4.526	5.04873	0.400478	0.419164	0.317454	4.56733e-62	3.47948	up	4.44996	4.99941	5.47211	0.254908	0.373486	0.307026	3.18146e-65	3.70325	up	4.37662	3.77227	4.27724	0.19413
Fxa6Dg101713	0.530809	0.523809	0.92461	3.33264	3.27355	4.35711	7.98375e-14	-2.2675	down	0.209656	0.195577	0	3.74728	4.00398	4.42897	2.32948e-28	-4.42544	down	0.276975	0.216634	0.495669	5.17056	5.63545	5.4038	2.81898e-35	-3.78826	down	0.501371	0.397872	0.186933	3.33264	3.27355	4.35711	1.71249e-19	-2.75357	down	0.153272	0.149901	0.202286	3.74728	4.00398	4.42897	1.01953e-32	-3.79174	down	0.096962	0.230971	0.317303	5.17056
Fxa6Dg101684	4.32022	3.34447	3.61396	0.170026	0.082182	0.199749	1.51165e-31	4.18569	up	3.16143	4.14918	3.80852	0.109409	0.163216	0	1.30322e-30	4.78063	up	4.30875	3.50113	4.1302	0.130644	0.221596	0.100964	3.80054e-33	4.41378	up	1.6011	1.41297	1.10088	0.170026	0.082182	0.199749	8.96769e-10	2.31695	up	1.68589	1.6619	1.57868	0.109409	0.163216	0	5.20567e-15	3.04199	up	1.62686	1.82582	1.93006	0.130644
Fxa6Dg101610	27.5824	26.7374	30.7048	6.35506	5.45143	4.78826	2.56402e-89	2.3698	up	38.9658	43.5746	42.6551	6.50095	6.45418	7.13123	3.85057e-165	2.64275	up	58.2633	59.7828	62.405	8.93262	9.02667	10.7436	4.97513e-215	2.70617	up	20.6887	19.7637	21.7268	6.35506	5.45143	4.78826	2.05234e-52	1.89417	up	21.2789	20.1814	22.1696	6.50095	6.45418	7.13123	9.38349e-49	1.64147	up	28.489	30.5984	29.7217	8.93262
Fxa6Dg101575	4.80535	4.65824	5.81134	0	0	0.035664	6.36703e-41	6.33007	up	3.54923	3.79038	4.81058	0.067439	0	0.026101	5.70188e-34	5.82137	up	4.09569	5.2722	4.16065	0	0	0	2.17653e-30	7.1938	up	2.16312	1.75496	2.84379	0	0	0.035664	4.43744e-28	4.19713	up	2.32779	2.05026	1.8093	0.067439	0	0.026101	1.82168e-25	4.03992	up	3.64567	2.96409	2.05118	0
Fxa6Dg101570	0.040227	0	0.047356	1.63979	1.24388	1.82338	7.94778e-17	-4.29158	down	0.04647	0	0	1.4641	1.42084	1.69072	9.4363e-17	-4.93449	down	0	0	0	1.11921	1.42885	1.0674	7.6638e-15	-5.48051	down	0	0.227155	0.260066	1.63979	1.24388	1.82338	0.00381983	-1.34747	down	0.089094	0	0.048335	1.4641	1.42084	1.69072	3.3521e-17	-3.38439	down	0	0.079037	0.115028	1.11921
Fxa6Dg101413	6.44272	5.19581	6.87913	0	0	0	5.77502e-32	6.17887	up	4.4164	5.06245	5.23149	0.228676	0.038942	0	3.30546e-26	5.00533	up	7.44205	6.81629	8.56584	0	0	0	1.3234e-29	7.12243	up	3.36655	1.85987	3.88252	0	0	0	1.08601e-22	3.96059	up	3.12413	2.396	2.42088	0.228676	0.038942	0	1.31406e-16	3.34732	up	2.8117	5.83043	3.92447	0
Fxa6Dg101396	0	0.10192	0.055037	1.05736	1.30707	1.47124	6.88298e-18	-3.8037	down	0.070551	0.051508	0.053523	1.95139	1.75165	1.88853	2.05249e-27	-4.45963	down	0.308674	0.102586	0.09564	2.24916	1.88654	1.80983	2.02032e-21	-3.30893	down	0.371612	0.354818	0.412435	1.05736	1.30707	1.47124	7.84471e-07	-1.47951	down	0.349553	0.361115	0.392921	1.95139	1.75165	1.88853	7.94257e-16	-2.10242	down	0.743807	0.915148	0.979842	2.24916
Fxa6Dg101388	0	0.176516	0.143975	1.71555	2.50823	3.36144	0.000183581	-2.52456	down	0.028301	0.092642	0.13523	2.95784	3.89399	3.53345	1.03132e-44	-4.90939	down	0.074156	0.153701	0.167141	3.44397	4.08266	3.55407	1.06768e-50	-4.47232	down	0.696794	0.878383	1.08243	1.71555	2.50823	3.36144	3.40254e-07	-1.33231	down	0.641538	0.414542	0.665489	2.95784	3.89399	3.53345	7.69673e-28	-2.41058	down	1.69796	1.12801	1.5555	3.44397
Fxa6Dg101262	0.376931	0.292393	0.437083	5.27892	3.72795	4.59051	4.74753e-33	-3.36173	down	0.1776	0.040871	0.511457	2.56548	2.47836	2.32197	6.69635e-05	-2.57174	down	0	0	0	1.173	0.736431	1.75594	8.69652e-15	-5.49093	down	0.655959	0.675136	0.555016	5.27892	3.72795	4.59051	6.71592e-26	-2.53912	down	0.269477	0	0.136773	2.56548	2.47836	2.32197	0.000378094	-1.74978	down	0	0.046301	0.187249	1.173
Fxa6Dg101067	125.974	105.023	123.339	396.012	424.279	377.251	1.37716e-194	-1.71711	down	29.8015	26.3548	30.9445	138.97	149.486	154.898	0	-2.32835	down	29.1994	29.9764	34.0804	85.1914	82.9303	88.7776	7.7969e-95	-1.39694	down	50.4789	52.0794	51.1554	396.012	424.279	377.251	0	-2.91839	down	29.5726	28.6147	23.5973	138.97	149.486	154.898	3.22287e-261	-2.41695	down	34.0353	31.2798	44.2916	85.1914
Fxa6Dg101057	29.9427	27.8779	29.1206	3.13754	5.42117	3.65945	9.27861e-80	2.8197	up	40.1177	46.393	42.2929	3.16886	4.31799	3.84819	2.54334e-177	3.49409	up	10.8039	10.1718	14.1526	3.71455	3.69264	2.96971	1.8706e-21	1.78948	up	17.6489	15.7139	14.4115	3.13754	5.42117	3.65945	7.86815e-27	1.90361	up	22.0115	21.643	19.9812	3.16886	4.31799	3.84819	1.63434e-67	2.43103	up	12.9403	12.6729	12.6695	3.71455
Fxa6Dg100811	0	0.008961	0	0.847239	0.658067	0.714099	1.49568e-22	-5.06766	down	0.004022	0.047619	0.002714	1.05791	1.34665	1.15877	5.34495e-30	-5.0261	down	0.01632	0.016823	0.014918	1.17261	1.06915	0.873169	4.75855e-28	-5.04492	down	0.008916	0.022231	0.005169	0.847239	0.658067	0.714099	1.49087e-23	-3.70829	down	0.045223	0.027216	0.041764	1.05791	1.34665	1.15877	8.4868e-35	-4.00048	down	0.013791	0.07688	0.029025	1.17261
Fxa6Dg100707	1.48712	1.79178	2.0233	3.61863	4.24979	4.38485	3.43221e-13	-1.15124	down	1.40674	1.81248	1.26576	4.81773	4.11355	4.19177	2.34747e-21	-1.5146	down	1.1013	0.820813	0.888847	3.30878	3.55824	3.105	6.50052e-24	-1.75001	down	1.23204	1.26059	1.45155	3.61863	4.24979	4.38485	3.19508e-23	-1.54364	down	1.23777	1.52365	1.45385	4.81773	4.11355	4.19177	3.61396e-27	-1.58953	down	1.32756	1.3288	1.71514	3.30878
Fxa6Dg100655	0.219673	0.20912	0.333327	3.82516	4.83203	4.58694	4.58059e-30	-3.75902	down	0.13535	0.326962	0.108976	2.46207	2.24419	2.6438	2.52473e-16	-3.35536	down	0.109675	0.089734	0	1.25465	1.37453	1.23115	6.80009e-11	-3.65597	down	1.0265	0.680949	0.888498	3.82516	4.83203	4.58694	1.90774e-16	-2.07032	down	0.310709	0.197568	0.262104	2.46207	2.24419	2.6438	5.03563e-16	-2.67148	down	0.115076	0.060166	0.290085	1.25465
Fxa6Dg100113	3.23235	2.8663	3.09501	1.15508	0.8267	1.14999	3.8507e-24	1.56768	up	2.21648	2.25569	2.38299	0.683645	1.05441	0.811818	7.69915e-16	1.42122	up	1.63293	2.17567	2.18208	0.68276	0.5507	0.607879	5.907e-19	1.7319	up	2.9547	2.56997	3.26266	1.15508	0.8267	1.14999	1.09311e-19	1.4676	up	2.44915	1.56035	2.33121	0.683645	1.05441	0.811818	7.30665e-10	1.25346	up	3.23723	3.89376	2.89167	0.68276
Fxa6Cg104580	5.30681	5.35575	4.17812	11.5783	9.83338	12.2355	2.07373e-18	-1.12972	down	2.73063	2.83847	2.97188	11.3492	10.9843	11.5248	2.68108e-61	-1.9588	down	1.07134	1.48971	1.45749	6.38659	7.3498	7.40417	8.19063e-43	-2.29627	down	4.80885	5.38351	5.22198	11.5783	9.83338	12.2355	1.07813e-19	-1.06975	down	5.04246	4.86925	4.58953	11.3492	10.9843	11.5248	3.44384e-29	-1.20002	down	2.64701	2.51816	2.50688	6.38659
Fxa6Cg104534	0.443181	0.748543	0.430904	4.44045	4.70431	4.77404	6.03842e-28	-2.90388	down	0.254095	0.160598	0.318898	2.7636	2.97135	2.95539	7.44925e-22	-3.30736	down	0.094918	0.065744	0.086281	1.48205	1.57148	1.48844	2.30143e-14	-3.63688	down	0.599538	0.686334	1.02649	4.44045	4.70431	4.77404	2.45155e-22	-2.32477	down	0.440873	0.494334	0.217456	2.7636	2.97135	2.95539	3.41212e-18	-2.53619	down	0.129713	0.108805	0.517976	1.48205
Fxa6Cg104505	12.9782	10.7853	10.3742	2.51892	4.96045	3.76204	8.90259e-14	1.58936	up	9.54366	11.1207	9.64052	3.67637	3.73957	3.4202	4.37878e-16	1.47707	up	6.69982	7.89234	7.14204	2.74563	3.01958	1.79239	1.73519e-11	1.54607	up	8.43164	9.97747	8.56213	2.51892	4.96045	3.76204	4.13143e-08	1.20533	up	6.43629	7.83995	8.12052	3.67637	3.73957	3.4202	3.82349e-07	1.00321	up	4.84446	5.59677	5.57453	2.74563
Fxa6Cg104483	3.57913	3.7376	3.64987	0.672829	1.98025	2.08134	0.000499556	1.16518	up	3.18222	3.1495	3.32865	1.25415	0.701708	1.46844	4.16615e-06	1.44546	up	3.90493	7.00382	6.05926	0.732513	1.29751	1.33441	2.93575e-15	2.30512	up	3.21105	4.94565	4.032	0.672829	1.98025	2.08134	0.000152313	1.19258	up	2.71452	3.49978	3.91251	1.25415	0.701708	1.46844	2.56938e-06	1.39682	up	6.6501	4.96052	7.22738	0.732513
Fxa6Cg104475	4.35335	3.4527	4.24494	1.01845	2.15976	2.11681	0.000103134	1.15268	up	4.0953	3.6086	3.71009	1.0812	1.19235	0.822684	3.81865e-10	1.81121	up	5.3886	6.12044	5.00951	1.43096	1.09732	1.78921	1.34154e-14	1.95068	up	3.8889	5.39565	4.6841	1.01845	2.15976	2.11681	3.26456e-06	1.27511	up	4.33725	4.50416	4.00934	1.0812	1.19235	0.822684	1.20494e-12	1.85776	up	5.59853	6.52203	5.52646	1.43096
Fxa6Cg104473	5.13328	4.65926	4.82271	1.73999	2.14267	1.65031	4.50855e-08	1.366	up	6.48452	6.69563	5.48789	1.02464	2.10733	2.56445	8.14489e-10	1.66152	up	6.662	6.6849	7.54044	2.72716	3.33263	2.92039	1.1954e-09	1.25348	up	4.81116	3.92514	5.65081	1.73999	2.14267	1.65031	5.96998e-07	1.26542	up	4.55178	5.40561	3.891	1.02464	2.10733	2.56445	4.86756e-05	1.15493	up	10.3521	8.373	9.76916	2.72716
Fxa6Cg104396	5.39632	5.87975	5.79957	2.54114	2.51044	2.19046	1.45732e-14	1.25374	up	7.92516	8.06831	6.48214	2.72248	2.79535	3.04909	3.23551e-20	1.38961	up	12.9297	11.8148	11.6649	2.76359	4.03885	3.75851	5.0973e-42	1.82429	up	5.98367	6.32396	6.52118	2.54114	2.51044	2.19046	1.78646e-18	1.36225	up	8.21134	7.86776	8.41487	2.72248	2.79535	3.04909	1.05946e-27	1.48156	up	10.0939	9.17914	9.56587	2.76359
Fxa6Cg104380	0.48979	0.546953	0.28398	4.06131	3.94937	4.59654	2.70757e-28	-3.03008	down	0.39135	0.265369	0.565019	6.48872	6.29066	7.29829	7.96135e-53	-3.89022	down	0.174118	0.09471	0.246529	3.89476	3.73035	4.28929	1.11211e-35	-4.22866	down	2.13911	1.62036	2.02077	4.06131	3.94937	4.59654	1.27709e-06	-1.0114	down	1.11815	1.54873	2.01534	6.48872	6.29066	7.29829	1.53738e-24	-1.9876	down	1.59866	2.05735	1.88765	3.89476
Fxa6Cg104354	1.03465	1.11424	1.04802	0.120746	0.385242	0.132299	1.50866e-07	2.11757	up	1.18565	1.39644	0.584141	0.263921	0.089343	0.178014	9.54388e-08	2.30922	up	0.678374	1.1348	1.42669	0.140217	0.201549	0.058346	3.0566e-10	2.76513	up	0.812566	1.12887	0.869644	0.120746	0.385242	0.132299	7.74074e-06	1.67232	up	0.893501	0.85324	0.958468	0.263921	0.089343	0.178014	2.33448e-07	1.8755	up	0.679185	1.49079	1.01868	0.140217
Fxa6Cg104353	0.534718	0.472319	0.520171	0.021542	0.041892	0.030184	4.78942e-22	3.59158	up	0.559433	0.510755	0.438526	0.087702	0.060819	0.06516	8.28791e-16	2.65222	up	0.766614	0.712593	0.603525	0.044859	0.067474	0.028434	4.4268e-28	3.69623	up	0.504401	0.717281	0.682467	0.021542	0.041892	0.030184	2.23753e-28	3.49887	up	0.635161	0.543622	0.583328	0.087702	0.060819	0.06516	1.11295e-20	2.66989	up	0.656524	0.717749	0.780916	0.044859
Fxa6Cg104328	1.58228	1.67006	2.87414	11.7065	11.4333	12.3627	6.42359e-47	-2.45145	down	1.63947	0.936677	1.91716	12.1404	15.2039	13.9169	8.82865e-75	-3.13247	down	0.185445	0.082623	0.169125	14.746	15.3076	12.7601	1.30124e-110	-6.28656	down	3.86322	3.86964	4.42164	11.7065	11.4333	12.3627	1.39597e-33	-1.4763	down	4.5277	4.16329	5.48139	12.1404	15.2039	13.9169	6.74887e-32	-1.50639	down	0.337998	0.41303	0.648983	14.746
Fxa6Cg104251	3.40109	2.77622	2.17981	1.00627	0.926287	1.54304	4.23108e-07	1.25896	up	3.30789	2.46325	2.86511	1.22962	0.89851	0.902548	7.86659e-11	1.48169	up	4.56969	4.54485	4.471	1.16051	1.30683	1.46772	5.38935e-25	1.82271	up	3.03773	2.97973	3.15744	1.00627	0.926287	1.54304	6.18687e-10	1.343	up	3.37587	3.25353	3.66235	1.22962	0.89851	0.902548	6.66622e-17	1.67274	up	6.17407	6.08613	5.43916	1.16051
Fxa6Cg103878	13.6948	14.0479	13.7864	6.63091	5.1479	4.93458	7.9854e-23	1.33361	up	15.9022	13.4701	12.411	6.1935	6.80584	3.65081	9.20401e-06	1.29048	up	16.3331	17.2657	15.0053	3.01383	6.63213	3.88393	3.80741e-08	1.82183	up	17.5358	9.59809	17.9447	6.63091	5.1479	4.93458	1.76784e-05	1.28211	up	13.7338	14.3316	14.2614	6.1935	6.80584	3.65081	6.96922e-15	1.29987	up	16.4541	16.0702	15.5489	3.01383
Fxa6Cg103809	7.81243	7.09464	7.59247	0	0.04176	0	1.996e-76	7.54049	up	6.48326	6.42576	5.71497	0.015778	0	0.019714	1.99245e-62	7.54496	up	4.62012	4.19086	3.62692	0.012586	0.071428	0	2.0695e-57	6.40513	up	4.25969	4.52004	3.53867	0	0.04176	0	5.75857e-75	5.89181	up	3.73403	4.3865	4.46067	0.015778	0	0.019714	5.76306e-74	6.09521	up	3.14348	3.61895	2.75452	0.012586
Fxa6Cg103739	3.23207	4.58211	3.51321	0.879045	0.788822	0.795096	4.66549e-11	2.10465	up	2.98509	3.47904	4.04403	0.854367	0.849488	1.2153	3.64994e-08	1.77114	up	3.202	2.40188	2.54436	1.06215	1.56033	0.992465	0.000685185	1.15264	up	6.28281	3.92822	4.22846	0.879045	0.788822	0.795096	3.93911e-15	2.25746	up	4.72506	5.18046	4.6143	0.854367	0.849488	1.2153	3.41498e-15	2.09893	up	6.11924	4.78653	3.16792	1.06215
Fxa6Cg103725	1.68636	2.91067	2.03693	14.461	13.8802	13.8723	1.31188e-25	-2.51273	down	2.87482	3.32532	4.1006	20.0697	23.1821	25.4313	7.62403e-43	-2.66486	down	4.55395	4.11317	3.5452	12.1241	13.044	14.2808	3.85987e-14	-1.60272	down	4.38124	5.5575	5.17793	14.461	13.8802	13.8723	4.11341e-12	-1.36358	down	2.6008	3.31538	2.36413	20.0697	23.1821	25.4313	1.79703e-50	-2.88635	down	4.62779	5.39874	7.55646	12.1241
Fxa6Cg103708	2.59716	2.6856	1.99447	0.70916	0.189269	0.488493	3.23726e-06	2.10731	up	2.55757	2.41526	2.86879	0.230246	0.36539	0.408658	3.09904e-36	2.88889	up	1.7857	1.99358	1.99492	0.685485	0.610376	0.897713	4.01176e-11	1.43203	up	1.80758	1.87036	1.78085	0.70916	0.189269	0.488493	1.67471e-10	1.77116	up	1.80023	1.03527	1.84341	0.230246	0.36539	0.408658	4.87084e-13	1.99271	up	1.85883	2.31528	1.51053	0.685485
Fxa6Cg103672	2.78599	2.44158	2.4444	0	0	0	3.85894e-21	5.28137	up	2.00284	2.79084	2.49312	0	0.170585	0.18288	2.85914e-15	3.73947	up	3.9861	4.07735	2.65748	0.170847	0	0.126074	1.24829e-22	4.67195	up	3.21369	1.94928	2.3548	0	0	0	1.6122e-23	4.01194	up	3.80464	3.38329	3.30105	0	0.170585	0.18288	2.7356e-25	3.71397	up	3.41131	4.08312	3.28014	0.170847
Fxa6Cg103663	16.6772	16.1837	15.337	7.38934	6.32238	7.77422	1.39572e-31	1.19701	up	19.5091	18.7913	20.5255	7.25744	7.27432	7.67935	3.19448e-57	1.41484	up	28.8528	32.0605	32.7996	10.7006	10.1167	10.0581	3.05428e-90	1.65838	up	20.4288	21.0237	21.2303	7.38934	6.32238	7.77422	1.38233e-63	1.56084	up	23.4125	25.9011	26.4193	7.25744	7.27432	7.67935	1.22442e-92	1.75679	up	30.3898	32.2477	28.468	10.7006
Fxa6Cg103612	6.43213	4.75403	6.29558	0.334043	1.06062	0.626321	4.17055e-19	2.90915	up	4.66496	5.78755	4.45303	1.1193	1.53378	0.931731	2.73981e-11	1.96712	up	5.08814	5.22296	5.36536	0.574258	1.21862	0.966214	6.22398e-16	2.44739	up	5.67387	5.34745	3.44069	0.334043	1.06062	0.626321	1.52774e-13	2.37175	up	4.85191	4.15487	4.8483	1.1193	1.53378	0.931731	2.98894e-10	1.74637	up	6.22083	4.59252	4.39055	0.574258
Fxa6Cg103585	5.94288	5.67521	6.00133	2.05636	1.59714	2.01598	1.35913e-12	1.61704	up	4.50707	5.0684	3.85605	1.16539	0.476314	1.23128	5.38608e-12	2.12962	up	5.55114	5.38847	5.38275	0.515484	0.84281	0.427815	2.71768e-25	3.06061	up	4.20981	4.67277	4.15561	2.05636	1.59714	2.01598	3.93124e-06	1.13202	up	3.43478	4.41842	2.72738	1.16539	0.476314	1.23128	1.78954e-07	1.63901	up	3.30785	4.92195	2.878	0.515484
Fxa6Cg103582	1.34313	1.48663	1.34577	0.083938	0.310714	0.192882	2.18476e-10	2.53607	up	1.94773	2.1079	1.38597	0.205275	0.180336	0.236475	7.81061e-15	2.88344	up	1.78816	2.10352	1.33296	0.448184	0.308756	0.3469	2.67781e-10	2.18373	up	0.948813	1.00864	1.78315	0.083938	0.310714	0.192882	8.33174e-08	2.01633	up	1.54264	2.10654	2.28636	0.205275	0.180336	0.236475	2.70466e-17	2.72135	up	1.14034	1.5381	1.07827	0.448184
Fxa6Cg103550	3.11678	2.74177	2.8726	0.858465	0.430166	0.879857	3.75199e-15	1.95748	up	1.74441	2.01869	1.99103	0.435437	0.636579	0.300588	1.57282e-11	1.98307	up	1.1483	1.77358	1.78409	0.284515	0.523085	0.376777	3.73877e-09	1.92589	up	2.20907	2.25772	2.00204	0.858465	0.430166	0.879857	3.46577e-08	1.44242	up	1.53599	1.37029	1.29214	0.435437	0.636579	0.300588	2.66155e-06	1.41618	up	1.59169	1.58471	1.38602	0.284515
Fxa6Cg103512	11.9033	15.0841	12.134	3.79383	2.08615	5.38804	4.44269e-06	1.68965	up	9.6908	9.78883	12.5035	4.23451	6.79412	2.44502	0.00639386	1.16344	up	15.0967	14.7382	14.831	4.64794	6.03285	2.83804	4.60914e-22	1.7506	up	15.7793	15.9549	18.2374	3.79383	2.08615	5.38804	1.21461e-08	1.83859	up	15.0476	17.4808	19.1658	4.23451	6.79412	2.44502	1.59168e-05	1.59421	up	19.6547	23.5938	23.8432	4.64794
Fxa6Cg103499	3.72541	3.19589	3.32187	1.10403	0.675894	1.12659	3.61077e-27	1.82467	up	2.43881	2.73118	2.75734	0.540269	0.683445	0.71069	1.93545e-32	2.01756	up	1.25572	1.56097	1.44526	0.402535	0.265948	0.443796	1.66792e-16	1.9648	up	3.34634	3.58379	3.84422	1.10403	0.675894	1.12659	4.69846e-30	1.85448	up	2.40283	2.72549	2.39739	0.540269	0.683445	0.71069	2.18757e-29	1.88883	up	1.12898	1.04376	0.745229	0.402535
Fxa6Cg103492	1.26198	1.10982	1.39911	2.78671	2.76666	3.85918	1.41962e-10	-1.24773	down	0.910035	1.25994	0.917835	2.3194	2.23217	2.1793	1.86077e-07	-1.08539	down	0.428443	0.280705	0.443965	1.00672	1.44483	1.32248	1.02193e-07	-1.5774	down	1.4259	1.51835	1.43888	2.78671	2.76666	3.85918	4.30098e-08	-1.01535	down	0.738986	0.840293	0.898941	2.3194	2.23217	2.1793	3.8144e-12	-1.37067	down	0.453928	0.403827	0.511688	1.00672
Fxa6Cg103491	0.350089	0.446155	0.481543	1.8718	2.29368	2.25887	2.36664e-25	-2.21068	down	0.323443	0.469477	0.457421	2.28185	2.35363	1.92427	1.71786e-27	-2.30925	down	0.314573	0.58306	0.594009	1.58694	1.7352	1.67802	6.97383e-12	-1.62511	down	0.441031	0.282767	0.463678	1.8718	2.29368	2.25887	2.44885e-25	-2.228	down	0.625367	0.533652	0.48218	2.28185	2.35363	1.92427	5.92205e-23	-1.89533	down	0.58934	0.48736	0.392672	1.58694
Fxa6Cg103478	1.67438	1.58091	1.71904	0.013333	0.110251	0.088683	5.39765e-26	3.95913	up	1.27573	1.83264	1.68163	0.039499	0.061546	0.022537	9.16187e-26	4.65517	up	1.87238	1.48877	1.35415	0	0	0.062638	2.14132e-07	4.01198	up	1.35838	1.35001	1.28752	0.013333	0.110251	0.088683	2.01927e-21	3.21105	up	1.40328	0.911259	1.73776	0.039499	0.061546	0.022537	1.08827e-23	3.73874	up	1.03434	0.969242	1.14684	0
Fxa6Cg103411	1.1805	1.50564	0.852183	0	0	0	1.17941e-16	4.81995	up	1.31512	2.04526	1.67876	0	0	0	1.47322e-19	5.73088	up	2.32076	2.05958	1.76333	0	0	0	4.09214e-21	6.26995	up	1.63637	1.98622	1.75103	0	0	0	4.05686e-27	4.24077	up	1.7432	1.59621	1.66695	0	0	0	8.15495e-26	4.38039	up	1.69123	2.7061	2.04287	0
Fxa6Cg103400	10.2188	13.7281	11.3055	3.45207	3.53872	3.14049	2.22611e-32	1.80698	up	14.3116	12.2312	12.0559	2.06157	2.76277	2.31312	1.64627e-58	2.41601	up	10.2081	8.81047	8.22606	2.44951	2.66489	1.40675	1.40865e-27	2.0762	up	9.9015	10.267	10.2949	3.45207	3.53872	3.14049	7.53805e-30	1.57361	up	10.1094	9.15478	8.6295	2.06157	2.76277	2.31312	1.17813e-33	1.90325	up	4.86172	5.10147	5.33331	2.44951
Fxa6Cg103377	1.60221	1.7137	2.03322	0.424388	0.270296	0.289256	5.20053e-19	2.34772	up	3.12727	2.09628	2.87506	0.326597	0.785421	0.555388	1.54514e-18	2.22226	up	7.49725	7.97005	7.26236	0.724519	0.799707	0.914301	5.18201e-111	3.24249	up	1.59358	1.87877	1.96521	0.424388	0.270296	0.289256	1.37317e-19	2.24331	up	2.41473	2.11611	2.72055	0.326597	0.785421	0.555388	9.24054e-17	1.96884	up	4.88018	4.99779	5.43328	0.724519
Fxa6Cg103372	23.0179	24.3963	21.2974	4.11977	3.45601	4.48745	6.4557e-105	2.5269	up	22.9086	20.8219	23.0525	3.06951	3.07867	2.80282	9.31496e-139	2.8947	up	20.4612	18.3884	18.3826	2.28052	2.70952	2.64724	8.27561e-122	2.94032	up	17.7778	15.3129	17.4822	4.11977	3.45601	4.48745	2.4518e-61	2.0556	up	13.5195	15.3638	14.9153	3.06951	3.07867	2.80282	1.86781e-70	2.24761	up	15.79	14.8245	15.2344	2.28052
Fxa6Cg103369	1.35631	1.56953	1.60384	0.491046	0.520761	0.73743	1.87238e-13	1.38356	up	3.36329	3.39522	2.99444	1.22851	1.25381	1.9305	1.12862e-14	1.14895	up	4.94447	5.24152	5.79673	1.83595	2.14961	1.61037	5.50591e-43	1.56169	up	1.53378	1.61208	1.96198	0.491046	0.520761	0.73743	1.12249e-16	1.50824	up	3.73722	3.77813	3.8409	1.22851	1.25381	1.9305	5.83408e-22	1.33745	up	4.17026	4.19036	4.45647	1.83595
Fxa6Cg103303	1.93424	0.979787	1.53125	0	0	0	9.36635e-18	4.94766	up	1.55971	1.49579	0.989934	0	0	0	8.22438e-16	5.27614	up	2.33223	1.9112	2.59465	0	0	0	5.96179e-21	6.25396	up	1.32924	0.845831	1.37447	0	0	0	1.48813e-16	3.45296	up	1.20073	1.78058	1.59694	0	0	0	2.63358e-21	4.05953	up	2.2271	1.7677	2.09915	0
Fxa6Cg103110	13.827	13.5849	14.1139	0.844156	0.674195	0.776111	1.17752e-120	4.11623	up	19.4255	20.1204	20.3669	3.10726	2.41121	2.6372	1.43732e-124	2.87066	up	36.9186	38.3316	37.89	8.06764	6.78281	7.63929	3.37735e-169	2.38704	up	8.97639	11.8262	9.42724	0.844156	0.674195	0.776111	1.12562e-76	3.52977	up	13.3319	13.1195	14.7825	3.10726	2.41121	2.6372	1.93749e-65	2.28779	up	16.6044	17.4685	16.5759	8.06764
Fxa6Cg102818	43.0859	43.4283	44.1288	163.743	173.786	193.545	1.6528e-208	-1.97973	down	25.2159	24.7624	24.9967	84.6761	85.6328	85.897	3.97795e-168	-1.7536	down	5.20586	3.29434	4.25643	36.8662	37.2655	37.9443	1.21834e-129	-3.05651	down	36.9906	43.0444	40.4254	163.743	173.786	193.545	6.72926e-211	-2.09229	down	24.6689	24.7423	20.7641	84.6761	85.6328	85.897	9.71863e-136	-1.84882	down	5.78139	5.39619	10.86	36.8662
Fxa6Cg102710	5.3184	4.77313	5.09335	0.60115	0.734283	0.863126	1.38365e-44	2.7497	up	4.72828	4.68642	4.66878	1.47107	1.13027	1.27001	3.11705e-25	1.8419	up	7.25532	6.55441	7.05076	0.566328	0.452887	0.687844	1.76073e-77	3.62135	up	3.0495	3.41961	3.45747	0.60115	0.734283	0.863126	7.86327e-22	2.05328	up	3.00464	3.15591	3.54207	1.47107	1.13027	1.27001	1.14254e-10	1.26131	up	4.35707	4.32942	5.13173	0.566328
Fxa6Cg102700	0.810651	1.6459	0.757958	2.57888	4.17243	3.09355	2.06434e-05	-1.45746	down	1.09127	0.711946	1.20666	2.6412	2.00941	2.26734	0.00119043	-1.11655	down	0.540062	0.289523	0.531056	1.32318	2.24395	1.87404	1.88948e-05	-1.78841	down	0.736681	1.81521	1.57376	2.57888	4.17243	3.09355	0.000897861	-1.05023	down	0.896218	0.607931	0.623447	2.6412	2.00941	2.26734	6.84159e-06	-1.45463	down	0.382039	0.829044	0.576109	1.32318
Fxa6Cg102108	17.3651	18.3153	16.5216	54.563	54.7274	57.2413	5.00071e-72	-1.62572	down	13.8165	14.3706	15.9558	36.6452	39.9422	35.455	2.7017e-35	-1.32121	down	4.9532	5.62113	5.09973	30.1962	27.2119	24.7768	1.08817e-59	-2.30387	down	23.3119	25.5201	24.1747	54.563	54.7274	57.2413	2.80456e-42	-1.14364	down	19.8384	18.5677	16.4925	36.6452	39.9422	35.455	1.49798e-21	-1.00885	down	4.87136	3.98644	6.19949	30.1962
Fxa6Cg101591	8.05554	8.27971	6.95402	0.363735	0.783024	0.736952	7.92752e-47	3.50019	up	21.8719	24.3796	23.5545	0.926115	0.560338	0.269661	4.84534e-37	4.91294	up	5.99676	5.21407	4.55712	0.845576	0.531358	0.496103	1.97621e-29	3.0169	up	1.68243	2.71784	1.59856	0.363735	0.783024	0.736952	4.84665e-05	1.38584	up	5.02656	6.881	5.49569	0.926115	0.560338	0.269661	1.01056e-28	2.96682	up	1.7702	1.25749	1.52089	0.845576
Fxa6Cg101566	3.5328	5.30541	4.00295	0	0	0.176435	1.42911e-06	3.18474	up	5.12354	2.65413	3.87935	0	0.091774	0	3.40123e-21	5.24963	up	3.51627	3.44109	2.26183	0.068083	0.064021	0.392165	3.969e-15	3.76872	up	3.1595	4.54689	4.42158	0	0	0.176435	2.29856e-05	1.90295	up	4.46204	4.07629	6.33182	0	0.091774	0	2.14749e-32	4.58136	up	1.60363	1.47392	1.72242	0.068083
Fxa6Cg101562	1.08096	0.867775	1.47008	2.89996	2.44881	3.00155	3.30269e-07	-1.20116	down	0.700566	0.996998	0.789074	2.35502	2.14653	2.20319	2.80471e-08	-1.37277	down	0.435686	0.25842	0.279233	1.47589	1.15051	1.9398	1.37768e-09	-2.06309	down	0.959216	0.642128	1.07877	2.89996	2.44881	3.00155	2.75476e-10	-1.47018	down	0.727878	1.01478	0.602334	2.35502	2.14653	2.20319	1.00207e-08	-1.39798	down	0.306194	0.307264	0.395268	1.47589
Fxa6Cg101514	14.1404	14.1429	13.1205	3.70223	3.51258	3.2521	5.94497e-70	2.00388	up	12.1156	12.5912	12.9757	2.38569	3.08744	2.6386	1.67934e-71	2.21017	up	13.6194	14.102	13.9536	2.19647	2.1542	2.33366	3.5344e-110	2.68369	up	12.6265	12.5728	11.8436	3.70223	3.51258	3.2521	2.08299e-56	1.82054	up	10.355	9.35644	8.36961	2.38569	3.08744	2.6386	6.50687e-36	1.74997	up	12.7537	12.8353	12.7988	2.19647
Fxa6Cg101489	7.02681	7.28297	6.68659	2.58992	2.37074	2.89135	3.48936e-23	1.44	up	8.1961	7.03441	7.0618	2.92003	2.1643	2.54677	1.89704e-24	1.54635	up	7.76479	8.54648	7.31364	1.96874	2.16082	2.29612	3.05305e-40	1.91834	up	6.44375	7.15313	7.20295	2.58992	2.37074	2.89135	3.12677e-22	1.39831	up	7.87597	7.75027	7.75338	2.92003	2.1643	2.54677	4.5017e-29	1.58107	up	6.72067	7.39322	8.29587	1.96874
Fxa6Cg101475	2.3735	1.64989	2.0493	4.77486	4.58305	4.23198	4.7817e-18	-1.11369	down	1.29276	1.10478	1.23427	2.96768	3.03758	2.82055	7.40792e-20	-1.25161	down	0.318547	0.211194	0.368236	2.50001	2.58533	2.80277	4.49789e-54	-3.01481	down	1.56714	1.33406	1.6376	4.77486	4.58305	4.23198	2.02301e-35	-1.51337	down	0.96431	0.728796	0.833159	2.96768	3.03758	2.82055	2.53696e-32	-1.74714	down	0.708549	0.830325	0.699715	2.50001
Fxa6Cg101468	11.5133	12.3636	8.3809	1.01755	1.7089	0.192104	1.37908e-05	2.57472	up	3.31772	2.4316	2.48082	0.595776	0.144695	0.108604	3.67509e-11	2.92585	up	1.87159	2.44605	4.43654	0.587343	0.16998	0.313315	2.42561e-10	2.8218	up	8.97905	6.75513	6.51876	1.01755	1.7089	0.192104	0.000475318	1.59556	up	20.3401	18.6348	19.2991	0.595776	0.144695	0.108604	9.49011e-31	4.45594	up	6.00986	5.09827	4.83834	0.587343
Fxa6Cg101390	17.126	19.8792	17.3068	9.68098	6.25519	4.9372	2.4237e-09	1.36502	up	19.7845	17.5787	20.0705	6.00388	3.76511	4.74972	8.67139e-20	1.94892	up	19.76	19.3842	23.586	3.61855	4.15637	6.02903	3.59943e-24	2.21092	up	22.5696	21.6992	24.5559	9.68098	6.25519	4.9372	1.5167e-15	1.64069	up	19.0211	22.5073	17.3942	6.00388	3.76511	4.74972	6.50477e-20	1.90711	up	19.7826	16.1232	17.549	3.61855
Fxa6Cg101123	36.5872	32.4948	34.8147	121.325	137.972	122.305	5.63543e-182	-1.83583	down	10.6719	9.27874	8.09167	72.4305	74.1631	76.9458	0	-2.96854	down	10.1806	11.0024	10.4957	53.6852	62.2695	63.8203	8.00321e-199	-2.43718	down	25.1645	25.5844	26.7209	121.325	137.972	122.305	4.38076e-281	-2.25348	down	19.6657	19.0847	15.699	72.4305	74.1631	76.9458	6.62856e-158	-2.01579	down	17.1835	16.2853	20.2529	53.6852
Fxa6Cg101113	1.16576	1.2791	0.771408	13.5749	10.652	10.6497	1.96434e-62	-3.29238	down	0.864643	0.656876	0.869888	8.87579	8.0181	6.36818	1.40776e-43	-3.16119	down	0.775003	0.507884	0.298649	9.21102	9.1511	8.73557	4.62666e-63	-3.97142	down	4.12645	5.07382	4.92435	13.5749	10.652	10.6497	2.28224e-16	-1.22807	down	2.44304	3.7774	3.73491	8.87579	8.0181	6.36818	1.15643e-09	-1.16545	down	4.02361	4.48003	3.47481	9.21102
Fxa6Cg101079	0.023368	0	0	0.760756	0.695844	0.912074	6.24476e-16	-4.43193	down	0	0	0	0.8196	1.15512	1.14327	5.20248e-19	-5.66563	down	0.047856	0	0	1.49619	0.798145	1.28463	1.26931e-19	-5.14643	down	0.136493	0.321778	0.169253	0.760756	0.695844	0.912074	4.29488e-05	-1.47993	down	0.235449	0.220473	0.15936	0.8196	1.15512	1.14327	1.78611e-09	-1.97225	down	0.179984	0	0.098821	1.49619
Fxa6Cg101008	2.6059	2.08596	2.95138	19.1761	14.669	17.8851	7.81939e-51	-2.66116	down	3.43497	2.59617	2.47796	12.4947	14.1291	15.2443	4.18227e-36	-2.24512	down	1.33165	1.08468	1.4703	9.08182	9.7852	6.98304	1.10493e-27	-2.61017	down	7.7622	6.93224	6.91666	19.1761	14.669	17.8851	4.82007e-16	-1.18388	down	6.96021	6.2743	6.45653	12.4947	14.1291	15.2443	6.42519e-13	-1.05281	down	3.24337	2.3113	2.74669	9.08182
Fxa6Cg101000	8.51328	9.18934	9.62833	37.1436	35.6484	34.4276	2.97993e-139	-1.92641	down	4.98331	6.43231	5.21793	27.3906	26.7811	27.2674	1.30425e-129	-2.2646	down	5.44843	4.52288	5.38295	21.6848	22.7085	20.9217	1.69032e-94	-2.02049	down	15.0419	13.6121	15.1495	37.1436	35.6484	34.4276	2.27228e-69	-1.24783	down	9.01638	9.89257	10.8949	27.3906	26.7811	27.2674	1.19225e-68	-1.43435	down	6.25123	6.61574	6.83736	21.6848
Fxa6Cg100990	0.057194	0.041077	0.083994	2.30853	2.35796	2.56841	1.26723e-62	-4.92132	down	0.016965	0.063683	0.050854	1.97947	2.13465	2.31265	4.95762e-55	-5.2362	down	0.064945	0.023362	0.046579	1.2649	1.45203	1.43806	1.42682e-39	-4.55154	down	1.0608	1.20903	0.900351	2.30853	2.35796	2.56841	8.6658e-12	-1.11184	down	0.803014	0.834351	1.03219	1.97947	2.13465	2.31265	3.08905e-13	-1.22121	down	0.645666	0.662606	0.748618	1.2649
Fxa6Cg100987	0.070111	0.05843	0.100793	2.85881	2.83047	2.77758	1.39408e-75	-4.88689	down	0.049313	0.084577	0.02735	2.9021	2.06111	2.33048	3.04592e-60	-5.13221	down	0.064735	0.037175	0.045003	1.90401	1.93551	2.078	3.50925e-57	-4.97112	down	1.19388	1.28459	1.19223	2.85881	2.83047	2.77758	3.25943e-16	-1.13953	down	1.21062	1.07574	1.08884	2.9021	2.06111	2.33048	8.4095e-11	-1.06885	down	0.917995	0.842107	0.822994	1.90401
Fxa6Cg100984	0.036417	0.024662	0.006714	2.56359	2.27632	2.46264	2.03359e-54	-5.79353	down	0.012499	0.01917	0.034991	1.97928	1.86357	2.11701	1.21235e-45	-5.69153	down	0.025552	0.006306	0.007294	1.45164	1.52937	1.53201	5.4662e-37	-5.84608	down	0.898029	1.14603	1.05777	2.56359	2.27632	2.46264	2.74561e-12	-1.15394	down	0.859002	0.928436	0.762224	1.97928	1.86357	2.11701	2.25153e-11	-1.16876	down	0.616175	0.781085	0.467617	1.45164
Fxa6Cg100955	8.4105	8.38483	7.82512	1.61669	1.04121	2.02258	1.77349e-28	2.37141	up	8.71576	9.32055	8.61794	1.95935	1.46992	1.07371	6.77235e-34	2.52189	up	11.6039	13.4155	10.3529	2.26161	2.11967	2.69891	1.22939e-41	2.35369	up	5.45997	5.79545	5.23616	1.61669	1.04121	2.02258	1.61558e-13	1.71353	up	6.31907	7.30531	6.94943	1.95935	1.46992	1.07371	8.55023e-22	2.06071	up	6.71915	7.15205	8.11127	2.26161
Fxa6Cg100900	0.145195	0.239476	0.111294	8.72612	10.4879	8.55236	1.62163e-79	-5.35691	down	0.395807	0.303864	0.273534	8.76875	7.99172	8.85027	5.64913e-81	-4.54086	down	0	0	0	7.74504	7.07264	8.73528	2.87607e-42	-8.132	down	2.11397	2.507	2.97037	8.72612	10.4879	8.55236	8.5908e-29	-1.76667	down	3.34408	3.06543	3.23386	8.76875	7.99172	8.85027	2.07013e-23	-1.36866	down	1.907	1.48674	1.74842	7.74504
Fxa6Cg100820	0.245671	0.385047	0.952855	6.03439	6.11742	7.55907	3.10056e-25	-3.30744	down	0.282613	0.469898	0.503061	6.4033	7.09499	6.58977	5.1847e-33	-3.72218	down	0	0.370901	0.20792	4.21009	6.34051	3.80689	1.98768e-06	-3.40623	down	2.75378	3.25934	2.65763	6.03439	6.11742	7.55907	9.83154e-07	-1.07195	down	1.98067	1.32323	1.30699	6.4033	7.09499	6.58977	4.02658e-17	-1.96136	down	0.522354	0.710057	0.812717	4.21009
Fxa6Cg100785	0.585038	0.3015	0.330521	3.12487	1.94849	3.37028	3.65082e-16	-2.54287	down	1.58769	1.35436	1.69042	3.29819	3.41499	3.49657	1.65769e-07	-1.09482	down	0.150451	0.460201	0.167047	1.08976	1.94352	2.21275	9.28474e-10	-2.48435	down	0.890918	1.11317	0.917641	3.12487	1.94849	3.37028	1.82234e-07	-1.35159	down	1.40003	0.610421	1.34285	3.29819	3.41499	3.49657	2.99989e-09	-1.46996	down	0.137766	0.157524	0.291299	1.08976
Fxa6Cg100774	0.579068	0.660957	0.669129	19.8278	18.4131	19.9246	1.18668e-227	-4.79696	down	0.46487	0.42274	0.341075	8.86887	8.49544	7.71927	1.26282e-102	-4.224	down	0.043097	0.178842	0	3.51104	3.29618	3.51356	1.72821e-05	-3.45627	down	2.76482	2.95082	3.10646	19.8278	18.4131	19.9246	2.31671e-155	-2.6447	down	2.05927	1.58914	1.44379	8.86887	8.49544	7.71927	6.54818e-52	-2.22794	down	0.570421	0.392389	0.845801	3.51104
Fxa6Cg100737	1.26907	2.03681	1.34051	0.08037	0.177807	0.100046	2.60128e-14	3.23161	up	3.57074	3.15246	3.81715	0.020438	0.101091	0.182668	1.14288e-34	4.66742	up	6.96374	8.39016	7.11147	0.021972	0	0	2.53569e-44	7.48586	up	1.66125	2.06928	2.69313	0.08037	0.177807	0.100046	1.00414e-21	3.25357	up	3.0791	2.93481	3.1837	0.020438	0.101091	0.182668	7.022e-35	4.00887	up	4.40317	4.27756	4.87417	0.021972
Fxa6Cg100697	0.043352	0	0.263368	11.8948	13.6457	14.8895	2.02202e-51	-6.05635	down	0.206386	0	0	25.0033	21.1379	21.9619	5.17235e-61	-7.25105	down	0	0	0.08179	11.695	9.49854	9.60458	1.93118e-37	-6.74895	down	1.21644	0.708306	0.818663	11.8948	13.6457	14.8895	1.33849e-51	-3.49115	down	0.690827	0.742336	0.705722	25.0033	21.1379	21.9619	1.79608e-101	-4.62853	down	0.630117	0.23105	0.953223	11.695
Fxa6Cg100695	0	0	0	5.88026	5.32247	6.66384	6.28222e-30	-6.02686	down	0.112279	0	0	3.68266	3.38194	4.1688	1.15445e-20	-5.15285	down	0	0	0	2.49329	4.82189	2.7798	1.09399e-18	-6.01425	down	2.55463	1.22955	2.23286	5.88026	5.32247	6.66384	2.25154e-07	-1.36575	down	2.35587	1.52484	0.900728	3.68266	3.38194	4.1688	0.000723819	-1.07029	down	1.19509	1.37906	1.19181	2.49329
Fxa6Cg100657	28.6141	25.4525	26.5083	138.447	138.655	143.325	0	-2.34212	down	23.6804	24.3042	26.4303	67.87	69.4705	71.5012	5.00777e-160	-1.47118	down	10.748	10.9042	11.0097	55.0293	51.7308	56.0627	2.0351e-257	-2.25183	down	48.5472	45.7938	48.9841	138.447	138.655	143.325	8.32102e-264	-1.51345	down	33.0426	33.4166	33.6893	67.87	69.4705	71.5012	1.47588e-94	-1.05202	down	15.9845	15.7038	20.4589	55.0293
Fxa6Cg100594	3.96092	3.84532	4.35264	15.8383	15.0991	14.719	7.44204e-81	-1.85961	down	1.67	2.27837	2.66912	10.3101	11.435	10.9486	6.86618e-62	-2.26823	down	0.273004	0.313675	0.31784	3.36631	3.64386	3.47219	1.36771e-45	-3.35348	down	7.74395	5.7292	6.1535	15.8383	15.0991	14.719	2.34767e-27	-1.16269	down	3.76455	3.02958	2.5592	10.3101	11.435	10.9486	5.41492e-44	-1.75921	down	0.491791	0.367249	0.606878	3.36631
Fxa6Cg100566	16.8693	21.0206	17.666	0	0	0	1.57942e-71	8.30844	up	13.2707	12.8101	15.2496	0.058601	0	0	1.51876e-61	7.77334	up	9.67782	10.1658	6.91324	0	0	0	9.54392e-41	8.02953	up	10.9903	10.4581	10.2857	0	0	0	7.27249e-85	6.50957	up	5.86513	8.82972	6.16907	0.058601	0	0	3.27052e-61	5.81385	up	5.26173	3.64994	4.11244	0
Fxa6Cg100530	0.563001	0.709209	0.220232	1.73633	2.22369	2.50781	5.02403e-11	-1.94997	down	0.400323	0.430871	0.54292	2.40406	1.99478	2.80417	1.48672e-21	-2.30019	down	0.457336	0.575882	0.360585	2.44313	2.02788	2.08454	5.64474e-18	-2.10334	down	1.18395	0.63873	1.01434	1.73633	2.22369	2.50781	1.26126e-05	-1.05962	down	1.0036	0.782457	0.701437	2.40406	1.99478	2.80417	2.73765e-11	-1.43008	down	0.95	0.758725	1.25731	2.44313
Fxa6Cg100405	1.58919	1.98679	1.91578	4.42517	5.50796	6.68729	3.84229e-11	-1.5051	down	1.27863	1.03817	1.7914	7.28448	5.5371	8.00701	1.29797e-22	-2.26381	down	0.967475	0.196848	0.744984	4.52305	5.02253	5.56705	4.60748e-19	-2.81213	down	3.20767	1.89708	2.13238	4.42517	5.50796	6.68729	4.95155e-06	-1.0679	down	1.84188	2.23863	2.77474	7.28448	5.5371	8.00701	7.68776e-14	-1.51511	down	1.59878	1.34984	2.06383	4.52305
Fxa6Cg100328	0	0.106224	0	4.31204	3.65596	2.81571	8.76276e-22	-4.8733	down	0.077923	0	0	4.80552	4.68699	4.02923	1.42002e-24	-5.70981	down	0.190005	0.113319	0.14031	1.65547	2.30443	2.15078	5.60647e-11	-3.24922	down	1.0214	0.898825	0.544606	4.31204	3.65596	2.81571	1.69981e-08	-1.77478	down	0.670093	0.889439	0.737676	4.80552	4.68699	4.02923	1.21435e-15	-2.25824	down	0.567839	0.19374	0.225796	1.65547
Fxa6Cg100290	28.9749	24.4003	24.4868	6.01666	5.03133	5.64705	8.27578e-120	2.24518	up	22.3276	22.7591	23.5191	3.59623	3.54023	2.76046	1.47498e-162	2.78989	up	13.2228	14.1886	13.2949	2.934	3.24518	2.64618	9.33004e-83	2.24555	up	14.5468	13.6418	14.9624	6.01666	5.03133	5.64705	3.3608e-41	1.38346	up	13.3516	12.5581	13.5435	3.59623	3.54023	2.76046	5.5811e-61	1.96067	up	13.1137	13.2971	11.913	2.934
Fxa6Cg100196	24.9972	21.7748	22.1829	1.0478	1.97555	1.68074	3.68276e-126	3.83115	up	23.128	21.1117	20.9547	1.86206	0.849182	1.95936	1.78841e-32	3.63773	up	18.5023	16.1897	18.8594	1.9001	1.83077	1.6742	1.00555e-101	3.32854	up	12.4623	12.1851	13.4419	1.0478	1.97555	1.68074	8.6318e-59	2.89045	up	11.1458	9.07953	10.506	1.86206	0.849182	1.95936	1.04281e-35	2.56298	up	9.59018	10.7334	8.36214	1.9001
Fxa6Cg100169	6.83961	7.49608	7.32348	0.725904	0.969496	0.874814	2.13415e-75	3.05317	up	8.28368	8.5182	7.75559	0.991804	0.96529	1.16304	2.26053e-85	2.95282	up	7.2678	6.2813	5.52467	0.701362	0.977664	0.896645	8.7052e-59	2.8928	up	4.33562	4.02017	5.22592	0.725904	0.969496	0.874814	5.96781e-34	2.30202	up	4.25229	4.12668	4.11583	0.991804	0.96529	1.16304	1.23134e-28	1.92485	up	2.59678	3.16615	3.52764	0.701362
Fxa6Cg100164	19.8614	19.6571	20.6622	0	0	0	6.05972e-86	8.86827	up	19.4675	19.9101	19.6187	0.195354	0.153629	0.262084	7.49147e-169	6.40562	up	9.76238	9.55568	8.74489	0	0	0	1.03492e-48	8.55826	up	8.91501	10.5554	7.66707	0	0	0	1.07979e-91	6.71777	up	5.32521	5.65725	5.89389	0.195354	0.153629	0.262084	6.33433e-73	4.36487	up	3.8258	4.2516	3.18509	0
Fxa6Cg100090	3.04982	3.52987	3.10458	0.424212	0.431048	0.391434	2.95596e-45	2.89417	up	4.36494	4.59176	4.68543	0.512155	1.01019	0.871503	9.72015e-42	2.48314	up	6.22401	5.97489	5.00434	1.39787	1.26686	1.07917	1.09924e-50	2.23058	up	2.23998	1.92852	2.20119	0.424212	0.431048	0.391434	1.12028e-23	2.19698	up	2.96222	2.4564	3.06331	0.512155	1.01019	0.871503	1.11768e-16	1.72955	up	3.96555	3.51348	2.82691	1.39787
Fxa6Cg100066	5.72683	5.81049	5.9349	0.982388	0.627691	0.718424	3.09826e-32	2.81923	up	5.2196	4.74015	3.79592	0.346271	0.581457	0.80825	2.44778e-23	2.87101	up	4.45814	4.70486	3.2117	0.342244	0.621736	0.213239	1.41531e-23	3.21604	up	2.33348	3.41493	2.81801	0.982388	0.627691	0.718424	4.60466e-09	1.66742	up	2.938	3.19938	2.78938	0.346271	0.581457	0.80825	6.61133e-13	2.09209	up	2.29631	2.70077	2.80725	0.342244
Fxa6Cg100058	23.0462	19.1431	20.062	0.811429	1.17595	0.558498	5.47555e-57	4.34549	up	24.1515	23.2323	27.4989	2.62241	0.920759	1.35923	4.63069e-56	3.81245	up	22.8846	22.8491	20.7059	0.957335	0.966357	1.14855	2.82395e-63	4.35366	up	10.412	9.00106	10.9121	0.811429	1.17595	0.558498	2.899e-26	3.05245	up	10.9123	11.1359	9.82721	2.62241	0.920759	1.35923	6.74214e-18	2.40246	up	6.55691	7.73273	7.1203	0.957335
Fxa6Cg100047	15.3374	15.9272	16.2406	1.09423	1.12904	1.26646	4.15227e-93	3.718	up	16.772	14.7541	14.2543	1.99771	1.14062	0.795569	1.03878e-22	3.35749	up	20.8343	21.0867	19.1354	1.82198	1.59554	1.54985	1.59405e-117	3.6314	up	7.15933	6.70011	8.51153	1.09423	1.12904	1.26646	3.80499e-32	2.52301	up	8.05485	7.0467	7.34114	1.99771	1.14062	0.795569	2.84133e-23	2.33695	up	11.7102	13.5876	11.2975	1.82198
Fxa6Cg100036	4.99712	4.73099	4.34615	0.520578	0.752582	0.356457	3.13586e-48	3.04818	up	2.87407	3.05466	3.06365	0.272344	0.335243	0.476441	6.86716e-36	2.97151	up	0.875162	1.2807	1.98297	0.40321	0.109995	0.111136	3.05056e-10	2.60018	up	1.98602	2.18472	2.13768	0.520578	0.752582	0.356457	5.85098e-13	1.79594	up	1.35684	1.5809	1.64633	0.272344	0.335243	0.476441	3.31979e-12	1.87911	up	1.00023	0.794302	0.746712	0.40321
Fxa6Cg100035	7.05834	7.86009	6.93045	2.05716	2.34021	2.00348	2.47959e-38	1.78507	up	5.93276	5.6698	6.55915	2.18294	1.79634	2.39235	1.17581e-24	1.50998	up	13.3208	13.368	13.3249	2.99665	2.39115	2.99955	3.73022e-96	2.30762	up	4.67393	4.32986	4.18916	2.05716	2.34021	2.00348	2.64384e-11	1.04082	up	4.5587	4.24658	5.38088	2.18294	1.79634	2.39235	3.21467e-12	1.12216	up	9.49588	9.43029	8.17818	2.99665
Fxa6Cg100034	36.9032	40.4497	34.7205	4.10541	3.75668	4.91802	1.90145e-108	3.12893	up	46.3315	48.566	49.4942	3.98752	4.10119	3.68574	2.50842e-174	3.59337	up	43.7825	40.4434	41.3598	6.31191	6.579	5.872	1.41651e-120	2.78013	up	18.6105	19.8408	20.4287	4.10541	3.75668	4.91802	2.99834e-42	2.15552	up	20.4497	24.8642	19.3937	3.98752	4.10119	3.68574	1.15443e-49	2.37343	up	20.6269	18.6667	17.1381	6.31191
Fxa6Cg100024	21.3785	18.3203	20.4383	1.14192	2.90536	1.38472	3.59025e-28	3.26978	up	16.4115	14.6299	18.7596	1.57871	2.69779	1.03884	6.68211e-22	3.05646	up	23.056	30.2131	30.0121	5.05408	1.77321	2.72637	3.29662e-30	3.0985	up	12.1728	12.2293	11.9349	1.14192	2.90536	1.38472	6.93382e-14	2.31671	up	11.9206	13.8291	12.6262	1.57871	2.69779	1.03884	7.25019e-16	2.46157	up	14.7944	14.4863	13.0145	5.05408
Fxa6Cg100002	2.46873	3.54071	3.52343	1.41279	0.573361	0.677732	3.98936e-08	1.75577	up	5.44125	4.74996	6.77515	0.387183	0.386807	0.620401	2.4427e-35	3.45013	up	6.65033	6.15803	7.16093	0.385503	0.269544	0.406139	1.7582e-49	4.14025	up	2.01283	2.81654	1.91181	1.41279	0.573361	0.677732	0.000423097	1.15933	up	3.09495	1.96313	2.3682	0.387183	0.386807	0.620401	4.74901e-11	2.06598	up	1.9217	3.45998	3.23497	0.385503
Fxa6Bg104625	7.84077	7.20373	6.7473	43.8743	47.4234	43.6669	6.28023e-188	-2.57975	down	8.22093	9.07582	9.08021	42.7057	45.6906	48.2623	1.59493e-180	-2.35008	down	7.58382	7.81352	8.36364	19.8295	24.1463	22.0036	1.54352e-39	-1.40551	down	7.62789	8.25037	8.31544	43.8743	47.4234	43.6669	3.11629e-181	-2.42045	down	8.79562	6.7862	7.81485	42.7057	45.6906	48.2623	3.57369e-164	-2.51121	down	4.01625	4.27132	5.22997	19.8295
Fxa6Bg104595	0.194606	0.321983	0.662039	3.14406	3.08549	3.60193	2.69604e-18	-2.78675	down	0.690329	0.680423	0.474528	5.1976	5.09362	6.39449	9.3829e-36	-3.04778	down	0.377843	0.292151	0.437399	6.55191	6.4767	5.44328	4.44019e-49	-3.85435	down	1.19696	1.49005	0.978343	3.14406	3.08549	3.60193	2.41094e-07	-1.2633	down	1.67518	2.98197	1.72959	5.1976	5.09362	6.39449	1.90918e-09	-1.29744	down	0.162987	0.542519	0.505093	6.55191
Fxa6Bg104542	5.56082	4.37433	4.73444	1.34386	2.21603	2.05365	1.10913e-07	1.36147	up	3.78202	6.59033	4.06878	1.4386	1.48907	2.52138	3.24125e-06	1.36349	up	9.10181	10.0199	10.6566	2.93234	3.46771	1.74086	4.73519e-19	1.88482	up	0.087726	0	0	1.34386	2.21603	2.05365	7.79112e-15	-3.18628	down	0	0.047968	0	1.4386	1.48907	2.52138	2.55289e-16	-3.53973	down	0	0.105726	0.146471	2.93234
Fxa6Bg104284	1.11083	0.912209	1.08559	0.037401	0	0.013412	6.56777e-35	5.04822	up	1.24889	0.879909	1.02354	0	0	0	1.04772e-29	6.70943	up	0.654417	0.684615	0.493916	0	0	0	3.6119e-21	6.27835	up	0.957288	0.9596	0.802912	0.037401	0	0.013412	1.39452e-35	4.2264	up	0.566455	0.569041	0.905633	0	0	0	2.81474e-31	4.73977	up	0.508384	0.465528	0.507103	0
Fxa6Bg104134	18.9645	17.2534	20.3108	4.64478	5.61473	5.42605	7.63484e-123	1.87767	up	40.7602	42.5799	41.7251	8.23328	8.36288	8.00674	0	2.35781	up	61.7504	64.1277	62.6457	12.0803	11.3853	11.3812	0	2.49341	up	25.1507	22.9546	23.5453	4.64478	5.61473	5.42605	7.36521e-206	2.2079	up	47.0541	45.9925	46.7276	8.23328	8.36288	8.00674	0	2.50231	up	72.2688	72.3639	71.5041	12.0803
Fxa6Bg103621	0.190558	0.156455	0	4.17466	3.11544	3.14691	3.77799e-26	-4.28623	down	0.552944	0.413848	0.3786	3.69036	5.64445	4.90407	1.55793e-27	-3.23762	down	0	0.203626	0.362252	2.5045	2.82646	2.89133	0.000477766	-2.69762	down	1.0084	0.720151	0.801869	4.17466	3.11544	3.14691	4.05029e-11	-1.76816	down	0.803258	0.814693	0.882633	3.69036	5.64445	4.90407	1.07061e-20	-2.29528	down	0.526533	0.253166	0.627319	2.5045
Fxa6Bg103601	0.162754	0.23539	0.194824	0.849524	0.543441	0.458613	6.1194e-05	-1.46035	down	0.091675	0.070075	0.103355	0.89585	0.618514	0.546874	7.41301e-12	-2.65417	down	0.174646	0.098792	0.185214	0.457857	0.437972	0.455444	0.000473673	-1.39028	down	0.130654	0.081846	0.138552	0.849524	0.543441	0.458613	7.70622e-08	-1.87638	down	0.286432	0.143384	0.221956	0.89585	0.618514	0.546874	1.1848e-05	-1.42775	down	0.080446	0.070956	0.147205	0.457857
Fxa6Bg103535	0.433088	0.274506	0.219241	0.757677	0.624919	0.787795	0.000224536	-1.11661	down	0.235461	0.18543	0.254776	0.616981	0.565465	0.353434	0.0017841	-1.09092	down	0.202908	0.121507	0.12982	0.46859	0.554004	0.714133	2.43463e-07	-1.7832	down	0.331074	0.221756	0.337884	0.757677	0.624919	0.787795	5.45913e-05	-1.1191	down	0.268643	0.19317	0.168174	0.616981	0.565465	0.353434	0.00079221	-1.10755	down	0.226606	0.25622	0.343383	0.46859
Fxa6Bg103364	0.913576	0.84751	0.826745	3.99307	3.08228	4.31124	2.97063e-21	-2.02759	down	0.725249	0.543899	1.11703	8.28013	8.25512	8.70483	2.12765e-74	-3.33141	down	0.689469	0.555267	0.472466	2.66383	2.44778	3.03319	5.26569e-18	-2.13699	down	1.16123	1.24306	0.683881	3.99307	3.08228	4.31124	1.22817e-14	-1.71144	down	3.30217	2.54854	2.6308	8.28013	8.25512	8.70483	2.81054e-30	-1.52946	down	1.36534	0.714585	0.957212	2.66383
Fxa6Bg102984	0.050562	0.077203	0.073934	2.728	3.70206	2.78413	2.75516e-41	-4.8124	down	0.076053	0.023885	0.007222	3.59455	3.46643	3.25738	1.7586e-43	-5.7227	down	0	0.043133	0.062239	2.82569	3.07021	3.50114	1.48808e-41	-5.69504	down	0.143868	0.053909	0.086319	2.728	3.70206	2.78413	3.92013e-43	-4.10555	down	0.129413	0.097183	0.14341	3.59455	3.46643	3.25738	6.31084e-53	-4.18911	down	0.033233	0	0.189682	2.82569
Fxa6Bg102921	3.68703	3.64519	4.89949	19.1203	17.2892	18.5038	8.5733e-49	-2.09883	down	2.37382	3.03279	2.87372	12.4702	11.4967	9.78534	3.01888e-29	-1.97912	down	2.15062	1.35998	1.03368	10.8286	7.45366	6.81489	1.16281e-20	-2.35459	down	4.8232	4.53423	4.67475	19.1203	17.2892	18.5038	8.59857e-48	-1.88024	down	3.19074	4.11426	2.57903	12.4702	11.4967	9.78534	1.93242e-21	-1.69035	down	1.85466	0.883112	1.70786	10.8286
Fxa6Bg102891	3.48374	4.79846	3.87596	1.20087	0.642486	0.778128	3.77044e-15	2.13289	up	4.00045	5.094	4.88178	0.95463	1.04127	0.864147	1.2316e-20	2.22486	up	1.7353	3.05305	2.92524	0.692946	0.68413	0.949891	8.7141e-08	1.71372	up	2.2112	3.61351	3.07481	1.20087	0.642486	0.778128	5.16848e-08	1.56021	up	2.23046	3.12676	2.99057	0.95463	1.04127	0.864147	1.42595e-07	1.39956	up	3.44801	2.72738	2.02392	0.692946
Fxa6Bg102873	0.105156	0.094414	0.180333	4.80675	4.87568	4.57846	4.03338e-71	-4.87223	down	0	0.146127	0.049991	8.591	6.75937	7.4901	3.85115e-11	-4.60951	down	0	0	0.019831	6.23491	6.09782	7.27752	4.57898e-53	-8.02915	down	0.076278	0.050519	0	4.80675	4.87568	4.57846	2.38049e-75	-5.45396	down	0.133313	0	0.049664	8.591	6.75937	7.4901	1.57949e-07	-2.50694	down	0	0	0.061439	6.23491
Fxa6Bg102872	6.41595	6.44155	5.06029	2.04366	1.4256	2.79679	8.18071e-06	1.45964	up	6.11438	5.76097	4.76346	2.47367	2.64928	2.20515	0.000293106	1.13091	up	4.35482	3.50934	3.57328	2.22755	1.60037	1.58401	0.0035028	1.08015	up	4.07556	6.07135	5.18396	2.04366	1.4256	2.79679	0.00052987	1.12882	up	5.30037	7.37109	4.03807	2.47367	2.64928	2.20515	0.000841739	1.04166	up	3.31459	4.80396	4.14515	2.22755
Fxa6Bg102871	0.418759	0.602302	0.594091	1.75121	1.21118	1.73652	3.7952e-07	-1.42387	down	0.401592	0.09901	0.323097	2.36112	1.35746	2.06442	1.53638e-14	-2.62713	down	0.204471	0.153876	0.047265	2.03419	1.89444	1.97352	1.46993e-27	-3.62367	down	0.408309	0.3519	0.13527	1.75121	1.21118	1.73652	6.68544e-11	-1.98844	down	0.438958	0.636877	0.418347	2.36112	1.35746	2.06442	2.9165e-11	-1.76017	down	0.092018	0.021208	0.098203	2.03419
Fxa6Bg102699	1.72744	1.94899	1.71172	5.3075	5.24513	4.53431	1.49329e-16	-1.4197	down	1.29976	1.40389	1.24191	4.63139	4.45732	4.82329	4.01916e-23	-1.77219	down	1.08429	0.836519	1.30931	5.13415	3.93836	4.67701	1.02519e-21	-1.98557	down	2.02902	2.18524	1.43498	5.3075	5.24513	4.53431	4.02068e-13	-1.32195	down	1.66935	1.76808	1.57399	4.63139	4.45732	4.82329	1.6636e-17	-1.41451	down	1.7683	2.74397	2.21423	5.13415
Fxa6Bg102672	18.9301	12.307	14.4327	49.9635	54.1485	55.5703	1.88981e-44	-1.75286	down	10.1317	10.3058	10.3106	27.7063	29.9311	26.5375	1.70373e-28	-1.42368	down	3.87486	2.82138	3.07991	19.7427	19.4262	22.3896	1.77153e-46	-2.55823	down	18.5352	19.1404	16.226	49.9635	54.1485	55.5703	2.00724e-48	-1.50934	down	10.5773	8.21384	8.85532	27.7063	29.9311	26.5375	3.24233e-30	-1.55911	down	6.75211	5.88215	7.07155	19.7427
Fxa6Bg102471	2.19483	1.42088	2.24107	9.19856	6.45144	7.48294	3.74326e-30	-1.90769	down	1.93573	1.97936	2.25119	8.78652	8.3635	7.94931	3.64295e-55	-1.99192	down	1.58008	1.21782	2.26675	7.36089	8.01463	7.59832	2.80692e-34	-2.08759	down	2.35419	3.00604	2.02377	9.19856	6.45144	7.48294	4.13916e-23	-1.55479	down	2.6891	2.83665	2.29919	8.78652	8.3635	7.94931	5.51553e-41	-1.64345	down	2.78813	2.8737	3.15277	7.36089
Fxa6Bg102314	0.226259	0.071168	0.357486	2.50992	1.68348	2.25885	5.32745e-17	-2.96051	down	0.289491	0.245278	0.075515	2.65057	2.37726	2.74119	1.80286e-25	-3.42	down	0.074135	0.450927	0.550745	1.98669	1.825	2.23606	1.67563e-09	-2.26054	down	0.932249	0.89309	0.86653	2.50992	1.68348	2.25885	1.5922e-05	-1.10936	down	0.750263	1.08434	1.12379	2.65057	2.37726	2.74119	2.25455e-08	-1.29938	down	0.320023	0.571399	0.450329	1.98669
Fxa6Bg102255	0.453751	0.169165	0.194137	3.81192	3.97785	3.05118	6.58081e-15	-3.20972	down	0.332563	0.518058	0.219552	3.40441	2.77542	3.29788	1.00292e-11	-2.82557	down	0.173506	0	0.177026	2.45806	1.92715	2.3896	2.02328e-11	-3.65734	down	0.398583	0.721954	0.978165	3.81192	3.97785	3.05118	1.25606e-08	-1.89128	down	0.37384	0.342671	0.427583	3.40441	2.77542	3.29788	2.27922e-12	-2.45873	down	0.286197	0.171757	0.322818	2.45806
Fxa6Bg102253	0.293701	0.567904	0.833304	2.30474	2.40157	3.15208	6.40346e-14	-2.06845	down	0.356398	0.791859	0.455941	2.51814	2.70852	2.92174	2.00661e-19	-2.2572	down	0.649212	0.852348	0.670113	2.63859	3.37629	3.38694	7.70244e-22	-2.00877	down	0.79808	0.827224	0.622734	2.30474	2.40157	3.15208	7.47471e-14	-1.64311	down	0.550992	0.813689	0.826938	2.51814	2.70852	2.92174	1.00071e-17	-1.78709	down	1.2843	0.832004	2.1717	2.63859
Fxa6Bg102115	0.660233	0.720968	0.426161	1.75517	1.31188	1.42296	3.17187e-08	-1.23106	down	0.472289	0.309938	0.301765	1.42156	1.54018	1.73971	8.43277e-21	-2.05096	down	0.049842	0.039601	0.075302	1.58189	1.18046	1.41052	3.07463e-41	-4.30981	down	0.684073	0.739197	0.637192	1.75517	1.31188	1.42296	1.20015e-07	-1.03135	down	0.645298	0.439259	0.647172	1.42156	1.54018	1.73971	3.74656e-12	-1.36778	down	0.427016	0.530906	0.307856	1.58189
Fxa6Bg101924	0.747949	1.37739	1.2097	15.5947	15.7304	13.6535	1.17959e-83	-3.61262	down	0.965151	1.05689	1.49166	16.1341	16.3822	16.9942	2.28087e-103	-3.74311	down	0.321806	0.685562	0.402142	8.4201	6.47986	7.24123	1.08071e-46	-3.76312	down	6.25935	5.81669	8.14235	15.5947	15.7304	13.6535	8.62177e-15	-1.08777	down	1.80795	2.24019	1.99986	16.1341	16.3822	16.9942	5.93688e-92	-2.93771	down	0.887245	1.01079	1.01764	8.4201
Fxa6Bg101471	13.9011	13.1808	16.1306	4.50781	5.94242	4.79984	1.05985e-14	1.50138	up	16.6887	13.7872	14.4351	5.71507	4.72608	4.99751	2.11686e-16	1.52984	up	16.9514	17.3798	17.0798	6.60919	6.43098	8.24165	2.68532e-15	1.31796	up	12.6222	11.7421	12.1723	4.50781	5.94242	4.79984	4.33784e-10	1.22429	up	16.0251	17.8462	13.6379	5.71507	4.72608	4.99751	9.49563e-18	1.55869	up	16.6903	17.5432	17.5945	6.60919
Fxa6Bg101222	0.180448	0.36169	0.296818	1.92066	1.76212	2.06326	6.07001e-15	-2.51017	down	0.20048	0.266128	0.082172	2.38105	1.7662	1.84749	5.01931e-19	-3.20516	down	0.409249	0.727321	0.404875	2.10474	1.51513	1.76455	1.28283e-07	-1.66354	down	0.268798	0.154095	0.417503	1.92066	1.76212	2.06326	3.09472e-14	-2.2945	down	0.289771	0.380833	0.234675	2.38105	1.7662	1.84749	3.58602e-16	-2.37424	down	0.700311	0.386325	0.6016	2.10474
Fxa6Bg101101	4.6128	3.4903	3.90606	0.339379	0.165117	0.251149	3.69387e-25	3.63248	up	2.97544	2.80602	3.17082	0.565416	0.370199	0.852446	3.69768e-11	2.21499	up	2.1218	2.49964	1.86225	0.61106	0.295157	0.439496	1.29997e-08	2.17218	up	2.42821	2.54019	2.67965	0.339379	0.165117	0.251149	2.58509e-15	2.6632	up	1.92794	1.79302	1.88315	0.565416	0.370199	0.852446	6.37704e-05	1.39412	up	1.42021	1.46925	1.15469	0.61106
Fxa6Bg101043	6.73584	6.40479	4.81085	12.7519	11.4461	12.952	1.73011e-14	-1.00104	down	3.32693	3.27622	3.90269	6.60117	8.97704	7.78339	2.49497e-13	-1.12639	down	1.27644	1.15429	1.76299	4.59889	5.375	5.322	8.92597e-19	-1.77364	down	3.85947	5.32057	3.75109	12.7519	11.4461	12.952	4.83593e-27	-1.45141	down	2.26722	2.54975	1.97611	6.60117	8.97704	7.78339	2.03273e-26	-1.7131	down	1.11331	1.10055	2.15389	4.59889
Fxa6Bg100977	0.326995	0.295467	0.269076	2.82509	2.73689	3.8366	2.38201e-23	-3.10397	down	0.621826	0.479634	0.368089	2.55	2.27812	3.13896	3.54562e-14	-2.28664	down	0.139461	0.182624	0.303214	3.31604	2.99138	3.00593	2.2641e-27	-3.58324	down	0.537966	0.590415	0.23654	2.82509	2.73689	3.8366	1.20977e-16	-2.37805	down	0.270341	0.337511	0.585309	2.55	2.27812	3.13896	2.82767e-16	-2.38809	down	0.117577	0.048184	0.225584	3.31604
Fxa6Bg100794	1.46358	1.65984	2.38772	6.06687	5.19555	5.30963	3.04514e-13	-1.50281	down	2.89486	2.00191	2.5966	7.57937	6.39829	6.4013	5.73492e-15	-1.40487	down	0.21731	0.463221	0.545192	6.88644	5.33649	6.36822	7.47943e-47	-3.68531	down	1.81334	1.87962	1.66579	6.06687	5.19555	5.30963	4.85506e-16	-1.50886	down	1.1936	2.14362	1.32992	7.57937	6.39829	6.4013	5.17421e-24	-2.01497	down	0.035115	0.38254	0.649615	6.88644
Fxa6Bg100737	1.19641	1.02445	1.2166	7.09107	8.27592	8.59552	5.19285e-37	-2.66957	down	0.568328	1.31734	0.882113	5.45727	5.39464	4.68279	5.40902e-19	-2.37335	down	0.409014	0.231187	0.250146	3.75545	3.8977	3.25734	4.31494e-24	-3.38591	down	1.62761	2.02766	3.51094	7.09107	8.27592	8.59552	4.45616e-13	-1.58759	down	1.87783	1.19696	1.30767	5.45727	5.39464	4.68279	3.11977e-14	-1.70075	down	1.33954	1.25699	1.62658	3.75545
Fxa6Bg100735	7.72201	8.39999	8.78828	46.8506	44.2836	47.2149	1.08458e-111	-2.41772	down	6.13814	5.90686	6.62793	58.7565	63.2628	59.3012	5.98798e-205	-3.24713	down	2.39896	3.16315	2.82647	32.9697	28.4526	31.8947	3.57587e-109	-3.37134	down	16.7276	16.3439	20.1107	46.8506	44.2836	47.2149	1.48016e-40	-1.32452	down	19.2101	18.0252	20.2025	58.7565	63.2628	59.3012	2.67789e-80	-1.63829	down	10.0804	7.49004	12.9966	32.9697
Fxa6Bg100599	0.531622	0.698021	0.559709	1.9619	1.86201	1.92113	4.13355e-17	-1.6006	down	0.728378	0.827399	0.745681	3.01532	2.66533	2.9387	2.83616e-32	-1.86254	down	0.552394	0.522706	0.44327	2.74444	2.15787	2.75412	8.02877e-34	-2.24043	down	0.588957	0.586362	0.595206	1.9619	1.86201	1.92113	2.04471e-18	-1.58283	down	0.77607	0.723448	0.801208	3.01532	2.66533	2.9387	1.63753e-33	-1.84169	down	0.428967	0.409521	0.480391	2.74444
Fxa6Bg100539	32.174	31.7727	36.9176	3.26128	6.32701	4.3937	2.48218e-42	2.79767	up	50.9938	40.0648	43.3825	7.75363	7.53669	6.99368	2.32369e-55	2.56786	up	57.0062	62.4629	64.0098	7.26807	9.38341	9.7038	3.11646e-85	2.83085	up	22.7266	22.3363	22.5438	3.26128	6.32701	4.3937	1.36844e-22	2.13283	up	29.2963	31.5654	28.2115	7.75363	7.53669	6.99368	4.33651e-30	1.92537	up	35.5508	28.6112	32.3345	7.26807
Fxa6Bg100533	0.543843	0.499229	0.35148	3.76886	4.5694	3.82094	5.49503e-31	-2.93065	down	0.487278	0.364966	0.370197	2.52406	3.7497	3.38462	1.47987e-23	-2.82589	down	0.111749	0.136773	0.142937	2.72289	2.11817	1.86193	2.5683e-23	-3.7064	down	1.66283	1.38764	2.28486	3.76886	4.5694	3.82094	4.14869e-07	-1.0818	down	0.774094	0.962788	0.781005	2.52406	3.7497	3.38462	3.6085e-14	-1.78567	down	0.249916	0.328578	0.28686	2.72289
Fxa6Bg100465	0.259016	0.237258	0.473181	0.928369	1.0772	0.982738	2.67288e-05	-1.46916	down	0.253896	0.242223	0.08505	0.837135	0.802049	1.25697	8.8497e-08	-2.12115	down	0.340116	0.199164	0.279003	0.555976	0.809356	0.996961	0.000368315	-1.37956	down	0.549292	0.168473	0.459113	0.928369	1.0772	0.982738	0.00167651	-1.08105	down	0.331213	0.320565	0.404961	0.837135	0.802049	1.25697	8.07683e-05	-1.25748	down	0.307117	0.380024	0.28644	0.555976
Fxa6Bg100432	0.856136	0.872003	1.14431	3.49511	3.49893	3.14406	3.43247e-16	-1.72235	down	0.691037	0.718104	0.915722	1.99344	2.30449	2.57053	1.53979e-09	-1.50211	down	0.137729	0.312137	0.169084	1.15012	1.84768	1.5893	3.57162e-13	-2.66339	down	0.542509	0.382836	0.437557	3.49511	3.49893	3.14406	8.50007e-30	-2.60718	down	0.454727	0.541528	0.342294	1.99344	2.30449	2.57053	4.00883e-17	-2.14382	down	0.22692	0.378553	0.311201	1.15012
Fxa6Bg100072	1.20005	0.526987	1.46785	6.43134	6.18619	6.01208	3.37521e-27	-2.42823	down	1.32821	1.71905	0.914627	6.90708	7.47581	8.08041	5.30227e-41	-2.44768	down	1.47661	1.82181	1.41963	8.3957	9.00083	8.13668	1.103e-53	-2.34957	down	1.68929	1.90403	2.33966	6.43134	6.18619	6.01208	9.61624e-22	-1.55419	down	1.75068	1.60015	1.30861	6.90708	7.47581	8.08041	1.54673e-44	-2.18785	down	2.35172	1.888	2.93909	8.3957
Fxa6Bg100069	0	0.026468	0.249566	2.87741	2.51009	2.67079	0.00475762	-1.98815	down	0.217362	0.15656	0.26798	2.70224	2.91981	3.13459	4.6011e-37	-3.57042	down	0.27683	0.116524	0.111751	3.28361	3.4169	3.63634	3.40847e-46	-4.16515	down	0.079615	0	0	2.87741	2.51009	2.67079	0.000839217	-1.47653	down	0.244487	0.186859	0.191004	2.70224	2.91981	3.13459	2.3587e-40	-3.42251	down	0.017167	0.029065	0.306096	3.28361
Fxa6Bg100063	3.43703	3.19354	3.80186	6.7915	7.93433	8.10972	3.04714e-12	-1.07667	down	2.2102	2.40914	2.11454	5.06009	6.20057	6.07194	4.66948e-14	-1.32517	down	1.42539	0.841732	0.699311	2.59863	4.64688	3.42342	1.12826e-09	-1.73881	down	3.19592	3.47515	3.83202	6.7915	7.93433	8.10972	7.52454e-12	-1.05001	down	2.14172	2.02763	1.89599	5.06009	6.20057	6.07194	5.79931e-17	-1.44913	down	1.48391	1.42207	2.21095	2.59863
Fxa6Ag104947	11.8096	12.2887	12.0112	5.10818	5.35525	6.15074	1.67933e-13	1.14474	up	11.9179	11.3542	10.7779	4.1789	5.88752	5.44409	1.26352e-11	1.13441	up	11.5653	13.4247	13.3506	5.77456	6.13817	6.72297	5.07785e-13	1.09056	up	12.8954	11.2243	10.2665	5.10818	5.35525	6.15074	2.0519e-10	1.04828	up	10.8257	10.9123	12.9561	4.1789	5.88752	5.44409	2.02989e-11	1.12474	up	15.2153	14.1846	13.399	5.77456
Fxa6Ag104920	0.296657	0.679856	0.427223	3.71846	3.08578	3.61248	8.7857e-20	-2.68492	down	0.392974	0.352309	0.470887	2.93068	3.57622	4.33576	3.17404e-24	-2.99876	down	0.062572	0	0	1.92603	1.877	1.7357	9.04915e-20	-5.29518	down	1.04552	0.506246	1.06465	3.71846	3.08578	3.61248	1.95084e-11	-1.7444	down	0.541382	0.441439	0.441549	2.93068	3.57622	4.33576	2.69492e-23	-2.62348	down	0.439545	0.481937	0.394305	1.92603
Fxa6Ag104904	0.973431	1.83119	1.9197	0.370707	0.047884	0.163727	1.43572e-10	2.69933	up	1.28964	1.23762	0.843506	0.105	0.077374	0.301883	8.98779e-09	2.51217	up	1.1318	1.13115	1.42405	0.08618	0.365834	0.219138	1.90334e-08	2.29382	up	1.47545	0.76166	1.50753	0.370707	0.047884	0.163727	1.38454e-07	2.02149	up	2.09157	2.11132	1.40707	0.105	0.077374	0.301883	5.4502e-18	2.90454	up	1.61275	1.15328	1.74159	0.08618
Fxa6Ag104902	2.57177	3.9784	3.15011	1.31548	1.6945	1.17472	1.03858e-07	1.21134	up	2.65777	2.733	2.2038	1.0102	1.0884	0.472149	1.87166e-08	1.52009	up	3.17687	3.14219	2.89123	1.06836	0.631828	0.542493	4.98023e-17	2.03528	up	3.61361	3.33726	3.57333	1.31548	1.6945	1.17472	4.40068e-11	1.28789	up	2.66844	3.0939	2.45838	1.0102	1.0884	0.472149	7.50849e-10	1.54249	up	3.56462	3.05123	2.26287	1.06836
Fxa6Ag104879	4.14458	5.21636	4.84354	16.3409	18.5045	17.2478	5.68457e-55	-1.82021	down	4.32012	3.74788	5.28873	16.1149	15.9618	19.4518	5.05632e-51	-1.91554	down	1.62207	1.09738	0.871413	10.3587	9.4329	11.3503	4.83673e-64	-3.03018	down	5.1143	5.97152	6.71492	16.3409	18.5045	17.2478	2.4477e-39	-1.48712	down	5.64695	3.66199	4.41684	16.1149	15.9618	19.4518	2.59808e-43	-1.85813	down	0.854065	0.54717	1.08316	10.3587
Fxa6Ag104753	3.88998	2.97809	3.39302	1.03038	0.869564	1.01214	3.71551e-25	1.81956	up	2.65393	3.52225	3.35327	1.13697	1.17602	1.14212	7.29605e-17	1.45758	up	3.71292	3.65731	3.80086	1.15491	1.02979	1.1263	3.28691e-30	1.79407	up	3.4072	2.87165	2.48612	1.03038	0.869564	1.01214	8.12736e-17	1.54692	up	3.14016	2.64335	3.20906	1.13697	1.17602	1.14212	1.25385e-15	1.33804	up	4.43581	4.3643	3.50353	1.15491
Fxa6Ag104750	2.71509	2.11584	2.5083	0.629023	0.583287	0.857463	2.79642e-06	1.69197	up	1.98836	2.33228	2.91662	0.608858	0.4509	0.161398	3.31522e-08	2.31121	up	2.25307	2.06002	2.39997	0.582369	0.397552	0.197525	1.92563e-08	2.35847	up	1.76374	2.22109	1.70232	0.629023	0.583287	0.857463	0.000911959	1.18782	up	1.94327	2.0155	2.28448	0.608858	0.4509	0.161398	8.85651e-07	1.84185	up	2.17323	2.66869	2.22788	0.582369
Fxa6Ag104704	1.30038	1.6094	1.22656	0.008636	0.077978	0.026801	3.09991e-42	4.71715	up	1.29114	1.37997	1.32476	0.080179	0.118917	0.025554	2.92073e-39	3.93307	up	0.972588	0.720891	0.736387	0.008758	0	0.068393	3.59134e-05	3.28155	up	1.49061	1.27674	1.47157	0.008636	0.077978	0.026801	5.20437e-49	4.34038	up	1.15293	1.00427	1.17508	0.080179	0.118917	0.025554	4.25359e-33	3.4	up	1.01399	1.04989	0.838353	0.008758
Fxa6Ag104687	13.9228	10.8813	14.6793	3.8997	3.71335	4.6648	5.53394e-24	1.68867	up	14.8912	13.2464	10.4093	4.83195	4.17036	4.09615	8.13532e-20	1.55024	up	28.4724	27.7268	24.2214	4.6791	5.41206	5.07028	5.87203e-88	2.44431	up	11.6166	14.8923	14.3503	3.8997	3.71335	4.6648	1.38101e-26	1.69927	up	15.1735	15.4586	14.9479	4.83195	4.17036	4.09615	4.13716e-36	1.75648	up	31.5383	31.2918	29.17	4.6791
Fxa6Ag104667	29.6468	33.8709	33.2259	0	0.167912	0.19482	9.37043e-96	7.18737	up	33.3651	40.3172	34.5609	0.203391	0.138367	0.133302	2.27113e-102	7.18578	up	27.7404	28.6236	26.2246	0.074759	0	0.185206	1.46186e-73	7.5837	up	32.9995	34.8515	37.4018	0	0.167912	0.19482	8.30881e-132	6.7072	up	34.5061	34.4832	36.8899	0.203391	0.138367	0.133302	2.09887e-132	6.62589	up	31.1418	28.7885	29.1501	0.074759
Fxa6Ag104647	25.4402	25.2666	26.848	90.2141	83.6232	89.2214	4.38833e-231	-1.72091	down	20.8613	21.6311	20.4548	59.2099	62.7745	64.3224	2.91009e-166	-1.54729	down	11.2284	8.80832	10.0006	36.3657	34.7692	36.9572	1.15122e-100	-1.78449	down	30.5032	31.9628	32.3819	90.2141	83.6232	89.2214	2.03976e-180	-1.43215	down	18.2367	18.3389	17.0273	59.2099	62.7745	64.3224	6.01495e-187	-1.78311	down	14.6404	14.0816	17.8064	36.3657
Fxa6Ag104534	0.687487	0.859795	0.648873	0.11598	0	0.101266	3.30272e-09	2.80244	up	1.22439	1.07247	1.00623	0.111441	0.304003	0.111099	1.18516e-10	2.44672	up	1.3864	1.34505	1.34925	0.307469	0.300759	0.429571	4.3717e-11	1.96994	up	0.88822	1.37435	0.949136	0.11598	0	0.101266	0.000189468	1.70795	up	1.06549	1.21344	1.23583	0.111441	0.304003	0.111099	5.1052e-12	2.28885	up	2.49175	2.88966	2.20139	0.307469
Fxa6Ag104520	1.50023	1.61193	1.7974	0.561757	0.392413	0.224024	3.36242e-14	1.99051	up	3.86468	3.41509	3.39203	0.604842	0.528465	0.46466	2.11962e-53	2.70351	up	5.91456	4.94966	5.19305	0.867877	0.484265	0.665124	1.2909e-71	3.02734	up	1.77022	1.65732	1.51956	0.561757	0.392413	0.224024	3.09177e-14	1.89495	up	3.72158	2.79382	3.8082	0.604842	0.528465	0.46466	2.7045e-44	2.56712	up	5.50764	5.47721	4.9945	0.867877
Fxa6Ag104337	3.83392	3.64336	3.77559	9.85613	9.67236	9.56259	1.60358e-25	-1.31897	down	2.80132	2.39986	2.50761	5.25251	5.63051	5.46846	7.78553e-11	-1.05637	down	0.996453	0.918712	0.776507	2.20569	1.85626	2.07538	4.56199e-05	-1.08716	down	4.00741	4.43503	4.30543	9.85613	9.67236	9.56259	7.48484e-20	-1.13189	down	2.48245	2.95825	2.40952	5.25251	5.63051	5.46846	2.35822e-10	-1.0184	down	0.901793	0.96696	0.824774	2.20569
Fxa6Ag103945	0.269703	0.252926	0.160446	0.613461	0.648306	0.576395	0.000149897	-1.29496	down	0.206958	0.204669	0.159415	0.504944	0.852656	0.637687	1.18784e-06	-1.69775	down	0.320932	0.052393	0.149346	0.407451	0.587443	0.505381	0.00333581	-1.34995	down	0.22805	0.083202	0.051147	0.613461	0.648306	0.576395	1.26209e-06	-1.78091	down	0.361976	0.235567	0.2866	0.504944	0.852656	0.637687	0.00119702	-1.01721	down	0.156826	0.127022	0.074652	0.407451
Fxa6Ag103817	3.85592	2.60818	3.90519	0	0	0	3.65664e-15	4.63576	up	4.12742	4.22653	6.33953	0	0	0	9.06966e-18	5.52353	up	2.78133	2.83345	2.38335	0	0	0	5.45513e-12	5.01504	up	4.43459	4.59553	4.10787	0	0	0	1.21031e-20	3.79193	up	4.66249	6.2806	3.32918	0	0	0	2.73999e-21	4.06549	up	3.40727	3.80711	2.76886	0
Fxa6Ag103789	13.7498	13.7715	12.4856	1.49054	1.83628	2.6613	7.83754e-63	2.73147	up	12.1862	12.2331	12.341	2.47545	1.93187	1.80991	2.92232e-66	2.5479	up	11.4909	10.9696	10.9704	1.43083	1.51481	2.53376	6.07597e-53	2.64349	up	8.76343	8.85429	7.91328	1.49054	1.83628	2.6613	2.69076e-29	2.02545	up	7.11179	7.39783	7.69466	2.47545	1.93187	1.80991	2.33102e-26	1.77377	up	7.09375	6.92904	7.7539	1.43083
Fxa6Ag103689	7.12345	10.067	8.03003	2.25947	1.56572	2.9591	2.40662e-20	1.88773	up	14.5033	16.1759	16.8345	4.12725	4.2956	4.31388	1.046e-55	1.89813	up	97.1354	103.753	93.179	19.436	18.6916	17.7407	0	2.45045	up	6.24355	5.28842	7.57098	2.25947	1.56572	2.9591	1.02789e-11	1.43498	up	13.1411	14.9536	14.9445	4.12725	4.2956	4.31388	9.00215e-46	1.72471	up	63.2295	65.2158	60.3781	19.436
Fxa6Ag103620	8.34701	8.18059	7.51601	0.341357	0.203986	0.321533	4.06867e-124	4.68883	up	6.71866	7.13594	7.30679	0.4319	0.13991	0.290319	3.00845e-39	4.37035	up	4.34177	4.27457	3.74181	0.829227	0.18156	0.26067	4.01908e-07	2.88216	up	5.38105	5.40589	4.31199	0.341357	0.203986	0.321533	9.78789e-76	3.85284	up	3.04194	4.02907	3.87574	0.4319	0.13991	0.290319	1.87275e-46	3.38079	up	2.49001	2.59447	2.91138	0.829227
Fxa6Ag103503	15.0066	16.7106	14.7257	0.116005	0.033718	0.095319	1.6015e-256	7.34344	up	19.8597	19.4215	17.9956	0.04334	0.05556	0.032076	7.54732e-220	8.38784	up	11.3994	11.2465	11.9542	0.06161	0.09178	0.093425	6.59178e-226	7.00645	up	9.19173	8.92376	8.65329	0.116005	0.033718	0.095319	2.14768e-222	6.32345	up	10.9867	12.8346	12.0339	0.04334	0.05556	0.032076	1.6313e-219	7.32359	up	7.6579	7.46116	6.94656	0.06161
Fxa6Ag103382	2.35949	2.57584	2.71987	13.5776	13.6303	13.4051	1.20292e-114	-2.35196	down	1.40024	1.38944	1.17707	13.5516	12.9975	13.6908	3.35174e-171	-3.30152	down	0.980469	1.08307	0.723338	4.71608	4.48895	4.55437	4.21734e-37	-2.21385	down	5.72893	6.40991	6.32864	13.5776	13.6303	13.4051	8.94642e-36	-1.092	down	6.00058	5.37228	5.61118	13.5516	12.9975	13.6908	2.62908e-43	-1.22613	down	1.71478	1.65586	2.30321	4.71608
Fxa6Ag103293	10.9207	9.32626	10.3935	0.160795	0.215987	0.20428	3.18672e-102	5.4591	up	10.6348	10.3773	12.6045	0.519112	0.194482	0.432321	6.6417e-109	4.76468	up	9.94961	9.0544	9.71571	0.135221	0.158237	0.177199	5.21e-94	5.7132	up	5.95867	6.63722	6.0247	0.160795	0.215987	0.20428	7.09705e-75	4.47725	up	5.93489	6.24761	6.79217	0.519112	0.194482	0.432321	1.88802e-65	3.76918	up	5.25003	5.82969	4.7091	0.135221
Fxa6Ag103292	29.0142	29.5736	31.0593	0.66475	0.444968	1.08231	2.33073e-51	4.9465	up	39.4751	34.7164	35.1975	1.55639	0.528858	0	7.87103e-07	3.61991	up	36.4287	39.5471	38.2681	0	0.440304	0	3.42146e-47	6.81665	up	20.5901	17.5165	16.3525	0.66475	0.444968	1.08231	9.70811e-35	3.81017	up	24.5166	19.1992	20.2656	1.55639	0.528858	0	0.00039462	1.73113	up	15.688	17.3605	16.5059	0
Fxa6Ag103208	4.6774	5.61502	5.95171	1.64488	1.87278	1.41061	1.19297e-13	1.68705	up	7.14877	7.09474	5.07363	0.746636	0.641872	1.54481	3.22616e-22	2.63688	up	8.31332	7.24432	6.32838	1.50443	1.07753	0.921987	5.30113e-31	2.64472	up	4.24321	4.28987	2.90217	1.64488	1.87278	1.41061	1.08434e-05	1.12486	up	3.03515	3.04719	3.35354	0.746636	0.641872	1.54481	3.94707e-07	1.5035	up	4.87544	5.11759	4.4237	1.50443
Fxa6Ag103160	16.8657	16.682	17.4836	1.49022	1.14564	0.586993	4.08363e-32	3.75105	up	19.9053	18.8783	16.913	0.971561	1.82288	1.06645	1.39084e-46	3.73773	up	13.5822	13.293	12.3701	1.18545	1.37537	1.20695	1.73709e-125	3.39675	up	8.67218	8.04246	7.00022	1.49022	1.14564	0.586993	8.59636e-43	2.72622	up	9.25448	8.55928	9.452	0.971561	1.82288	1.06645	1.99531e-54	2.70578	up	9.90071	10.5443	9.76431	1.18545
Fxa6Ag103127	0	0	0	1.39312	1.15559	2.59992	2.43671e-18	-5.02297	down	0	0	0	1.64735	1.26118	2.28657	7.39666e-18	-5.53773	down	0	0	0	0.972624	1.29756	1.7282	3.92064e-15	-5.53021	down	0.353834	0.577738	0.334866	1.39312	1.15559	2.59992	1.34376e-05	-1.57083	down	0.531965	0.501466	0.875739	1.64735	1.26118	2.28657	0.00026467	-1.23513	down	0.876204	0.438136	0.453711	0.972624
Fxa6Ag103108	0.453592	0.548552	0.401584	2.32721	2.01945	1.69479	3.06674e-14	-1.97084	down	0.378737	0.234701	0.135243	3.26054	2.48985	2.93933	6.66544e-34	-3.37344	down	0.112391	0.172895	0.138278	3.64876	4.04197	3.41127	1.41896e-57	-4.47759	down	0.516901	0.447154	0.294925	2.32721	2.01945	1.69479	1.0035e-14	-2.00174	down	0.884356	0.524805	1.13654	3.26054	2.48985	2.93933	6.93117e-13	-1.65004	down	0.105821	0	0.191451	3.64876
Fxa6Ag103065	1.84421	1.67993	1.57407	0.666811	0.623845	0.563242	1.39357e-08	1.42667	up	1.71932	1.71772	1.79338	0.65499	0.564603	0.590652	1.16255e-09	1.50711	up	7.62833	8.99684	7.7595	1.17532	1.34423	1.40487	6.61006e-77	2.66645	up	1.57912	1.56704	2.00998	0.666811	0.623845	0.563242	2.8886e-08	1.36855	up	1.99159	1.99419	1.0874	0.65499	0.564603	0.590652	5.65465e-07	1.36225	up	5.40738	6.35944	5.54646	1.17532
Fxa6Ag102991	9.08681	8.44107	8.36497	0.70583	0.972727	1.11034	2.47095e-51	3.15545	up	9.59487	9.56814	8.68625	0.576576	0.674612	0.468903	2.02296e-65	3.90278	up	4.68232	4.41128	2.81855	0.638106	0.46385	0.143474	9.22567e-20	3.12525	up	13.3946	13.5566	12.7624	0.70583	0.972727	1.11034	1.23646e-89	3.66206	up	8.16145	7.35837	7.23135	0.576576	0.674612	0.468903	1.00165e-53	3.45104	up	2.6524	3.68154	3.75468	0.638106
Fxa6Ag102990	113.829	102.805	112.038	3.98949	4.05824	4.19651	0	4.76013	up	106.257	107.589	102.126	0.685605	1.32607	0.921204	0	6.68322	up	69.2232	62.284	63.9352	0.470701	0.195831	0.421972	1.1501e-251	7.39278	up	65.4407	69.8782	73.272	3.98949	4.05824	4.19651	0	4.07313	up	49.4484	46.9856	49.524	0.685605	1.32607	0.921204	0	5.4641	up	27.9988	27.1053	28.0437	0.470701
Fxa6Ag102949	0	0	0.03447	1.92424	1.83568	1.66729	2.35197e-23	-5.13127	down	0	0.070422	0	3.66636	3.51947	4.17529	1.08997e-35	-6.10759	down	0	0	0	7.76006	8.16779	7.46432	4.24953e-43	-8.18634	down	0.436397	1.03408	0.874456	1.92424	1.83568	1.66729	0.00070234	-1.0256	down	1.08906	1.25154	1.08544	3.66636	3.51947	4.17529	1.25583e-15	-1.63036	down	2.87755	1.80228	1.8934	7.76006
Fxa6Ag102941	4.14502	3.81819	5.05349	0.159069	0.348683	0.261141	5.1355e-39	3.8523	up	7.66521	8.43573	9.71574	0.347228	0.202402	0.253685	4.32819e-77	4.81267	up	14.4572	15.2176	13.0163	0.605389	0.422472	0.295999	3.43334e-125	4.94527	up	2.26772	1.52807	1.50422	0.159069	0.348683	0.261141	6.58948e-12	2.28558	up	3.85717	3.46992	3.11619	0.347228	0.202402	0.253685	1.0348e-32	3.27287	up	5.52533	5.36992	4.59073	0.605389
Fxa6Ag102901	10.9769	8.75681	8.37471	0	0	0	1.86623e-37	6.55428	up	18.7868	17.1795	17.5258	0	0	0	9.9862e-45	7.7939	up	24.1064	20.1977	20.6135	0	0	0	1.10577e-44	8.29366	up	7.45819	6.02658	6.14144	0	0	0	4.60338e-40	4.93948	up	19.4275	18.4914	19.0876	0	0	0	7.47988e-76	6.56712	up	10.8304	11.9383	12.6742	0
Fxa6Ag102888	10.9801	11.7538	8.88095	0.382285	0.231691	0	2.5933e-15	4.2867	up	14.1507	12.2022	10.166	0.614624	0	0.477308	3.61376e-05	3.11818	up	9.79536	9.58995	10.3739	0	0	0.162873	1.14448e-38	6.53373	up	4.62287	6.13132	5.60714	0.382285	0.231691	0	2.62813e-28	3.66511	up	6.2047	6.77347	4.5984	0.614624	0	0.477308	0.00515616	1.38346	up	4.0086	4.11592	3.44959	0
Fxa6Ag102871	8.355	8.26357	7.81852	20.052	20.386	20.006	1.41974e-72	-1.26478	down	3.01282	2.88377	3.21671	14.5921	11.1535	12.8042	3.4675e-77	-2.05461	down	1.23914	1.25509	1.58036	3.2683	3.68101	3.57674	4.30633e-15	-1.29061	down	7.93958	8.33754	10.1833	20.052	20.386	20.006	3.43993e-43	-1.14609	down	5.519	5.51878	4.83858	14.5921	11.1535	12.8042	6.80355e-33	-1.25692	down	0.888584	0.920394	0.9437	3.2683
Fxa6Ag102457	22.9945	22.4525	19.3751	0.476253	0.540569	0.126212	5.61028e-119	5.582	up	22.5954	21.7261	21.0274	0.605173	0.498667	0.621552	5.15198e-134	5.13162	up	20.0109	22.4235	21.4545	0.801987	0.415237	0.577548	3.71338e-129	5.12918	up	10.9456	10.6359	13.4129	0.476253	0.540569	0.126212	6.55652e-75	4.43352	up	8.49202	11.278	13.7516	0.605173	0.498667	0.621552	1.08175e-63	3.94358	up	11.8856	10.3525	11.0934	0.801987
Fxa6Ag102342	6.7691	6.08041	6.04751	0.408216	0.335271	0.488542	1.55695e-95	3.87717	up	5.19244	5.67005	5.58079	0.657158	0.410426	0.305756	3.55728e-70	3.51715	up	5.47728	5.3238	5.00039	0.075304	0.166005	0.40598	5.90784e-15	4.12209	up	1.78541	2.1065	1.85077	0.408216	0.335271	0.488542	1.19607e-17	2.05326	up	1.18817	1.17904	0.93258	0.657158	0.410426	0.305756	0.000187873	1.1276	up	1.19481	0.725065	1.00403	0.075304
Fxa6Ag102258	1.02668	1.36143	1.61867	3.05159	3.93406	3.04744	5.33141e-06	-1.22042	down	0.673776	1.13641	0.892225	3.79938	3.91067	3.86786	2.06243e-14	-1.99906	down	0.390417	0.606329	0.562359	3.13734	2.93552	2.98113	3.83956e-15	-2.36193	down	1.66865	1.06437	1.49868	3.05159	3.93406	3.04744	2.31492e-05	-1.09277	down	0.915997	1.04124	1.08054	3.79938	3.91067	3.86786	2.04695e-14	-1.78224	down	0.872449	1.06151	1.31746	3.13734
Fxa6Ag102136	35.5461	30.6968	34.9392	6.28428	7.63275	6.09212	3.65422e-81	2.34813	up	24.5422	19.1393	21.3269	3.80928	5.2702	5.85917	9.30807e-41	2.10838	up	8.92014	10.2236	10.7346	2.84414	2.13766	3.75065	1.45428e-17	1.81284	up	18.9487	23.2997	13.9559	6.28428	7.63275	6.09212	8.24113e-17	1.45539	up	17.5249	20.2624	14.8358	3.80928	5.2702	5.85917	6.6927e-26	1.75572	up	14.0284	11.43	11.7596	2.84414
Fxa6Ag102119	0.16523	0.315254	0.618515	2.37582	1.81506	2.85563	1.59279e-09	-2.35419	down	0.317525	0.499779	0.717432	1.92296	1.32397	1.37177	0.000378383	-1.45029	down	0.242513	0.265497	0.335419	2.12509	2.33183	1.83975	5.20848e-12	-2.63298	down	0.909106	0.719472	0.945433	2.37582	1.81506	2.85563	6.48286e-05	-1.22092	down	0.516837	0.730521	0.410837	1.92296	1.32397	1.37177	0.000623862	-1.22307	down	0.568533	1.0036	0.973391	2.12509
Fxa6Ag102113	0.570426	0.633031	0.929291	21.2551	23.2197	17.4821	1.58671e-119	-4.69151	down	1.99914	0.988461	0.445405	15.7876	14.0747	14.1933	3.23821e-10	-3.19345	down	0.53823	0.263938	0.656704	10.5297	8.17561	8.54293	1.56751e-56	-4.01239	down	7.51292	5.23744	6.02584	21.2551	23.2197	17.4821	8.85364e-31	-1.63822	down	2.80068	3.42111	2.86023	15.7876	14.0747	14.1933	4.7985e-55	-2.21587	down	1.16837	1.49859	1.14132	10.5297
Fxa6Ag102103	18.2881	20.0992	19.2247	1.14113	1.34669	1.43793	1.23541e-74	3.78207	up	18.7485	18.7178	19.6087	1.0945	2.21894	1.00285	3.47667e-63	3.61856	up	29.1155	32.894	25.0531	1.46787	2.07643	3.52406	3.16794e-27	3.52716	up	14.2248	15.107	14.6188	1.14113	1.34669	1.43793	1.3985e-55	3.26185	up	15.6201	16.1554	17.7668	1.0945	2.21894	1.00285	4.5804e-53	3.27499	up	11.7706	12.1516	14.5932	1.46787
Fxa6Ag101959	1.06592	0.641598	1.16907	21.468	22.9289	22.3593	7.47607e-106	-4.35605	down	1.096	0.945398	1.73725	20.3453	17.1245	17.5176	7.21358e-78	-3.76891	down	0.155336	0.219173	0.37332	6.30866	7.51599	8.11455	7.52836e-40	-4.4932	down	7.11881	7.94681	6.45885	21.468	22.9289	22.3593	1.11024e-34	-1.56052	down	3.06146	3.15566	3.9821	20.3453	17.1245	17.5176	8.56918e-52	-2.34976	down	0.48273	0.677497	3.0241	6.30866
Fxa6Ag101958	31.5893	35.1103	30.5949	184.037	183.985	197.242	0	-2.49295	down	45.5189	41.5391	44.5496	187.252	185.092	179.896	0	-2.05096	down	27.6134	30.8064	31.031	128.43	136.816	142.422	5.33113e-228	-2.12199	down	89.3563	88.7919	91.9143	184.037	183.985	197.242	2.34732e-102	-1.02739	down	83.1402	83.0112	81.6384	187.252	185.092	179.896	4.73779e-119	-1.14789	down	48.0749	48.2382	51.7186	128.43
Fxa6Ag101779	13.028	12.0302	12.8341	2.78881	3.40595	2.14877	1.07058e-40	2.17096	up	29.551	36.7727	36.2006	2.87347	3.34063	2.85665	1.85232e-168	3.48084	up	10.8174	12.1871	12.1818	2.02286	2.01008	2.43699	9.48107e-52	2.47529	up	8.63811	8.19363	6.2061	2.78881	3.40595	2.14877	1.56999e-12	1.40633	up	14.2153	14.0018	15.9684	2.87347	3.34063	2.85665	1.36669e-56	2.22552	up	4.7661	4.34218	5.24189	2.02286
Fxa6Ag101738	29.5037	23.069	24.4789	2.3735	3.07632	0.436838	8.38915e-07	2.82795	up	6.7663	7.29205	10.7199	0	0.594083	0.39391	0.000179358	2.85542	up	11.0941	13.9968	17.1039	0.476397	0.54704	0.250392	8.66829e-64	4.84723	up	19.9104	23.4574	18.1024	2.3735	3.07632	0.436838	2.11527e-05	1.90038	up	28.9798	27.9222	26.4887	0	0.594083	0.39391	6.71948e-05	1.92272	up	7.79611	5.45887	6.68306	0.476397
Fxa6Ag101733	0	0	0	1.11468	0.824021	1.2254	4.48648e-19	-5.07982	down	0	0.133256	0.06858	1.39321	2.07359	1.42435	1.17337e-20	-4.08616	down	0	0.076148	0.058146	1.77673	1.3468	1.80334	1.31819e-23	-4.58765	down	0.143736	0.266008	0.350056	1.11468	0.824021	1.2254	2.3316e-06	-1.62694	down	0.274573	0.407513	0.078955	1.39321	2.07359	1.42435	1.25122e-11	-2.23317	down	0.757197	0.572903	0.6994	1.77673
Fxa6Ag101706	0.784362	0.610863	0.699443	5.92998	5.69061	5.91628	6.17926e-60	-2.96034	down	0.366154	0.783527	1.11255	8.67474	8.75125	9.18424	2.12441e-17	-3.28807	down	2.32941	2.0582	1.74714	10.829	10.5666	11.3164	1.55682e-77	-2.34382	down	2.26708	1.85937	2.3708	5.92998	5.69061	5.91628	8.82973e-20	-1.35006	down	2.6503	1.89777	3.14673	8.67474	8.75125	9.18424	6.01865e-33	-1.73968	down	4.61706	4.80562	4.27937	10.829
Fxa6Ag101627	0.121642	0.307693	0.216437	1.79502	1.74599	1.56245	9.50733e-21	-2.76879	down	0.107722	0.121767	0.244758	1.13191	1.31833	1.48938	2.73845e-17	-2.84494	down	0.213175	0.197604	0.111974	0.988837	1.00999	1.35596	2.20208e-13	-2.49941	down	0.53306	0.491604	0.566939	1.79502	1.74599	1.56245	5.55704e-11	-1.51638	down	0.518765	0.526077	0.482781	1.13191	1.31833	1.48938	4.26488e-07	-1.26188	down	0.307513	0.236874	0.305779	0.988837
Fxa6Ag101500	0.097571	0	0.063821	1.02198	0.850021	1.11449	8.17722e-10	-3.19765	down	0.120627	0.063232	0.098248	1.72814	2.56659	2.34036	1.20504e-20	-4.00173	down	0.087984	0	0	0.893437	1.175	1.36966	0.0001938	-3.05103	down	0.198141	0.253561	0.538166	1.02198	0.850021	1.11449	0.00310387	-1.16373	down	0.120358	0.101247	0.09205	1.72814	2.56659	2.34036	7.11995e-23	-3.47222	down	0	0.037493	0.162967	0.893437
Fxa6Ag101402	11.7352	11.6547	15.6215	0.914318	1.04889	0.699862	7.15543e-69	3.77133	up	10.6062	14.4635	11.192	0.422088	0.736126	0.602071	8.23307e-69	4.2416	up	7.67818	6.3995	8.0618	0.330112	0.290863	0.372036	3.32828e-48	4.31089	up	4.2478	4.57031	4.5811	0.914318	1.04889	0.699862	1.74293e-17	2.12809	up	4.67389	4.62302	5.00665	0.422088	0.736126	0.602071	1.34729e-25	2.73511	up	4.87988	5.46924	4.15081	0.330112
Fxa6Ag101332	0	0	0	21.3269	20.0522	22.701	4.77941e-69	-8.19155	down	0	0	0	61.3438	66.0488	67.9905	3.17431e-89	-10.0287	down	0.064995	0	0	93.6045	97.7262	91.5352	3.60905e-113	-10.308	down	0.35787	0.233981	0.268704	21.3269	20.0522	22.701	1.95424e-129	-5.53236	down	1.68247	0.911159	0.868428	61.3438	66.0488	67.9905	4.15321e-119	-5.37435	down	1.78438	0.994636	2.67529	93.6045
Fxa6Ag101307	13.6403	10.1672	13.3827	2.54043	1.50847	1.92379	2.49639e-38	2.59561	up	16.0188	14.6011	18.6807	1.99774	2.21618	2.13855	5.47982e-65	2.92268	up	16.9859	18.8646	19.3008	2.96669	2.21749	2.14543	6.58127e-73	2.93935	up	8.28147	7.62831	6.53108	2.54043	1.50847	1.92379	1.23517e-16	1.80309	up	8.12292	7.86071	7.0871	1.99774	2.21618	2.13855	9.40005e-20	1.77084	up	7.8853	7.50664	8.91612	2.96669
Fxa6Ag101305	4.84347	4.10568	3.46434	1.41742	0.981792	1.48322	2.99895e-14	1.65763	up	4.75789	4.76437	5.21397	1.64853	1.39553	1.13966	9.07278e-21	1.79621	up	5.86455	5.6531	4.55589	1.2175	0.93667	0.956563	6.93535e-33	2.38975	up	2.47114	2.88214	2.77046	1.41742	0.981792	1.48322	1.26148e-05	1.01461	up	3.10216	3.63288	2.81178	1.64853	1.39553	1.13966	2.30762e-07	1.12797	up	2.19163	2.90238	2.88627	1.2175
Fxa6Ag101273	0.615936	0.676056	0.815472	3.63563	3.03638	3.39681	2.14895e-45	-2.18224	down	0.306294	0.332636	0.352011	1.73982	2.36759	1.71063	1.07505e-31	-2.48443	down	0.165448	0.163948	0.086322	2.60391	2.95825	2.52538	8.99897e-74	-4.11401	down	0.983589	1.23215	1.05489	3.63563	3.03638	3.39681	7.57253e-28	-1.54059	down	0.550679	0.490768	0.395394	1.73982	2.36759	1.71063	3.41859e-22	-1.90841	down	0.972229	0.593932	0.884863	2.60391
Fxa6Ag101247	9.76421	10.224	11.7216	0.59387	0.855421	0.985116	2.32652e-86	3.65013	up	10.2553	10.541	8.80475	0.689968	1.62734	1.04547	1.77625e-54	3.08716	up	11.6191	11.3542	11.1494	1.33772	1.55394	1.71635	1.03995e-85	2.91756	up	5.72259	5.58637	5.7515	0.59387	0.855421	0.985116	2.13022e-39	2.65927	up	5.21422	5.56742	4.88582	0.689968	1.62734	1.04547	8.33943e-21	2.07954	up	7.23738	5.89003	6.21277	1.33772
Fxa6Ag101226	2.07603	2.06479	2.34971	0.335416	0.34223	0.448177	5.9681e-28	2.47658	up	1.81212	2.04448	2.08778	0.418598	0.455096	0.412432	1.58454e-22	2.1671	up	2.71722	2.70403	1.85469	0.317286	0.460702	0.322766	2.41683e-29	2.6845	up	1.35484	1.42192	1.29228	0.335416	0.34223	0.448177	3.0128e-12	1.71674	up	1.28671	1.25229	1.00046	0.418598	0.455096	0.412432	6.2939e-08	1.35397	up	1.41722	1.52965	1.82207	0.317286
Fxa6Ag101156	8.32537	8.12893	8.19357	0.127509	0.114975	0.116887	4.61317e-121	5.82881	up	7.99631	9.9412	8.24957	0	0	0.072166	3.24263e-05	3.28136	up	7.3519	7.73914	7.87293	0.047656	0.049456	0.102041	5.12557e-98	6.48737	up	3.55496	3.11475	2.85395	0.127509	0.114975	0.116887	2.58838e-59	4.17897	up	4.67748	4.54892	5.09029	0	0	0.072166	0.00738126	1.2523	up	4.19604	3.03911	3.73081	0.047656
Fxa6Ag101120	9.90117	11.6092	11.6441	0.490196	0.430632	0.207979	2.91763e-89	4.68737	up	12.4106	11.0389	11.5582	0.246162	0.093902	0.32808	7.62177e-91	5.48618	up	12.6751	13.2956	13.7019	0.243204	0.315296	0.400835	6.59869e-108	5.25684	up	5.19867	6.82954	5.29569	0.490196	0.430632	0.207979	1.83693e-45	3.52999	up	5.58818	6.6113	5.05838	0.246162	0.093902	0.32808	1.23825e-52	4.15547	up	10.8807	9.54027	9.84169	0.243204
Fxa6Ag101099	6.12283	7.83901	6.68476	0.24044	0.420488	0.679486	6.34484e-40	3.73048	up	7.53446	6.06771	8.91803	0.592409	0.56121	0.561487	1.23474e-42	3.59585	up	11.5741	9.80609	10.4242	0.570107	0.743436	0.449845	4.55123e-67	4.09953	up	2.39298	3.04172	3.39616	0.24044	0.420488	0.679486	9.871e-13	2.26332	up	2.6031	3.17419	2.86972	0.592409	0.56121	0.561487	1.56606e-12	2.06674	up	4.8586	5.23898	5.04762	0.570107
Fxa6Ag101041	18.2329	16.3604	17.2349	2.57152	1.99113	2.34093	5.93149e-116	2.91245	up	16.4023	13.0593	15.7194	1.84259	2.46042	1.6979	5.94335e-84	2.89182	up	8.59172	7.24795	9.31391	0.576742	1.21933	1.7143	1.04507e-11	2.71871	up	7.42818	7.5099	8.70361	2.57152	1.99113	2.34093	1.61382e-28	1.7434	up	9.86802	10.8546	10.6767	1.84259	2.46042	1.6979	2.16582e-53	2.31797	up	7.90435	8.54945	7.38849	0.576742
Fxa6Ag100979	47.7369	44.5309	49.8826	5.29528	6.49919	7.72219	4.9866e-106	2.87082	up	38.3889	36.55	38.7501	7.21829	6.21897	5.61159	1.8348e-84	2.56637	up	31.5759	31.1606	27.8971	4.85086	5.12332	3.793	5.99997e-73	2.74085	up	26.5278	23.7642	27.459	5.29528	6.49919	7.72219	2.7125e-37	1.96042	up	23.4236	27.7992	21.6756	7.21829	6.21897	5.61159	1.15532e-33	1.87871	up	22.1926	22.1755	20.3806	4.85086
Fxa6Ag100930	6.28194	10.1226	9.24413	39.3963	30.1303	37.4562	4.83585e-40	-1.98934	down	6.20754	7.72223	7.18054	18.6781	19.3941	23.0561	5.98277e-25	-1.50164	down	3.5423	1.82649	2.63627	14.1369	16.1374	16.9792	2.56747e-35	-2.46678	down	16.2718	19.0277	14.5735	39.3963	30.1303	37.4562	3.53022e-17	-1.04346	down	8.84477	8.7546	8.19727	18.6781	19.3941	23.0561	2.2648e-19	-1.21109	down	2.83138	3.94929	4.81267	14.1369
Fxa6Ag100857	1.13215	0.92921	1.1964	3.9948	4.75648	4.22418	1.45229e-18	-1.89572	down	5.21728	4.52927	3.59451	12.5079	13.5788	10.0093	2.00288e-20	-1.40428	down	5.26257	4.37863	5.11973	22.134	19.7176	18.3814	1.25716e-66	-1.95964	down	1.93682	1.67134	1.66544	3.9948	4.75648	4.22418	1.01692e-09	-1.19536	down	5.13321	4.64359	4.86112	12.5079	13.5788	10.0093	5.34776e-21	-1.26983	down	5.83468	6.73689	7.5307	22.134
Fxa6Ag100738	4.33803	4.68121	6.2908	459.231	462.325	493.766	0	-6.43186	down	3.79605	4.07891	3.2698	365.339	364.631	373.029	0	-6.54902	down	6.88863	6.36858	6.98171	283.98	248.28	272.223	0	-5.22066	down	144.436	140.046	158.185	459.231	462.325	493.766	1.20888e-208	-1.63533	down	166.544	185.937	162.95	365.339	364.631	373.029	2.74644e-84	-1.08834	down	92.286	97.9054	104.085	283.98
Fxa6Ag100594	2.1313	2.2885	2.13601	0.491707	0.362651	0.282371	3.55578e-30	2.47608	up	3.15283	2.85705	3.06696	0.605167	0.401157	0.265385	1.23018e-39	2.77649	up	5.04459	5.93057	5.12616	0.216071	0.384098	0.264988	4.31707e-110	4.17176	up	1.18419	0.974222	0.864126	0.491707	0.362651	0.282371	1.9898e-06	1.28603	up	1.13063	1.12111	1.25213	0.605167	0.401157	0.265385	4.54465e-07	1.33155	up	2.27049	2.60375	2.14995	0.216071
Fxa6Ag100585	0.036193	0.22546	0.060204	0.682016	0.754587	1.36229	6.12482e-09	-2.60096	down	0.076461	0.079893	0.092013	0.815278	0.446888	0.640718	1.87571e-08	-2.58385	down	0	0.02937	0	0.576012	0.867217	0.852062	3.3029e-16	-4.94292	down	0.160613	0.097144	0.067296	0.682016	0.754587	1.36229	1.93687e-10	-2.29995	down	0.143604	0.172667	0.111107	0.815278	0.446888	0.640718	7.34951e-06	-1.68118	down	0.135797	0.303077	0.206782	0.576012
Fxa6Ag100437	0.383724	0.445899	0.82519	2.44482	2.2999	2.25123	2.41676e-06	-1.81771	down	0.203504	0.221954	0.151736	3.73609	4.87929	4.89267	3.37603e-25	-4.03457	down	0.211264	0	0	7.59089	9.40041	8.83721	4.14521e-05	-3.4526	down	0.785032	0.423024	0.213367	2.44482	2.2999	2.25123	1.3921e-06	-1.75523	down	0.60221	1.53269	0.704845	3.73609	4.87929	4.89267	3.51048e-11	-1.96734	down	0.625596	0.772731	0.909233	7.59089
Fxa6Ag100345	2.97087	2.52961	2.90987	53.915	54.0463	58.1808	1.44978e-233	-4.21794	down	5.02396	5.03344	5.4017	57.1754	56.077	48.1836	1.27535e-180	-3.3468	down	3.97109	3.35714	3.82825	36.5153	40.7428	39.2825	1.31261e-149	-3.30143	down	12.8345	12.5514	10.5659	53.915	54.0463	58.1808	2.71277e-109	-2.14393	down	11.275	11.8509	10.6732	57.1754	56.077	48.1836	1.74295e-106	-2.22132	down	5.86328	4.15268	9.90267	36.5153
Fxa6Ag100042	1.36484	1.62204	1.43838	15.2694	10.3106	13.5862	5.7533e-36	-2.96922	down	0.889032	0.506855	0.206617	6.21125	6.88639	8.21274	3.82164e-24	-3.44864	down	0.034274	0.146617	0	3.18822	4.18936	3.68727	2.29463e-18	-4.82186	down	4.1233	4.27914	3.46369	15.2694	10.3106	13.5862	1.45677e-15	-1.58761	down	2.76909	1.0811	1.42975	6.21125	6.88639	8.21274	1.2145e-10	-1.79216	down	0.238723	1.23805	1.53104	3.18822
Fxa6Ag100031	4.26109	3.56281	3.39476	42.3118	43.2515	44.8657	9.46012e-217	-3.46907	down	4.29718	4.05857	2.63617	42.6989	45.8422	44.9429	1.72701e-195	-3.55294	down	4.82634	4.33849	3.81793	46.3134	51.0825	51.255	1.68241e-244	-3.44585	down	18.4955	20.7072	17.7315	42.3118	43.2515	44.8657	3.95879e-44	-1.1514	down	17.1763	17.9127	16.2172	42.6989	45.8422	44.9429	1.06717e-65	-1.36196	down	19.1361	16.2358	19.3685	46.3134
Fxa5Dg203269	1.58424	1.77784	1.80434	0.139956	0.403641	0.483189	6.46363e-16	2.24433	up	1.79989	2.04631	1.92434	0.316858	0.283329	0.409196	2.23771e-29	2.45697	up	2.00953	1.81646	1.18061	0.254364	0.124384	0.156943	1.1978e-27	3.15793	up	0.790571	0.817901	1.10015	0.139956	0.403641	0.483189	0.000139485	1.21571	up	0.907174	0.884284	0.735827	0.316858	0.283329	0.409196	6.69034e-06	1.20352	up	0.867774	1.00604	0.99388	0.254364
Fxa5Dg203159	0	0	0	8.9571	7.74824	7.59367	4.24632e-45	-7.01264	down	0.229352	0.102133	0	4.50321	3.86937	5.61644	5.42173e-13	-4.27586	down	0.284758	0	0.139022	3.14005	2.52929	3.31485	2.66029e-05	-3.1371	down	0.842628	1.53345	1.81761	8.9571	7.74824	7.59367	4.72637e-28	-2.32086	down	0.954589	0.323889	0.094289	4.50321	3.86937	5.61644	0.000159573	-1.82824	down	0.930453	0.532162	0.68904	3.14005
Fxa5Dg202942	0	0	0.027216	0.52097	0.909576	0.896525	1.1198e-14	-4.30781	down	0	0	0	0.566965	0.905597	0.676699	1.59936e-14	-5.09965	down	0	0	0	0.668092	0.700338	0.621139	5.14495e-14	-5.35434	down	0	0	0.042454	0.52097	0.909576	0.896525	1.9867e-14	-3.15138	down	0	0.049444	0	0.566965	0.905597	0.676699	4.87667e-14	-3.23966	down	0	0	0.046361	0.668092
Fxa5Dg202454	5.90951	5.49606	5.7016	0.499647	0.601328	0.585512	6.50765e-58	3.28467	up	5.42576	6.72249	6.29392	0.77876	0.381217	0.643417	1.09887e-52	3.28238	up	5.15976	4.50171	4.53661	0.941013	0.953767	0.660901	2.79175e-34	2.46776	up	2.9359	3.48608	2.84704	0.499647	0.601328	0.585512	9.57386e-23	2.28585	up	3.74704	2.5909	2.77963	0.77876	0.381217	0.643417	4.02658e-17	2.13604	up	2.91422	1.97723	2.96597	0.941013
Fxa5Dg202330	3.35086	3.74503	3.62466	9.81128	8.74105	11.6083	6.98001e-25	-1.43365	down	2.97954	3.08299	3.20778	8.96974	8.32583	9.32428	7.81433e-30	-1.49439	down	0.99631	1.70146	1.18592	4.7971	5.09124	4.95847	7.16899e-20	-1.83476	down	5.20017	4.38364	4.78682	9.81128	8.74105	11.6083	1.14528e-13	-1.00334	down	4.42853	3.85452	4.08989	8.96974	8.32583	9.32428	1.19643e-17	-1.07712	down	1.53514	1.68476	2.04098	4.7971
Fxa5Dg202325	3.89977	4.46586	4.44345	1.33281	2.39503	0.882071	1.21628e-07	1.43078	up	4.5222	4.23266	4.05189	2.57102	1.11551	2.29912	1.54406e-05	1.08261	up	3.97573	3.12196	3.87461	1.05931	0.5341	1.34095	4.20133e-12	1.91233	up	5.48658	4.55694	4.08063	1.33281	2.39503	0.882071	9.44007e-09	1.47921	up	3.9382	3.7629	5.13162	2.57102	1.11551	2.29912	4.12472e-05	1.02407	up	3.76598	4.2721	2.98693	1.05931
Fxa5Dg202273	1.67357	2.04266	1.74175	48.0492	43.9973	52.7939	9.18665e-119	-4.54031	down	5.59876	5.12702	4.5495	67.7399	67.6802	72.3132	3.97176e-166	-3.71348	down	3.65417	2.80255	3.61773	47.794	47.393	42.195	1.18394e-108	-3.65539	down	21.0535	21.3912	25.8395	48.0492	43.9973	52.7939	1.54673e-17	-1.0274	down	19.712	19.1565	15.3815	67.7399	67.6802	72.3132	2.97519e-69	-1.90056	down	11.9864	11.9012	12.4342	47.794
Fxa5Dg202255	1.28567	1.58719	2.03306	10.0986	10.6975	8.53627	6.0645e-28	-2.45701	down	1.66948	1.50984	1.39542	6.04672	5.35323	5.55418	4.09586e-13	-1.81992	down	0.357041	0.436148	0.397357	2.41658	2.2651	3.25769	3.6332e-10	-2.47511	down	3.99396	3.92212	3.42496	10.0986	10.6975	8.53627	1.00091e-11	-1.26835	down	1.59203	1.93747	1.41826	6.04672	5.35323	5.55418	5.80454e-12	-1.6319	down	0.430392	1.25968	1.29034	2.41658
Fxa5Dg202204	190.741	175.216	177.402	68.1974	71.2104	70.5513	6.08142e-262	1.40763	up	309.104	318.312	318.484	101.781	105.668	108.075	0	1.59867	up	308.769	305.141	293.863	113.088	119.616	112.816	0	1.45177	up	177.326	174.332	181.595	68.1974	71.2104	70.5513	0	1.37617	up	294.874	287.403	296.235	101.781	105.668	108.075	0	1.47974	up	235.948	247.416	231.111	113.088
Fxa5Dg201741	3.73103	1.91857	3.73607	9.6409	10.3144	10.0908	5.32506e-12	-1.58518	down	2.69972	1.93533	1.55192	8.80486	8.75209	10.362	6.48878e-19	-2.08781	down	1.09379	1.64352	1.29934	6.59347	6.31094	8.61427	2.50256e-17	-2.26889	down	4.21057	2.96231	3.70513	9.6409	10.3144	10.0908	1.51991e-11	-1.34407	down	2.61722	2.50781	2.58963	8.80486	8.75209	10.362	7.24258e-18	-1.75067	down	1.4888	1.95678	2.40212	6.59347
Fxa5Dg201684	0.366357	0.353574	0.406758	1.5197	1.67223	1.61369	5.88083e-16	-1.97129	down	0.152097	0.252482	0.32539	1.521	1.8574	1.20397	1.91509e-17	-2.51924	down	0.412086	0.320188	0.187559	1.51598	0.983954	0.788132	4.17953e-07	-1.70088	down	0.795202	0.547211	0.716299	1.5197	1.67223	1.61369	8.42125e-07	-1.1068	down	0.590443	0.381725	0.531931	1.521	1.8574	1.20397	2.79793e-09	-1.47542	down	0.380154	0.258049	0.306487	1.51598
Fxa5Dg201677	48.1788	37.0851	44.1954	11.76	10.5894	11.5231	1.14487e-36	1.93999	up	48.0605	55.9314	54.1506	14.3183	12.208	13.8233	3.771e-47	1.96755	up	39.2209	34.8334	37.6248	7.85321	8.64405	5.95156	2.75314e-42	2.32814	up	43.1784	38.0253	37.0156	11.76	10.5894	11.5231	3.76182e-32	1.77599	up	53.1712	48.5106	51.5827	14.3183	12.208	13.8233	3.54721e-46	1.88654	up	22.1527	22.6819	21.3638	7.85321
Fxa5Dg201456	1.76311	1.61762	1.80752	58.2011	57.5415	61.2467	7.56844e-228	-4.95889	down	4.6283	3.6181	4.42185	100.125	99.7657	103.087	0	-4.53482	down	4.81704	5.34662	4.18436	65.2235	71.0959	72.8377	1.42008e-252	-3.78661	down	22.6588	23.5664	23.4047	58.2011	57.5415	61.2467	7.30091e-57	-1.29804	down	18.1185	17.8848	16.4349	100.125	99.7657	103.087	8.57001e-241	-2.50584	down	19.1246	21.2654	24.8965	65.2235
Fxa5Dg201286	0.305159	0.123616	0.481459	1.26787	1.40974	1.54089	4.95003e-07	-1.94752	down	0.133056	0.141966	0.393491	1.20928	1.05434	1.25182	2.64053e-07	-2.1636	down	0.47103	0.359884	0.265633	1.67914	1.25973	2.00775	6.49477e-09	-2.02017	down	0.389224	0.23379	0.483002	1.26787	1.40974	1.54089	1.94876e-06	-1.55294	down	0.287939	0.400451	0.255005	1.20928	1.05434	1.25182	3.47764e-06	-1.56981	down	0.523933	0.487805	0.756299	1.67914
Fxa5Dg201236	3.57536	3.32427	3.64076	22.112	20.3295	25.8438	1.73791e-91	-2.62582	down	3.03589	2.57039	2.82466	16.8569	16.064	17.5136	1.97343e-79	-2.53846	down	2.76895	1.6325	2.28658	11.8612	12.7499	13.7447	3.80414e-47	-2.43012	down	6.63084	7.19247	6.85424	22.112	20.3295	25.8438	4.72373e-47	-1.65552	down	4.67254	3.92383	5.92165	16.8569	16.064	17.5136	3.50005e-38	-1.75087	down	1.89898	2.01696	3.28348	11.8612
Fxa5Dg201187	9.1894	7.33423	8.09279	16.0083	16.676	18.5431	2.60074e-13	-1.00706	down	2.05094	1.18369	2.16821	6.54273	8.33638	8.09063	3.6762e-17	-2.00409	down	0.119485	0.142446	0.322842	6.05062	5.83392	6.4113	4.25986e-35	-4.48315	down	5.28702	5.48394	5.04786	16.0083	16.676	18.5431	5.73703e-30	-1.61228	down	3.40887	3.0608	4.32968	6.54273	8.33638	8.09063	2.57865e-07	-1.03387	down	0.39855	0.253962	0.138795	6.05062
Fxa5Dg200870	1.02361	0.345001	0.787988	2.20591	2.14334	2.24536	1.17736e-07	-1.50449	down	0.463974	0.387924	0.708004	2.66609	2.60306	2.23499	5.41131e-18	-2.17178	down	0.626763	0.609206	0.524718	1.70872	2.26599	1.77212	1.92413e-10	-1.60739	down	0.338279	0.680675	0.285142	2.20591	2.14334	2.24536	8.8187e-15	-2.05011	down	0.415966	0.115898	0.229579	2.66609	2.60306	2.23499	3.27966e-27	-2.9398	down	0.276124	0.111947	0.107814	1.70872
Fxa5Dg200859	4.70615	5.61769	4.44426	45.3662	48.9029	45.0232	4.5188e-167	-3.16944	down	6.3923	7.76388	6.93703	35.2472	36.8234	33.7444	5.40157e-95	-2.29855	down	5.54397	5.29888	5.61874	36.7088	32.5865	34.0732	2.90831e-110	-2.57234	down	16.7636	19.386	16.6705	45.3662	48.9029	45.0232	1.55517e-49	-1.34889	down	7.87564	6.68426	6.08623	35.2472	36.8234	33.7444	6.55546e-92	-2.31072	down	9.61458	7.98304	11.3247	36.7088
Fxa5Dg200671	8.32163	7.03175	7.08692	2.09658	1.59894	1.86441	4.81278e-36	2.0119	up	7.60624	5.98919	7.00186	1.17073	1.17484	1.61638	4.79511e-39	2.35513	up	6.92167	6.83319	6.73334	1.59434	1.47595	1.38047	2.5551e-43	2.22995	up	7.93393	7.33143	7.17767	2.09658	1.59894	1.86441	4.82082e-37	1.97206	up	8.76146	8.37346	8.6392	1.17073	1.17484	1.61638	2.42409e-62	2.61787	up	7.83803	8.87423	7.83356	1.59434
Fxa5Dg200494	3.10201	2.94636	2.66924	1.06654	0.922284	0.611937	7.05449e-18	1.7277	up	3.56314	3.43411	3.23043	0.752889	1.44389	0.671809	3.26325e-16	1.79587	up	8.02845	7.69512	7.08604	1.34723	1.10412	1.34672	4.55736e-90	2.63089	up	2.59566	2.96909	2.66133	1.06654	0.922284	0.611937	1.13161e-15	1.58994	up	4.21902	3.60419	4.30823	0.752889	1.44389	0.671809	1.64039e-08	1.80284	up	9.50298	10.9419	9.77828	1.34723
Fxa5Dg200423	1.48126	1.51371	1.20607	28.2801	27.608	30.1365	0	-4.2789	down	1.59365	2.57097	2.87127	10.4763	10.2665	10.1818	2.08518e-44	-2.09457	down	0.564907	0.536298	0.467045	10.5505	10.0122	11.5912	2.52267e-146	-4.24501	down	6.20871	5.92613	5.83045	28.2801	27.608	30.1365	1.26633e-181	-2.20483	down	1.52073	1.35952	1.10389	10.4763	10.2665	10.1818	7.97211e-105	-2.87716	down	0.853554	0.630566	1.80081	10.5505
Fxa5Dg200381	0.520221	0.780989	0.478409	3.57537	3.72141	3.32312	1.18056e-17	-2.38786	down	1.50822	2.36833	1.80246	8.12404	9.36039	7.43546	8.64465e-28	-2.07459	down	1.79638	2.0918	2.43813	12.2474	12.159	10.8931	5.45212e-51	-2.3829	down	1.80301	1.42421	1.54448	3.57537	3.72141	3.32312	6.62759e-06	-1.03333	down	2.82696	2.20479	1.7583	8.12404	9.36039	7.43546	6.5088e-23	-1.79162	down	1.39098	1.38136	1.79382	12.2474
Fxa5Dg200282	1.5756	1.69228	1.93345	5.34919	5.58173	5.75493	1.61119e-62	-1.6325	down	1.57905	1.43872	1.50485	6.2166	5.95404	5.9967	4.77242e-108	-1.98255	down	1.32919	1.35682	1.50154	5.92178	6.20608	5.21882	2.64543e-82	-1.98081	down	2.62049	2.3925	2.45234	5.34919	5.58173	5.75493	2.35856e-37	-1.11272	down	2.11851	1.74781	1.81266	6.2166	5.95404	5.9967	1.19192e-70	-1.65379	down	1.39767	1.23681	1.51842	5.92178
Fxa5Dg200243	8.64411	7.96273	9.08863	3.0176	3.11813	3.12772	2.32344e-41	1.49378	up	8.17301	8.39768	8.40981	3.34195	2.92509	2.58189	3.59953e-37	1.5011	up	13.2283	13.6989	11.8883	3.20861	3.36174	3.03138	2.40382e-93	2.06095	up	6.40608	6.0267	6.62883	3.0176	3.11813	3.12772	1.06002e-18	1.05121	up	6.22741	6.60318	6.40797	3.34195	2.92509	2.58189	2.44042e-18	1.10234	up	8.02742	8.92481	8.71061	3.20861
Fxa5Dg200151	20.6517	21.9208	19.1694	5.91949	7.27599	7.31139	7.94622e-25	1.60455	up	22.8237	21.6862	24.6472	7.93393	7.49323	7.01328	6.38618e-30	1.62128	up	36.9266	44.5851	33.4337	8.32074	9.09142	14.6491	1.00445e-11	1.84968	up	17.4061	12.8299	18.7575	5.91949	7.27599	7.31139	1.14818e-11	1.23376	up	17.1159	20.4364	15.7458	7.93393	7.49323	7.01328	2.49819e-14	1.21341	up	25.161	23.4519	24.7964	8.32074
Fxa5Dg200134	0.48258	0.330255	0.299686	18.8904	17.3003	18.0837	1.17012e-166	-5.42265	down	0.3864	0.535507	0.621153	8.49373	8.68453	8.55586	2.77794e-87	-3.96345	down	0.031226	0.055461	0.140192	4.3317	3.94688	3.98013	1.143e-45	-5.26157	down	1.81398	2.02376	1.44906	18.8904	17.3003	18.0837	4.0341e-143	-3.24075	down	1.18172	0.892087	0.926702	8.49373	8.68453	8.55586	5.48829e-74	-2.9705	down	0.160195	0.093286	0.862333	4.3317
Fxa5Dg200107	2.06264	3.37596	2.74364	8.79254	9.01361	9.85266	6.51419e-19	-1.67352	down	0.993435	0.973767	1.09912	7.34841	5.89314	5.63389	2.33031e-27	-2.52867	down	0	0	0	1.10705	1.78493	1.81269	2.11533e-15	-5.56721	down	2.93677	2.79552	2.20869	8.79254	9.01361	9.85266	2.1073e-22	-1.68329	down	1.8737	0.818622	0.845515	7.34841	5.89314	5.63389	1.89528e-18	-2.20522	down	0	0.202923	0.226924	1.10705
Fxa5Dg200055	1.02866	1.09341	0.973534	27.4794	26.0403	26.5158	6.14579e-260	-4.58801	down	0.877667	0.785464	1.07472	33.7611	37.1727	34.1356	0	-5.18717	down	0.682496	0.642322	0.758036	39.3411	40.0795	40.0153	0	-5.72496	down	1.22632	1.71315	1.18226	27.4794	26.0403	26.5158	6.66432e-244	-4.14499	down	1.71225	1.31598	1.80223	33.7611	37.1727	34.1356	0	-4.36005	down	0.895989	0.613597	2.25731	39.3411
Fxa5Dg200033	0	0	0.095529	27.7845	28.381	33.4204	7.64186e-68	-7.64101	down	0	0	0	21.7141	19.5959	16.2061	8.90166e-45	-7.80796	down	0	0	0	10.5058	8.42139	9.50846	5.05245e-31	-7.25465	down	9.98447	6.81199	9.32457	27.7845	28.381	33.4204	6.92926e-32	-1.68741	down	6.62999	7.28429	4.24055	21.7141	19.5959	16.2061	2.11082e-18	-1.58869	down	1.39286	0.80092	1.67014	10.5058
Fxa5Dg200032	0	0.036576	0.060858	2.17861	2.29662	2.47445	5.03181e-35	-5.13555	down	0.045286	0.039268	0	1.35082	1.28448	1.35447	5.03414e-22	-4.67907	down	0.028866	0	0.029456	1.14234	1.47872	1.59398	3.40368e-23	-5.09663	down	0.62705	0.683953	0.556637	2.17861	2.29662	2.47445	6.84296e-14	-1.70472	down	0.540221	0.332003	0.285162	1.35082	1.28448	1.35447	7.27305e-08	-1.56753	down	0.377096	0.674822	0.596669	1.14234
Fxa5Cg203076	1.13923	1.82803	1.72721	4.79474	5.85368	5.7454	5.57724e-13	-1.69624	down	2.03072	2.84097	2.53921	5.24918	6.68173	6.76678	4.28681e-10	-1.29229	down	2.24828	2.98416	3.04674	7.72757	7.28745	7.47599	2.0111e-13	-1.3549	down	1.66756	1.85665	2.45596	4.79474	5.85368	5.7454	1.58789e-09	-1.31574	down	2.80357	2.48898	2.11379	5.24918	6.68173	6.76678	1.496e-10	-1.269	down	2.66768	2.17946	3.19197	7.72757
Fxa5Cg203009	5.25719	7.05816	6.1329	28.1939	25.1626	30.0567	6.27235e-69	-2.11538	down	6.47147	6.21514	5.89898	13.5808	14.2271	17.8848	1.54607e-20	-1.26845	down	1.444	1.16983	1.24488	4.02753	4.62143	6.11816	1.18013e-13	-1.82123	down	7.27872	8.77088	6.98289	28.1939	25.1626	30.0567	2.05938e-57	-1.78928	down	3.23145	4.76804	3.52425	13.5808	14.2271	17.8848	1.43613e-34	-1.91489	down	1.53652	1.52242	2.07875	4.02753
Fxa5Cg203008	0	0	0	5.36604	4.1031	5.66655	1.2816e-31	-6.15635	down	0	0	0	3.28379	3.08543	3.86597	5.14577e-23	-6.09073	down	0	0	0	2.17956	1.45316	1.08285	4.99316e-14	-5.37013	down	0.181144	0	0	5.36604	4.1031	5.66655	0.00176637	-1.37748	down	0	0	0	3.28379	3.08543	3.86597	7.74279e-32	-4.75923	down	0	0	0.122375	2.17956
Fxa5Cg202921	2.34464	2.77839	2.5886	44.217	42.5249	48.4185	1.92686e-91	-3.97096	down	5.77622	8.04133	6.27257	52.5654	53.862	53.9687	4.60672e-85	-2.94791	down	7.64502	7.97917	7.15674	42.8215	41.6107	44.1621	3.85272e-59	-2.41432	down	14.2098	14.0534	14.5622	44.217	42.5249	48.4185	2.23193e-32	-1.57953	down	9.76883	11.5282	9.19589	52.5654	53.862	53.9687	1.12484e-68	-2.32696	down	13.4441	12.1544	13.3193	42.8215
Fxa5Cg202902	2.2822	1.32488	2.08719	19.0284	16.1287	16.5657	3.26143e-67	-3.08041	down	1.76557	2.0692	1.29098	9.55054	9.69837	9.68381	3.23177e-33	-2.42804	down	0.281592	0.34528	0.572993	6.42655	5.24844	6.95894	1.17782e-33	-3.6866	down	2.18851	1.71959	1.23452	19.0284	16.1287	16.5657	1.17512e-69	-3.13573	down	1.44574	1.27064	1.42515	9.55054	9.69837	9.68381	3.7456e-43	-2.66068	down	1.12712	0.847215	1.51669	6.42655
Fxa5Cg202893	0.401325	0.272501	0.516804	1.61159	1.26075	1.59206	8.92305e-14	-1.79549	down	0.261431	0.254026	0.264408	1.11791	1.11725	0.928903	6.77113e-14	-1.94224	down	0.087142	0.061281	0.153293	0.975923	0.619975	0.849257	1.49737e-14	-2.76659	down	0.680927	0.560495	0.583689	1.61159	1.26075	1.59206	1.10682e-08	-1.17908	down	0.409707	0.237761	0.320857	1.11791	1.11725	0.928903	3.70532e-10	-1.56514	down	0.16753	0.205033	0.244229	0.975923
Fxa5Cg202868	1.98026	1.07197	1.23223	5.87473	6.93503	5.13385	3.97252e-19	-1.96355	down	1.02131	1.93336	1.22173	16.9383	13.4111	16.1614	1.12817e-88	-3.4051	down	0.300439	0.683338	0.240533	17.4586	16.556	17.8486	1.87183e-41	-5.02942	down	1.11301	0.865722	1.23813	5.87473	6.93503	5.13385	7.33389e-29	-2.27824	down	0.825297	0.801849	1.11644	16.9383	13.4111	16.1614	8.03896e-124	-3.92476	down	0.591572	0.451327	1.3991	17.4586
Fxa5Cg202865	0.999643	0.663112	1.1761	3.03698	2.59349	3.37724	2.22553e-12	-1.58098	down	0.955798	1.3551	1.59856	3.76929	4.88561	4.7401	4.40832e-19	-1.72494	down	2.69732	1.41355	2.60614	7.3648	6.10314	6.90446	6.09042e-16	-1.51824	down	1.17201	1.01792	1.30642	3.03698	2.59349	3.37724	3.70761e-10	-1.25327	down	1.19817	2.13394	1.51681	3.76929	4.88561	4.7401	3.79534e-13	-1.39295	down	2.38331	2.77132	2.43539	7.3648
Fxa5Cg202855	0.19398	0.680869	0.116141	7.46959	9.02895	7.90564	1.06815e-10	-3.52016	down	0.491919	0.327103	0.189763	9.07215	9.79455	9.34248	7.63263e-62	-4.55872	down	0.1764	0.084141	1.13808	13.8176	14.278	13.8444	2.25809e-06	-3.50716	down	0.249852	0.038181	0.195823	7.46959	9.02895	7.90564	4.05591e-58	-4.61326	down	0.184795	0.816899	0.105024	9.07215	9.79455	9.34248	3.14523e-08	-2.58375	down	0.187014	0.747605	1.50432	13.8176
Fxa5Cg202812	3.48059	4.64278	3.91102	11.1933	10.3548	10.558	4.08691e-25	-1.36211	down	2.45274	2.83167	1.98643	7.88501	7.5567	7.26508	2.81653e-25	-1.61091	down	2.73891	2.97586	2.76818	5.55727	6.69042	6.26756	3.79656e-12	-1.05699	down	3.07262	2.42683	2.30697	11.1933	10.3548	10.558	5.10396e-46	-1.94884	down	1.18004	1.47115	1.83483	7.88501	7.5567	7.26508	4.4006e-43	-2.25237	down	2.40075	2.18574	3.04713	5.55727
Fxa5Cg202798	2.6021	2.28996	1.98423	6.10703	6.15166	7.33628	5.67369e-20	-1.44548	down	1.87712	1.98486	1.66663	7.98204	7.80232	7.52354	4.80157e-45	-2.03312	down	0.973601	0.838302	0.9597	4.86749	4.71401	5.41491	4.66181e-36	-2.33103	down	3.0088	2.15561	3.10988	6.10703	6.15166	7.33628	5.77246e-13	-1.16404	down	1.88176	2.10004	1.68895	7.98204	7.80232	7.52354	1.1379e-44	-1.98263	down	1.85981	2.28128	1.78681	4.86749
Fxa5Cg202753	0.025985	0.024481	0.023537	1.2975	0.850319	0.816569	3.93302e-18	-4.22259	down	0	0.050016	0	0.797417	0.693652	0.96219	1.38136e-15	-4.49583	down	0.102231	0	0.020386	1.10035	1.57534	1.61991	8.79962e-06	-3.42888	down	0	0.041724	0.026003	1.2975	0.850319	0.816569	8.11588e-19	-3.41026	down	0.036495	0	0	0.797417	0.693652	0.96219	3.64521e-18	-3.59906	down	0	0	0.044765	1.10035
Fxa5Cg202600	4.62843	5.44477	4.38544	1.9845	2.3461	2.2454	2.33801e-08	1.14266	up	6.03187	4.39804	4.17564	2.11526	2.47665	1.9174	1.28354e-07	1.15389	up	6.19327	7.10609	4.80371	2.10512	1.62219	2.68168	1.84184e-12	1.53009	up	4.05173	4.66459	5.49788	1.9845	2.3461	2.2454	1.54693e-07	1.07537	up	5.29628	5.27403	4.14463	2.11526	2.47665	1.9174	2.36691e-08	1.12299	up	8.30037	7.31976	8.33204	2.10512
Fxa5Cg202557	3.74427	2.7103	3.40825	0.953513	1.33495	0.957387	4.19549e-09	1.56411	up	3.35811	4.66871	4.08879	1.73725	1.4234	1.25388	2.22552e-09	1.4333	up	2.83429	1.71659	2.29332	1.26106	1.07588	1.02982	0.000590864	1.03224	up	3.13566	3.77284	4.0718	0.953513	1.33495	0.957387	3.16895e-11	1.62682	up	2.70443	2.89661	3.79082	1.73725	1.4234	1.25388	5.44558e-05	1.00955	up	2.23229	3.23723	2.36956	1.26106
Fxa5Cg202368	0.561038	0.239942	0.433002	3.55891	2.87715	3.14439	2.35254e-18	-2.73738	down	0.315371	0.246997	0.331826	2.72796	2.93281	3.032	1.20877e-80	-3.20562	down	0.290151	0.286614	0.253033	3.56027	3.05949	3.43004	4.72662e-100	-3.493	down	1.40068	1.14936	1.24985	3.55891	2.87715	3.14439	1.03644e-21	-1.26454	down	0.890091	1.12296	0.971262	2.72796	2.93281	3.032	5.4775e-30	-1.50245	down	1.59589	1.56726	1.75352	3.56027
Fxa5Cg202225	0.70488	0.744232	1.10992	45.2347	54.8201	50.5249	6.21952e-128	-5.59087	down	2.23836	2.33293	2.31846	87.892	82.1805	89.7599	6.21546e-240	-5.15196	down	1.57379	2.37803	2.17701	46.6264	47.2943	42.8853	7.60436e-137	-4.3467	down	20.5965	19.5209	18.9408	45.2347	54.8201	50.5249	1.9573e-30	-1.29214	down	15.8711	15.5049	13.5232	87.892	82.1805	89.7599	1.57429e-149	-2.49418	down	7.41448	7.12921	9.15933	46.6264
Fxa5Cg202008	0.053113	0.158353	0.058288	1.63576	2.24019	2.07288	7.88044e-44	-4.13705	down	0.11799	0	0.045178	0.940769	0.866719	1.04305	0.000677161	-2.59681	down	0.012742	0.031673	0.04461	0.819268	0.714412	1.02436	3.3698e-24	-4.31244	down	0.166633	0.162553	0.262072	1.63576	2.24019	2.07288	4.08914e-37	-2.99195	down	0.148584	0.189906	0.105299	0.940769	0.866719	1.04305	1.16442e-17	-2.38093	down	0.096173	0.135785	0.203	0.819268
Fxa5Cg201971	5.6713	4.93622	7.0658	1.51907	1.16444	0.840418	7.57953e-13	2.19766	up	5.99476	5.60201	5.92399	0.67894	1.61011	0.752132	1.55061e-13	2.38893	up	8.28412	7.8342	6.95585	0.275778	1.21705	0.95364	1.61089e-22	3.09028	up	3.15969	3.30091	3.01255	1.51907	1.16444	0.840418	0.000283146	1.21162	up	3.95601	4.92692	4.37241	0.67894	1.61011	0.752132	1.57246e-08	1.81795	up	4.0436	5.65441	4.16744	0.275778
Fxa5Cg201948	0.106906	0.090964	0.110234	0.579359	0.566838	0.504153	1.12477e-08	-2.14228	down	0.100847	0.10745	0.112486	0.728115	0.814439	1.04209	2.02953e-16	-2.80166	down	0.203773	0.091321	0.067848	0.689165	0.678729	0.737788	4.3082e-10	-2.33119	down	0.147138	0.160006	0.150178	0.579359	0.566838	0.504153	4.6688e-06	-1.49904	down	0.297679	0.206784	0.317664	0.728115	0.814439	1.04209	1.08907e-07	-1.48372	down	0.037238	0.151736	0.209007	0.689165
Fxa5Cg201946	0.157571	0.056717	0.053611	0.962233	0.714526	0.788371	9.56147e-18	-2.89604	down	0.061504	0.118925	0	0.904935	0.642185	0.734802	0.00588225	-2.17745	down	0.059899	0.007998	0.08099	0.958377	0.988875	0.973687	1.3518e-28	-3.94271	down	0.078729	0.205497	0.151419	0.962233	0.714526	0.788371	1.0999e-13	-2.13534	down	0.111154	0.10024	0.156978	0.904935	0.642185	0.734802	6.24793e-16	-2.31647	down	0.11005	0.105492	0.129276	0.958377
Fxa5Cg201919	1.87683	1.81617	1.96356	4.52152	5.32341	3.30833	2.80599e-06	-1.13622	down	2.25525	1.99547	1.52318	4.95154	3.94491	5.18233	8.14413e-08	-1.23712	down	0.862656	0.941309	1.0107	9.43675	9.57053	8.4958	5.10943e-56	-3.16945	down	1.38514	1.72762	1.32211	4.52152	5.32341	3.30833	9.79525e-09	-1.4048	down	1.45147	1.55855	1.30965	4.95154	3.94491	5.18233	5.17517e-13	-1.59118	down	1.32887	0.731699	1.42424	9.43675
Fxa5Cg201910	1.71135	1.52169	1.44977	15.961	14.6646	15.312	1.46389e-255	-3.23633	down	1.25857	0.874246	0.952466	31.2514	33.0019	34.2481	0	-4.95306	down	1.21492	0.675443	0.935144	17.6719	17.8109	17.2966	2.81843e-84	-4.09637	down	6.11536	6.6397	7.00706	15.961	14.6646	15.312	1.11904e-57	-1.17357	down	11.0006	8.74386	10.6652	31.2514	33.0019	34.2481	3.29336e-112	-1.67814	down	7.24471	6.64567	9.22881	17.6719
Fxa5Cg201396	2.84822	2.89176	2.54143	73.8419	68.9013	65.0482	2.66259e-258	-4.55555	down	5.27857	5.64664	3.93784	97.8052	94.6618	94.9387	0	-4.22783	down	3.36608	4.75802	3.57089	63.3948	63.3893	68.5592	3.01912e-239	-3.96808	down	24.2627	24.0363	26.649	73.8419	68.9013	65.0482	9.14651e-66	-1.42264	down	17.0195	14.9317	13.4236	97.8052	94.6618	94.9387	1.0533e-207	-2.63048	down	14.1731	11.8179	13.7269	63.3948
Fxa5Cg201329	0	0	0	2.75048	2.60091	4.41577	1.8629e-21	-5.3269	down	0	0	0	2.57274	2.72616	2.81522	2.70242e-18	-5.57638	down	0	0	0	3.05754	3.9008	2.57736	1.27198e-19	-6.11251	down	0.541075	0.122786	0.361264	2.75048	2.60091	4.41577	4.81421e-12	-2.45698	down	0.238456	0.351414	0.078806	2.57274	2.72616	2.81522	3.38586e-14	-2.75894	down	0.273647	0.678129	0.478709	3.05754
Fxa5Cg201299	3.26878	2.65399	3.95007	0.041068	0.113837	0.142904	1.11823e-32	4.49862	up	2.62445	2.62777	3.14707	0.119523	0.239727	0.094251	1.10992e-26	3.85873	up	2.9263	3.44051	2.98498	0.56996	0.091807	0.45859	2.16852e-18	2.97785	up	1.42869	1.44982	1.47201	0.041068	0.113837	0.142904	3.85693e-15	2.86321	up	1.71223	1.80828	2.46737	0.119523	0.239727	0.094251	1.76303e-18	2.99373	up	3.18959	2.33093	2.72425	0.56996
Fxa5Cg201289	3.56136	3.35902	3.17175	0.859162	0.584736	1.04134	2.00556e-24	2.00743	up	3.20128	3.25882	2.9432	1.54085	1.06058	1.16047	5.37963e-13	1.31485	up	9.09885	8.64344	8.74091	0.99577	1.89453	1.70614	3.48115e-62	2.55164	up	3.60581	3.00478	2.63383	0.859162	0.584736	1.04134	2.968e-18	1.80802	up	2.72082	2.99614	3.53525	1.54085	1.06058	1.16047	1.91721e-11	1.24671	up	6.67187	5.61978	5.67198	0.99577
Fxa5Cg201272	7.74656	8.18314	8.26937	20.0222	20.6707	21.0297	1.08726e-57	-1.30719	down	7.27737	7.1408	7.06961	23.3413	22.9781	22.3151	4.57565e-99	-1.65451	down	4.48969	3.9792	3.48066	16.7676	19.6741	17.3219	1.40659e-86	-2.10458	down	6.69731	7.26096	7.61983	20.0222	20.6707	21.0297	1.1389e-68	-1.46644	down	6.58791	5.95433	7.20045	23.3413	22.9781	22.3151	1.4249e-93	-1.77525	down	3.92722	5.03596	4.65911	16.7676
Fxa5Cg201243	0.8203	1.49156	1.62066	6.50105	6.07845	5.57824	6.00859e-24	-2.10127	down	1.44355	0.795553	1.30654	5.36686	5.33062	6.79123	1.52531e-26	-2.23226	down	1.03815	1.06635	1.11087	7.09252	7.52923	6.70289	5.09693e-51	-2.63159	down	1.99168	1.47352	1.93485	6.50105	6.07845	5.57824	7.37933e-21	-1.63575	down	1.24483	1.20658	1.05708	5.36686	5.33062	6.79123	9.82905e-33	-2.20116	down	2.44609	2.39992	2.8724	7.09252
Fxa5Cg201208	3.6468	3.74478	6.0263	0.770314	0.86336	0.546134	2.00693e-16	2.47436	up	4.23908	4.97119	5.35686	0.875949	1.29515	1.36085	5.99043e-15	1.98873	up	5.00315	6.06578	3.75024	0.149071	1.03525	1.05794	0.000194141	2.32425	up	2.76092	3.22205	2.95497	0.770314	0.86336	0.546134	8.63789e-10	1.78036	up	2.62242	3.87277	4.2358	0.875949	1.29515	1.36085	1.66985e-07	1.44777	up	3.46866	3.41185	3.37008	0.149071
Fxa5Cg201200	4.38974	3.64573	4.20451	16.8881	15.5846	17.1063	8.01717e-53	-1.95657	down	3.2964	2.94412	2.72008	12.1495	13.8016	17.5598	1.5925e-44	-2.23116	down	1.91069	1.9581	1.45765	12.4833	13.5067	10.6289	1.12511e-55	-2.69316	down	7.40631	8.62501	6.90125	16.8881	15.5846	17.1063	6.61988e-19	-1.05613	down	3.32439	5.53923	5.10744	12.1495	13.8016	17.5598	6.3458e-21	-1.57499	down	2.50514	3.2229	4.11475	12.4833
Fxa5Cg201190	12.7001	10.9433	12.5344	1.81037	2.51689	1.90295	2.14529e-63	2.53313	up	9.98416	10.2419	10.5835	2.40417	1.9715	2.44518	4.54204e-51	2.16568	up	7.7956	9.07948	7.12609	1.97186	2.63539	3.20762	1.10829e-21	1.65883	up	7.4246	8.24408	6.09666	1.81037	2.51689	1.90295	1.80194e-22	1.75065	up	6.49823	6.42217	5.06739	2.40417	1.9715	2.44518	1.14367e-14	1.34895	up	4.85905	7.65044	7.76197	1.97186
Fxa5Cg201155	4.6639	5.62638	4.6851	12.7084	14.3239	11.7865	1.53662e-15	-1.31252	down	2.2616	1.36648	1.0884	8.12468	7.39115	6.53395	2.33343e-17	-2.14163	down	0.179315	0.08009	0.029418	7.76089	9.72099	6.67924	1.49882e-41	-5.60151	down	3.22011	2.98906	3.34593	12.7084	14.3239	11.7865	3.98035e-29	-1.90228	down	2.96475	2.72781	2.16951	8.12468	7.39115	6.53395	1.04952e-11	-1.40211	down	0.463687	0.376755	0.724909	7.76089
Fxa5Cg201097	0.225481	0.299756	0.222446	3.36035	4.84939	4.8791	6.67641e-39	-3.81293	down	0.23948	0.10545	0.21718	2.78267	3.05461	2.98893	2.50552e-29	-3.70195	down	0.05464	0.058215	0.073862	2.50895	2.20583	2.05668	1.75017e-26	-4.6325	down	0.718494	0.557714	0.704198	3.36035	4.84939	4.8791	1.42244e-25	-2.44971	down	0.547284	0.296251	0.241898	2.78267	3.05461	2.98893	8.72347e-23	-2.66759	down	0.146343	0.050567	0.190815	2.50895
Fxa5Cg201054	1.267	0.960458	1.23098	6.50988	6.59915	7.66391	1.42297e-73	-2.51747	down	0.558659	0.693172	0.649027	6.44904	6.06599	5.7743	6.43493e-97	-3.20458	down	0.194091	0.135243	0.1286	3.55691	3.88269	3.84981	6.33834e-78	-4.46606	down	2.45451	3.23233	3.379	6.50988	6.59915	7.66391	3.43196e-19	-1.13628	down	2.49456	2.25339	2.09685	6.44904	6.06599	5.7743	4.0339e-31	-1.38747	down	0.594889	0.541694	1.03853	3.55691
Fxa5Cg201013	0.385872	0.326076	0.258912	1.66921	1.60939	2.0514	1.49862e-20	-2.32432	down	0.297108	0.579349	0.313396	1.59682	2.10329	1.59139	8.79371e-15	-2.06079	down	0.247419	0.220372	0.250324	1.30209	1.16261	1.35226	2.81186e-16	-2.25876	down	0.614554	0.741719	0.704073	1.66921	1.60939	2.0514	4.77479e-09	-1.25066	down	0.536521	0.549119	0.501883	1.59682	2.10329	1.59139	1.07486e-13	-1.62426	down	0.383555	0.445972	0.44132	1.30209
Fxa5Cg200824	1.48302	1.29745	1.57574	9.91735	11.5382	9.70052	1.34853e-37	-2.70462	down	2.07628	1.9654	0.981822	9.37776	7.63033	6.4432	1.47639e-16	-2.13351	down	1.03068	0.70983	0.58794	8.04816	7.70099	7.21655	2.30011e-34	-3.14756	down	4.28294	4.36527	2.67388	9.91735	11.5382	9.70052	6.46966e-12	-1.34828	down	1.72491	1.29382	1.00028	9.37776	7.63033	6.4432	5.33832e-23	-2.3414	down	1.00174	1.14979	2.26669	8.04816
Fxa5Cg200782	0.409481	0.390217	0.479595	2.10504	2.78666	2.72081	4.68733e-18	-2.40481	down	1.03494	0.879279	1.17339	2.97391	2.6099	3.18813	1.52897e-10	-1.45418	down	1.47284	1.29758	0.978112	3.87008	3.77981	4.66533	1.85275e-15	-1.63177	down	1.01555	0.906039	0.657132	2.10504	2.78666	2.72081	2.62181e-08	-1.38154	down	0.63052	0.777464	0.372058	2.97391	2.6099	3.18813	2.09694e-17	-2.09052	down	1.58626	2.29964	1.94991	3.87008
Fxa5Cg200723	0.155778	0.595277	0.824415	9.11648	10.537	8.74603	2.23619e-36	-3.83511	down	0.948634	0.972681	1.2287	9.25767	9.20927	9.2853	1.73334e-33	-3.01306	down	0.871783	0.737889	1.03144	10.471	13.9511	12.3355	3.75912e-48	-3.62541	down	0.882804	1.16484	1.16348	9.11648	10.537	8.74603	4.55391e-32	-2.82123	down	2.3618	1.30451	2.08065	9.25767	9.20927	9.2853	2.25128e-21	-2.11112	down	0.912457	1.31341	3.11693	10.471
Fxa5Cg200353	2.35837	2.39939	2.24844	0	0	0	7.23025e-29	5.9436	up	2.23418	2.0404	2.8566	0.071055	0	0	8.29758e-27	5.5063	up	2.30665	2.21207	2.48101	0	0	0	2.45849e-24	6.61427	up	1.35924	1.86423	1.71188	0	0	0	8.23909e-28	4.28652	up	1.74494	1.02405	1.02509	0.071055	0	0	2.79506e-18	3.62351	up	2.10256	1.64773	1.59801	0
Fxa5Cg200288	10.7134	10.6865	10.3797	43.9692	41.2956	40.9765	3.98783e-76	-1.93548	down	8.58201	10.021	8.38112	36.0738	34.9373	36.846	3.26271e-66	-1.9686	down	5.66054	3.2464	5.15475	15.1124	13.3499	12.7127	1.24964e-13	-1.46971	down	18.2769	19.0004	18.5305	43.9692	41.2956	40.9765	3.91832e-33	-1.12937	down	13.6454	10.0781	10.9706	36.0738	34.9373	36.846	8.92642e-42	-1.59953	down	1.104	1.1339	2.40909	15.1124
Fxa5Cg200282	0.046805	0.241713	0.484844	8.7953	8.5608	9.2976	3.78646e-41	-4.55512	down	0.691544	0.644284	0.280416	12.8502	11.1465	13.4445	9.13131e-55	-4.31045	down	0.962261	1.24721	1.37464	14.1205	14.9735	14.5142	8.12762e-61	-3.45938	down	2.55776	3.63102	3.96662	8.7953	8.5608	9.2976	6.6177e-10	-1.27242	down	3.4509	3.85049	2.21385	12.8502	11.1465	13.4445	5.7138e-22	-1.87014	down	2.62755	2.24633	2.43342	14.1205
Fxa5Cg200129	6.05157	4.83949	4.40767	14.7131	13.17	14.7506	3.88725e-21	-1.41907	down	4.58011	4.10918	4.4563	11.7062	12.4491	10.893	1.4728e-19	-1.38278	down	3.85472	3.56258	3.6795	14.9849	11.2269	12.9852	8.29641e-27	-1.73946	down	4.99894	5.96304	6.23397	14.7131	13.17	14.7506	1.95637e-18	-1.23621	down	6.11732	5.2004	5.19226	11.7062	12.4491	10.893	1.20543e-12	-1.05056	down	4.02013	3.66304	4.34448	14.9849
Fxa5Cg200121	0.115525	0.309423	0.341753	18.9111	19.5868	23.1451	1.15156e-60	-5.65398	down	0	0.173176	0	10.4095	10.2553	11.8578	4.5635e-34	-6.00086	down	0.068716	0	0.231733	5.92647	5.7009	6.56356	1.52359e-23	-4.97983	down	1.15866	0.958553	1.02367	18.9111	19.5868	23.1451	4.57164e-64	-3.8559	down	0.637766	0.885544	0.328561	10.4095	10.2553	11.8578	7.82378e-38	-3.60462	down	0.246701	0	0.828353	5.92647
Fxa5Cg200009	11.7144	10.1142	10.3499	1.29843	1.09726	1.16494	4.57721e-113	3.16438	up	9.82541	9.92761	9.19962	0.655559	0.418813	0.458888	9.92653e-125	4.17762	up	3.23688	3.08366	3.57955	0.029803	0.047551	0.091756	3.05424e-45	5.47058	up	6.10958	6.66887	7.24011	1.29843	1.09726	1.16494	5.92714e-56	2.43012	up	12.3219	10.2546	10.6032	0.655559	0.418813	0.458888	1.98151e-137	4.25629	up	1.81615	1.57669	1.3999	0.029803
Fxa5Bg103543	3.45292	1.7691	2.99728	17.1267	17.3186	13.6896	1.17822e-18	-2.3747	down	3.68978	4.28989	4.36977	39.5367	35.8912	39.5332	1.23459e-63	-3.13292	down	4.32928	3.40124	4.21722	47.4712	39.3669	48.5429	9.396e-75	-3.38193	down	5.83413	3.72615	2.98718	17.1267	17.3186	13.6896	8.19666e-12	-1.71985	down	4.0041	5.55058	5.72173	39.5367	35.8912	39.5332	2.65986e-57	-2.78691	down	5.73064	4.10309	5.67816	47.4712
Fxa5Bg103173	0.313164	0.391187	0.342176	0.888905	0.945085	1.71974	9.55347e-09	-1.63841	down	0.163184	0.172708	0.175764	0.613383	1.03713	0.973091	1.32491e-12	-2.21908	down	0.088136	0.120904	0.119901	0.547561	0.52696	0.440088	9.38586e-08	-1.97294	down	0.466723	0.471096	0.625528	0.888905	0.945085	1.71974	0.000128247	-1.0314	down	0.211847	0.097948	0.132854	0.613383	1.03713	0.973091	5.03644e-13	-2.20986	down	0.132074	0.200322	0.27633	0.547561
Fxa5Bg103065	3.66704	3.06912	2.80916	0	0	0	6.05078e-48	7.17718	up	7.08588	6.80466	7.23074	0	0	0	1.51582e-58	8.60085	up	2.80461	3.75424	3.73004	0	0	0	1.74676e-39	7.93282	up	2.03932	2.05164	1.94372	0	0	0	6.13344e-53	5.47776	up	1.44349	1.98232	1.79777	0	0	0	1.01683e-45	5.46212	up	0.917718	1.22053	1.13715	0
Fxa5Bg102834	1.40928	1.26157	1.21105	0.253522	0.281235	0.091567	2.6117e-15	2.46803	up	1.17249	1.15527	0.870816	0.247243	0.117115	0.230674	2.904e-12	2.28993	up	0.887251	1.18756	0.903778	0.124395	0.089482	0.03312	4.73104e-18	3.3308	up	1.86793	1.51677	1.67449	0.253522	0.281235	0.091567	2.00319e-22	2.65313	up	1.89543	1.74971	2.19909	0.247243	0.117115	0.230674	1.93852e-31	2.98048	up	1.39258	1.53375	1.92641	0.124395
Fxa5Bg102785	4.47687	3.32205	3.40947	0	0	0	1.65606e-25	5.67907	up	3.05232	4.59127	3.48004	0	0.406542	0.17476	2.86652e-05	2.97842	up	2.56195	3.10461	2.65792	0.259493	0.088661	0.227413	2.1465e-16	3.61514	up	3.31611	3.53542	2.50626	0	0	0	3.72949e-27	4.24745	up	2.68887	2.78789	3.04437	0	0.406542	0.17476	0.000267035	1.79256	up	2.97362	2.51581	1.31661	0.259493
Fxa5Bg102732	5.67949	8.18658	6.5533	35.7419	39.78	37.3088	3.29624e-83	-2.40193	down	4.81298	4.61283	4.84478	69.7171	71.9491	70.1268	0	-3.85237	down	1.66249	2.44937	2.60333	161.872	163.039	158.844	0	-6.05512	down	14.5998	16.5516	17.0123	35.7419	39.78	37.3088	6.56856e-34	-1.17829	down	28.7815	30.5029	26.7246	69.7171	71.9491	70.1268	1.74813e-70	-1.28616	down	66.6339	65.3384	69.8656	161.872
Fxa5Bg102559	6.67252	4.54451	5.18065	1.59485	1.99131	1.48053	2.97855e-05	1.55823	up	4.89304	5.46042	3.65003	2.31236	1.74732	1.7822	0.00285653	1.16758	up	5.42307	4.58284	5.61478	2.72733	1.6318	2.8256	0.00250198	1.11365	up	5.78007	5.7655	6.2743	1.59485	1.99131	1.48053	3.62784e-06	1.51821	up	9.33272	7.69951	8.17509	2.31236	1.74732	1.7822	2.83531e-10	1.85178	up	7.49704	8.88421	7.48506	2.72733
Fxa5Bg102558	2.89549	3.79576	4.19133	0.144552	0.30702	0.534952	1.85666e-13	3.00855	up	3.82702	3.76984	4.41656	0.373908	0.907943	0.739101	3.58028e-11	2.40235	up	4.84241	3.35913	4.76201	0.541203	0.855219	0.521023	5.21919e-13	2.61757	up	4.17188	3.01814	3.33185	0.144552	0.30702	0.534952	4.33065e-13	2.58005	up	4.82249	4.12624	3.91472	0.373908	0.907943	0.739101	1.21984e-12	2.27752	up	5.44247	4.74866	5.54868	0.541203
Fxa5Bg102535	2.13773	2.91087	2.8379	0.233186	0.455169	0.355404	5.36877e-25	2.80836	up	3.05352	2.45709	3.41929	0.229118	0.343602	0.440373	6.05534e-31	3.03549	up	2.70286	2.4289	2.25393	0.237071	0.429113	0.548475	6.09087e-22	2.55598	up	2.32168	2.65324	2.10354	0.233186	0.455169	0.355404	2.95335e-22	2.49923	up	2.82989	2.85015	3.36151	0.229118	0.343602	0.440373	2.78149e-34	2.90616	up	2.60367	2.77459	2.85498	0.237071
Fxa5Bg102515	2.43684	2.26665	1.56848	0.455862	0.683267	0.424758	6.53847e-07	1.83094	up	2.38375	1.58944	2.02396	0.173352	0.412848	0.795462	4.2192e-06	1.94043	up	3.04113	2.44978	2.01439	0.655294	0.741013	0.547351	1.98876e-08	1.88894	up	2.04363	2.06963	1.364	0.455862	0.683267	0.424758	2.48927e-05	1.46595	up	2.06223	2.67518	2.84788	0.173352	0.412848	0.795462	4.47179e-09	2.03647	up	2.57709	3.84424	2.20314	0.655294
Fxa5Bg102507	11.0468	10.7248	11.9545	0.452928	0.873911	1.23742	8.00151e-48	3.6061	up	12.6471	11.9736	14.1445	1.55341	1.80505	1.55443	6.60576e-49	2.93037	up	19.6559	22.5642	24.0679	2.40375	2.76204	4.50012	1.74226e-55	2.80143	up	9.62303	11.0251	12.1224	0.452928	0.873911	1.23742	1.37655e-45	3.37651	up	13.8378	15.3777	10.997	1.55341	1.80505	1.55443	3.23513e-47	2.87222	up	18.327	14.66	19.6739	2.40375
Fxa5Bg102502	3.25744	3.41014	4.55943	1.30392	1.02713	1.24231	3.50187e-09	1.60741	up	3.59261	2.71555	3.2302	1.02433	0.818582	1.51142	1.32141e-06	1.44578	up	4.78548	8.55169	7.38104	1.60436	1.77445	2.25897	3.74245e-15	1.89408	up	2.44727	3.17724	2.53383	1.30392	1.02713	1.24231	0.000121349	1.08488	up	3.45542	3.52769	3.19414	1.02433	0.818582	1.51142	7.97701e-08	1.44803	up	5.02748	5.81883	5.50056	1.60436
Fxa5Bg102476	30.9658	32.795	30.5863	12.795	13.7606	12.5037	1.41568e-60	1.30411	up	31.9128	30.0936	32.6742	15.1177	12.1277	15.9339	1.07422e-36	1.14424	up	49.8735	49.4601	46.5326	15.8369	14.7744	14.1801	2.02094e-145	1.75833	up	24.6169	26.5956	31.2736	12.795	13.7606	12.5037	1.1127e-31	1.09765	up	27.8214	30.674	28.2864	15.1177	12.1277	15.9339	1.91632e-26	1.00161	up	44.79	40.2573	40.4489	15.8369
Fxa5Bg102402	0.024744	0.105712	0	2.24017	1.40278	1.93309	2.16676e-09	-3.59743	down	0	0	0	1.40176	1.60251	2.07973	1.27167e-26	-6.44173	down	0	0	0	1.37706	0.83627	1.10188	1.74998e-20	-6.21793	down	0	0	0	2.24017	1.40278	1.93309	4.24101e-39	-4.89942	down	0	0	0	1.40176	1.60251	2.07973	3.68548e-38	-5.10907	down	0	0.010197	0.043185	1.37706
Fxa5Bg102356	0.751129	0.826181	0.748453	14.3658	12.3208	11.9265	4.17026e-46	-3.79305	down	1.09315	1.14421	1.33992	20.7691	19.7743	19.5326	1.38214e-72	-3.93783	down	0.511921	1.12549	0.822411	9.80244	9.40796	12.0753	2.03967e-34	-3.44055	down	5.39544	5.43655	5.95432	14.3658	12.3208	11.9265	5.65221e-10	-1.11568	down	4.5258	4.22925	4.73091	20.7691	19.7743	19.5326	1.20219e-40	-2.08113	down	3.3829	2.71396	2.25063	9.80244
Fxa5Bg102169	0.156286	0.337648	0.236322	0.777932	1.31162	0.680488	8.82572e-07	-1.73489	down	0.083255	0.138849	0.014766	0.707423	0.583724	0.899726	3.55271e-11	-2.83386	down	0.067287	0	0.078706	0.98022	0.875409	0.721558	3.39132e-05	-3.02458	down	0.241409	0.502916	0.264699	0.777932	1.31162	0.680488	0.000202962	-1.20805	down	0.329749	0.425297	0.207836	0.707423	0.583724	0.899726	0.00135745	-1.03032	down	0.195389	0.290903	0.328062	0.98022
Fxa5Bg102052	5.92699	6.26883	5.88962	1.50682	1.82814	1.48248	1.26314e-44	1.91916	up	3.97093	4.21222	3.7167	0.69729	1.58693	1.26923	6.42052e-17	1.72418	up	2.99207	2.84629	3.45821	0.901533	0.959238	0.787754	2.49809e-23	1.84354	up	5.14636	3.98346	5.16373	1.50682	1.82814	1.48248	7.18282e-23	1.54524	up	4.32715	4.81808	3.89683	0.69729	1.58693	1.26923	1.9296e-19	1.78752	up	2.60801	3.31612	3.01798	0.901533
Fxa5Bg102045	12.832	10.807	11.7851	1.05537	1.21936	2.4541	3.29895e-26	2.80729	up	9.36769	10.2656	10.9099	1.69949	1.36439	1.58046	7.67632e-25	2.63043	up	12.5301	16.0784	17.495	3.44723	3.77317	3.61526	1.66396e-24	2.10871	up	11.1979	15.1349	11.5309	1.05537	1.21936	2.4541	3.3422e-27	2.73116	up	12.4691	14.7913	12.2103	1.69949	1.36439	1.58046	2.27093e-36	2.8624	up	15.9177	17.1358	13.925	3.44723
Fxa5Bg101749	0.378522	0.382131	0.198117	1.69942	1.39886	1.79808	3.49056e-16	-2.18701	down	0.199235	0.13091	0.147205	1.70476	1.47592	1.10686	1.45395e-21	-2.99268	down	0.192182	0.235258	0.206948	0.815944	1.05781	1.26845	9.2746e-12	-2.1436	down	0.499645	0.34185	0.672696	1.69942	1.39886	1.79808	1.221e-09	-1.50081	down	0.391255	0.228315	0.450878	1.70476	1.47592	1.10686	2.17257e-11	-1.79993	down	0.261324	0.169924	0.274064	0.815944
Fxa5Bg101707	4.10377	4.05138	3.73482	29.9375	33.7553	36.9598	4.42727e-121	-3.00739	down	4.90011	4.19463	5.41475	26.2208	26.8361	30.8009	2.29897e-86	-2.49506	down	5.16218	4.48552	4.42266	14.4852	14.8667	13.1648	2.55834e-25	-1.52522	down	16.8706	14.413	15.4514	29.9375	33.7553	36.9598	3.07638e-23	-1.05407	down	7.83408	6.434	5.35537	26.2208	26.8361	30.8009	9.60941e-57	-2.0409	down	3.70558	2.72599	4.05243	14.4852
Fxa5Bg101516	6.46412	5.22769	7.27113	69.541	68.3197	71.9559	1.51136e-218	-3.40041	down	9.74229	8.49648	8.40402	114.874	104.727	120.471	0	-3.64105	down	14.2379	13.321	12.924	111.959	104.273	109.542	9.7866e-303	-2.94201	down	31.3873	32.9659	32.7656	69.541	68.3197	71.9559	7.79474e-48	-1.06837	down	40.047	45.8176	40.4348	114.874	104.727	120.471	5.04327e-81	-1.41407	down	46.2821	50.3428	48.2329	111.959
Fxa5Bg101490	4.7807	4.35982	3.75868	1.39795	1.71646	1.88407	2.64495e-11	1.37008	up	3.51041	5.18883	4.56327	0.652872	0.934814	0.625796	5.84674e-25	2.51505	up	4.21615	3.24538	4.75583	1.43061	0.967928	1.16176	1.25917e-14	1.79866	up	3.78141	3.59533	3.42022	1.39795	1.71646	1.88407	2.27553e-07	1.07685	up	3.04106	2.68301	3.35363	0.652872	0.934814	0.625796	1.53e-14	1.87647	up	4.57713	4.32041	3.6837	1.43061
Fxa5Bg101427	5.37595	5.87596	5.51261	0.891296	1.70357	2.23418	2.80073e-11	1.75506	up	5.43898	3.88912	4.05373	1.17691	1.70005	1.58179	3.10138e-09	1.54322	up	4.07285	4.00586	4.08941	1.72909	1.29315	0.82658	2.31113e-09	1.64778	up	4.44419	4.60719	4.01778	0.891296	1.70357	2.23418	1.24918e-06	1.31826	up	3.52912	4.03243	4.32174	1.17691	1.70005	1.58179	1.36736e-07	1.30478	up	3.58149	4.10482	3.02018	1.72909
Fxa5Bg101371	2.06398	1.98935	2.45983	0.189116	0.060796	0.28004	2.74058e-21	3.32986	up	2.47409	2.7877	2.22081	0.168983	0.162032	0.1328	9.8262e-28	3.7251	up	2.16078	2.69164	2.66007	0.170907	0.272894	0.316976	2.6689e-24	3.21393	up	0.99	0.768126	1.11534	0.189116	0.060796	0.28004	1.28554e-06	1.84518	up	0.953131	0.969404	0.834275	0.168983	0.162032	0.1328	7.09716e-08	2.00831	up	1.0686	1.13911	1.23524	0.170907
Fxa5Bg101288	2.56687	1.96768	2.70737	17.9123	17.7905	16.5543	6.32313e-83	-2.77629	down	1.68016	1.24633	1.50521	14.764	15.9425	17.5647	2.9872e-95	-3.37483	down	1.10216	1.21051	1.35354	17.4633	15.8283	15.9765	1.33124e-108	-3.63311	down	5.53765	6.11056	4.63514	17.9123	17.7905	16.5543	2.43283e-37	-1.60993	down	3.94307	2.77898	3.79423	14.764	15.9425	17.5647	2.43772e-51	-2.1357	down	2.84297	2.89479	4.17032	17.4633
Fxa5Bg101195	0.272459	0.274618	0.256689	0.996156	0.505246	0.588217	0.00137654	-1.20996	down	0.14195	0.363493	0.151023	1.19394	1.15393	1.00228	2.4444e-10	-2.19081	down	0.021494	0.066894	0.066778	1.0588	1.13933	0.962371	8.11938e-21	-3.83233	down	0.198333	0.185335	0.236634	0.996156	0.505246	0.588217	9.83821e-05	-1.37609	down	0.303587	0.323329	0.265519	1.19394	1.15393	1.00228	5.51124e-10	-1.71177	down	0.050777	0.310374	0.142978	1.0588
Fxa5Bg101172	2.29162	1.95955	1.64898	5.56	4.16198	4.78601	1.1758e-15	-1.2382	down	1.96766	2.34882	1.49345	4.56557	4.02801	4.46458	1.01247e-12	-1.13719	down	1.06168	0.779098	0.836578	3.23219	3.80442	3.72789	6.50793e-29	-1.9303	down	1.93742	1.22904	1.55319	5.56	4.16198	4.78601	3.15893e-20	-1.51972	down	0.959589	1.3377	1.03902	4.56557	4.02801	4.46458	1.79911e-34	-1.90187	down	1.90432	1.58156	1.72258	3.23219
Fxa5Bg100984	3.31495	2.83512	3.8124	1.03708	0.840812	0.745205	5.52904e-23	1.91058	up	3.2512	3.11851	2.75604	0.679606	0.627239	0.759652	1.20001e-27	2.11149	up	2.03627	2.32121	2.56659	0.765488	0.587319	0.672453	9.65652e-17	1.80316	up	2.76095	2.17873	2.43385	1.03708	0.840812	0.745205	1.84027e-12	1.43186	up	2.02066	1.99716	1.67868	0.679606	0.627239	0.759652	1.42797e-10	1.37892	up	1.40104	1.55703	2.12708	0.765488
Fxa5Bg100617	2.57286	1.79462	2.30092	0	0.175771	0.107727	9.13871e-15	3.69908	up	2.14591	2.24194	2.88324	0	0.094349	0	9.10496e-18	4.8769	up	1.84477	2.53581	2.90484	0	0	0	1.17282e-17	5.8602	up	4.39509	2.54279	4.49788	0	0.175771	0.107727	1.15408e-25	3.77942	up	3.30653	3.86159	3.79905	0	0.094349	0	1.07187e-30	4.46689	up	2.93495	1.85739	3.12471	0
Fxa5Bg100557	2.55388	2.88668	2.92059	1.21391	0.885485	0.663741	2.08328e-06	1.52936	up	3.25102	2.65857	2.8573	0.380877	0.544899	1.11875	2.94535e-08	1.97757	up	5.8994	5.45999	4.87	1.1669	1.3758	1.00301	2.37347e-18	2.17112	up	3.44284	2.77033	2.23906	1.21391	0.885485	0.663741	5.6924e-06	1.41165	up	2.03721	2.90566	2.45453	0.380877	0.544899	1.11875	6.0908e-06	1.55589	up	3.67262	3.24345	4.14121	1.1669
Fxa5Bg100532	2.72713	2.0756	3.16676	0.944628	1.1456	0.89334	1.00863e-09	1.39417	up	2.74728	2.31029	2.14937	0.456197	0.999257	1.06507	2.64417e-08	1.48341	up	1.07214	1.38039	1.51758	0.373	0.611561	0.744978	9.40518e-05	1.21228	up	3.90215	3.78153	3.11785	0.944628	1.1456	0.89334	6.79539e-20	1.77402	up	2.23482	2.42097	2.67058	0.456197	0.999257	1.06507	1.05328e-08	1.42566	up	1.76402	1.05167	1.54364	0.373
Fxa5Bg100304	1.97988	1.34139	1.72761	30.336	27.9916	30.4339	7.30421e-132	-4.0189	down	1.78998	1.33984	1.53446	26.1226	24.1847	24.9919	6.32138e-116	-3.93386	down	1.14794	1.3605	2.05809	15.7628	17.0739	16.7474	1.04244e-63	-3.29542	down	3.06558	3.6017	4.18523	30.336	27.9916	30.4339	8.52602e-101	-2.90897	down	1.75442	3.02975	1.89626	26.1226	24.1847	24.9919	6.60459e-97	-3.36061	down	0.833857	1.12671	1.23285	15.7628
Fxa5Bg100303	0.089352	0.273816	0.208619	4.11364	3.51639	3.41877	5.6983e-32	-3.85046	down	0.740642	0.365979	0.479437	4.17933	4.40235	3.59945	4.97104e-25	-2.79948	down	0.445046	0.384004	0.471803	2.97884	2.31537	2.66189	4.24956e-16	-2.44191	down	1.41791	1.75525	1.55608	4.11364	3.51639	3.41877	3.09955e-07	-1.11261	down	0.849705	1.07667	1.09482	4.17933	4.40235	3.59945	2.0551e-17	-1.87019	down	0.828062	0.42883	0.736066	2.97884
Fxa5Bg100302	0.925248	0.810672	0.767691	13.5875	11.869	12.4329	2.23571e-26	-3.52776	down	2.33914	1.42026	1.23546	15.9433	19.4856	18.7956	3.58791e-32	-3.28374	down	0.699365	1.41829	1.17481	10.5999	9.87186	8.12809	2.69377e-16	-2.85228	down	6.9009	5.32687	4.96756	13.5875	11.869	12.4329	2.29856e-05	-1.01621	down	2.09535	3.57065	3.14469	15.9433	19.4856	18.7956	4.82103e-25	-2.41198	down	1.09759	1.70703	1.88944	10.5999
Fxa5Bg100256	1.6357	1.29021	1.43314	0.461397	0.217176	0.380319	1.94398e-13	1.96774	up	1.52589	1.48114	1.2722	0.51634	0.503134	0.438486	8.30806e-11	1.53083	up	1.97755	2.02168	1.98204	0.451159	0.917136	0.695867	7.38701e-12	1.55386	up	1.03548	1.59448	1.34425	0.461397	0.217176	0.380319	2.93005e-10	1.7096	up	1.26308	1.09504	1.40456	0.51634	0.503134	0.438486	6.66605e-08	1.27929	up	1.944	2.3528	2.1437	0.451159
Fxa5Bg100239	0.916583	0.672786	0.533373	0.275838	0.275383	0.249203	0.000170234	1.33882	up	0.709633	0.991884	0.705918	0.202529	0.206802	0.332917	4.27526e-06	1.60415	up	1.35038	1.65717	1.11505	0.091341	0.232164	0.048769	5.6339e-19	3.20999	up	0.928853	0.959488	0.739393	0.275838	0.275383	0.249203	4.09898e-07	1.51772	up	1.11169	1.01837	1.11562	0.202529	0.206802	0.332917	4.03308e-11	1.88708	up	1.3721	1.29788	1.69192	0.091341
Fxa5Bg100207	30.0486	27.5053	31.5709	5.7869	5.74054	5.50602	3.4682e-227	2.41394	up	28.9773	26.8412	27.6899	10.0177	10.1317	9.95679	1.26687e-119	1.48401	up	56.1623	59.0615	59.0998	18.9893	17.9547	18.8668	3.56987e-222	1.70221	up	29.3151	30.3497	30.3773	5.7869	5.74054	5.50602	2.28719e-272	2.41755	up	44.2988	45.9115	43.8062	10.0177	10.1317	9.95679	3.91913e-296	2.14944	up	93.5122	93.8132	88.7837	18.9893
Fxa5Bg100201	0.723337	0.568424	0.514069	2.44141	1.83643	3.19085	5.31384e-08	-1.83638	down	0.428126	0.655866	0.515123	1.62794	1.86091	2.05605	4.31092e-06	-1.66443	down	0.176153	0.182754	0.409202	1.90385	0.90313	1.47653	3.73282e-06	-2.17158	down	0.653679	0.124262	0.123655	2.44141	1.83643	3.19085	5.51062e-10	-2.26765	down	0.514422	0.191417	0.160444	1.62794	1.86091	2.05605	4.36328e-09	-2.1337	down	0.331963	0.192634	0.648024	1.90385
Fxa5Bg100157	2.50748	2.00624	2.67449	0.805795	0.613789	0.976894	1.07324e-08	1.5475	up	3.19106	2.58577	3.09316	0.384359	0.474398	0.503133	1.29858e-21	2.58486	up	4.03368	4.0043	2.84899	0.622339	0.455287	0.538961	8.86377e-26	2.73031	up	1.74369	3.10243	2.00278	0.805795	0.613789	0.976894	1.26303e-06	1.36718	up	1.76415	2.19564	2.71676	0.384359	0.474398	0.503133	5.88824e-13	2.02168	up	2.62262	3.57438	3.24147	0.622339
Fxa5Bg100146	0.602435	0.444205	0.251564	12.9535	14.7148	13.531	3.48473e-145	-4.80499	down	0.692309	0.292252	0.52392	9.12514	9.5259	9.7055	4.66521e-103	-4.1223	down	0.131686	0.174954	0.144003	5.35288	4.31111	4.61435	2.74265e-60	-4.70444	down	3.56174	3.4197	4.81273	12.9535	14.7148	13.531	1.16097e-43	-1.72722	down	3.95367	3.34089	2.40891	9.12514	9.5259	9.7055	3.09279e-25	-1.50069	down	0.233005	0.446094	0.421483	5.35288
Fxa5Bg100130	4.18477	4.40381	3.7485	2.00631	1.6321	2.61913	3.97242e-09	1.00342	up	4.49801	3.93746	4.73599	1.55492	1.88081	1.90438	2.78322e-18	1.30311	up	4.95281	5.31799	4.65412	2.36535	2.17449	2.00559	6.9517e-20	1.23581	up	5.39641	5.33757	5.02939	2.00631	1.6321	2.61913	5.23831e-18	1.32587	up	4.82777	4.10574	4.23863	1.55492	1.88081	1.90438	4.16743e-18	1.27275	up	6.47791	6.61346	7.42877	2.36535
Fxa5Bg100121	58.278	60.6949	60.1043	0.106034	0.263498	0.224936	8.60466e-215	7.84092	up	612.185	629.821	632.646	1.35179	0.538932	0.72454	2.07048e-128	8.85909	up	554.339	557.487	566.167	2.61943	1.76112	2.52653	0	7.97804	up	1.60143	1.04611	1.89166	0.106034	0.263498	0.224936	1.33322e-09	2.22512	up	36.1173	34.2585	35.8975	1.35179	0.538932	0.72454	1.23899e-55	4.66689	up	6.97553	6.78158	6.77713	2.61943
Fxa5Ag203726	0.059933	0.115637	0.29729	2.73424	2.27853	2.86085	1.20528e-09	-3.04186	down	0.326031	0.343563	0.893601	2.99579	4.63624	3.31852	1.95637e-08	-2.48351	down	0.184352	0.074706	0.089649	4.83566	5.07527	3.92224	1.41865e-18	-4.44073	down	0.817069	1.17471	1.13989	2.73424	2.27853	2.86085	0.0075664	-1.00157	down	0.556317	0.249753	0.776989	2.99579	4.63624	3.31852	3.54086e-09	-2.20246	down	0.240417	0.172815	0.473374	4.83566
Fxa5Ag203424	0.855132	0.654703	0.977393	7.91584	7.75111	9.7221	1.98664e-51	-3.21009	down	0.933438	1.12867	0.916707	20.8736	21.9189	22.5617	2.04272e-164	-4.37397	down	1.77943	1.27321	1.76354	34.6788	33.3111	31.3755	1.62123e-233	-4.27691	down	2.35378	0.971476	1.8203	7.91584	7.75111	9.7221	1.24258e-22	-2.09997	down	6.17619	5.49596	5.83239	20.8736	21.9189	22.5617	1.00608e-71	-1.86757	down	6.2068	6.31072	5.95544	34.6788
Fxa5Ag202621	0.146027	0.539104	0.417905	10.3259	8.49127	9.84691	5.93466e-29	-4.17495	down	0.092375	0.100993	0	8.80296	9.38946	10.6328	2.18228e-74	-6.58254	down	0.062405	0.148002	0.067477	12.406	14.3352	11.3893	7.39535e-98	-6.67063	down	2.09757	2.24975	1.79736	10.3259	8.49127	9.84691	5.53384e-47	-2.11959	down	1.1629	1.23078	1.15028	8.80296	9.38946	10.6328	5.86396e-79	-2.91863	down	3.21776	3.27824	2.96847	12.406
Fxa5Ag202612	0.359186	0.286371	0.380439	4.07465	3.78213	4.07819	2.06375e-153	-3.46082	down	0.502445	0.378208	0.419639	4.26951	4.23721	3.86672	1.61699e-144	-3.20592	down	0.347782	0.165959	0.283761	3.71833	4.3729	4.02821	8.78761e-41	-3.74137	down	1.34709	1.18782	1.57487	4.07465	3.78213	4.07819	1.24617e-43	-1.4764	down	1.51595	1.57878	1.3561	4.26951	4.23721	3.86672	3.63619e-49	-1.45154	down	1.28546	1.24831	1.28588	3.71833
Fxa5Ag202456	9.17272	9.8791	10.5258	2.69051	3.31428	1.89592	5.62815e-12	1.84363	up	11.9664	10.1368	10.1619	2.14835	2.36857	2.31217	3.78293e-17	2.16789	up	14.29	16.1714	14.5046	3.98718	2.60102	3.76509	2.88604e-21	2.13423	up	13.7893	7.63583	9.78789	2.69051	3.31428	1.89592	1.1669e-10	1.77893	up	9.79142	9.70982	13.8819	2.14835	2.36857	2.31217	8.88765e-17	2.08963	up	12.4922	13.323	10.4367	3.98718
Fxa5Ag202435	2.58326	2.25258	2.44567	10.0682	7.04863	9.47106	1.84e-14	-1.76476	down	1.42528	1.76908	2.33645	5.2219	7.58425	4.82557	5.10972e-08	-1.58191	down	1.00996	0.848747	1.65041	4.31992	5.21697	5.37112	7.55857e-10	-1.93538	down	3.28215	2.86236	2.54551	10.0682	7.04863	9.47106	5.17375e-11	-1.45441	down	2.23086	2.56307	1.40864	5.2219	7.58425	4.82557	8.42228e-07	-1.35655	down	1.90969	2.13057	2.68732	4.31992
Fxa5Ag202431	4.60767	4.31712	5.493	0.026671	0.050017	0.263607	4.45569e-12	3.95765	up	4.22977	4.78862	4.10219	0.092143	0	0.061931	4.04431e-51	5.71742	up	0.899625	1.14471	0.818824	0.032647	0	0	6.82428e-16	4.86195	up	4.43923	3.81822	3.44041	0.026671	0.050017	0.263607	1.85351e-09	2.62653	up	2.73229	3.61308	3.03382	0.092143	0	0.061931	8.50322e-47	4.66449	up	2.28835	1.9496	1.83956	0.032647
Fxa5Ag202424	0.594701	0.174102	0.93024	2.26886	1.62356	1.67102	9.69944e-05	-1.52595	down	0.284629	0.485161	0.138796	1.63463	2.33724	2.29549	1.80323e-12	-2.56544	down	0.072317	0.151575	0	1.65095	1.64853	1.6306	5.27461e-17	-3.95698	down	0.885522	0.255555	0.728487	2.26886	1.62356	1.67102	0.000147517	-1.26678	down	0.295946	0.54448	0.242231	1.63463	2.33724	2.29549	1.98674e-12	-2.18514	down	0.248951	0	0.177058	1.65095
Fxa5Ag202389	2.41422	1.65707	2.64129	0	0	0	3.50553e-19	5.09431	up	2.28139	2.41355	1.56933	0	0.04893	0	2.15069e-16	4.90973	up	1.70631	1.8414	1.42224	0	0	0.082649	1.98074e-13	4.54986	up	1.89746	1.89728	2.67999	0	0	0	1.89945e-21	3.85748	up	2.05594	2.29631	2.80668	0	0.04893	0	2.72293e-22	4.00822	up	2.14582	2.78573	1.92475	0
Fxa5Ag202216	1.72851	2.31702	1.77274	0.80022	0.598098	0.777607	8.78293e-06	1.37295	up	2.34617	1.81106	2.78587	0.881841	1.21994	0.865559	5.02125e-05	1.17953	up	2.58218	3.36299	3.04597	1.00269	1.20214	1.28858	2.00477e-08	1.39261	up	2.49542	2.53073	1.93446	0.80022	0.598098	0.777607	3.22545e-08	1.51981	up	2.01139	1.93008	2.80715	0.881841	1.21994	0.865559	0.000136444	1.06065	up	3.85477	3.70961	3.30291	1.00269
Fxa5Ag202185	10.2451	10.9724	10.4859	2.06521	2.11275	2.35737	3.79182e-109	2.2989	up	9.63545	9.72626	9.74613	1.73204	1.79134	2.05657	2.40389e-112	2.38435	up	11.6457	10.8808	10.7593	2.48125	2.40468	2.19539	2.67422e-117	2.27893	up	7.20629	7.83612	8.27158	2.06521	2.11275	2.35737	8.6919e-60	1.83232	up	7.49214	6.34999	8.04009	1.73204	1.79134	2.05657	1.10941e-53	1.93591	up	8.52766	8.54782	8.9271	2.48125
Fxa5Ag202031	14.3736	14.7874	14.1267	2.43775	0.719557	1.1743	1.06553e-12	2.96736	up	12.4819	12.0553	13.9809	1.63102	2.27053	1.29559	1.09255e-38	2.83026	up	7.98567	8.37218	7.15823	2.62433	2.88204	2.74554	9.99815e-13	1.53554	up	5.13745	6.14446	4.75248	2.43775	0.719557	1.1743	1.3922e-07	1.6344	up	8.63897	10.9548	9.28664	1.63102	2.27053	1.29559	2.43717e-24	2.30608	up	6.80651	7.65879	7.2336	2.62433
Fxa5Ag201932	13.0517	12.054	12.9327	28.7534	25.5057	28.7467	9.52132e-40	-1.08307	down	10.2546	10.6373	11.2987	36.2321	37.4753	38.0551	9.79512e-130	-1.7746	down	15.3526	17.8777	15.0444	48.5912	51.1604	47.1794	1.95814e-95	-1.54289	down	8.54683	7.32552	8.50913	28.7534	25.5057	28.7467	1.28728e-77	-1.70952	down	12.365	11.8144	12.006	36.2321	37.4753	38.0551	3.16838e-111	-1.61109	down	13.5065	13.3996	14.9988	48.5912
Fxa5Ag201863	2.45217	1.62549	2.19033	9.71609	10.9094	9.9803	1.31635e-18	-2.15227	down	1.41621	1.68796	0.740507	11.6088	11.6319	12.8491	4.23291e-31	-3.07194	down	0.982861	0.285094	0.568487	6.76273	8.234	7.1402	7.76174e-22	-3.35052	down	4.5545	3.69101	4.72302	9.71609	10.9094	9.9803	1.27934e-07	-1.12305	down	1.83342	2.44543	2.42411	11.6088	11.6319	12.8491	9.80592e-26	-2.26507	down	0.952454	0.950084	1.56808	6.76273
Fxa5Ag201853	1.17266	0.919169	1.13903	6.10933	6.39066	7.03346	1.1508e-30	-2.47139	down	1.33012	1.04727	0.617956	6.79619	6.4033	6.49093	1.50449e-29	-2.62295	down	1.75987	1.94343	1.47068	7.54068	6.83928	7.61008	5.18466e-26	-1.99482	down	2.6729	3.52799	2.68237	6.10933	6.39066	7.03346	1.37021e-08	-1.05024	down	3.50431	3.13223	2.47306	6.79619	6.4033	6.49093	3.48911e-09	-1.05975	down	2.25508	2.28412	2.55764	7.54068
Fxa5Ag201796	0.190152	0.156985	0.414699	1.06285	0.987829	1.17853	7.1628e-09	-1.89712	down	0.087391	0.103529	0.255813	1.04967	1.23663	0.904671	1.10272e-13	-2.63609	down	0.21152	0.286795	0.258619	1.02139	1.03751	1.04287	1.3999e-10	-1.89241	down	0.517855	0.36289	0.314539	1.06285	0.987829	1.17853	5.58325e-06	-1.24809	down	0.345861	0.304424	0.250676	1.04967	1.23663	0.904671	3.47799e-09	-1.62989	down	0.051977	0.064629	0.187517	1.02139
Fxa5Ag201720	27.9539	24.341	27.4368	10.3821	12.3785	11.9116	6.99977e-27	1.22853	up	21.8285	21.0262	22.8008	10.3361	8.88126	13.0608	1.04776e-14	1.03118	up	35.0964	32.1174	30.1488	11.2322	12.0858	9.01127	1.20274e-44	1.63341	up	22.3468	22.9723	24.4464	10.3821	12.3785	11.9116	1.16427e-18	1.02336	up	23.6056	21.86	19.9812	10.3361	8.88126	13.0608	2.19989e-13	1.00217	up	32.3498	32.1687	33.0132	11.2322
Fxa5Ag201604	0.310021	0.206024	0.249066	1.1264	1.04269	0.969785	5.46008e-13	-1.90225	down	0.373905	0.128987	0.177259	0.668081	0.641342	0.952194	5.26332e-06	-1.61628	down	0.085162	0.211212	0.219602	0.863432	0.999676	0.817544	4.50647e-12	-2.19972	down	0.345812	0.317588	0.224526	1.1264	1.04269	0.969785	1.46734e-10	-1.61082	down	0.349286	0.310099	0.320186	0.668081	0.641342	0.952194	6.02672e-05	-1.09858	down	0.142929	0.169905	0.187713	0.863432
Fxa5Ag201563	7.64682	8.01815	9.61363	88.7875	93.649	94.0677	1.23507e-277	-3.39049	down	10.3726	10.0729	10.0256	155.547	145.838	158.122	0	-3.8854	down	6.1589	4.7993	6.193	100.671	101.472	104.485	0	-4.08353	down	47.4208	43.8748	39.5215	88.7875	93.649	94.0677	6.84972e-42	-1.03666	down	28.1115	29.9236	27.6244	155.547	145.838	158.122	1.03132e-291	-2.40434	down	17.9763	20.7108	22.4531	100.671
Fxa5Ag201386	0.35601	0.217667	0.327704	3.62691	2.84234	2.9517	2.76011e-27	-3.12205	down	0.060562	0.278677	0.25173	0.802994	1.04976	0.783656	4.7618e-05	-1.88777	down	0.464843	0.271402	0.179532	0.782783	0.96312	1.58265	9.31834e-05	-1.66366	down	0.598495	0.789051	0.340117	3.62691	2.84234	2.9517	9.24656e-17	-2.15828	down	0.190718	0.239184	0.147187	0.802994	1.04976	0.783656	5.34636e-06	-1.73388	down	0.426704	0.560579	0.33762	0.782783
Fxa5Ag201337	3.86733	3.73224	4.07454	17.5397	18.9739	18.6728	4.07932e-69	-2.18022	down	4.82057	3.37889	4.20324	13.5542	13.9379	15.5921	3.47207e-35	-1.76107	down	2.86371	2.40255	1.77405	12.4407	10.7655	12.7911	7.11057e-41	-2.2747	down	6.18218	5.37824	6.13856	17.5397	18.9739	18.6728	1.10832e-41	-1.57381	down	4.06984	3.42375	4.2436	13.5542	13.9379	15.5921	2.63972e-42	-1.82539	down	1.96159	1.70951	2.46056	12.4407
Fxa5Ag201253	16.0825	16.1516	14.8174	2.47936	1.55121	1.98848	4.18375e-71	2.94678	up	14.9784	16.9027	18.4513	1.34903	1.39494	1.15362	3.55782e-95	3.63865	up	8.8849	8.21382	6.59406	2.14286	1.83694	1.92714	1.44101e-24	2.02418	up	7.31268	8.13281	7.59719	2.47936	1.55121	1.98848	2.48152e-21	1.85493	up	6.93071	5.92453	6.67503	1.34903	1.39494	1.15362	4.28566e-26	2.19312	up	9.34587	8.66853	7.41569	2.14286
Fxa5Ag201044	31.6283	29.3531	29.8861	7.36764	5.29988	5.30284	1.51066e-122	2.35902	up	34.4538	31.3197	34.5697	7.16345	7.17811	7.33033	2.26747e-187	2.21899	up	37.0483	34.0077	38.6984	7.97862	6.48766	7.70887	1.97987e-161	2.36458	up	18.1419	17.9608	18.2858	7.36764	5.29988	5.30284	1.48803e-47	1.60206	up	20.0241	20.2859	20.6141	7.16345	7.17811	7.33033	3.20749e-72	1.48175	up	18.9251	19.2696	18.8964	7.97862
Fxa5Ag201000	0.968214	0.992214	0.830405	2.13973	2.63326	2.1009	2.96128e-06	-1.21805	down	0.674752	0.442793	0.337128	1.69532	1.30102	1.36066	1.97145e-05	-1.47306	down	0.183047	0.123691	0	1.60467	0.99434	1.17703	0.00165406	-2.46887	down	0.370485	0.656123	0.577008	2.13973	2.63326	2.1009	3.22282e-11	-1.82395	down	0.570493	0.792093	0.462081	1.69532	1.30102	1.36066	0.000363174	-1.09882	down	0.14653	0	0.030972	1.60467
Fxa5Ag200991	3.13669	2.22172	2.40345	18.8248	17.2986	18.5816	3.31521e-148	-2.75737	down	2.31103	2.52469	2.1227	27.814	29.1542	28.8045	0	-3.59198	down	2.93957	2.31435	1.89657	42.6631	43.5964	40.47	0	-4.083	down	5.00607	4.13472	4.96995	18.8248	17.2986	18.5816	3.54055e-97	-1.89456	down	3.24334	3.03586	3.00381	27.814	29.1542	28.8045	0	-3.17278	down	7.18348	7.58769	8.88224	42.6631
Fxa5Ag200951	8.24027	8.63463	8.43074	1.90154	1.93512	2.40916	3.59008e-53	2.03434	up	10.2734	8.99001	10.2194	2.21017	2.02889	2.8365	5.63023e-55	2.05631	up	9.89613	10.067	9.02173	1.98675	2.36998	2.35596	1.17826e-68	2.15137	up	6.0336	6.59687	5.8119	1.90154	1.93512	2.40916	1.49642e-26	1.54776	up	5.3436	6.15773	5.24513	2.21017	2.02889	2.8365	1.30574e-15	1.213	up	6.02459	5.08633	4.83304	1.98675
Fxa5Ag200928	12.086	13.6333	12.1576	1.54934	1.68684	1.50571	9.50263e-115	3.0014	up	27.4981	29.4434	30.9044	1.57798	1.06294	1.10282	0	4.53837	up	27.7602	29.3629	30.668	1.14495	1.25419	1.23132	0	4.61931	up	7.60398	9.31261	8.43334	1.54934	1.68684	1.50571	4.99408e-61	2.37612	up	24.2752	25.8461	24.1407	1.57798	1.06294	1.10282	1.94583e-270	4.23566	up	15.6892	14.7898	14.6702	1.14495
Fxa5Ag200894	3.92529	2.69439	3.85556	20.1408	20.9326	19.8366	2.88127e-60	-2.46551	down	4.52939	2.65236	2.91318	21.0564	19.0334	18.4499	2.65305e-49	-2.48553	down	5.1043	5.20559	4.46017	21.558	18.2316	18.1948	2.15934e-41	-1.89871	down	7.17413	9.41649	7.88519	20.1408	20.9326	19.8366	1.67502e-22	-1.25271	down	7.1051	7.58158	8.12785	21.0564	19.0334	18.4499	3.21979e-26	-1.3286	down	6.03902	5.85456	6.4673	21.558
Fxa5Ag200889	0.212462	0.233429	0.155238	2.64494	2.61011	2.89267	7.7855e-127	-3.6564	down	0.045746	0.031674	0.017111	3.17596	3.29995	3.21142	1.64531e-134	-6.38114	down	0.00845	0.00589	0.015315	1.79854	1.54686	1.82462	3.38115e-73	-6.71957	down	0.80175	1.08778	0.808077	2.64494	2.61011	2.89267	1.1221e-35	-1.52789	down	1.01439	0.980811	0.87492	3.17596	3.29995	3.21142	1.33043e-66	-1.72532	down	0.260082	0.303308	0.408508	1.79854
Fxa5Ag200864	5.57085	5.59264	4.65178	1.20955	1.39671	1.30256	1.41168e-53	2.02968	up	5.11428	4.346	5.23138	1.07695	0.990717	0.666899	6.01176e-54	2.40775	up	4.29916	4.12644	4.759	1.01557	1.29972	0.990891	1.54906e-45	2.02741	up	2.83682	3.30211	3.8658	1.20955	1.39671	1.30256	1.34756e-18	1.34185	up	3.06722	2.90616	2.61128	1.07695	0.990717	0.666899	3.54124e-20	1.59062	up	2.73521	2.6797	2.59823	1.01557
Fxa5Ag200862	25.3855	23.7625	23.3506	1.20228	1.27831	0.714141	3.59164e-267	4.47344	up	21.4307	24.2468	22.3166	1.3788	0.594072	0.990378	2.86647e-45	4.33051	up	29.8162	32.056	28.9824	0.998252	0.672146	1.08928	0	5.08665	up	8.76145	9.76314	9.90803	1.20228	1.27831	0.714141	5.33028e-84	3.05319	up	7.59746	6.61343	8.04549	1.3788	0.594072	0.990378	1.07845e-17	2.56161	up	16.1104	13.8492	15.3505	0.998252
Fxa5Ag200685	0.753712	0.363524	0.454091	15.4912	14.9027	19.5218	4.05673e-48	-4.57865	down	1.94561	1.76922	2.16191	29.299	30.4136	31.538	2.22794e-85	-3.84635	down	1.57042	1.63649	1.07337	22.8882	17.0648	22.5264	1.26878e-53	-3.71446	down	6.87969	7.01246	8.27626	15.4912	14.9027	19.5218	6.55661e-09	-1.08249	down	4.5499	2.8671	4.48604	29.299	30.4136	31.538	3.57796e-63	-2.82784	down	2.29211	2.4144	4.87951	22.8882
Fxa5Ag200635	3.7981	3.29274	3.24637	0.189061	0.245408	0.18669	6.59658e-70	3.95519	up	4.14876	3.9576	3.70361	0.15947	0.259531	0.144134	1.48979e-80	4.27452	up	4.42444	4.86638	4.97792	0.209086	0.323548	0.130599	7.43717e-93	4.34472	up	2.33331	2.36016	1.5875	0.189061	0.245408	0.18669	1.48809e-34	3.04083	up	1.67907	1.71086	1.83084	0.15947	0.259531	0.144134	8.22389e-32	2.92739	up	2.41176	2.44332	2.48262	0.209086
Fxa5Ag200438	2.10565	2.13573	1.48137	0.853953	0.64344	0.980898	0.000156771	1.16835	up	1.82324	1.43514	2.07453	0.601847	0.550479	0.555841	1.1623e-06	1.55632	up	2.64057	2.7245	2.29323	0.874509	0.63585	0.579925	1.55892e-11	1.86721	up	1.57304	1.86342	2.03564	0.853953	0.64344	0.980898	0.000371073	1.03619	up	1.35679	1.53872	1.8903	0.601847	0.550479	0.555841	2.40527e-05	1.29302	up	2.17379	2.10963	1.80377	0.874509
Fxa5Ag200312	0.331806	0.373606	0.284162	2.21226	2.27496	2.29335	1.84268e-25	-2.60143	down	0.411338	0.363685	0.564677	3.3959	3.37843	3.80234	2.94233e-41	-2.88973	down	0.345618	0.382863	0.551555	2.596	2.80656	2.14575	6.44969e-23	-2.42227	down	1.1626	0.972561	0.974899	2.21226	2.27496	2.29335	4.52341e-07	-1.02735	down	0.586696	0.771517	0.698838	3.3959	3.37843	3.80234	1.15391e-33	-2.24642	down	0.525762	0.511283	0.565647	2.596
Fxa4Dg102285	0.283043	0.454503	0.185931	1.10105	0.701349	1.11682	9.42624e-07	-1.52292	down	0.178225	0.151451	0.150317	0.83405	0.984266	1.10231	1.06137e-17	-2.46679	down	0.138655	0.313626	0.250908	0.67355	1.08062	0.874857	1.97677e-08	-1.75855	down	0.358584	0.438861	0.468632	1.10105	0.701349	1.11682	3.96187e-05	-1.06198	down	0.374038	0.441032	0.348024	0.83405	0.984266	1.10231	2.30889e-07	-1.23555	down	0.272552	0.326877	0.159673	0.67355
Fxa4Dg102154	1.19802	1.27388	1.34082	17.2521	14.5388	19.0607	1.99909e-96	-3.62201	down	0.972631	1.1525	1.05094	6.32011	5.67931	5.41932	4.68917e-26	-2.36978	down	0.292632	0.102359	0.148026	0.937038	1.06673	1.15568	9.80681e-06	-2.20582	down	5.43097	4.87585	6.48268	17.2521	14.5388	19.0607	7.1108e-28	-1.51521	down	1.25751	1.34633	1.02545	6.32011	5.67931	5.41932	4.7909e-24	-2.12124	down	0.020662	0.208029	0.484174	0.937038
Fxa4Dg101938	6.01905	6.37015	5.62553	0.633057	0.109494	0.085189	8.09958e-08	3.19426	up	10.0735	10.925	9.64013	0.52515	0.11988	0.289764	2.2372e-27	4.58319	up	14.2811	15.0187	14.1132	0.555841	1.16499	0.924583	1.69565e-115	4.01094	up	7.35525	6.32095	6.94934	0.633057	0.109494	0.085189	2.53426e-07	2.29257	up	9.45438	10.5797	11.0088	0.52515	0.11988	0.289764	2.18267e-27	3.9676	up	12.2073	13.6135	11.1279	0.555841
Fxa4Dg101896	0.244292	0.287372	0.262502	1.19372	1.6249	1.47313	1.391e-15	-2.24708	down	0.373879	0.439299	0.202161	3.75527	3.76297	3.90028	1.91343e-56	-3.37791	down	0.167047	0.205327	0.125221	2.41207	1.57586	2.36168	1.48666e-32	-3.45337	down	0.599685	0.564202	0.601239	1.19372	1.6249	1.47313	2.46991e-06	-1.14187	down	1.29369	0.97502	0.810489	3.75527	3.76297	3.90028	1.70684e-26	-1.81373	down	0.145127	0.087398	0.194441	2.41207
Fxa4Dg101477	25.7328	27.0363	27.1224	92.2363	89.5472	92.154	0	-1.73687	down	25.7337	25.3706	27.7597	194.676	204.622	197.737	0	-2.90269	down	20.646	17.7839	16.9466	131.891	140.485	127.603	0	-2.79205	down	42.2831	41.3913	38.9096	92.2363	89.5472	92.154	9.41077e-141	-1.12251	down	25.9565	22.1925	24.4697	194.676	204.622	197.737	0	-3.02337	down	14.9567	15.5609	21.2098	131.891
Fxa4Dg101317	4.8239	4.39728	4.74299	0.821996	0.292814	0.730552	1.52307e-30	2.83872	up	5.90946	5.39982	6.35168	0.407766	0.441523	0.495819	3.65195e-59	3.62455	up	6.16748	5.43252	4.83806	0.461672	0.237625	0.115607	3.76065e-53	4.22696	up	5.32358	5.13054	5.21523	0.821996	0.292814	0.730552	1.57347e-36	2.86944	up	5.93614	7.25032	6.09181	0.407766	0.441523	0.495819	2.01212e-66	3.60346	up	4.11363	4.56931	3.25941	0.461672
Fxa4Dg101302	23.0125	28.0595	28.3988	5.94665	3.93201	5.22231	9.35414e-37	2.37488	up	26.7117	26.0481	23.2585	4.20278	5.12387	4.70886	4.35174e-41	2.41326	up	27.2301	30.7404	28.4099	5.55769	5.67598	5.74187	3.67358e-47	2.38102	up	16.2088	17.3684	19.6341	5.94665	3.93201	5.22231	3.54939e-18	1.73816	up	12.0197	13.2446	14.0137	4.20278	5.12387	4.70886	1.41624e-11	1.40917	up	14.6865	10.6524	16.1445	5.55769
Fxa4Dg101120	3.01845	2.98374	3.34475	10.315	8.61949	9.05866	1.70992e-18	-1.51247	down	5.09448	5.16957	3.82549	26.966	24.9959	23.8798	3.50734e-78	-2.39395	down	7.37625	6.87008	6.21145	45.6241	51.988	47.0738	1.19625e-177	-2.75525	down	4.33115	4.23481	4.35801	10.315	8.61949	9.05866	1.1265e-10	-1.04244	down	8.92805	7.2835	8.03105	26.966	24.9959	23.8798	1.08799e-46	-1.61365	down	11.0536	9.22655	11.5009	45.6241
Fxa4Dg101115	0.892223	0.694261	0.770728	0.066376	0.096087	0.21083	8.48572e-09	2.37738	up	0.67073	1.2709	1.19439	0.062709	0.21599	0.439683	5.26533e-06	1.93584	up	1.45492	1.7097	1.05696	0.326076	0.686496	0.812293	0.000122626	1.21515	up	1.25375	0.890215	1.80225	0.066376	0.096087	0.21083	1.03365e-15	2.72477	up	2.20251	1.69222	1.84161	0.062709	0.21599	0.439683	5.94312e-06	2.0207	up	2.26056	1.99906	1.83699	0.326076
Fxa4Dg101009	1.61934	1.45948	1.52012	0.391958	0.457478	0.360806	9.80784e-20	1.89332	up	1.51629	1.27914	1.31479	0.505259	0.361904	0.296962	1.70092e-14	1.78831	up	1.12816	1.12635	0.933999	0.080774	0.155007	0.252185	7.62311e-19	2.67557	up	2.15619	1.63498	1.72634	0.391958	0.457478	0.360806	1.10238e-24	2.07393	up	1.77245	1.52826	1.84481	0.505259	0.361904	0.296962	4.03302e-22	2.02893	up	1.9465	1.89819	1.68215	0.080774
Fxa4Dg100869	7.29199	6.41959	6.146	1.1132	1.29597	1.08286	1.6475e-46	2.48869	up	6.94141	5.96912	8.0208	0.769092	0.658535	0.803701	5.23473e-60	3.17794	up	5.38591	6.09941	5.88619	0.54686	0.430438	0.560089	4.16152e-60	3.48542	up	8.04595	8.46078	9.35435	1.1132	1.29597	1.08286	1.60452e-70	2.80488	up	7.34663	6.98731	7.04056	0.769092	0.658535	0.803701	7.06058e-71	3.12525	up	6.55259	6.07927	6.58566	0.54686
Fxa4Dg100683	18.9302	21.0511	21.6416	9.7639	10.5293	9.62092	3.15143e-18	1.06786	up	22.6914	18.898	22.0382	10.8167	7.71537	10.7106	9.56197e-16	1.12867	up	37.3444	38.8936	35.322	15.011	11.8564	11.8536	3.91567e-49	1.57872	up	21.059	21.2863	25.8967	9.7639	10.5293	9.62092	5.71445e-22	1.19467	up	22.6488	28.0632	24.6907	10.8167	7.71537	10.7106	1.66341e-23	1.34202	up	34.6736	34.6475	32.304	15.011
Fxa4Dg100664	12.4696	11.691	11.536	2.93089	1.90399	1.73544	1.02518e-52	2.43461	up	20.5749	19.9528	21.2376	2.87598	2.06241	2.44237	2.39299e-140	3.05566	up	12.038	11.6686	9.23403	2.21967	2.38453	2.80253	8.94422e-48	2.188	up	17.8508	18.3101	16.8822	2.93089	1.90399	1.73544	3.24788e-97	2.95206	up	18.3226	19.0984	18.2668	2.87598	2.06241	2.44237	5.41812e-121	2.86129	up	9.21971	8.78186	9.25096	2.21967
Fxa4Dg100579	42.4783	50.4475	45.6093	6.47246	6.58139	6.5568	6.80086e-122	2.82939	up	53.3418	49.2727	54.0753	14.9421	15.3029	18.0974	1.20323e-69	1.70313	up	61.2581	63.186	63.4379	17.6171	18.5805	18.2628	3.68438e-105	1.84035	up	39.2667	43.0575	43.9598	6.47246	6.58139	6.5568	4.77046e-118	2.66409	up	57.3557	66.4461	61.2131	14.9421	15.3029	18.0974	2.97107e-89	1.91787	up	76.7419	79.9131	83.8791	17.6171
Fxa4Dg100537	12.802	12.3619	14.0507	2.24766	3.24582	3.38897	1.07173e-45	2.1438	up	15.7791	15.2466	17.8546	3.99575	5.31359	4.83859	1.56606e-45	1.78676	up	29.9176	25.2135	28.6428	6.56788	8.55284	7.24325	2.53609e-73	1.95061	up	11.8137	11.3284	10.3865	2.24766	3.24582	3.38897	1.84303e-33	1.87862	up	12.7408	13.6545	12.9642	3.99575	5.31359	4.83859	5.6295e-30	1.44788	up	18.263	18.5876	16.657	6.56788
Fxa4Dg100501	9.47959	9.60832	10.7245	1.92985	2.11525	1.69545	3.61077e-27	2.33794	up	15.5707	12.6343	13.5172	1.91562	1.94007	1.4502	1.6393e-45	2.92228	up	13.2859	15.7285	10.5839	3.39529	2.19092	1.70195	8.91455e-27	2.44232	up	8.29641	12.0072	13.6924	1.92985	2.11525	1.69545	7.90612e-27	2.39751	up	13.5557	12.4241	10.3063	1.91562	1.94007	1.4502	1.61304e-36	2.6162	up	11.2229	14.4213	13.0331	3.39529
Fxa4Dg100305	1.97636	2.2447	2.55938	0.082386	0.341063	0.210255	2.0518e-22	3.17472	up	1.53544	3.57475	2.85436	0.081565	0.154512	0.039264	2.535e-28	4.35945	up	5.72123	5.74893	4.63251	0.016511	0	0	2.79004e-43	7.41974	up	2.70226	3.08308	2.44482	0.082386	0.341063	0.210255	1.36356e-29	3.19599	up	4.97966	4.96768	2.07227	0.081565	0.154512	0.039264	7.08356e-17	3.54259	up	3.87012	4.42634	4.5461	0.016511
Fxa4Dg100285	0.662083	0.504303	0.791747	2.34751	2.07024	1.78522	2.45382e-12	-1.57312	down	0.315098	0.269622	0.446614	2.53313	2.57383	2.65738	1.20176e-35	-2.80812	down	0.38102	0.466726	0.491069	1.52202	1.84279	1.81179	8.28687e-15	-1.83426	down	1.04827	0.905363	0.824652	2.34751	2.07024	1.78522	2.88973e-07	-1.0542	down	0.802604	0.525632	0.627549	2.53313	2.57383	2.65738	1.72502e-22	-1.88291	down	0.560445	0.268018	0.310761	1.52202
Fxa4Dg100050	4.98321	4.85781	5.88314	0.326041	0.222583	0.307637	1.42627e-30	3.83456	up	4.60264	4.09406	5.35057	0.34247	0.315769	0.35961	8.37185e-26	3.53977	up	7.1267	5.71809	6.71825	0.24699	0.422281	0.583447	1.87715e-35	3.81697	up	3.22547	2.56158	2.53989	0.326041	0.222583	0.307637	2.0332e-14	2.58918	up	3.62111	2.41265	2.89202	0.34247	0.315769	0.35961	9.6861e-15	2.58736	up	4.73689	3.41708	3.27935	0.24699
Fxa4Dg100035	1.1998	0.986859	0.934433	0	0.120999	0.111393	4.71366e-13	3.22315	up	1.09197	1.15949	0.845535	0.087301	0.198994	0.303871	5.22719e-08	2.18848	up	1.27104	1.28616	1.05213	0.246681	0.239913	0.200098	4.68239e-11	2.28721	up	0.625113	0.933729	0.838671	0	0.120999	0.111393	4.01337e-09	2.33815	up	1.24811	1.02273	0.683066	0.087301	0.198994	0.303871	4.64081e-07	1.85969	up	1.44413	1.35075	1.20204	0.246681
Fxa4Dg100032	3.96324	3.54329	3.78061	0.778549	0.58966	0.836109	4.41795e-10	2.1921	up	4.33678	3.72185	3.57263	0.284143	0.530526	0.391545	5.09693e-14	2.98157	up	7.21757	6.54323	4.50984	0.878037	1.07943	0.656966	3.43535e-17	2.70677	up	1.94549	2.32447	2.46924	0.778549	0.58966	0.836109	0.00046785	1.29364	up	2.31489	2.08995	2.10916	0.284143	0.530526	0.391545	1.97594e-06	1.8653	up	2.07731	3.01677	2.95219	0.878037
Fxa4Dg100003	0.868385	0.77767	0.934825	23.4016	19.98	22.3898	1.73099e-284	-4.58502	down	0.559635	0.777396	0.442659	46.1711	48.0251	47.4896	0	-6.23849	down	0.052371	0.038047	0.077751	35.2489	38.2663	37.9122	4.8366e-184	-8.83233	down	6.45304	3.52522	5.53912	23.4016	19.98	22.3898	4.12346e-15	-1.87655	down	5.54914	3.7416	4.30267	46.1711	48.0251	47.4896	1.03842e-84	-3.25541	down	2.9798	2.40158	3.57608	35.2489
Fxa4Cg203047	0.16665	0.12999	0.242889	0.46632	0.629916	0.622208	5.96003e-07	-1.53668	down	0.153191	0.136001	0.21182	0.383426	0.508919	0.440776	3.91723e-05	-1.33414	down	0.059424	0.090083	0.018475	0.23124	0.280519	0.292637	1.49529e-05	-2.00041	down	0.194481	0.275318	0.190925	0.46632	0.629916	0.622208	1.7807e-05	-1.19186	down	0.15848	0.187505	0.166339	0.383426	0.508919	0.440776	3.3854e-05	-1.21398	down	0.096589	0.065552	0.107279	0.23124
Fxa4Cg202972	14.2436	13.1714	17.0937	3.40401	4.09546	3.25876	4.47708e-45	2.04985	up	13.1697	15.7649	16.0607	2.95451	2.28601	2.13922	1.42574e-64	2.5881	up	16.5496	13.9268	17.2481	1.21179	1.93037	1.97301	1.0075e-84	3.23541	up	8.72027	8.4885	9.34908	3.40401	4.09546	3.25876	8.18254e-17	1.28713	up	7.56575	7.09463	10.1442	2.95451	2.28601	2.13922	1.81877e-19	1.67297	up	9.12756	9.41073	8.25476	1.21179
Fxa4Cg202892	5.82785	7.70417	6.74887	54.9904	54.738	58.2301	6.87283e-171	-2.98424	down	11.1857	11.7062	8.27843	42.2984	43.0105	47.945	1.18416e-72	-2.064	down	8.09975	7.34975	6.69043	36.012	37.3397	36.9749	1.06161e-94	-2.25081	down	24.3647	26.6205	24.1239	54.9904	54.738	58.2301	1.31346e-44	-1.11716	down	19.0568	19.7386	17.6982	42.2984	43.0105	47.945	2.96198e-41	-1.21987	down	10.8519	10.6266	12.6453	36.012
Fxa4Cg202362	0.973571	0.73346	0.644106	4.50956	5.61289	4.74769	1.01408e-28	-2.52885	down	0.948509	0.802204	0.406824	2.23524	2.04174	2.7132	1.90836e-07	-1.59352	down	0	0.24882	0.100596	1.71716	1.56921	2.13141	0.000321744	-2.74961	down	0.506268	0.398786	0.639798	4.50956	5.61289	4.74769	3.97708e-36	-2.93372	down	0.520815	0.122348	0.307698	2.23524	2.04174	2.7132	1.55227e-14	-2.43749	down	0.244589	0.139762	0.254271	1.71716
Fxa4Cg202288	0	0	0.027812	0.533381	0.507351	0.666611	0.000159865	-2.5941	down	0	0	0	0.609575	0.552922	0.580631	4.30006e-24	-6.19484	down	0	0	0	0.684098	0.621968	0.623535	9.53445e-25	-6.66534	down	0	0	0	0.533381	0.507351	0.666611	9.91064e-32	-4.50983	down	0	0	0	0.609575	0.552922	0.580631	6.95327e-34	-4.87198	down	0	0	0.009573	0.684098
Fxa4Cg202284	0	0	0	1.16631	1.66847	1.98026	3.55345e-27	-5.82854	down	0	0	0	1.63429	1.15817	1.60592	8.6519e-24	-6.173	down	0	0	0	1.48646	1.30946	1.75583	1.12904e-23	-6.55951	down	0	0	0	1.16631	1.66847	1.98026	4.00623e-33	-4.59885	down	0	0	0	1.63429	1.15817	1.60592	4.87804e-33	-4.83366	down	0	0	0.063575	1.48646
Fxa4Cg202130	1.20171	0.937563	1.27828	5.59814	6.30989	6.18352	7.62763e-42	-2.31998	down	1.30136	0.834215	1.09986	4.94247	4.01838	5.18394	3.70812e-26	-2.07053	down	0.230953	0.190136	0.213831	1.85576	1.90872	2.04631	3.29217e-22	-2.97543	down	0.989171	0.950972	1.00412	5.59814	6.30989	6.18352	1.78746e-48	-2.46438	down	0.884157	1.07804	0.573847	4.94247	4.01838	5.18394	3.76803e-31	-2.335	down	0.198458	0.449049	0.471445	1.85576
Fxa4Cg202109	207.904	201.768	208.755	63.4023	62.1785	64.2858	0	1.73981	up	251.169	261.325	248.993	68.4302	67.2444	67.6675	0	1.91888	up	465.337	461.466	438.578	89.0015	91.0167	89.4995	0	2.39858	up	177.297	178.605	175.369	63.4023	62.1785	64.2858	0	1.5156	up	178.427	186.549	188.321	68.4302	67.2444	67.6675	7.16756e-253	1.44528	up	362.31	367.39	347.663	89.0015
Fxa4Cg202105	0.138412	0.469193	0.324615	3.40927	3.92764	5.30545	1.88666e-34	-3.48782	down	0.22838	0.179378	0.261285	5.84759	4.74776	4.96735	3.08497e-58	-4.3255	down	0.075631	0.107619	0.098819	5.14986	4.59542	3.96877	2.54299e-53	-5.19034	down	1.21986	1.51454	1.33163	3.40927	3.92764	5.30545	4.78959e-13	-1.50298	down	1.36961	1.46988	1.84953	5.84759	4.74776	4.96735	5.80543e-21	-1.66185	down	1.67261	1.84609	1.49768	5.14986
Fxa4Cg202095	4.12711	4.06781	3.89617	0.274941	0.082929	0.296294	3.47721e-37	3.94867	up	5.87339	6.43344	5.88585	0.053376	0.110763	0.105655	8.18752e-53	5.55799	up	9.22104	8.89934	9.17812	0	0.126639	0.069819	2.06066e-65	6.40135	up	3.82913	5.38445	5.16181	0.274941	0.082929	0.296294	4.02146e-44	3.86963	up	7.02877	6.47635	6.94518	0.053376	0.110763	0.105655	3.41955e-69	5.21493	up	8.01886	8.20634	7.35858	0
Fxa4Cg202053	0.679427	0.728329	0.651566	5.34805	5.32653	4.71412	3.53948e-32	-2.74952	down	0.460434	0.547967	0.372116	4.78674	4.26253	4.32177	1.5742e-32	-3.1371	down	0.520331	0.567271	0.470243	4.57004	5.5229	3.96459	1.39682e-31	-3.01676	down	2.15851	2.02098	2.00108	5.34805	5.32653	4.71412	1.04527e-10	-1.21571	down	1.60542	2.02584	1.94867	4.78674	4.26253	4.32177	1.21861e-09	-1.19669	down	2.06382	2.1032	1.23195	4.57004
Fxa4Cg201965	1.71845	1.81389	1.70362	6.4292	4.86447	7.53429	2.16003e-15	-1.74257	down	2.02397	2.0814	1.76903	7.06482	6.99765	7.94479	7.01569e-23	-1.8519	down	0.356482	0.463381	1.46731	4.15907	4.60168	4.61343	9.23741e-05	-2.15995	down	2.4059	2.86173	2.31208	6.4292	4.86447	7.53429	8.53204e-09	-1.19858	down	1.65201	2.17408	2.05089	7.06482	6.99765	7.94479	4.28377e-23	-1.82123	down	1.73673	1.71858	2.32421	4.15907
Fxa4Cg201959	0	0.106082	0.066088	5.21684	4.81619	5.44845	1.46923e-32	-5.2185	down	0.06663	0	0	5.26732	5.25349	5.77001	2.11918e-30	-6.18077	down	0.119333	0	0	7.718	5.82132	5.71287	4.99465e-34	-6.27122	down	0.596456	1.06277	0.785525	5.21684	4.81619	5.44845	3.40329e-19	-2.32792	down	0.505868	0.745503	0.182342	5.26732	5.25349	5.77001	1.57919e-27	-3.08036	down	0.094886	0.146376	0.015789	7.718
Fxa4Cg201871	3.87924	3.00825	3.57695	0.632783	0.673556	0.663656	1.36155e-35	2.37517	up	3.26226	2.98915	3.22105	0.463742	0.50451	0.498503	1.30197e-39	2.64076	up	2.01955	2.36599	2.23524	0.573295	0.403278	0.179708	1.78809e-19	2.48678	up	1.77823	1.73719	1.7675	0.632783	0.673556	0.663656	6.6739e-10	1.34832	up	1.38502	1.68667	1.73981	0.463742	0.50451	0.498503	1.45606e-11	1.58975	up	1.25215	0.574568	1.17228	0.573295
Fxa4Cg201825	564.711	584.826	588.646	37.6986	38.9121	42.4696	0	3.90056	up	567.348	568.977	596.801	34.1954	28.2652	33.7313	0	4.18145	up	24.1643	31.6163	28.6824	3.46316	4.6005	3.90442	6.60222e-94	2.84906	up	286.956	313.53	309.18	37.6986	38.9121	42.4696	0	2.95637	up	330.43	350.388	325.412	34.1954	28.2652	33.7313	0	3.37566	up	30.3822	27.0582	25.4526	3.46316
Fxa4Cg201803	9.07309	8.52131	9.13838	1.7065	1.94376	1.56403	2.67727e-94	2.36981	up	9.29219	9.11715	8.58374	0.780831	1.2552	1.49459	2.86055e-90	2.91969	up	6.94217	6.06325	5.75855	1.57479	0.987242	1.30899	8.63353e-53	2.31964	up	4.76571	4.78618	5.14488	1.7065	1.94376	1.56403	3.38629e-28	1.48528	up	5.4081	5.02534	4.49501	0.780831	1.2552	1.49459	3.33536e-32	2.00984	up	4.27813	4.04909	4.01882	1.57479
Fxa4Cg201786	0.318436	0.425526	0.33947	2.64458	2.30829	2.56475	9.00247e-21	-2.59538	down	0.113504	0.202343	0.16053	1.69558	1.76444	2.0795	4.27306e-20	-3.27364	down	0.103343	0.037427	0	1.01337	0.704218	0.960227	2.23577e-11	-3.60982	down	1.04939	1.20062	1.10568	2.64458	2.30829	2.56475	2.76986e-06	-1.04752	down	0.864181	0.467854	0.813416	1.69558	1.76444	2.0795	7.96287e-06	-1.22607	down	0.202027	0.234357	0.237902	1.01337
Fxa4Cg201423	1.32736	2.42849	1.79765	0.56481	0.328205	0.520399	1.21219e-08	1.88029	up	1.7592	2.10182	1.637	0.165349	0.268447	0	0.00220945	2.33898	up	1.40108	0.957123	1.12651	0	0	0.016811	1.21797e-16	5.41384	up	1.26221	1.44387	1.35314	0.56481	0.328205	0.520399	1.8675e-05	1.33863	up	2.15637	1.90839	1.97978	0.165349	0.268447	0	0.00450824	1.41332	up	1.03198	0.981778	0.67959	0
Fxa4Cg201296	0.09109	0.058242	0.101241	1.17843	0.975233	2.16978	9.80211e-19	-3.52127	down	0.251768	0.19913	0.16463	1.04562	1.96459	1.83448	1.43558e-16	-2.76042	down	0.116437	0.345799	0.333811	1.43698	0.8575	0.853661	2.94263e-06	-1.79761	down	0.581895	0.633833	0.455497	1.17843	0.975233	2.16978	0.00017996	-1.14281	down	0.693044	0.303666	0.226459	1.04562	1.96459	1.83448	1.29562e-07	-1.7014	down	0.144724	0.274064	0.323697	1.43698
Fxa4Cg200980	12.3619	9.83695	11.2341	0.898383	0.751729	1.41092	1.39284e-45	3.35498	up	7.78777	7.95998	7.07589	0.388076	0.536947	0.983138	7.08041e-33	3.42571	up	8.76328	7.74947	8.3818	0.432671	0.774646	0.551921	1.9384e-40	3.71309	up	5.17826	4.96726	4.47983	0.898383	0.751729	1.41092	1.64415e-13	2.02305	up	4.21999	4.38482	4.55856	0.388076	0.536947	0.983138	8.03007e-16	2.42031	up	6.43626	5.62997	4.91041	0.432671
Fxa4Cg200801	28.3859	24.9847	27.9659	8.18979	7.86488	9.57617	1.48886e-41	1.68759	up	36.3253	36.071	37.101	8.96794	8.16035	9.41513	5.41793e-80	2.04718	up	17.2147	18.548	18.0904	5.3384	2.95671	6.00182	1.5121e-24	1.95602	up	22.3852	26.3198	24.0005	8.18979	7.86488	9.57617	3.53051e-31	1.50185	up	39.6126	38.6361	40.8072	8.96794	8.16035	9.41513	3.81004e-91	2.13823	up	11.7873	13.5767	11.4317	5.3384
Fxa4Cg200456	0.210838	0.187229	0.154354	2.19322	2.3216	3.08596	8.97155e-38	-3.53847	down	0.105918	0.052165	0.016822	1.83414	1.89464	2.07438	4.07022e-35	-4.60608	down	0.021819	0.072521	0.117458	1.14073	0.81637	1.07937	1.36367e-16	-3.38233	down	0.416836	0.416696	0.463737	2.19322	2.3216	3.08596	1.10202e-24	-2.30476	down	0.471469	0.473357	0.268627	1.83414	1.89464	2.07438	2.60635e-18	-2.07592	down	0.184435	0.244847	0.313201	1.14073
Fxa4Cg200312	5.60512	5.01127	4.67687	15.1483	14.9308	14.4856	7.87187e-66	-1.4982	down	1.22198	1.41531	1.0652	3.65981	3.75585	3.39648	7.77856e-20	-1.50753	down	0.057759	0.175459	0.103861	0.708175	1.42199	1.11244	2.61594e-14	-2.96108	down	5.00256	5.41938	7.27926	15.1483	14.9308	14.4856	1.58076e-32	-1.27588	down	1.42447	1.52854	1.45487	3.65981	3.75585	3.39648	8.77889e-17	-1.25205	down	0.354124	0.234094	0.591869	0.708175
Fxa4Cg200003	2.32227	2.55993	1.89715	11.6962	8.83248	15.3232	3.81735e-18	-2.26146	down	2.22075	1.89023	1.63498	19.8928	19.6585	18.2978	5.34575e-209	-3.29764	down	0.261587	0.367753	0.241106	16.3514	17.278	14.558	5.95786e-210	-5.63372	down	2.857	2.09512	1.62125	11.6962	8.83248	15.3232	1.79699e-12	-2.08715	down	1.86609	1.47109	2.15532	19.8928	19.6585	18.2978	9.09028e-200	-3.33658	down	1.41069	0.730882	1.28164	16.3514
Fxa4Bg103347	4.9356	5.31771	5.87082	0.960965	1.32516	1.21822	2.76281e-40	2.19923	up	5.09127	5.06956	5.22134	1.09344	1.2619	1.15788	9.57849e-43	2.11806	up	5.66669	5.77324	4.62209	1.11011	1.30794	1.40346	4.76702e-39	2.10511	up	3.05895	3.34363	3.60192	0.960965	1.32516	1.21822	1.28088e-15	1.47199	up	2.11864	2.69962	3.07218	1.09344	1.2619	1.15788	2.63705e-08	1.11468	up	2.94643	3.28266	2.42159	1.11011
Fxa4Bg103219	3.71748	3.45126	3.7036	1.06965	0.614408	0.777876	1.70103e-52	2.15486	up	2.68187	2.61465	2.71728	0.500748	0.751782	0.542907	9.97396e-52	2.14561	up	2.32954	2.08828	2.15685	0.62607	0.613495	0.715624	1.15077e-40	1.79476	up	1.73005	1.4869	1.75716	1.06965	0.614408	0.777876	8.67284e-09	1.00809	up	1.48013	1.35588	1.445	0.500748	0.751782	0.542907	5.32884e-13	1.20887	up	2.09787	2.07878	2.29236	0.62607
Fxa4Bg103134	0.600897	0.562417	1.04435	45.1148	48.7197	53.6223	1.15497e-96	-5.66228	down	0.494178	0	0	30.1999	28.5608	30.3409	6.28956e-05	-3.16269	down	0.471997	0	0	24.0885	25.7124	26.4427	1.61932e-05	-3.61623	down	16.3959	12.1971	17.1296	45.1148	48.7197	53.6223	5.39817e-30	-1.60303	down	8.98382	6.90462	9.76859	30.1999	28.5608	30.3409	2.34246e-26	-1.73382	down	1.65507	1.88095	4.34679	24.0885
Fxa4Bg103068	59.1245	54.5759	60.6191	5.04803	4.90674	4.53329	1.19495e-208	3.58977	up	66.3119	66.2588	65.3253	4.65073	3.14448	4.08071	1.07851e-247	4.0441	up	71.936	67.898	66.0758	3.75542	3.57306	2.63964	1.3579e-265	4.37775	up	26.509	27.923	26.2743	5.04803	4.90674	4.53329	3.86794e-72	2.44022	up	30.2985	34.3877	34.954	4.65073	3.14448	4.08071	5.32442e-98	2.99135	up	19.2455	18.4477	17.3424	3.75542
Fxa4Bg102998	11.7106	11.7929	10.6741	1.9406	1.88193	1.7757	7.38056e-87	2.61667	up	14.9237	16.4975	15.6467	2.67731	2.30184	1.98089	1.10262e-113	2.74875	up	19.484	17.7364	18.5707	3.14718	3.24309	3.35855	1.02224e-136	2.56134	up	4.62529	4.09206	4.12703	1.9406	1.88193	1.7757	6.96597e-12	1.18277	up	8.41853	7.62736	8.31799	2.67731	2.30184	1.98089	3.01148e-35	1.7629	up	6.70735	6.61122	6.79798	3.14718
Fxa4Bg102967	0	0	0	1.25878	1.94784	2.20548	2.71328e-15	-4.65615	down	0	0	0	1.37771	1.59932	1.57133	3.32009e-13	-4.90247	down	0	0	0	1.22669	2.80842	1.24039	6.80482e-14	-5.36268	down	0.480437	0.896806	0.526682	1.25878	1.94784	2.20548	0.00243774	-1.14115	down	0.383911	0.281562	0.49146	1.37771	1.59932	1.57133	7.91695e-05	-1.52996	down	0.586604	0.634314	1.03563	1.22669
Fxa4Bg102962	2.21409	1.94583	2.87125	0.083079	0.226645	0.123079	5.00451e-18	3.45979	up	1.87808	1.75043	1.6024	0.149091	0.014465	0.051468	1.57708e-15	3.85856	up	1.4044	1.5397	0.919008	0.058481	0.007284	0.037545	1.78883e-12	4.01451	up	1.62345	1.14702	1.12676	0.083079	0.226645	0.123079	8.99535e-09	2.21757	up	1.10137	0.971582	1.79052	0.149091	0.014465	0.051468	4.6824e-11	2.74627	up	0.903168	1.10042	0.90367	0.058481
Fxa4Bg102943	0.531133	0.40962	0.585641	37.3204	36.9162	36.2886	6.01274e-195	-5.97241	down	0.161527	0	0.191504	122.121	117.576	124.09	3.84439e-190	-9.39926	down	0.462598	0.060768	0.204713	212.466	219.85	193.865	1.66311e-76	-8.70731	down	6.57052	6.63707	7.9917	37.3204	36.9162	36.2886	3.6401e-123	-2.31235	down	11.8137	9.33951	10.7665	122.121	117.576	124.09	0	-3.4788	down	16.5142	15.9839	18.4072	212.466
Fxa4Bg102942	0.461393	0.732723	0.436076	21.1041	24.2822	20.8016	1.92088e-158	-5.1487	down	0.196521	0.287002	0.35439	24.4173	24.2767	21.0463	1.24637e-147	-6.15355	down	0	0.226397	0.041765	24.1032	24.795	25.6094	4.01975e-14	-5.54275	down	8.15006	9.83897	8.09892	21.1041	24.2822	20.8016	2.01061e-32	-1.28879	down	7.39149	7.52595	7.85947	24.4173	24.2767	21.0463	9.29465e-56	-1.58979	down	6.8384	6.8039	7.90795	24.1032
Fxa4Bg102936	1.15574	0.711884	0.745954	11.7659	10.6596	10.9922	2.03239e-55	-3.49968	down	0.932645	1.1175	1.23563	13.1113	14.3603	12.6643	3.16751e-68	-3.50915	down	0.135004	0	0.487309	5.70807	4.51825	4.54185	0.000615388	-2.80595	down	4.69031	4.47876	4.38374	11.7659	10.6596	10.9922	4.20229e-15	-1.22151	down	4.12052	5.50741	3.44914	13.1113	14.3603	12.6643	3.81202e-21	-1.55414	down	0.912841	1.04439	1.39221	5.70807
Fxa4Bg102891	18.4463	18.2827	22.6548	3.47489	2.39705	4.2544	2.45831e-55	2.54657	up	16.9613	15.889	17.1989	1.20097	1.70078	1.41175	9.25318e-93	3.48357	up	4.40105	2.60648	3.4399	0.995699	0.635742	0.838048	4.47869e-11	2.05134	up	8.65524	9.34172	7.75528	3.47489	2.39705	4.2544	1.72584e-11	1.30773	up	4.80562	5.66716	5.39412	1.20097	1.70078	1.41175	4.0355e-15	1.74847	up	2.43875	2.04941	2.8264	0.995699
Fxa4Bg102835	0.17022	0.170554	0.210886	1.50298	1.72294	2.62302	3.14914e-17	-3.05095	down	0.186259	0.076873	0.175748	3.25974	3.3511	2.61372	1.98425e-33	-4.08877	down	0.05195	0.070489	0.077531	4.14436	3.24586	3.57503	2.03177e-41	-5.2536	down	0.604406	0.396576	0.598125	1.50298	1.72294	2.62302	1.11587e-07	-1.57706	down	0.502311	0.542828	1.00494	3.25974	3.3511	2.61372	3.53267e-15	-1.9981	down	0.252369	0.259001	0.466904	4.14436
Fxa4Bg102834	0	0	0.203431	32.5004	27.652	33.1311	0.00189787	-2.15249	down	0	0.074605	0	113.963	137.351	123.229	7.13111e-142	-10.4023	down	0.107496	0.208247	0	270.311	270.505	282.049	3.50084e-55	-9.20108	down	6.40371	7.67234	6.34955	32.5004	27.652	33.1311	2.48142e-88	-2.11994	down	16.1764	16.6357	14.8277	113.963	137.351	123.229	0	-2.94837	down	24.3626	26.4961	24.307	270.311
Fxa4Bg102832	0	0.153534	0	6.36501	6.64283	4.33843	4.07695e-05	-2.80426	down	0	0.062804	0	7.28449	9.81359	7.71239	1.8047e-41	-6.70719	down	0.102002	0	0	16.3672	15.7488	13.7571	1.33593e-57	-7.63899	down	2.89487	2.30066	2.27875	6.36501	6.64283	4.33843	1.1209e-06	-1.09471	down	3.32668	2.90736	3.40392	7.28449	9.81359	7.71239	5.77843e-13	-1.30329	down	2.4651	2.7821	3.13199	16.3672
Fxa4Bg102790	0.299341	0.123416	0.352452	1.13196	1.91732	1.89267	6.17295e-13	-2.42868	down	0.374874	0.333023	0.329192	1.16663	1.19225	1.6277	1.35414e-09	-1.84224	down	0.571114	0.627547	0.703426	1.18895	1.93475	1.20449	0.000171732	-1.08406	down	0.708261	0.462409	0.537072	1.13196	1.91732	1.89267	1.8294e-06	-1.33006	down	0.477534	0.302346	0.712909	1.16663	1.19225	1.6277	2.96556e-05	-1.25355	down	0.787013	0.529933	0.507133	1.18895
Fxa4Bg102784	5.9981	6.61471	7.32761	0.832541	0.344205	0.249547	1.69463e-28	3.55133	up	5.80426	7.0122	7.28244	0	0.26339	0	0.000208547	2.94049	up	15.7714	15.5436	14.2719	0.172311	0	0	3.69937e-49	7.16298	up	4.75703	4.83646	4.25926	0.832541	0.344205	0.249547	2.88499e-18	2.74077	up	5.96964	6.98402	6.32158	0	0.26339	0	0.00692858	1.27652	up	11.8068	11.6137	10.6356	0.172311
Fxa4Bg102632	0.517478	0.422711	0.686614	16.1984	15.1954	14.2874	5.55291e-118	-4.64058	down	1.0819	0.657171	0.709942	6.47448	5.13356	6.41253	1.44767e-33	-2.77658	down	0.103813	0.044535	0.33285	0.950325	1.16446	1.26726	2.13373e-06	-2.38228	down	2.93551	3.19846	2.7215	16.1984	15.1954	14.2874	1.49425e-66	-2.2707	down	0.735045	0.583932	0.606348	6.47448	5.13356	6.41253	6.21984e-42	-2.99148	down	0.267474	0.10418	0.196748	0.950325
Fxa4Bg102458	24.7986	26.5415	25.4776	2.05431	1.23373	2.28842	1.17718e-136	3.77007	up	29.004	29.354	30.7394	2.28097	1.94692	2.44084	3.63207e-181	3.72254	up	40.6898	38.834	37.4395	3.38103	4.06149	3.09026	4.14044e-213	3.49447	up	34.6524	36.0896	35.4778	2.05431	1.23373	2.28842	6.60556e-208	4.17091	up	46.3649	44.0828	43.3576	2.28097	1.94692	2.44084	2.28088e-277	4.24914	up	41.0849	43.3729	39.6631	3.38103
Fxa4Bg102424	2.10957	2.26443	2.30477	10.1406	9.61125	10.0085	3.75706e-63	-2.09315	down	1.95439	2.16905	2.03726	4.66951	4.99841	3.37267	1.53239e-08	-1.04915	down	0.536856	0.146143	0.372966	3.69302	4.74524	4.40794	2.21579e-38	-3.4472	down	2.05258	1.94344	2.1889	10.1406	9.61125	10.0085	5.37246e-67	-2.17863	down	1.11671	1.2	1.13426	4.66951	4.99841	3.37267	3.29321e-21	-1.8204	down	0.674857	0.6388	0.73413	3.69302
Fxa4Bg102408	35.4503	33.1296	34.3799	8.84654	8.54293	8.37312	5.32663e-157	2.02737	up	33.0767	33.7907	32.9642	5.7993	4.23515	4.7216	3.65343e-185	2.76141	up	36.854	35.3699	34.859	3.34522	3.55585	3.46518	0	3.41344	up	24.6559	26.1437	25.1589	8.84654	8.54293	8.37312	5.71e-84	1.57757	up	23.2047	26.437	23.4609	5.7993	4.23515	4.7216	2.66499e-99	2.2792	up	36.7004	38.9094	37.0671	3.34522
Fxa4Bg102392	3.25485	2.92563	2.95042	1.40432	0.897203	1.54199	2.12643e-10	1.25779	up	3.41427	3.55386	2.42609	0.622537	1.04173	1.03634	6.16845e-16	1.76816	up	7.66683	7.69553	8.26792	1.8729	1.84664	1.86623	1.12331e-67	2.12553	up	4.06271	4.27424	3.80977	1.40432	0.897203	1.54199	1.49972e-19	1.61843	up	4.50472	4.8402	4.5696	0.622537	1.04173	1.03634	4.58238e-40	2.27326	up	10.0588	9.14128	9.09276	1.8729
Fxa4Bg102317	1.91779	1.8088	2.66477	0	0	0	3.5698e-20	5.19387	up	2.06856	2.15229	2.53119	0	0	0	1.92839e-19	5.71093	up	1.53353	2.35232	2.293	0	0	0	1.68157e-17	5.8399	up	2.57498	2.49829	2.31302	0	0	0	5.1656e-27	4.23334	up	2.54966	3.2361	3.01347	0	0	0	1.12463e-30	4.68958	up	2.64885	2.72043	2.11793	0
Fxa4Bg102149	2.48022	2.82985	2.77188	0.484951	0.915165	1.06252	2.84219e-13	1.69477	up	2.05717	1.74386	2.05534	0.481932	0.873332	0.833951	7.47174e-09	1.39531	up	1.71839	1.5371	1.61298	0.443029	0.288163	0.51024	7.19292e-14	1.97524	up	1.87499	2.56713	1.90565	0.484951	0.915165	1.06252	3.08933e-07	1.27587	up	2.24012	1.57519	1.72822	0.481932	0.873332	0.833951	3.52647e-07	1.24993	up	1.35628	1.30161	1.25503	0.443029
Fxa4Bg100743	3.54345	2.59286	2.8594	0.166036	0.180599	0.283956	1.82761e-37	3.63163	up	2.85895	2.36377	2.32668	0.189709	0.064163	0.100437	1.86427e-34	4.14274	up	3.94632	3.33606	3.53059	0.181956	0.069389	0.028303	1.33627e-48	4.99902	up	2.95052	2.68654	3.03791	0.166036	0.180599	0.283956	8.20948e-39	3.36632	up	1.27903	1.60956	1.75945	0.189709	0.064163	0.100437	7.91418e-21	3.08443	up	3.71442	4.17586	4.2664	0.181956
Fxa4Bg100495	0.453113	0.449386	0.423506	2.77093	2.78041	3.00602	8.084e-34	-2.56905	down	0.218882	0.248038	0.249291	2.18491	1.97781	2.69123	2.31579e-32	-3.12761	down	0.332706	0.410448	0.430174	1.67069	2.09452	2.30547	8.33105e-20	-2.24662	down	0.783961	0.961559	0.990829	2.77093	2.78041	3.00602	1.35662e-16	-1.52817	down	0.742979	0.409114	0.755323	2.18491	1.97781	2.69123	1.21685e-13	-1.71047	down	0.387552	0.450695	0.399879	1.67069
Fxa4Bg100068	17.5856	20.4512	18.9243	2.36568	2.06989	2.21985	3.13635e-103	3.08793	up	16.1792	15.1494	16.0963	2.8799	2.90425	2.69757	4.67465e-74	2.47358	up	5.58888	5.14179	6.03297	0.052165	0.260391	0.735476	1.88301e-06	3.22491	up	10.7156	9.20299	8.75061	2.36568	2.06989	2.21985	6.79246e-34	2.04596	up	7.22072	8.09964	7.17554	2.8799	2.90425	2.69757	1.81432e-16	1.36269	up	1.15883	1.73985	1.93168	0.052165
Fxa4Bg100045	17.7183	18.1001	17.422	3.09573	3.17343	2.37681	1.68585e-106	2.63096	up	17.6364	18.5083	18.0291	3.35775	4.0326	4.00493	2.0536e-97	2.24931	up	95.222	92.8858	97.9957	6.53506	7.93017	6.12556	0	3.83773	up	9.01933	9.87204	10.6287	3.09573	3.17343	2.37681	1.25202e-34	1.74982	up	17.1181	14.0564	17.6857	3.35775	4.0326	4.00493	1.72579e-63	2.06275	up	65.1064	67.0735	61.4094	6.53506
Fxa4Bg100004	0.003951	0.134307	0.116398	2.88985	2.94123	3.42616	1.31455e-46	-4.63581	down	0.127276	0.060386	0.169252	4.17586	4.14683	3.32166	2.81084e-57	-4.76211	down	0.067038	0.01046	0.039288	1.77488	1.8532	2.79692	9.29242e-34	-5.13976	down	0.500962	0.812126	0.342174	2.88985	2.94123	3.42616	3.64647e-22	-2.24365	down	0.497072	0.212216	0.349042	4.17586	4.14683	3.32166	7.09212e-46	-3.20483	down	0.210028	0.144461	0.178916	1.77488
Fxa4Bg100001	9.66906	8.57139	8.56588	0.245649	0.414431	0.485991	6.41276e-163	4.49852	up	9.08622	7.95005	9.73062	0.169505	0.598004	0.897056	2.04549e-10	3.43499	up	12.1709	10.8066	11.8345	0.563911	0.47259	0.097054	2.72976e-14	4.31341	up	5.94278	5.07958	5.4751	0.245649	0.414431	0.485991	2.85897e-95	3.68732	up	5.63688	5.41593	5.39449	0.169505	0.598004	0.897056	3.85982e-07	2.24666	up	6.99294	5.79597	6.55611	0.563911
Fxa4Ag103275	2.369	2.76679	2.81426	34.556	41.226	34.4525	4.88056e-156	-3.70575	down	3.95784	3.42311	3.94998	21.0169	21.2505	19.973	4.19531e-71	-2.41826	down	2.72464	3.53905	2.58571	13.4262	14.4212	13.3983	1.23056e-38	-2.13543	down	9.26777	11.0189	10.5244	34.556	41.226	34.4525	6.01772e-59	-1.77487	down	7.07245	6.19421	4.96354	21.0169	21.2505	19.973	3.20024e-38	-1.72233	down	6.86549	5.56076	5.06829	13.4262
Fxa4Ag102784	0.244335	0.281995	0.292319	1.04889	1.07354	1.28428	5.49844e-12	-1.90396	down	0.159843	0.124251	0.302825	1.18044	0.909447	1.10145	1.29358e-12	-2.27797	down	0.129228	0.067405	0.147032	0.755045	1.24256	1.1304	4.25876e-17	-2.96021	down	0.399165	0.301814	0.577892	1.04889	1.07354	1.28428	4.21846e-06	-1.23191	down	0.243044	0.077487	0.131749	1.18044	0.909447	1.10145	3.86653e-15	-2.42295	down	0.078286	0.090156	0.251533	0.755045
Fxa4Ag102701	11.6803	10.4814	10.811	51.0318	48.0789	47.8531	3.1392e-155	-2.10903	down	5.64244	6.17243	5.99684	22.0913	17.452	18.7811	2.54614e-42	-1.68192	down	0.924399	0.427514	0.772762	5.43851	4.30846	4.35712	2.65711e-21	-2.58542	down	22.0829	19.503	20.4796	51.0318	48.0789	47.8531	3.30834e-59	-1.19851	down	6.48112	5.78643	7.0118	22.0913	17.452	18.7811	3.61925e-36	-1.56199	down	0.319016	0.259891	0.932216	5.43851
Fxa4Ag102656	36.8364	35.6732	37.853	12.5881	13.5016	12.9056	7.29615e-164	1.53473	up	14.3652	13.7407	14.4119	3.45707	3.36279	3.32279	1.68632e-135	2.07486	up	0.186506	0.407221	0.346287	0.712521	0.616896	0.898206	0.00138272	-1.1198	down	5.71643	5.9379	5.73536	12.5881	13.5016	12.9056	4.41688e-44	-1.12082	down	1.07453	0.688487	0.752814	3.45707	3.36279	3.32279	2.3894e-28	-1.92198	down	0.168213	0.217567	0.472899	0.712521
Fxa4Ag102475	6.01574	6.52904	6.51752	15.5234	17.463	17.4945	1.16715e-45	-1.35817	down	3.68512	3.98	4.22138	10.6327	10.5027	11.4058	1.95652e-38	-1.42668	down	0.99819	0.674555	0.605702	8.20641	6.75325	6.24753	2.13912e-60	-3.11921	down	6.81391	7.81915	6.96367	15.5234	17.463	17.4945	3.28101e-35	-1.17575	down	4.88548	4.47778	4.56667	10.6327	10.5027	11.4058	4.27626e-30	-1.19953	down	1.24078	1.0761	1.51335	8.20641
Fxa4Ag101513	0.250788	0.393277	0.45574	2.5143	2.2449	2.48011	6.16244e-24	-2.55557	down	0.345767	0.467945	0.199029	2.45149	2.35677	3.06599	2.59016e-26	-2.825	down	0.454592	0.349783	0.577192	2.81514	2.15549	1.87869	1.23106e-16	-2.16614	down	0.895941	1.11886	1.27715	2.5143	2.2449	2.48011	5.05508e-07	-1.03552	down	1.07053	0.905242	0.96912	2.45149	2.35677	3.06599	1.41724e-11	-1.34443	down	0.676704	0.449775	0.796303	2.81514
Fxa4Ag101272	0.295307	0.377546	0.250057	1.08149	1.23904	1.13735	2.60685e-09	-1.75243	down	0.219859	0.291686	0.299885	1.25306	1.08295	1.64967	3.00392e-13	-2.18337	down	0.081137	0.220879	0.350286	0.819925	0.954685	0.688232	2.38348e-05	-1.69927	down	0.277259	0.435462	0.514578	1.08149	1.23904	1.13735	3.60495e-06	-1.29939	down	0.368917	0.319048	0.217708	1.25306	1.08295	1.64967	7.03665e-12	-1.90637	down	0.258895	0.298975	0.537588	0.819925
Fxa4Ag101149	16.4824	17.2184	16.9071	0	0.115075	0	1.581e-09	3.95475	up	18.1104	17.3604	19.6459	0.076999	0	0.12284	3.91432e-88	7.32391	up	19.91	20.6488	20.6984	0	0	0	1.39363e-57	9.09902	up	7.87848	10.449	9.51374	0	0.115075	0	0.000139658	1.68733	up	8.8139	9.79861	10.388	0.076999	0	0.12284	5.90152e-81	5.80026	up	10.5769	13.1116	9.88071	0
Fxa4Ag100828	0.249859	0.33225	0.290966	1.54868	1.53525	1.49616	2.20426e-06	-2.04771	down	0.252466	0.168926	0.303927	3.7326	4.0132	4.18693	1.3036e-24	-3.70501	down	0.15176	0.492675	0.348897	5.9411	6.32448	5.90587	5.45723e-36	-3.90063	down	0.8701	0.261751	0.471991	1.54868	1.53525	1.49616	0.0047526	-1.10133	down	1.24193	0.810781	0.847902	3.7326	4.0132	4.18693	2.90857e-12	-1.83765	down	0.314369	0.188187	0.517669	5.9411
Fxa4Ag100720	2.7046	2.81395	2.65868	19.2143	18.8138	18.5068	4.70259e-158	-2.72706	down	1.99404	2.15775	1.35596	16.4998	14.9395	15.5283	2.33007e-120	-3.0475	down	2.41769	2.6063	2.10239	17.2292	17.898	16.6192	3.10688e-144	-2.7881	down	7.54913	7.98814	8.13173	19.2143	18.8138	18.5068	1.43784e-48	-1.20947	down	7.56942	7.69238	6.74142	16.4998	14.9395	15.5283	9.52395e-31	-1.07621	down	8.47139	8.29658	9.33731	17.2292
Fxa4Ag100710	1.61734	1.56636	1.27979	15.6519	15.3765	15.6111	1.47508e-237	-3.32226	down	0.688205	1.03399	1.03902	12.8795	13.4434	13.8429	2.5446e-223	-3.8117	down	0.60777	0.467563	0.516053	7.51306	9.38981	8.78141	1.64312e-150	-3.91856	down	5.54667	5.55175	5.82532	15.6519	15.3765	15.6111	1.15001e-82	-1.41617	down	5.09138	4.36254	5.12848	12.8795	13.4434	13.8429	1.05986e-63	-1.44297	down	1.52477	1.75127	2.1112	7.51306
Fxa4Ag100522	0.689617	0.291672	0.600839	2.91291	3.63599	2.44234	1.6199e-21	-2.37756	down	0.252663	0.195403	0.298778	2.80246	2.34051	3.642	1.54848e-39	-3.39491	down	0.508734	0.566492	0.232691	2.62249	2.37558	2.43186	4.27044e-21	-2.38738	down	0.983226	1.16609	0.963057	2.91291	3.63599	2.44234	8.8012e-13	-1.41585	down	0.639432	0.935812	0.804054	2.80246	2.34051	3.642	1.21898e-17	-1.77663	down	1.0262	0.949986	1.00116	2.62249
Fxa4Ag100398	13.9352	13.5436	19.544	0	0	0	1.99231e-42	6.87272	up	9.39995	8.90803	12.7086	0	0.236411	0	6.49477e-33	5.77814	up	8.73873	8.72958	7.684	0	0.353801	0	7.69283e-05	3.30538	up	8.79096	9.95834	10.078	0	0	0	2.26659e-44	5.12996	up	7.28192	5.25281	4.5635	0	0.236411	0	3.45561e-25	4.05588	up	3.85878	3.60004	3.84716	0
Fxa4Ag100347	0.604275	0.679495	0.828303	2.13939	2.21968	1.95948	2.76328e-12	-1.49995	down	0.394166	0.239501	0.20162	1.46357	0.924564	0.78956	2.22352e-07	-1.78745	down	0.035524	0.182268	0.105809	0.811876	1.31693	1.01669	4.12342e-14	-2.96017	down	0.706346	0.522745	0.467364	2.13939	2.21968	1.95948	4.59229e-15	-1.72902	down	0.177245	0.283381	0.273253	1.46357	0.924564	0.78956	4.97754e-09	-1.83082	down	0.142345	0.129375	0.157064	0.811876
Fxa4Ag100341	2.60815	2.98474	2.95759	0.213273	0.321696	0.405374	8.16237e-52	3.12932	up	5.85	5.51215	5.46325	0.088175	0.099359	0.075523	4.55085e-118	5.74421	up	8.18605	7.79475	6.84638	0.00841	0	0	3.88376e-67	8.77188	up	4.80455	5.47994	5.26672	0.213273	0.321696	0.405374	2.11867e-113	3.89158	up	7.99288	6.92896	9.53625	0.088175	0.099359	0.075523	1.98517e-154	5.96585	up	6.15406	6.60881	7.54568	0.00841
Fxa4Ag100250	3.47313	3.54647	3.87544	8.77689	8.56487	8.32432	3.21299e-45	-1.19285	down	2.32007	2.4822	2.80563	7.49133	8.08333	7.40023	6.1356e-60	-1.57183	down	0.213279	0.420472	0.240399	4.67224	4.56948	4.57492	2.16426e-108	-3.86073	down	3.74387	3.42669	3.46129	8.77689	8.56487	8.32432	6.90083e-48	-1.22377	down	3.34095	2.86121	2.53676	7.49133	8.08333	7.40023	1.25303e-40	-1.36971	down	0.598102	0.499506	0.604401	4.67224
Fxa4Ag100157	0.158927	0.235258	0.292009	1.83048	1.5878	1.76978	2.93324e-22	-2.71256	down	0.094557	0.115335	0.084361	1.4714	1.1068	1.1464	4.5236e-21	-3.39911	down	0.095777	0	0.116376	1.21865	1.29868	1.04545	0.000266	-2.82022	down	0.104518	0.220694	0.152645	1.83048	1.5878	1.76978	1.37944e-26	-2.9574	down	0.168109	0.069918	0.225185	1.4714	1.1068	1.1464	2.6508e-16	-2.55955	down	0.011675	0.080383	0.04036	1.21865
Fxa4Ag100148	0.442935	0.423284	0.95431	1.34758	1.87594	1.28403	0.00194931	-1.16854	down	0.579209	0.755668	0.753254	2.21296	2.19923	2.64201	4.3897e-09	-1.66869	down	0.061267	0.178853	0.084442	2.57258	2.49243	2.9771	1.40912e-26	-4.13799	down	0.298841	0.394163	0.165938	1.34758	1.87594	1.28403	5.54791e-08	-1.89328	down	0.429967	0.368485	0.34762	2.21296	2.19923	2.64201	7.45988e-16	-2.30519	down	0.037797	0.458721	0.074124	2.57258
Fxa4Ag100126	1.21358	1.02809	0.969716	9.93402	8.94606	9.01006	0	-3.06595	down	0.739927	1.02835	0.700282	11.3028	11.5989	11.6699	1.40609e-117	-3.74492	down	0.451021	0.291213	0.399856	3.55749	4.13452	3.48109	9.2573e-137	-3.2101	down	2.77202	3.07603	3.76814	9.93402	8.94606	9.01006	3.21527e-71	-1.48719	down	3.00161	2.92996	3.09762	11.3028	11.5989	11.6699	2.67333e-248	-1.92435	down	0.421385	0.467812	0.522665	3.55749
Fxa4Ag100073	1.30686	1.34237	1.22511	3.37694	2.82403	3.51384	1.37314e-12	-1.25792	down	0.607566	0.631397	0.708637	1.75447	1.54404	1.39593	6.66883e-07	-1.22624	down	0.263902	0.283213	0.122494	0.542522	0.855904	0.678607	0.000255844	-1.46527	down	0.455752	0.709283	0.539499	3.37694	2.82403	3.51384	1.57513e-29	-2.32086	down	0.225787	0.377806	0.342125	1.75447	1.54404	1.39593	2.29836e-15	-2.09548	down	0.413556	0.208706	0.268885	0.542522
Fxa4Ag100038	0.339787	0.385885	0.251097	2.5261	3.1891	1.09225	4.33923e-11	-2.47024	down	0.430731	0.096341	0.330235	1.03638	1.17105	0.879663	0.000277568	-1.64602	down	0.385659	0.21558	0.109041	1.11336	1.16335	1.45912	2.0074e-07	-2.2068	down	0.436259	0.291069	0.113775	2.5261	3.1891	1.09225	7.57021e-11	-2.31284	down	0.14139	0.114027	0.205863	1.03638	1.17105	0.879663	4.10754e-08	-2.08124	down	0.21076	0.127208	0.288115	1.11336
Fxa4Ag100035	0	0	0.02064	2.11472	2.04574	1.96048	1.09435e-26	-5.39319	down	0	0.043166	0	1.44169	0.727636	1.22105	1.90853e-15	-4.65313	down	0	0	0	1.15653	0.970242	0.981034	4.3894e-16	-5.65451	down	0	0	0	2.11472	2.04574	1.96048	4.05856e-33	-4.58108	down	0	0	0.03646	1.44169	0.727636	1.22105	7.09539e-18	-3.63466	down	0	0	0.062822	1.15653
Fxa4Ag100007	1.07435	1.36681	0.999488	3.47925	3.61994	3.4521	2.50332e-12	-1.52666	down	0.713172	0.911115	0.653348	3.38395	3.89505	3.27547	7.88133e-20	-2.12839	down	0.420947	0.964456	0.455194	2.61364	2.24491	2.27733	3.17427e-09	-1.81359	down	1.53584	1.02503	0.856388	3.47925	3.61994	3.4521	9.45903e-11	-1.47148	down	1.01299	1.20505	1.00583	3.38395	3.89505	3.27547	1.03411e-14	-1.60743	down	0.386572	0.638035	0.608996	2.61364
Fxa4Ag100006	0.03701	0.110974	0.094313	0.7195	1.27568	1.11126	2.31435e-14	-3.16179	down	0.226483	0.104507	0.053714	1.7024	1.41878	1.56809	4.91855e-21	-3.33175	down	0.008051	0.020684	0	0.744557	0.666167	0.825059	5.85114e-16	-4.88578	down	0.267733	0.182046	0.114376	0.7195	1.27568	1.11126	1.00577e-08	-1.93945	down	0.1737	0.042692	0.042423	1.7024	1.41878	1.56809	8.3114e-26	-3.43247	down	0.125529	0.065527	0.046785	0.744557
Fxa3Dg202865	1.99064	2.85533	2.7251	84.301	80.7184	79.3848	2.8976e-222	-4.88526	down	6.04938	4.07329	6.0832	91.1605	86.8308	95.0459	1.27719e-231	-4.02159	down	1.70788	2.66444	3.12934	56.4911	44.9385	47.2799	1.11529e-122	-4.1627	down	39.4793	37.8374	39.0229	84.301	80.7184	79.3848	1.42017e-37	-1.02635	down	15.8126	18.9275	13.8989	91.1605	86.8308	95.0459	1.14098e-129	-2.44757	down	6.62948	4.14306	7.92399	56.4911
Fxa3Dg202864	0.60393	0.846384	1.09285	15.9147	14.318	18.3571	1.30273e-47	-3.96518	down	1.50948	0.900932	1.17866	22.83	25.2018	26.392	1.92045e-74	-4.22444	down	0.931595	1.09915	0.709896	13.8209	12.7774	11.9367	8.26179e-39	-3.59735	down	6.68066	7.25647	6.37676	15.9147	14.318	18.3571	1.06311e-10	-1.16513	down	4.25528	3.74569	5.03134	22.83	25.2018	26.392	6.69965e-48	-2.41527	down	2.01647	0.786232	2.85531	13.8209
Fxa3Dg202812	4.33825	3.39013	4.41931	1.39823	1.96654	1.31257	9.69625e-10	1.3603	up	3.81349	4.36981	3.83824	1.32485	2.25593	1.25004	3.24524e-08	1.29321	up	3.46612	3.7271	4.15638	1.29196	1.26107	1.22073	5.81565e-14	1.60926	up	4.8594	4.17875	5.22206	1.39823	1.96654	1.31257	7.15394e-14	1.53229	up	4.17861	5.47447	3.91005	1.32485	2.25593	1.25004	9.52284e-10	1.39146	up	4.24104	3.30569	4.18861	1.29196
Fxa3Dg202621	4.51905	4.05651	3.64529	14.6677	13.4535	12.5142	9.0127e-28	-1.66438	down	2.30195	2.43151	1.75578	13.7378	14.2119	16.2437	8.62307e-58	-2.70293	down	1.52603	0.721131	1.55043	19.2138	18.0003	17.855	8.92582e-88	-3.72701	down	5.59837	4.28124	5.3101	14.6677	13.4535	12.5142	4.04373e-19	-1.34052	down	4.71071	4.44067	4.91828	13.7378	14.2119	16.2437	3.54532e-31	-1.60689	down	5.7834	4.50038	4.70785	19.2138
Fxa3Dg202116	7.14636	6.91962	8.08926	0.689416	0.800845	0.806603	2.00968e-63	3.20777	up	6.25608	5.63623	6.67445	0.984236	0.650359	1.43006	4.62239e-33	2.55515	up	1.74108	2.157	2.01025	0.184874	0.611935	0.778798	9.83014e-08	1.85707	up	6.23849	6.94043	5.89687	0.689416	0.800845	0.806603	8.24158e-52	2.896	up	5.12675	8.18547	7.74993	0.984236	0.650359	1.43006	1.68361e-32	2.60496	up	3.40009	1.64396	2.35979	0.184874
Fxa3Dg202079	3.26031	3.34577	3.73302	0.532993	0.499103	0.240021	2.48365e-39	2.93951	up	3.31267	3.04302	3.23531	0.363421	0.257044	0.402115	5.49654e-45	3.1508	up	5.78079	5.59205	5.75668	0.294895	0.532047	0.621571	4.79381e-80	3.54825	up	1.89588	1.71996	2.58796	0.532993	0.499103	0.240021	1.61601e-15	2.06885	up	2.74493	2.20363	2.11989	0.363421	0.257044	0.402115	7.01399e-28	2.57729	up	4.21569	3.55243	3.41458	0.294895
Fxa3Dg202072	211.414	190.682	206.273	37.9432	41.3984	40.9057	0	2.37041	up	397.035	414.602	416.594	75.6805	81.5596	81.5263	0	2.3757	up	719.27	731.88	702.801	171.982	173.603	165.33	0	2.1334	up	110.747	118.538	112.378	37.9432	41.3984	40.9057	1.55512e-117	1.53052	up	212.914	215.164	203.316	75.6805	81.5596	81.5263	2.45599e-148	1.40247	up	354.068	358.007	350.312	171.982
Fxa3Dg202050	0.202598	0.43258	0.249729	1.58916	1.70263	2.13498	3.09852e-09	-2.3078	down	0.303439	0.256288	0.072832	3.39799	2.82034	3.3928	5.47471e-23	-3.58317	down	0.17776	0.386508	0.260263	4.32573	3.80728	3.07808	4.15136e-26	-3.47781	down	0.316584	0.531927	0.492125	1.58916	1.70263	2.13498	1.28113e-06	-1.60327	down	0.350257	0.379592	0.54917	3.39799	2.82034	3.3928	1.49776e-19	-2.56129	down	0.610521	0.347929	0.478665	4.32573
Fxa3Dg202049	0.235108	0.267281	0.379866	2.88658	2.96392	3.8749	2.84951e-16	-3.02612	down	0.311701	0.488856	0	8.13699	7.92321	8.7534	1.40208e-05	-3.19909	down	0.120898	0	0.073239	13.0049	11.6547	13.6849	7.21801e-55	-6.79338	down	0.474957	0.573764	0.610719	2.88658	2.96392	3.8749	7.61931e-12	-2.10921	down	0.863085	1.11761	0.972413	8.13699	7.92321	8.7534	1.6026e-39	-2.86288	down	1.56564	0.95166	1.20858	13.0049
Fxa3Dg201955	2.44654	2.54128	2.5494	0.752611	0.638953	0.332867	4.4605e-07	1.93843	up	3.07108	3.75392	2.157	0.523667	1.25022	0.867015	1.03165e-05	1.64521	up	3.61139	4.2863	2.4089	1.0568	0.976388	0.612829	5.24887e-08	1.91486	up	1.38402	2.18472	1.45365	0.752611	0.638953	0.332867	0.00246869	1.19153	up	2.11061	3.51664	2.6928	0.523667	1.25022	0.867015	5.47724e-05	1.38748	up	2.37072	2.32846	2.43602	1.0568
Fxa3Dg201867	5.37739	5.66157	4.61875	0.913702	0.467231	0.904265	9.17292e-29	2.70009	up	5.79415	4.95625	6.68669	0.577142	1.38633	1.17897	3.44184e-23	2.40556	up	6.55694	6.52385	6.61762	1.56389	1.02947	0.533985	2.3925e-28	2.63837	up	4.05427	2.39491	3.59991	0.913702	0.467231	0.904265	4.74702e-12	1.91295	up	2.63224	2.7258	3.62146	0.577142	1.38633	1.17897	9.29029e-07	1.36326	up	3.80854	4.04333	3.146	1.56389
Fxa3Dg201819	11.6657	10.8897	12.197	3.55573	3.50662	3.49935	4.92342e-44	1.73383	up	11.4262	11.3956	12.148	3.86208	3.69255	4.05617	8.29858e-40	1.59293	up	21.9882	22.0204	20.2657	4.48357	4.37899	6.87114	4.13412e-58	2.08124	up	7.53619	7.25923	7.10722	3.55573	3.50662	3.49935	8.43083e-14	1.05254	up	8.41304	9.45517	7.12301	3.86208	3.69255	4.05617	6.58898e-14	1.08264	up	15.0433	15.5049	15.3461	4.48357
Fxa3Dg201763	5.17475	4.86735	4.80241	1.82894	1.34681	1.37417	3.10056e-25	1.71276	up	3.98536	4.33246	3.86232	1.59211	1.06937	1.81618	4.74607e-14	1.43546	up	3.7317	3.42233	3.565	0.639246	0.864552	0.624661	2.35236e-30	2.332	up	3.63913	3.94166	4.46883	1.82894	1.34681	1.37417	8.65632e-15	1.37586	up	3.24853	2.93781	3.73017	1.59211	1.06937	1.81618	5.67005e-08	1.09726	up	2.68873	3.12438	3.07648	0.639246
Fxa3Dg201637	6.15882	5.3107	5.54988	0.329107	0.761568	0.40804	1.2233e-57	3.40976	up	7.62527	5.67468	7.4003	0.730734	0.437731	0.464285	7.7026e-73	3.59595	up	5.83679	6.48088	4.54681	0.189103	0.329034	0.979764	1.41864e-07	3.05595	up	5.08092	5.07486	5.76021	0.329107	0.761568	0.40804	5.22983e-53	3.18674	up	5.4913	6.37726	5.89148	0.730734	0.437731	0.464285	2.97383e-69	3.27794	up	6.67385	6.72134	5.54753	0.189103
Fxa3Dg201621	5.96144	6.89877	5.53851	28.1005	29.0774	28.9288	2.21326e-86	-2.17069	down	5.38493	4.20359	4.38734	9.74206	11.1583	10.7015	9.64767e-14	-1.14493	down	1.71509	2.18162	1.5108	9.93853	10.4189	9.09712	2.78431e-37	-2.34919	down	15.053	14.4082	11.4348	28.1005	29.0774	28.9288	3.89115e-22	-1.02377	down	5.3917	4.60053	4.73854	9.74206	11.1583	10.7015	2.59454e-13	-1.0656	down	3.31884	2.70233	3.70502	9.93853
Fxa3Dg201473	41.8223	39.6633	39.164	10.0411	10.3226	9.48615	1.56422e-152	2.04221	up	38.0722	38.0538	38.4367	8.55726	9.09229	8.15851	1.742e-167	2.15715	up	22.6472	21.0246	22.2054	9.65483	9.50812	11.1522	5.97273e-36	1.17707	up	39.9502	39.6171	38.5063	10.0411	10.3226	9.48615	1.63691e-149	1.99842	up	29.4634	33.4213	26.2729	8.55726	9.09229	8.15851	7.70799e-71	1.76925	up	26.6263	30.1825	31.328	9.65483
Fxa3Dg201464	20.2058	16.9968	19.2175	5.42861	7.92475	7.47363	3.58237e-22	1.44912	up	21.5052	20.586	21.8066	7.27227	8.31968	8.04411	4.4836e-33	1.43789	up	26.4323	28.6767	26.9754	8.61289	7.88039	8.93838	1.5079e-54	1.74302	up	18.9468	18.0626	16.735	5.42861	7.92475	7.47363	1.14239e-19	1.35318	up	18.5708	16.7034	16.7395	7.27227	8.31968	8.04411	4.31585e-18	1.11809	up	17.6446	19.9932	18.0041	8.61289
Fxa3Dg201445	4.71535	4.38969	4.72196	1.07257	0.617909	0.994178	1.06309e-51	2.36878	up	3.82759	4.10419	4.46608	1.03405	0.775373	0.606336	8.85899e-46	2.3393	up	3.32773	3.28341	3.45672	0.549806	0.50134	0.69065	9.26848e-55	2.56569	up	2.45636	2.1316	2.28634	1.07257	0.617909	0.994178	2.5749e-12	1.32632	up	2.05986	1.90124	1.98272	1.03405	0.775373	0.606336	1.45903e-10	1.24242	up	1.86986	1.94406	1.94202	0.549806
Fxa3Dg201437	0.173154	0.203339	0.192437	0.686916	1.37975	0.884961	5.43306e-07	-2.05388	down	0.259369	0.218613	0.169627	0.595257	0.725602	0.601452	0.00138097	-1.41061	down	0.105385	0.105159	0.162009	0.935443	0.683391	0.725723	1.78972e-07	-2.34835	down	0.122313	0.300748	0.320132	0.686916	1.37975	0.884961	5.26803e-05	-1.50353	down	0.161036	0.230912	0.242316	0.595257	0.725602	0.601452	0.00120496	-1.26003	down	0.227732	0.29579	0.336412	0.935443
Fxa3Dg201385	12.9109	11.9281	12.6367	32.1554	32.6052	36.175	1.28202e-105	-1.3879	down	9.83413	10.7579	11.0484	39.5906	40.0252	41.0198	9.14189e-250	-1.91232	down	9.30821	8.89852	8.29594	31.1778	31.6298	29.7652	3.00719e-165	-1.74396	down	16.2661	15.6701	16.3813	32.1554	32.6052	36.175	3.06126e-64	-1.02275	down	15.1159	14.49	14.7033	39.5906	40.0252	41.0198	1.8983e-158	-1.43483	down	15.3169	13.8747	14.9441	31.1778
Fxa3Dg201361	11.1591	11.229	9.91609	1.16066	1.1449	1.33547	2.05735e-98	3.13987	up	10.7796	9.49142	11.3347	1.18345	1.03227	1.05028	5.22597e-99	3.24481	up	17.4569	18.0704	17.3538	1.48253	1.33279	1.13164	7.21087e-189	3.77431	up	6.42952	6.3132	6.12618	1.16066	1.1449	1.33547	2.36771e-45	2.31098	up	7.71127	5.74532	6.8796	1.18345	1.03227	1.05028	1.85035e-48	2.5338	up	9.65908	8.69261	9.38853	1.48253
Fxa3Dg201230	0.287618	0.244593	0.487944	1.99899	1.05513	1.8216	1.17005e-05	-1.90025	down	1.09066	1.25974	1.21412	4.44249	4.65901	3.84393	4.05603e-12	-1.77994	down	1.85537	1.54342	1.50238	14.7	15.3238	12.8542	1.95368e-67	-3.02352	down	0.231051	0.162397	0.344681	1.99899	1.05513	1.8216	7.65587e-07	-1.90994	down	0.254022	0.41941	0.214831	4.44249	4.65901	3.84393	5.16073e-28	-3.29907	down	1.04849	0.8516	1.10356	14.7
Fxa3Dg201152	0.125154	0.049804	0.202387	4.64386	4.5178	4.28484	1.28922e-46	-4.68433	down	0.092292	0.173044	0.210222	5.19638	5.90501	5.62	1.33911e-56	-4.81572	down	0.047378	0	0	6.87739	5.89082	8.0744	5.95963e-47	-7.35622	down	0.62601	0.540138	0.512762	4.64386	4.5178	4.28484	1.20377e-34	-2.71986	down	0.386173	0.192538	0.356588	5.19638	5.90501	5.62	2.66601e-58	-3.80557	down	0.587815	0.583903	0.771614	6.87739
Fxa3Dg201132	3.53736	3.35147	3.18676	0.887237	0.566407	0.803183	5.7606e-34	2.14985	up	6.37967	6.02766	6.07098	0.29989	0.305708	0.377199	5.6612e-127	4.17007	up	3.14126	3.38919	3.14856	0.043021	0.015836	0.047606	7.47769e-60	6.04751	up	2.43595	2.28918	2.13322	0.887237	0.566407	0.803183	1.78065e-15	1.5487	up	1.963	1.9314	1.82608	0.29989	0.305708	0.377199	4.37939e-28	2.37696	up	0.943323	0.927552	1.0984	0.043021
Fxa3Dg201025	10.9407	10.4333	9.66672	0.660321	0.834369	0.844776	6.49895e-117	3.6904	up	45.433	43.7811	47.5804	6.03859	5.07803	5.14862	0	3.07857	up	81.8938	80.9245	72.9417	16.311	14.9571	13.966	0	2.43529	up	5.14407	5.22725	5.51852	0.660321	0.834369	0.844776	7.1811e-49	2.64895	up	20.3755	22.2077	18.7746	6.03859	5.07803	5.14862	8.08394e-83	1.89694	up	39.0152	38.8883	35.814	16.311
Fxa3Dg200816	0.177022	0.141499	0.208049	0.899701	1.22991	0.883785	2.45613e-09	-2.23288	down	0.138015	0.253841	0.22811	0.833677	0.596524	0.706577	9.10384e-05	-1.60524	down	0.120545	0.146794	0.069127	0.879672	0.845635	0.597121	1.63692e-08	-2.46676	down	0.375447	0.170028	0.543225	0.899701	1.22991	0.883785	0.000813734	-1.16661	down	0.317623	0.227163	0.209694	0.833677	0.596524	0.706577	0.000480496	-1.25255	down	0.264271	0.158612	0.242325	0.879672
Fxa3Dg200789	1.34807	1.50227	1.2901	3.18946	3.27096	3.38959	1.8495e-23	-1.19858	down	0.824637	0.668877	0.638083	1.40187	1.90943	1.60328	5.60307e-11	-1.17449	down	0.089234	0.210439	0.190156	0.617467	0.465633	0.576966	6.74591e-07	-1.61657	down	1.24988	1.69213	1.63169	3.18946	3.27096	3.38959	1.17267e-16	-1.04867	down	0.618424	0.455372	0.546633	1.40187	1.90943	1.60328	3.22559e-17	-1.52867	down	0.155723	0.287621	0.345232	0.617467
Fxa3Dg200388	0.147885	0.085682	0.170374	3.37914	3.48708	3.66505	2.47087e-31	-4.15403	down	0.137711	0.352245	0.545146	2.50102	1.80083	1.7199	1.40227e-09	-2.31575	down	0.07079	0.059291	0.181677	2.0923	1.6463	2.33383	4.54619e-18	-3.72745	down	0.989716	0.691058	0.613573	3.37914	3.48708	3.66505	1.32229e-14	-1.93505	down	0.233983	0.507991	0.389231	2.50102	1.80083	1.7199	2.57959e-10	-2.05313	down	0.360972	0.195298	0.309184	2.0923
Fxa3Dg200238	0.388319	0.465488	0.268735	2.48687	2.4986	2.32491	8.73274e-26	-2.53152	down	0.385597	0.517665	0.248121	2.28939	1.72976	2.04888	1.2676e-17	-2.29196	down	0.359991	0.3271	0.322005	1.88415	1.12065	1.04835	2.17242e-09	-1.87183	down	0.855672	0.922643	1.1092	2.48687	2.4986	2.32491	5.21462e-10	-1.22735	down	0.707561	0.614387	0.484739	2.28939	1.72976	2.04888	1.05066e-12	-1.62024	down	0.291787	0.337585	0.338945	1.88415
Fxa3Dg200203	0.238214	0.168145	0.442815	1.6647	1.00652	1.48799	7.32808e-08	-2.02496	down	0.186665	0.118232	0.059388	1.4338	1.69267	1.48868	2.54123e-16	-3.23691	down	0.28988	0.198059	0.155402	0.884814	0.939551	0.703353	3.73245e-05	-1.75826	down	0.362323	0.073691	0.306471	1.6647	1.00652	1.48799	8.95139e-08	-1.90938	down	0.206483	0.268941	0.271897	1.4338	1.69267	1.48868	4.36597e-13	-2.24787	down	0.277401	0.389782	0.454152	0.884814
Fxa3Dg200117	17.4785	17.001	19.1232	5.90544	7.20495	6.80199	4.24968e-56	1.45699	up	21.6669	21.5441	19.9574	7.23934	6.89397	7.55559	8.13704e-90	1.55323	up	26.8172	26.546	25.8054	3.78323	5.25572	4.89319	7.90751e-171	2.55215	up	16.3102	14.9256	17.2203	5.90544	7.20495	6.80199	4.93004e-42	1.29905	up	19.3112	16.8974	19.1058	7.23934	6.89397	7.55559	1.56395e-55	1.34308	up	22.5264	21.3073	21.8013	3.78323
Fxa3Dg200082	29.0513	28.6101	28.0275	2.4317	2.74629	2.86896	7.69375e-233	3.42719	up	62.9295	64.6301	64.63	7.14065	6.09878	5.17842	0	3.38523	up	362.298	361.751	351.488	35.5627	36.1962	34.0417	0	3.40125	up	36.6168	36.7671	36.4311	2.4317	2.74629	2.86896	0	3.75144	up	109.408	104.104	113.362	7.14065	6.09878	5.17842	4.14451e-186	4.0493	up	354.13	374.718	354.056	35.5627
Fxa3Dg200072	1.25739	1.2173	1.15031	8.36004	7.63716	9.01863	9.48823e-106	-2.71561	down	0.965052	0.615457	0.575142	3.43287	3.82801	3.4131	2.17081e-33	-2.25049	down	0.623065	0.553988	0.567639	1.89997	1.38587	1.75957	1.56069e-10	-1.43935	down	1.20855	1.47658	0.844646	8.36004	7.63716	9.01863	2.35539e-80	-2.70952	down	0.879491	0.519388	0.596179	3.43287	3.82801	3.4131	4.3827e-37	-2.31104	down	0.779915	0.391677	0.877211	1.89997
Fxa3Dg200041	41.5111	38.1854	40.0278	8.53009	9.25522	8.12812	4.58924e-238	2.23613	up	42.087	40.5575	38.3993	9.28239	9.44713	9.20814	9.14189e-250	2.12585	up	75.7776	71.5867	71.7578	16.1015	16.4175	13.2414	3.61018e-259	2.31219	up	37.9227	37.872	35.8353	8.53009	9.25522	8.12812	4.26536e-211	2.1239	up	53.7532	47.3023	54.5723	9.28239	9.44713	9.20814	5.11142e-276	2.46695	up	69.5654	72.3767	69.5266	16.1015
Fxa3Dg200010	0.497807	0.490721	0.436298	4.91244	6.04717	5.29755	1.01749e-51	-3.35376	down	0.719962	0.486023	0.61135	5.15342	4.52104	5.53213	2.15576e-43	-2.96618	down	0.417994	0.424718	0.377674	5.34105	4.98097	5.48562	1.69149e-57	-3.54408	down	2.40579	2.18519	2.60253	4.91244	6.04717	5.29755	2.93809e-11	-1.09619	down	2.58456	1.95141	2.69223	5.15342	4.52104	5.53213	1.78878e-09	-1.03064	down	1.18417	1.22193	2.42147	5.34105
Fxa3Cg103824	8.8937	9.37577	9.2914	2.30715	1.92738	2.88648	1.32462e-23	1.94662	up	9.34968	8.69853	9.48838	2.95058	2.51907	2.80878	1.8302e-21	1.71615	up	8.80532	8.69211	8.75263	3.26218	2.87721	3.38465	1.80712e-17	1.50947	up	7.1366	7.74059	8.42709	2.30715	1.92738	2.88648	2.89739e-16	1.64557	up	7.14865	7.18179	6.70854	2.95058	2.51907	2.80878	1.05704e-11	1.28687	up	6.19431	5.86984	8.45001	3.26218
Fxa3Cg103794	36.0488	31.642	35.4311	8.09721	6.99383	6.13815	7.18339e-46	2.27336	up	89.8038	88.2189	93.1354	15.4394	14.6232	14.8472	1.47867e-144	2.59536	up	40.3264	36.749	34.2595	13.0211	12.2659	12.0404	6.2594e-32	1.62078	up	60.5455	67.8458	61.4539	8.09721	6.99383	6.13815	3.37997e-117	3.10108	up	82.0201	101.267	85.5088	15.4394	14.6232	14.8472	7.45561e-115	2.54376	up	54.1084	52.9138	55.9703	13.0211
Fxa3Cg103724	0.122923	0.105474	0.225356	1.46652	1.23372	1.58839	3.14915e-28	-3.00805	down	0.116125	0.223256	0.138757	1.22896	0.960907	1.18659	8.20123e-21	-2.68279	down	0.140834	0.19991	0.143229	0.662383	0.830936	0.970927	1.25185e-12	-2.16732	down	0.210361	0.186056	0.184846	1.46652	1.23372	1.58839	2.3215e-27	-2.58469	down	0.127936	0.190403	0.285763	1.22896	0.960907	1.18659	9.99967e-18	-2.26258	down	0.202666	0.165054	0.133208	0.662383
Fxa3Cg103674	0.241018	0.117833	0.264812	1.79802	1.1997	1.42728	2.5778e-28	-2.67778	down	0.163532	0.207135	0.244094	0.619498	0.7671	0.560287	8.5667e-09	-1.58049	down	0.073742	0.112245	0.081549	0.243733	0.270315	0.352158	9.27494e-05	-1.52397	down	0.287696	0.253339	0.285547	1.79802	1.1997	1.42728	3.43666e-27	-2.21661	down	0.28344	0.227288	0.218531	0.619498	0.7671	0.560287	2.78187e-07	-1.2923	down	0.11159	0.078853	0.068091	0.243733
Fxa3Cg103673	0.137259	0.197822	0.185524	1.31671	1.7301	1.64749	4.08262e-29	-2.96925	down	0.123901	0.12065	0.105255	0.980098	1.16991	1.07398	6.0858e-23	-3.02727	down	0.020778	0.067144	0.056351	0.546131	0.493253	0.29194	6.03768e-09	-2.73887	down	0.271344	0.235003	0.160624	1.31671	1.7301	1.64749	2.4102e-24	-2.49677	down	0.256326	0.11585	0.175056	0.980098	1.16991	1.07398	9.10056e-17	-2.27881	down	0.105074	0.044962	0.069971	0.546131
Fxa3Cg103668	1.39842	1.43663	1.22872	4.00868	3.8934	4.24338	1.7531e-34	-1.52447	down	0.895966	0.775264	0.818223	2.82573	2.48514	2.85834	1.67948e-28	-1.67714	down	0.331857	0.312876	0.343506	1.55683	1.48465	1.69403	8.36728e-26	-2.15871	down	1.21751	1.48734	1.11966	4.00868	3.8934	4.24338	4.57373e-34	-1.59225	down	0.747384	0.723064	0.754728	2.82573	2.48514	2.85834	4.41301e-34	-1.81375	down	0.391088	0.328254	0.318343	1.55683
Fxa3Cg103632	0.688986	0.043395	0.377353	3.24426	3.03448	2.54284	0.00043229	-2.14174	down	0.355644	0.417193	0.317845	3.02198	2.43263	3.01527	3.63091e-19	-2.75854	down	0.137355	0.110898	0.148935	2.51243	2.44802	1.72376	3.3832e-20	-3.67967	down	0.932129	1.48269	1.48984	3.24426	3.03448	2.54284	4.5305e-05	-1.0384	down	1.25235	0.759334	0.787629	3.02198	2.43263	3.01527	3.04686e-08	-1.44921	down	0.812578	1.14784	0.988702	2.51243
Fxa3Cg103396	2.51397	1.59935	3.24966	8.88557	8.39724	9.29483	2.77184e-18	-1.76207	down	1.82374	2.50762	2.04842	7.06327	7.39679	6.87266	5.92482e-19	-1.69851	down	1.27761	1.10094	2.03589	3.93242	4.55577	4.00195	1.04113e-07	-1.39585	down	3.41167	1.81645	4.44732	8.88557	8.39724	9.29483	1.14571e-09	-1.3225	down	2.10205	2.99393	2.92829	7.06327	7.39679	6.87266	1.45042e-13	-1.3455	down	0.745315	1.67218	1.37354	3.93242
Fxa3Cg103393	0.041166	0.364226	0.304703	1.59702	1.91086	1.59696	1.37474e-09	-2.47142	down	0.444957	0.297494	0.216535	1.53035	1.36519	1.90901	5.13046e-09	-2.15482	down	0.058562	0.22622	0.044299	0.977362	1.32147	1.40002	1.83659e-10	-3.0841	down	0.251026	0.296034	0.81057	1.59702	1.91086	1.59696	9.73116e-06	-1.52354	down	0.332543	0.208321	0.445134	1.53035	1.36519	1.90901	4.87511e-09	-1.93051	down	0.29138	0.266812	0.108012	0.977362
Fxa3Cg103254	1.50389	1.61193	2.04868	17.5791	14.6901	16.2798	8.31682e-109	-3.14916	down	2.16513	2.27689	1.72777	12.2996	10.2899	12.3131	8.72749e-61	-2.45698	down	0.289392	0.495432	0.831257	7.35293	6.52624	7.12786	4.77658e-50	-3.52437	down	4.92195	4.08517	4.7811	17.5791	14.6901	16.2798	4.56866e-50	-1.74253	down	1.5657	1.94966	2.59442	12.2996	10.2899	12.3131	2.21054e-54	-2.43037	down	0.973914	0.623781	1.06534	7.35293
Fxa3Cg103183	1.79269	1.81732	1.57535	14.0408	14.03	13.1584	3.44903e-117	-2.91653	down	1.8099	1.72984	1.94096	16.4113	15.3812	16.5433	1.31572e-150	-3.10004	down	0.979444	1.16597	1.24184	9.74404	11.2716	10.4053	1.88785e-96	-3.11192	down	5.04971	5.75173	4.19382	14.0408	14.03	13.1584	7.91458e-34	-1.39814	down	3.95269	4.00486	3.98224	16.4113	15.3812	16.5433	1.59864e-89	-1.98625	down	2.27077	2.82771	2.986	9.74404
Fxa3Cg103064	0.271842	0.15474	0.153032	0.526051	0.483767	0.642682	0.000305934	-1.34006	down	0.073391	0.067237	0.15667	0.960102	0.786593	1.50161	4.53734e-18	-3.19784	down	0.22546	0.181527	0.207202	1.37664	1.39176	1.48418	7.89977e-24	-2.65041	down	0.142127	0.115469	0.095606	0.526051	0.483767	0.642682	4.87153e-07	-1.74436	down	0.17159	0.08487	0.149735	0.960102	0.786593	1.50161	1.77509e-16	-2.56481	down	0.44354	0.376422	0.259899	1.37664
Fxa3Cg102999	0.077963	0.094482	0.020927	2.54191	2.33838	2.4647	1.28903e-44	-4.7202	down	0	0.056503	0	4.35238	4.37656	4.45123	2.12891e-08	-4.18942	down	0.053135	0	0	4.30357	4.5617	4.78648	2.32771e-12	-5.25697	down	0.086811	0.044606	0.068802	2.54191	2.33838	2.4647	6.67109e-49	-4.26988	down	0.074613	0.084774	0	4.35238	4.37656	4.45123	3.58134e-82	-5.39529	down	0	0.092941	0.121566	4.30357
Fxa3Cg102923	3.56672	2.81053	3.75057	69.0293	76.7013	74.6786	2.74755e-228	-4.35253	down	9.8424	8.61374	9.57167	88.7122	78.0201	83.9015	9.26552e-209	-3.12821	down	6.51741	7.57803	7.07932	57.8684	49.3658	51.8246	1.59272e-121	-2.8259	down	33.6936	31.1753	34.0986	69.0293	76.7013	74.6786	9.98127e-40	-1.10912	down	15.4098	15.1688	16.3365	88.7122	78.0201	83.9015	1.65169e-151	-2.3864	down	6.85578	5.06277	7.81027	57.8684
Fxa3Cg102922	1.19871	2.01232	1.69773	32.2058	29.3033	30.4435	3.40652e-88	-4.04597	down	4.71897	3.44659	3.6607	39.8384	40.0204	43.4597	8.54606e-104	-3.31783	down	3.57862	3.16733	5.11975	21.0404	17.9647	23.4363	1.08405e-29	-2.28221	down	11.2803	12.5708	13.1527	32.2058	29.3033	30.4435	1.10265e-21	-1.24917	down	5.62113	4.88519	4.54771	39.8384	40.0204	43.4597	2.624e-98	-2.94514	down	3.20558	4.32601	6.35352	21.0404
Fxa3Cg102651	5.08426	5.82491	6.26874	0.511666	0.867986	0.927489	2.43123e-11	2.58157	up	12.0734	9.85768	11.1129	1.30036	1.05052	1.25852	4.37663e-23	3.02589	up	19.7323	16.3275	18.3097	2.76443	1.8577	3.06588	6.45471e-32	2.81252	up	3.26814	3.31304	3.2754	0.511666	0.867986	0.927489	7.11875e-05	1.54564	up	5.67526	8.0667	8.94752	1.30036	1.05052	1.25852	5.21527e-13	2.26401	up	11.6722	11.5233	10.734	2.76443
Fxa3Cg102625	15.1506	13.8592	14.3427	0	0	0	4.12103e-40	6.71431	up	9.10975	10.231	10.1074	0	0	0	8.79296e-29	6.62267	up	7.85235	6.22134	6.13681	0.067576	0	0	6.20069e-23	5.82898	up	6.86582	8.35099	7.54213	0	0	0	1.72204e-35	4.71293	up	5.74428	5.39723	4.57298	0	0	0	1.5666e-26	4.4306	up	2.75619	2.89522	2.86593	0.067576
Fxa3Cg102612	17.6545	16.1311	17.2225	3.32535	3.78141	3.47769	1.36826e-86	2.28375	up	27.7858	26.6459	25.8226	3.14901	2.567	3.37845	1.58415e-183	3.13748	up	14.7781	13.5715	15.1581	2.03743	1.3173	1.93496	7.11258e-93	3.07988	up	11.0521	13.5023	12.1897	3.32535	3.78141	3.47769	4.08126e-42	1.7808	up	13.8105	13.8146	14.4572	3.14901	2.567	3.37845	6.21767e-67	2.1688	up	11.34	10.819	11.2684	2.03743
Fxa3Cg102551	0.593586	0.749352	0.460668	6.36066	5.81567	6.05002	8.16587e-73	-3.22105	down	0.438439	0.501305	0.545705	3.95253	3.80599	3.96079	6.09975e-48	-2.89348	down	0.092369	0.040738	0.124818	1.60786	1.44834	1.79723	1.62027e-26	-3.91898	down	2.91591	2.36742	3.27825	6.36066	5.81567	6.05002	1.14932e-13	-1.02729	down	1.7091	1.52421	1.36488	3.95253	3.80599	3.96079	2.44369e-16	-1.29808	down	0.693841	0.31169	0.705645	1.60786
Fxa3Cg102451	2.46527	2.73629	3.05639	0.90003	1.33936	1.7771	0.000210351	1.03022	up	3.00603	3.62622	3.37687	1.67805	1.26862	1.4875	6.21138e-07	1.16074	up	3.2485	4.18134	4.13896	1.41298	1.61356	1.84078	8.50947e-09	1.28418	up	2.66229	2.86276	3.37091	0.90003	1.33936	1.7771	4.3297e-05	1.07019	up	3.22712	3.52003	2.94372	1.67805	1.26862	1.4875	2.6114e-06	1.06306	up	5.55177	5.86235	4.99138	1.41298
Fxa3Cg102390	0.099306	0.052517	0.073043	0.750598	0.696381	0.922776	5.99798e-11	-2.82731	down	0.060578	0.103656	0	0.65682	0.747453	0.918298	5.45579e-11	-3.2388	down	0.076282	0.102716	0.189133	1.25151	1.16512	1.03053	2.66672e-14	-2.91545	down	0.167079	0.225731	0.202146	0.750598	0.696381	0.922776	5.86352e-06	-1.56732	down	0.292025	0.126278	0.175003	0.65682	0.747453	0.918298	9.08311e-06	-1.58832	down	0.126025	0.303489	0.16774	1.25151
Fxa3Cg102348	5.62469	6.62255	6.38427	1.65793	1.60671	2.45263	9.23875e-15	1.68935	up	5.86898	5.50178	5.76539	0.950285	2.22131	1.70117	1.28174e-12	1.76611	up	7.12476	7.05415	6.71222	1.64331	2.23492	2.06282	8.26447e-21	1.83195	up	4.86047	4.41528	4.33733	1.65793	1.60671	2.45263	2.65497e-07	1.19064	up	3.19113	4.7944	4.62722	0.950285	2.22131	1.70117	5.91208e-06	1.24061	up	5.84159	4.79203	3.07268	1.64331
Fxa3Cg102169	9.21567	9.64354	7.0504	3.99051	3.00446	3.47096	1.09416e-10	1.31384	up	9.16358	10.2967	10.1671	2.06561	1.94813	1.92372	3.15543e-31	2.28887	up	4.90022	4.65859	4.42254	1.08586	1.35598	0.95202	2.07238e-13	2.00968	up	9.34375	7.36519	8.4326	3.99051	3.00446	3.47096	2.80467e-10	1.23012	up	8.7817	7.10255	6.14798	2.06561	1.94813	1.92372	2.55025e-16	1.78355	up	3.25808	4.29233	3.20946	1.08586
Fxa3Cg102100	5.05782	6.14161	5.15808	24.3404	22.0649	24.6899	1.60293e-79	-2.06212	down	2.86488	3.02742	3.02159	23.3503	22.9674	22.2855	2.5619e-143	-2.90687	down	0.564901	0.460251	0.844523	28.4897	28.6133	27.7699	2.11199e-219	-5.34424	down	4.64977	3.68461	4.4578	24.3404	22.0649	24.6899	2.50659e-101	-2.39041	down	3.3315	3.56102	3.35386	23.3503	22.9674	22.2855	7.7103e-134	-2.69206	down	0.829801	0.945977	2.10256	28.4897
Fxa3Cg102002	97.305	92.9244	109.809	6.94001	7.5519	8.01575	5.30849e-175	3.7302	up	72.8587	56.8552	70.0084	23.0106	19.7497	22.5467	1.01301e-37	1.61573	up	19.6466	19.0274	24.5981	5.75884	2.84389	7.47469	1.82091e-14	1.99695	up	66.8494	81.0629	69.0747	6.94001	7.5519	8.01575	2.83396e-115	3.20433	up	60.4455	65.4301	63.526	23.0106	19.7497	22.5467	7.30845e-41	1.51571	up	20.6405	14.8763	16.8835	5.75884
Fxa3Cg101950	10.4383	10.6277	8.38747	0.057841	0.607671	0.387728	2.10877e-16	3.94946	up	8.40606	9.68763	10.2611	0.727571	0.82518	0.567296	2.19277e-41	3.5986	up	11.1818	9.34504	10.4725	0.841267	0.489709	0.442821	2.47198e-47	4.03012	up	5.9093	7.68428	7.46613	0.057841	0.607671	0.387728	4.65048e-32	3.56792	up	6.49472	5.1348	6.17631	0.727571	0.82518	0.567296	2.15913e-23	2.73293	up	6.60984	4.53387	5.87869	0.841267
Fxa3Cg101923	7.33546	5.56911	7.78303	0.547292	0.374919	0.256944	1.62898e-46	3.91897	up	8.59043	8.61475	8.60981	0.795967	0.661472	0.953925	1.77247e-56	3.3459	up	12.9872	10.2188	14.0096	1.05425	0.972548	1.01132	1.68594e-73	3.60373	up	4.78717	4.5795	5.96173	0.547292	0.374919	0.256944	8.00527e-35	3.26616	up	5.36515	6.60173	4.06339	0.795967	0.661472	0.953925	1.05402e-24	2.50935	up	5.93978	6.23083	5.39309	1.05425
Fxa3Cg101862	13.5267	11.2774	14.6324	4.09991	3.76232	4.38283	4.03934e-32	1.70173	up	14.8151	11.5586	11.9966	4.02945	3.60761	4.13541	4.35045e-31	1.70283	up	11.0864	10.5139	9.9268	5.05018	4.05991	4.60673	2.1965e-18	1.25142	up	7.90556	9.71795	9.51928	4.09991	3.76232	4.38283	1.72292e-13	1.14101	up	9.72059	8.49928	8.69252	4.02945	3.60761	4.13541	7.92318e-15	1.16473	up	10.6862	11.1081	11.3415	5.05018
Fxa3Cg101852	14.428	15.7631	12.8364	37.5691	36.3713	38.1721	1.55635e-53	-1.3352	down	3.47111	4.25447	2.32255	9.2679	6.38739	7.59715	1.7492e-08	-1.16936	down	0.284572	0.714207	0.281007	2.60236	1.98861	1.74805	3.21514e-08	-2.08429	down	8.1592	8.39976	7.97785	37.5691	36.3713	38.1721	2.25357e-140	-2.1334	down	2.52104	1.7452	1.60717	9.2679	6.38739	7.59715	2.57246e-21	-1.87889	down	0.539777	0.661274	1.22296	2.60236
Fxa3Cg101848	38.9977	35.0017	37.0736	4.92129	4.78228	4.94945	1.63524e-179	2.93939	up	45.7282	44.1359	48.0373	5.7306	5.00704	5.60758	3.72575e-228	3.07808	up	77.4149	75.7385	65.3373	6.80507	5.57258	7.05256	0	3.54403	up	20.4457	20.798	20.6113	4.92129	4.78228	4.94945	6.82686e-72	2.07173	up	21.6144	24.1037	22.2279	5.7306	5.00704	5.60758	1.77696e-71	2.02625	up	37.8769	36.5767	38.9568	6.80507
Fxa3Cg101798	0.113358	0.386704	0.580371	3.12257	2.63366	4.14842	3.69353e-09	-2.60607	down	0	0.25812	0	3.16738	3.26625	2.68348	3.00834e-13	-4.11163	down	0	0.28437	0.091302	3.68419	4.19182	4.10246	2.7292e-16	-4.09594	down	0.429921	1.10309	0.133598	3.12257	2.63366	4.14842	4.29475e-06	-1.80433	down	1.30657	1.01487	0.892559	3.16738	3.26625	2.68348	0.000268438	-1.27276	down	0.741854	0.641741	1.15549	3.68419
Fxa3Cg101738	38.2036	33.9197	34.2497	8.18772	7.72538	8.1302	2.16542e-225	2.17632	up	35.8591	40.0794	36.7521	11.029	11.4154	10.7117	4.6716e-173	1.77662	up	18.9248	19.8435	19.9623	6.60993	8.34274	8.27877	2.32583e-58	1.39232	up	31.268	32.3511	31.6068	8.18772	7.72538	8.1302	1.5052e-223	2.00799	up	44.1969	43.7243	42.8304	11.029	11.4154	10.7117	1.86561e-249	1.97527	up	21.9026	20.6856	21.5729	6.60993
Fxa3Cg101717	0	0	0	5.1037	5.62202	5.59156	1.65265e-20	-5.21966	down	0	0	0	4.04784	4.92498	4.27266	1.06121e-16	-5.38347	down	0	0	0	3.90264	5.75906	3.78966	1.51304e-16	-5.72508	down	0	0	0	5.1037	5.62202	5.59156	1.61708e-23	-3.99775	down	0	0	0	4.04784	4.92498	4.27266	6.64488e-21	-4.026	down	0	0	0	3.90264
Fxa3Cg101629	0.811875	0.627877	0.195162	12.5564	13.1758	10.6619	4.15481e-64	-4.23098	down	0.698338	0.890214	0.8502	30.7646	34.2594	38.0143	3.00271e-179	-5.27242	down	0.084009	0.467616	0.15622	111.568	121.089	105.619	3.53916e-91	-8.1605	down	2.32071	2.2255	2.49213	12.5564	13.1758	10.6619	6.73066e-39	-2.22441	down	2.91976	2.14057	1.76981	30.7646	34.2594	38.0143	7.22456e-159	-3.79525	down	0.452887	0.484133	1.36006	111.568
Fxa3Cg101555	68.8561	61.4981	63.4579	3.53994	3.24975	4.33388	0	4.14616	up	70.6279	74.3952	73.2987	4.86472	4.1643	4.14485	0	4.05623	up	101.08	105.193	101.302	2.35949	2.92876	2.97397	0	5.2582	up	49.8453	51.4952	51.38	3.53994	3.24975	4.33388	0	3.7818	up	63.0878	59.3745	64.6436	4.86472	4.1643	4.14485	0	3.8042	up	36.6341	40.0489	37.4762	2.35949
Fxa3Cg101450	7.64879	6.28041	7.34053	0	0.054014	0.192368	1.93477e-09	3.81138	up	6.1548	6.58695	6.23413	0.436817	0.203921	0.439034	1.99406e-59	3.99968	up	6.70615	6.18624	7.25306	0	0	0	4.2909e-39	7.89463	up	3.85399	3.78935	2.43049	0	0.054014	0.192368	6.08771e-05	1.8076	up	3.16396	2.89494	2.73828	0.436817	0.203921	0.439034	8.28976e-23	2.69303	up	3.1703	2.86813	3.17381	0
Fxa3Cg101372	2.40576	2.61031	1.74288	0.099566	0.231132	0.086559	6.07014e-17	3.46447	up	3.05392	3.17926	2.67431	0.191736	0.11139	0.152729	2.59175e-23	3.86015	up	7.87078	8.2251	7.96605	0.346169	0.289314	0.20442	1.82946e-60	4.65334	up	2.25695	2.65326	2.13438	0.099566	0.231132	0.086559	4.3867e-19	3.09366	up	2.20169	2.02412	1.90189	0.191736	0.11139	0.152729	2.33917e-16	2.91861	up	3.93075	4.6318	5.03382	0.346169
Fxa3Cg101348	6.79369	5.48118	5.64177	0.902008	0.667526	0.85724	1.24847e-44	2.8398	up	5.89203	6.51399	5.69216	0.769525	0.779944	0.6211	7.00321e-50	3.00024	up	6.9063	5.08573	6.15306	0.72873	0.437304	1.21049	2.45294e-33	2.94267	up	3.54747	2.99614	3.80233	0.902008	0.667526	0.85724	3.22555e-18	1.96421	up	3.17473	3.31481	3.21789	0.769525	0.779944	0.6211	2.68582e-19	2.01244	up	3.02835	3.17082	3.46516	0.72873
Fxa3Cg101340	8.57136	7.6631	7.65799	2.91487	2.84788	3.47442	4.89102e-42	1.40007	up	8.46965	8.89207	9.03144	2.67838	3.0369	3.34397	8.09613e-59	1.5515	up	11.0717	11.1598	11.3321	3.6903	4.01909	3.86928	2.00691e-84	1.58942	up	6.21589	6.9162	5.45856	2.91487	2.84788	3.47442	5.93365e-18	1.02367	up	6.58759	7.23475	6.28919	2.67838	3.0369	3.34397	1.44586e-26	1.13951	up	8.48791	8.77231	7.75064	3.6903
Fxa3Cg101330	0.601858	0.688579	0.643952	2.11324	2.29179	2.17138	1.36858e-19	-1.69153	down	0.325174	0.27934	0.114288	1.90318	1.60441	1.7975	8.5065e-25	-2.75699	down	0.062342	0.13851	0.115053	1.11741	1.26613	1.22203	2.1e-25	-3.27148	down	0.599633	0.373624	0.790267	2.11324	2.29179	2.17138	4.82969e-16	-1.73873	down	0.694772	0.441607	0.502248	1.90318	1.60441	1.7975	4.1473e-14	-1.58926	down	0.180933	0.127296	0.207323	1.11741
Fxa3Cg101265	4.21758	3.18808	2.89493	0	0	0	1.3697e-20	5.23382	up	4.16485	4.61694	4.91284	0	0	0	1.29671e-22	6.04924	up	5.28032	4.65839	6.83472	0	0	0	9.53429e-24	6.56339	up	3.36364	3.10614	3.37973	0	0	0	1.06197e-23	4.01553	up	4.41572	4.92948	3.03302	0	0	0	1.68294e-27	4.50345	up	5.47127	4.44665	5.1982	0
Fxa3Cg101250	2.02456	2.46678	2.55257	0.711029	0.206644	0.726235	0.000124271	1.83728	up	2.59338	2.70055	2.31536	0.45001	0.507604	0.66574	3.68336e-37	2.20757	up	3.66501	3.94315	3.31015	0.755331	1.11944	0.778148	3.24507e-41	2.06697	up	1.99817	1.80713	2.15387	0.711029	0.206644	0.726235	0.000839356	1.37411	up	2.09537	1.84523	2.00959	0.45001	0.507604	0.66574	8.62396e-24	1.79799	up	2.7554	2.52822	2.90172	0.755331
Fxa3Cg101245	7.20464	6.45946	6.76126	0.404672	1.37411	1.65776	1.4699e-13	2.41834	up	5.37174	6.08765	6.14203	1.33249	1.01953	1.31139	3.79328e-13	2.17746	up	6.66469	8.45631	5.61118	0.939622	1.00529	0.956888	5.72989e-19	2.74268	up	3.17476	2.81066	2.40978	0.404672	1.37411	1.65776	0.00854491	1.02241	up	3.06089	3.6242	2.38056	1.33249	1.01953	1.31139	0.00111039	1.12646	up	6.0874	4.44572	5.05365	0.939622
Fxa3Cg101240	0.441929	0.660184	0.596412	0.132597	0.19912	0.149393	3.4279e-05	1.66191	up	0.533961	0.434957	0.616522	0.10077	0.152918	0.156443	1.71843e-05	1.8007	up	0.549332	0.551837	0.472142	0.034056	0.183517	0.141662	2.68821e-05	1.94457	up	0.427934	0.571149	0.55405	0.132597	0.19912	0.149393	0.00021577	1.35434	up	0.631749	0.754359	0.455245	0.10077	0.152918	0.156443	1.0001e-06	1.77035	up	0.488429	0.590891	0.486067	0.034056
Fxa3Cg101189	11.6285	13.4545	15.4085	4.07606	3.69437	3.92205	9.43371e-39	1.80761	up	10.326	13.7925	12.9759	3.07228	3.10615	3.31275	5.7451e-41	1.96031	up	12.2665	14.4058	12.2716	3.29003	3.12918	2.31471	9.84787e-50	2.18848	up	8.553	10.2944	10.6832	4.07606	3.69437	3.92205	9.33772e-21	1.33128	up	9.28097	9.00696	7.57276	3.07228	3.10615	3.31275	3.51559e-21	1.41068	up	7.84529	8.60371	6.9465	3.29003
Fxa3Cg101158	0.053695	0.017684	0.074822	2.85064	2.77588	2.52883	1.73698e-32	-4.80013	down	0.097572	0	0	2.66092	2.44071	2.22361	1.2268e-05	-3.35601	down	0	0	0	3.04084	3.31797	2.67835	1.23777e-28	-7.04151	down	0.071952	0.116307	0.054597	2.85064	2.77588	2.52883	1.08406e-34	-3.94193	down	0.050916	0	0	2.66092	2.44071	2.22361	1.77589e-36	-4.70286	down	0.080922	0	0.124042	3.04084
Fxa3Cg101131	1.56141	1.76727	1.5818	0.527351	0.782732	0.66732	2.88149e-07	1.29462	up	1.82811	1.86046	2.55194	0.786664	0.723499	0.518415	1.2903e-10	1.59091	up	1.47723	1.15678	0.955564	0.239244	0.356678	0.464701	6.67496e-08	1.72798	up	1.01662	2.15727	1.69171	0.527351	0.782732	0.66732	3.12281e-05	1.17408	up	2.41593	2.35544	2.79219	0.786664	0.723499	0.518415	3.92239e-17	1.79432	up	1.18894	1.16131	1.57567	0.239244
Fxa3Cg101082	0	0.031917	0.16636	6.16792	5.60016	6.4403	3.20854e-09	-3.78347	down	0	0	0	45.5739	52.824	46.28	7.34769e-96	-10.2981	down	0.120447	0.140732	0.075565	90.76	93.5436	87.3145	7.17322e-264	-9.24482	down	0.070165	0.03721	0.091013	6.16792	5.60016	6.4403	2.26656e-72	-5.20695	down	0.377889	0.074462	0.08242	45.5739	52.824	46.28	1.41767e-29	-4.84054	down	0.393092	0.197119	1.2535	90.76
Fxa3Cg101053	0	0.066181	0.05552	0.931398	0.834699	0.603902	3.35349e-15	-3.54193	down	0	0	0.06977	0.611449	0.600563	0.800478	0.00547781	-2.26088	down	0.037662	0.010883	0.060082	0.837417	0.760906	0.57106	4.38444e-15	-3.71016	down	0.010547	0	0	0.931398	0.834699	0.603902	1.24781e-22	-3.88998	down	0.052966	0	0	0.611449	0.600563	0.800478	0.00213099	-1.49173	down	0	0	0.031809	0.837417
Fxa3Cg101006	5.06667	4.96582	4.69759	0.716825	0.365128	0.643638	1.95462e-39	3.01634	up	4.17437	4.28089	5.26875	0.540265	0.76953	0.593283	3.18638e-34	2.7806	up	4.12287	4.88765	4.77482	0.586245	0.793181	0.434369	6.50207e-35	2.8822	up	2.04346	1.99903	2.29321	0.716825	0.365128	0.643638	1.04951e-09	1.68867	up	1.50143	1.98994	2.09293	0.540265	0.76953	0.593283	4.89864e-07	1.39933	up	1.61602	2.03057	1.64448	0.586245
Fxa3Cg100961	3.06988	3.2893	2.75639	6.7046	7.15754	6.99586	8.18407e-38	-1.14991	down	0.878031	1.03394	0.801822	2.15669	1.77108	1.98348	2.46968e-12	-1.09144	down	0.119761	0.023406	0.173777	0.436795	0.519879	0.39817	7.05177e-06	-1.881	down	2.17426	1.86564	2.59837	6.7046	7.15754	6.99586	7.09672e-54	-1.59136	down	0.675479	0.453954	0.56996	2.15669	1.77108	1.98348	9.65308e-25	-1.72851	down	0.212607	0.146195	0.265488	0.436795
Fxa3Cg100856	4.00841	3.9274	3.81438	0.420337	0.312349	0.375693	1.30663e-61	3.3411	up	3.09381	3.35926	3.35263	0.229657	0.277492	0.348918	9.99704e-53	3.43065	up	2.30786	2.14855	2.14258	0.110856	0.096417	0.117392	6.52367e-42	4.20175	up	1.76658	1.56499	1.60655	0.420337	0.312349	0.375693	2.74844e-16	1.98831	up	1.78783	1.42895	1.09837	0.229657	0.277492	0.348918	2.33816e-14	2.0986	up	0.681091	0.754183	0.820594	0.110856
Fxa3Cg100801	12.2836	13.7136	12.0475	0.29519	0.137533	0.257563	1.57811e-111	5.52496	up	10.9601	8.53941	8.83887	0.341337	0.392164	0.269085	2.0416e-87	4.67444	up	8.68891	8.69728	7.11022	0	0.327903	0.261389	4.89781e-06	3.59558	up	4.85012	6.63359	5.4359	0.29519	0.137533	0.257563	2.66455e-57	4.07889	up	2.91647	2.83156	2.50434	0.341337	0.392164	0.269085	1.16716e-23	2.71916	up	3.26167	3.75505	3.20741	0
Fxa3Cg100766	47.7707	46.3352	49.6471	2.0908	1.98218	2.04797	0	4.56317	up	46.4142	47.9126	47.471	1.44823	1.3764	2.35328	7.47768e-103	4.68593	up	31.4311	32.0597	30.9727	0.177676	0.265654	0.14166	8.38021e-245	7.16232	up	10.7517	11.5159	12.2881	2.0908	1.98218	2.04797	2.94365e-95	2.47443	up	22.5819	23.5496	20.4639	1.44823	1.3764	2.35328	2.1586e-55	3.45628	up	6.84498	5.39743	4.46419	0.177676
Fxa3Cg100694	0.638269	0.837987	0.472684	3.70607	3.29695	3.05852	1.41458e-18	-2.22803	down	0.410663	0.276747	0.597546	2.62648	3.68764	2.85164	1.48296e-20	-2.68886	down	0.214982	0.370921	0.233487	1.70085	2.1832	2.74048	8.35887e-17	-2.80015	down	1.33566	1.93644	1.35003	3.70607	3.29695	3.05852	3.7315e-06	-1.01492	down	1.08538	1.01863	1.06224	2.62648	3.68764	2.85164	3.31811e-10	-1.42754	down	0.949905	0.980516	1.02578	1.70085
Fxa3Cg100622	9.87184	8.19606	7.61569	0.083252	0.279076	0	3.03787e-07	3.36539	up	8.72604	8.1507	9.53504	0.204811	0.246283	0.219514	3.42465e-84	5.06329	up	8.33629	9.20523	9.48429	0.160669	0.240272	0	1.47131e-10	4.54657	up	5.18306	4.7961	6.0538	0.083252	0.279076	0	0.000153497	1.70148	up	3.62979	5.99644	4.39442	0.204811	0.246283	0.219514	9.36753e-45	3.84785	up	6.21284	4.52482	4.0014	0.160669
Fxa3Cg100608	0.081436	0.313494	0.673757	2.45006	2.91853	2.53788	1.33483e-09	-2.49436	down	0.548487	0.188223	0.580144	2.18045	1.84451	3.77933	3.39596e-08	-2.29923	down	0.274656	0.298564	0.151112	3.69744	2.17056	1.84444	2.80088e-12	-3.03339	down	0.864553	0.820943	0.841329	2.45006	2.91853	2.53788	7.85817e-06	-1.37111	down	1.13164	0.156389	0.59416	2.18045	1.84451	3.77933	5.95924e-05	-1.58298	down	0.233002	0.218931	0.554497	3.69744
Fxa3Cg100589	1.94697	1.83114	2.43984	12.0602	13.5042	15.2952	7.28718e-54	-2.62	down	2.13587	2.71752	2.03232	16.7673	16.4069	15.9182	5.66237e-77	-2.78781	down	0.749286	0.762196	0.562134	6.23899	6.94638	6.86261	9.33526e-40	-3.12648	down	6.26018	4.59283	4.43815	12.0602	13.5042	15.2952	1.954e-17	-1.33163	down	4.04507	3.3662	3.99296	16.7673	16.4069	15.9182	3.10081e-55	-2.05482	down	1.21219	1.45825	1.87206	6.23899
Fxa3Cg100453	0.156684	0.183274	0.311306	1.58594	1.71406	1.57944	1.19296e-14	-2.62694	down	0.29551	0.281245	0.351551	2.7566	2.83985	2.51558	2.40606e-27	-2.99828	down	2.86318	2.63642	2.60111	6.13536	5.75108	6.29048	1.89039e-14	-1.09681	down	0	0.096959	0.088481	1.58594	1.71406	1.57944	1.30912e-22	-3.44366	down	0.145938	0.165788	0.118106	2.7566	2.83985	2.51558	9.11918e-37	-3.65636	down	0.195729	0.047071	0.135411	6.13536
Fxa3Cg100405	0.145405	0	0.255665	2.22797	3.27718	2.42734	2.37633e-05	-2.71884	down	0.105234	0.284191	0.072623	1.89556	1.43872	1.7393	1.65051e-12	-3.03423	down	0.127816	0.251655	0.159395	1.58777	1.57174	1.84872	9.37987e-13	-2.9091	down	0.440278	0.529207	0.416242	2.22797	3.27718	2.42734	2.24165e-13	-2.14584	down	0.274157	0.580594	0.329356	1.89556	1.43872	1.7393	1.77435e-07	-1.75536	down	0.320126	0.237356	0.511863	1.58777
Fxa3Cg100362	18.1827	16.8943	18.0419	6.36644	7.00384	8.11407	3.40905e-33	1.33486	up	22.649	23.9171	25.3171	10.2633	8.09619	8.80858	7.28165e-44	1.41087	up	28.4889	27.4027	28.048	9.30505	9.70763	8.41806	4.29132e-78	1.66394	up	21.0536	19.1454	18.89	6.36644	7.00384	8.11407	1.8399e-40	1.47037	up	25.2193	27.1587	24.3025	10.2633	8.09619	8.80858	1.17643e-49	1.48189	up	21.3772	19.4014	21.7151	9.30505
Fxa3Cg100258	0.663055	1.02498	0.702608	4.10584	3.0989	3.21697	2.24371e-22	-2.02119	down	0.327993	0.60957	0.679479	2.3758	2.35513	2.39327	1.52414e-17	-2.0613	down	0.478118	0.250587	0.629536	2.33236	1.32346	1.73043	2.43723e-09	-1.84724	down	1.56737	1.51518	1.48881	4.10584	3.0989	3.21697	1.84759e-10	-1.10641	down	0.739875	0.540678	0.821715	2.3758	2.35513	2.39327	1.54455e-15	-1.65652	down	0.674624	0.62615	0.673379	2.33236
Fxa3Cg100072	7.47926	6.0157	6.22775	2.28048	1.98945	1.69949	1.68124e-13	1.69006	up	8.48285	7.34597	6.15333	1.75472	2.08193	2.0186	1.21904e-16	1.86942	up	5.57353	6.20319	4.98202	1.8652	1.76894	3.38054	1.11727e-06	1.28446	up	7.39804	6.87878	5.6692	2.28048	1.98945	1.69949	3.9124e-13	1.63029	up	6.22832	6.73931	8.94646	1.75472	2.08193	2.0186	6.00992e-16	1.7814	up	6.74835	6.04724	4.13013	1.8652
Fxa3Cg100015	0.025829	0.209782	0.059595	0.433251	0.606597	0.621784	5.6865e-06	-2.06976	down	0.158643	0.119599	0.103325	0.561633	0.802279	0.770026	1.41478e-10	-2.28659	down	0.161907	0.103151	0.033006	0.826546	0.785195	1.04409	2.02464e-14	-2.91335	down	0.079027	0.135064	0.078725	0.433251	0.606597	0.621784	5.04112e-08	-1.92999	down	0.080962	0.224994	0.100002	0.561633	0.802279	0.770026	3.92156e-09	-1.9835	down	0.092249	0.085215	0.177779	0.826546
Fxa3Bg203895	47.2893	46.953	51.1714	6.51895	5.92481	4.98751	7.42285e-206	3.07443	up	55.6621	59.1075	64.9286	6.65225	7.07629	11.6053	2.41085e-28	2.7621	up	45.4984	60.8727	48.7309	7.08904	7.99286	7.02406	2.33067e-144	2.85195	up	31.2637	35.5764	33.6275	6.51895	5.92481	4.98751	1.97998e-116	2.51271	up	30.2888	40.0514	34.9849	6.65225	7.07629	11.6053	2.60702e-13	1.88903	up	24.9204	30.1445	29.6709	7.08904
Fxa3Bg203891	20.9929	24.1595	22.8555	7.77389	8.03972	7.28896	2.72786e-39	1.57807	up	24.7733	25.2043	22.9133	5.79398	6.47016	6.65618	2.75562e-61	1.9468	up	25.3734	27.0715	22.2562	8.28104	7.81603	7.5888	1.24911e-47	1.70382	up	14.2075	16.2458	16.8535	7.77389	8.03972	7.28896	3.99328e-15	1.03764	up	15.3203	16.8352	14.7167	5.79398	6.47016	6.65618	3.80281e-22	1.2844	up	18.5297	16.8899	13.6862	8.28104
Fxa3Bg203888	22.3746	22.2396	23.443	3.99152	4.53409	3.37141	7.08068e-84	2.51739	up	19.137	21.2605	19.6094	4.51758	3.90421	3.9296	7.33796e-69	2.27452	up	16.2673	13.6941	13.9208	3.41677	2.95506	3.039	4.49002e-50	2.25286	up	16.072	15.3007	14.6399	3.99152	4.53409	3.37141	1.98093e-40	1.91768	up	12.4032	12.91	13.9977	4.51758	3.90421	3.9296	3.54679e-30	1.6294	up	11.1107	8.90344	9.09963	3.41677
Fxa3Bg203866	0.939582	0.984276	0.914473	0.090569	0.228491	0.258407	4.80201e-12	2.1735	up	1.10891	1.14865	1.18722	0.18268	0.197974	0.107191	6.32171e-21	2.69753	up	1.22057	1.17295	1.49403	0.143116	0.161271	0.141806	4.50468e-27	3.06846	up	0.740967	0.477009	0.849717	0.090569	0.228491	0.258407	4.22681e-06	1.54232	up	0.727507	0.570289	1.04669	0.18268	0.197974	0.107191	8.1196e-10	1.94293	up	0.554429	0.686878	0.617016	0.143116
Fxa3Bg203851	37.2271	39.8497	41.4537	5.81729	4.9522	5.48425	1.80277e-161	2.88381	up	43.3385	45.5957	44.8126	10.2952	7.52367	1.52511	0.00030338	2.26284	up	72.9736	74.5344	75.0203	16.716	13.7041	13.5845	1.96208e-188	2.39284	up	26.5878	26.8179	28.3908	5.81729	4.9522	5.48425	7.66689e-95	2.32179	up	28.1975	29.5675	29.0028	10.2952	7.52367	1.52511	0.00866976	1.29908	up	41.4216	43.4003	42.3022	16.716
Fxa3Bg203816	11.1811	11.2049	9.66735	4.14976	4.10191	3.60346	6.79337e-35	1.45683	up	10.2952	10.3338	10.9615	4.83196	4.89514	4.47351	9.0288e-28	1.16148	up	14.4305	15.596	14.2894	5.50659	5.05233	4.68718	3.40873e-57	1.59212	up	8.14273	8.62859	8.51303	4.14976	4.10191	3.60346	2.33391e-20	1.10108	up	9.55878	9.93773	11.6012	4.83196	4.89514	4.47351	2.42732e-22	1.11536	up	12.5059	10.8662	11.6347	5.50659
Fxa3Bg203804	141.071	141.757	151.417	0.202654	0.593887	0	4.69488e-09	3.86876	up	305.322	306.452	326.407	0.746707	0.347474	0.614027	0	8.91964	up	706.674	734.98	698.122	0.922613	0.851729	0.871327	0	9.58715	up	73.834	80.3481	74.0714	0.202654	0.593887	0	0.000115268	1.70595	up	200.563	233.037	190.492	0.746707	0.347474	0.614027	0	7.95987	up	256.177	262.8	246.107	0.922613
Fxa3Bg203789	33.1437	31.3653	31.9816	14.2673	13.7547	14.0004	2.3571e-91	1.23415	up	36.181	37.7859	37.3907	14.9919	16.0782	15.269	5.91995e-108	1.27768	up	39.2343	40.5203	38.6637	13.6552	15.9111	15.6882	3.73374e-111	1.4439	up	29.0839	29.4283	28.3386	14.2673	13.7547	14.0004	1.31612e-67	1.07572	up	33.5264	30.438	34.4988	14.9919	16.0782	15.269	4.97971e-56	1.08538	up	33.3277	36.5135	34.5625	13.6552
Fxa3Bg203779	6.40534	7.25193	7.47594	1.79017	2.1272	2.14314	2.52203e-18	1.78412	up	9.24829	10.7504	9.50901	3.08846	2.40639	3.01227	8.47515e-24	1.77821	up	30.2329	30.3877	29.0884	7.69131	6.30554	6.46982	8.26298e-89	2.18049	up	5.90122	6.48567	4.54496	1.79017	2.1272	2.14314	3.17789e-10	1.40136	up	8.84887	8.91611	9.48114	3.08846	2.40639	3.01227	6.49115e-21	1.61719	up	23.9506	22.3646	22.92	7.69131
Fxa3Bg203735	15.5309	13.3704	13.0751	2.70903	1.92671	1.9859	1.66485e-95	2.66959	up	13.773	13.529	13.8967	2.43133	1.74554	2.52938	2.00074e-102	2.61647	up	17.5288	17.6295	16.378	3.00627	3.37499	2.13102	2.42659e-103	2.63083	up	9.04948	8.1463	8.3151	2.70903	1.92671	1.9859	1.21469e-42	1.92133	up	9.23582	8.78129	9.32202	2.43133	1.74554	2.52938	4.14644e-49	1.98665	up	11.5925	10.8117	9.46678	3.00627
Fxa3Bg203710	27.709	25.9868	27.3471	1.60311	0.600666	0.436038	1.20664e-19	4.22234	up	51.2792	51.535	56.735	5.97517	7.76613	2.08661	9.78752e-10	2.97406	up	102.13	101.822	94.0114	8.68017	7.9292	3.56355	2.54308e-24	3.73668	up	22.8312	21.6519	23.1888	1.60311	0.600666	0.436038	7.28994e-17	3.27488	up	33.2417	34.5665	33.2481	5.97517	7.76613	2.08661	2.24006e-06	1.98451	up	71.6258	70.6576	68.5125	8.68017
Fxa3Bg203709	13.1942	9.60754	13.8966	0.348948	0.499588	0.293774	3.56324e-109	4.85186	up	9.89797	9.96896	11.4479	0.35401	0.183565	0.257554	1.75281e-105	5.13689	up	5.46644	4.46751	4.70381	0.336861	0.211391	0.094805	1.86179e-52	4.38394	up	7.0904	8.09089	7.47105	0.348948	0.499588	0.293774	2.08238e-82	4.01119	up	4.92176	5.37933	5.02473	0.35401	0.183565	0.257554	4.15772e-59	3.8966	up	2.65935	3.86009	2.95591	0.336861
Fxa3Bg203690	387.413	407.63	381.796	5.71774	4.61752	8.03667	2.32649e-147	5.84707	up	396.761	397.111	382.051	2.87001	1.64585	2.0517	0	7.36741	up	404.377	391.311	382.208	1.75116	1.29149	2.88809	1.5493e-112	7.36974	up	180.711	167.679	179.855	5.71774	4.61752	8.03667	6.75813e-97	4.53179	up	193.75	178.219	198.498	2.87001	1.64585	2.0517	3.93023e-217	6.11727	up	187.667	196.16	185.467	1.75116
Fxa3Bg203688	121.374	113.882	118.146	20.2861	21.5865	23.0471	0	2.4788	up	106.109	107.499	107.392	10.3219	11.5954	10.1494	0	3.33348	up	62.5972	60.8601	59.4863	4.62001	5.19501	4.72335	0	3.70109	up	59.9832	59.7538	63.8613	20.2861	21.5865	23.0471	1.40382e-179	1.52807	up	43.2989	43.8509	45.7774	10.3219	11.5954	10.1494	4.03601e-231	2.04473	up	23.4269	22.8945	24.2121	4.62001
Fxa3Bg203666	24.8595	26.5047	24.2736	0.586467	1.05789	0.515215	1.93718e-80	4.92462	up	22.9719	24.8582	23.2695	0.475168	0.436351	0.545157	7.15222e-212	5.50683	up	17.7919	17.0315	18.4505	0.756665	0.559275	0.794593	7.54753e-174	4.65622	up	5.49735	6.36693	5.77779	0.586467	1.05789	0.515215	7.07652e-40	2.83082	up	8.17848	8.6181	8.26512	0.475168	0.436351	0.545157	2.02098e-88	3.87072	up	4.30602	3.34215	3.80211	0.756665
Fxa3Bg203294	1.90279	1.49658	1.00225	0	0	0	2.75434e-18	5.0051	up	2.52514	2.76253	3.24824	0.101864	0	0	1.12813e-26	5.32361	up	5.71023	4.56556	3.73313	0	0.096035	0	2.02983e-35	6.1649	up	1.07349	1.02919	1.30215	0	0	0	4.63429e-17	3.49578	up	1.96492	2.16167	1.84241	0.101864	0	0	3.23265e-24	3.96913	up	3.24621	2.91667	2.64054	0
Fxa3Bg203261	55.9022	68.1269	65.6444	14.3178	15.7812	11.5144	5.32409e-103	2.20953	up	57.3909	53.0642	76.1027	10.9311	11.312	12.1873	7.20412e-49	2.42168	up	76.11	79.3442	102.729	15.6281	13.6135	16.8497	1.13204e-47	2.51922	up	29.4231	40.1227	31.108	14.3178	15.7812	11.5144	4.47475e-25	1.27688	up	33.3754	36.7216	37.0286	10.9311	11.312	12.1873	1.35545e-74	1.62425	up	47.921	45.5579	52.2646	15.6281
Fxa3Bg203245	0.982386	0.974914	0.815764	0	0	0	1.8687e-23	5.49794	up	0.514503	0.730936	0.89407	0	0.07399	0.108535	0.000616437	2.47376	up	0.87039	0.738271	0.74933	0.057852	0	0.031913	2.92418e-17	4.20577	up	0.622579	0.662701	0.457779	0	0	0	6.14713e-19	3.65936	up	0.377727	0.339299	0.596413	0	0.07399	0.108535	7.31203e-06	1.95466	up	0.46407	0.362738	0.47455	0.057852
Fxa3Bg203208	26.4355	25.1683	25.2438	4.81641	4.12143	4.26725	2.61882e-241	2.56766	up	24.1583	24.6677	26.3001	4.21777	3.67975	4.31209	9.78927e-238	2.62824	up	18.5246	17.9423	17.0272	4.80097	4.08769	3.90454	4.51141e-123	2.11575	up	27.7277	25.9727	27.7184	4.81641	4.12143	4.26725	4.92742e-256	2.63432	up	21.4363	20.0295	23.402	4.21777	3.67975	4.31209	3.46604e-159	2.38977	up	17.3711	17.9166	17.4607	4.80097
Fxa3Bg203119	1.14874	1.51972	1.67775	0	0	0.056659	2.34366e-19	4.65352	up	1.75231	1.24515	1.56274	0.077239	0.059804	0.151113	3.97915e-16	3.49751	up	1.52745	1.78006	1.60635	0	0.027047	0	4.20656e-20	5.55131	up	1.72696	1.49185	1.67647	0	0	0.056659	6.97074e-25	3.93853	up	1.05163	1.23927	1.30385	0.077239	0.059804	0.151113	4.54114e-13	2.72199	up	1.13402	1.0558	0.956424	0
Fxa3Bg203096	13.6956	11.6795	13.2595	3.37035	2.8549	3.46033	2.19193e-46	2.00626	up	18.1644	18.0429	20.8527	5.0255	4.89808	5.79109	1.66971e-57	1.86276	up	30.7601	33.4561	30.7491	7.05413	8.12223	8.37285	3.83723e-108	2.06294	up	15.051	16.668	15.6621	3.37035	2.8549	3.46033	3.15949e-69	2.26538	up	26.0939	27.404	23.8641	5.0255	4.89808	5.79109	8.44539e-102	2.27107	up	41.8129	40.6652	40.1021	7.05413
Fxa3Bg203076	3.2606	3.92121	5.18689	1.05448	1.17425	0.747964	6.31305e-17	1.99939	up	4.46641	3.83624	4.55727	0.922393	1.12145	0.767472	2.3734e-23	2.14422	up	5.13817	5.1063	4.9373	1.39028	1.4497	1.15303	9.9479e-26	1.94768	up	4.18297	3.78114	3.81768	1.05448	1.17425	0.747964	2.26027e-18	1.86655	up	2.84846	3.63323	4.04887	0.922393	1.12145	0.767472	6.014e-15	1.76904	up	5.08685	4.81797	4.84396	1.39028
Fxa3Bg203063	0.608269	1.06188	1.03852	2.78314	3.07209	2.97488	5.63819e-09	-1.58056	down	0.956736	0.771334	0.502322	3.48424	3.66021	2.93208	2.8008e-14	-2.07362	down	0.117519	0.184763	0.284965	1.35496	2.23683	2.04864	1.50849e-13	-2.93813	down	0.798184	1.23487	0.805585	2.78314	3.07209	2.97488	1.57489e-08	-1.44367	down	0.765337	1.17474	1.74924	3.48424	3.66021	2.93208	3.86129e-07	-1.32445	down	0.224767	0.780899	0.423567	1.35496
Fxa3Bg201840	11.6401	10.9123	11.2637	0.960941	1.94223	1.68447	6.711e-51	2.84365	up	10.6741	9.65437	9.66953	1.23142	1.23052	1.17737	1.92689e-59	2.99417	up	5.70385	6.46516	6.00551	0.321231	0.506636	0.599002	1.35741e-42	3.5933	up	7.17003	7.75588	6.00009	0.960941	1.94223	1.68447	2.89437e-21	2.05931	up	5.43293	6.30826	5.46762	1.23142	1.23052	1.17737	6.32227e-25	2.1123	up	3.03756	3.46308	3.2326	0.321231
Fxa3Bg201798	0	0	0	23.8638	22.1703	22.0002	1.01584e-47	-7.15624	down	0	0	0	27.0484	25.9069	25.4724	3.29944e-44	-7.76011	down	0	0	0	15.3798	9.69565	13.234	9.37938e-30	-7.15601	down	6.25901	6.1761	7.76941	23.8638	22.1703	22.0002	7.43352e-23	-1.64705	down	1.59837	0.705742	1.85968	27.0484	25.9069	25.4724	1.51028e-72	-3.94709	down	0.265393	0.485175	2.44092	15.3798
Fxa3Bg201767	3.52248	3.88509	3.22378	16.6543	15.0822	14.9681	5.89222e-90	-2.07942	down	1.93495	1.74441	1.91277	5.55087	7.64121	7.57711	1.58281e-33	-1.85599	down	0.060373	0.130263	0.100351	5.52376	4.95665	5.36597	1.45654e-74	-5.41711	down	2.96414	2.90895	2.42898	16.6543	15.0822	14.9681	1.57968e-112	-2.41658	down	1.75825	1.6402	1.90243	5.55087	7.64121	7.57711	8.45609e-36	-1.90423	down	0.700282	0.373383	1.14886	5.52376
Fxa3Bg201748	0	0	0	2.48769	2.44709	2.88578	1.67182e-19	-5.11947	down	0	0	0	2.92374	2.86684	3.2129	9.18961e-20	-5.74528	down	0	0	0	3.11307	3.00175	3.47919	3.86898e-20	-6.16619	down	0.858887	0.663682	1.5178	2.48769	2.44709	2.88578	0.00111438	-1.095	down	0.475713	1.63604	1.0687	2.92374	2.86684	3.2129	0.000142442	-1.28388	down	1.31717	0.800194	1.0206	3.11307
Fxa3Bg201746	1.42207	1.05182	0.901867	5.44358	4.65016	5.82198	4.4325e-33	-2.15209	down	1.07645	1.28801	1.54237	6.3571	6.20339	5.41033	1.01703e-39	-2.15418	down	0.82807	1.44114	0.852545	5.86583	6.03702	6.39235	2.55115e-41	-2.45496	down	1.99333	2.44358	2.35941	5.44358	4.65016	5.82198	2.65262e-14	-1.15034	down	2.76325	2.70917	2.05601	6.3571	6.20339	5.41033	1.28721e-16	-1.21461	down	2.18342	2.22215	2.28478	5.86583
Fxa3Bg201617	41.0771	43.4271	45.6127	13.9003	14.8415	15.6719	8.2725e-69	1.57971	up	51.2081	42.2931	43.6561	15.9916	17.7907	14.684	7.05204e-53	1.50789	up	68.7497	73.582	74.5508	21.8817	18.2888	21.9335	3.24882e-114	1.86309	up	41.7151	44.6293	48.8685	13.9003	14.8415	15.6719	3.68199e-71	1.61975	up	45.1973	51.4558	42.9219	15.9916	17.7907	14.684	7.31651e-55	1.51147	up	67.2296	60.6856	58.4819	21.8817
Fxa3Bg201414	4.40847	3.88796	4.44584	0.80589	0.696374	0.602639	1.52775e-81	2.59699	up	5.65104	4.95387	5.8555	0.545084	0.450963	0.471841	7.22873e-141	3.46517	up	1.77079	1.94878	1.9919	0.408478	0.574953	0.672657	8.18871e-23	1.81551	up	2.93961	2.43622	2.98974	0.80589	0.696374	0.602639	2.62138e-36	1.94901	up	2.39289	3.00157	2.81258	0.545084	0.450963	0.471841	3.49575e-51	2.4005	up	1.73752	1.63592	1.68675	0.408478
Fxa3Bg201387	1.27998	2.86757	2.07509	10.0157	9.32236	11.9927	1.05131e-10	-2.13188	down	1.27229	1.06206	1.09076	2.55671	3.00488	3.6059	1.0424e-10	-1.37061	down	0.219667	0.362039	0.287588	1.20193	1.42889	1.37165	6.65814e-10	-2.02395	down	2.86722	3.08343	2.94849	10.0157	9.32236	11.9927	6.0122e-42	-1.73621	down	1.41702	0.643202	1.27789	2.55671	3.00488	3.6059	2.54514e-08	-1.34598	down	0.435978	0.299449	0.9615	1.20193
Fxa3Bg201215	1.31491	1.40637	1.88792	22.3902	25.7731	24.9374	2.35567e-196	-3.90331	down	1.92653	1.78568	1.29914	34.8832	38.6976	38.1028	0	-4.42751	down	2.21516	2.48826	2.08614	48.2287	45.666	42.5238	0	-4.24895	down	3.52707	3.78554	3.60048	22.3902	25.7731	24.9374	2.06826e-146	-2.66583	down	3.65794	3.31727	3.39552	34.8832	38.6976	38.1028	1.55887e-298	-3.3855	down	6.09509	5.1761	6.75541	48.2287
Fxa3Bg201187	1.38459	1.44429	1.61145	0	0	0	3.33328e-32	6.19208	up	3.35173	2.88032	2.6924	0	0	0	4.08771e-40	7.49291	up	2.25958	1.49648	1.10895	0	0	0	3.93672e-27	6.92178	up	1.0983	1.14029	0.682303	0	0	0	1.32985e-29	4.4049	up	0.75293	0.856556	0.744417	0	0	0	3.08908e-26	4.40924	up	0.332772	0.442719	0.587358	0
Fxa3Bg201160	7.82908	9.72057	8.5084	27.0476	26.0232	26.1537	3.75197e-70	-1.55614	down	7.16928	8.11766	7.53891	29.8097	26.3782	30.049	9.69209e-113	-1.89528	down	5.8211	5.00331	5.32554	23.3251	24.087	24.0175	2.22473e-125	-2.08149	down	11.8285	12.3375	13.4454	27.0476	26.0232	26.1537	1.41602e-43	-1.03167	down	12.1185	14.1121	13.6316	29.8097	26.3782	30.049	8.62512e-42	-1.09956	down	10.263	9.85082	10.2446	23.3251
Fxa3Bg201157	0.504928	0.69259	0.764705	3.53499	4.04811	3.80194	2.61685e-24	-2.40307	down	0.811469	0.605206	0.33771	3.17132	3.75455	3.20871	2.06187e-19	-2.41315	down	0.113975	0.108013	0.111688	0.618211	0.63495	0.588934	2.80508e-05	-2.13019	down	1.44493	1.47172	1.11026	3.53499	4.04811	3.80194	2.04337e-11	-1.3727	down	0.562155	0.824431	0.82059	3.17132	3.75455	3.20871	3.45017e-19	-2.03816	down	0	0	0.050564	0.618211
Fxa3Bg201082	1.30578	1.42394	1.55795	0.150353	0.174364	0.134436	2.00485e-15	2.88939	up	9.78286	11.6685	11.6104	0.555173	0.57328	0.349899	2.83116e-118	4.40399	up	46.4433	45.7102	43.8722	1.06819	1.16054	1.05109	0	5.39375	up	0.693863	0.702954	1.0012	0.150353	0.174364	0.134436	1.8322e-06	1.78759	up	4.6151	4.8143	5.05281	0.555173	0.57328	0.349899	2.90091e-49	3.0899	up	15.0586	15.1268	15.1615	1.06819
Fxa3Bg201054	11.5121	10.9848	10.9613	0.57854	0.665109	0.370415	5.03344e-69	4.22878	up	9.73604	11.813	11.4787	0.26941	0.152773	0.356322	9.53983e-66	5.09758	up	22.2586	24.367	23.8589	0.711521	0.377537	0.642965	3.83547e-133	5.30667	up	8.5091	10.6235	11.7516	0.57854	0.665109	0.370415	8.11488e-61	3.88741	up	11.2741	11.6939	12.7519	0.26941	0.152773	0.356322	1.02243e-79	4.88431	up	23.0152	19.9469	20.3985	0.711521
Fxa3Bg201011	18.7514	19.2655	18.7785	4.7041	4.82853	4.9162	1.24367e-74	1.99636	up	18.5416	19.9749	21.1083	2.28912	2.93492	3.30791	1.46922e-103	2.79583	up	6.65346	7.18981	6.46327	1.51987	1.45766	0.744713	1.45217e-30	2.44148	up	18.9871	18.2545	17.7468	4.7041	4.82853	4.9162	1.02279e-68	1.92712	up	11.9895	13.9138	11.1018	2.28912	2.93492	3.30791	2.72529e-43	2.06085	up	5.39346	7.55363	7.02472	1.51987
Fxa3Bg201004	0.398114	0.390397	0.495383	1.16774	1.05798	1.1244	6.65114e-07	-1.28858	down	0.482092	0.407641	0.422254	0.874442	1.20552	0.846635	9.47159e-05	-1.09756	down	0.19903	0.333557	0.391369	0.613587	0.857682	0.61318	0.00237761	-1.04716	down	0.59194	0.505887	0.293201	1.16774	1.05798	1.1244	4.72575e-05	-1.10493	down	0.394312	0.168812	0.180493	0.874442	1.20552	0.846635	3.3046e-08	-1.70709	down	0.199955	0.182865	0.129166	0.613587
Fxa3Bg200904	0.8474	0.58536	0.780204	0.2473	0.265679	0.254184	1.15729e-11	1.51361	up	1.08301	0.879112	0.827318	0.266422	0.208148	0.25164	4.84723e-20	1.91202	up	0.600463	0.58016	0.564918	0.166855	0.145716	0.114915	1.24074e-15	2.01055	up	0.848199	0.911089	0.706986	0.2473	0.265679	0.254184	3.00132e-15	1.61291	up	0.674694	0.738663	0.748509	0.266422	0.208148	0.25164	6.36996e-13	1.48998	up	0.543378	0.540472	0.52264	0.166855
Fxa3Bg200780	0.605932	0.155324	0.122633	2.51533	2.80884	3.06114	3.98564e-11	-2.75748	down	0.317392	0.459402	0	8.70937	7.91441	7.8503	1.68741e-06	-3.40608	down	0.198727	0.158335	0.119327	24.6657	22.2694	20.748	1.9552e-88	-6.58718	down	0.77096	0.82523	1.12261	2.51533	2.80884	3.06114	1.81247e-05	-1.34227	down	3.17954	3.36159	3.76965	8.70937	7.91441	7.8503	1.09316e-10	-1.19079	down	3.0404	3.48858	3.3048	24.6657
Fxa3Bg200702	7.22298	8.36765	7.25106	0.611819	1.18073	1.09692	7.24183e-56	2.94489	up	7.79535	8.82347	6.91077	0.469615	0.527107	0.464961	1.08082e-86	3.92573	up	8.70954	9.38107	9.11591	0.878236	0.56155	0.88016	1.9396e-95	3.57271	up	10.2297	9.65695	10.6493	0.611819	1.18073	1.09692	7.0268e-89	3.2872	up	8.41534	8.73628	9.13888	0.469615	0.527107	0.464961	1.4577e-108	3.97132	up	9.53607	10.8357	10.0894	0.878236
Fxa3Bg200441	4.87167	3.66643	3.88382	1.37692	0.948739	0.996455	1.06849e-15	1.87072	up	4.18969	4.26374	4.12712	0.926531	0.732034	1.16414	3.12162e-20	2.12013	up	4.60065	5.1223	5.06144	1.88044	0.983723	1.54703	2.29495e-15	1.77942	up	4.78254	3.96875	5.63545	1.37692	0.948739	0.996455	1.54524e-19	1.99054	up	4.01808	5.13599	3.69748	0.926531	0.732034	1.16414	3.96043e-19	2.04558	up	5.44893	5.14874	5.86876	1.88044
Fxa3Bg200440	6.05635	8.35381	7.44115	0.12737	0.08293	0.127301	3.50308e-68	5.55509	up	6.56275	6.37615	6.68252	0.173218	0.063947	0.096454	6.58518e-65	5.46782	up	2.17565	2.1491	2.04836	0.131596	0.079742	0.165668	3.96284e-24	3.81116	up	4.62125	4.33336	4.33056	0.12737	0.08293	0.127301	7.57772e-55	4.46231	up	3.42085	3.05418	2.81223	0.173218	0.063947	0.096454	4.45951e-38	3.98605	up	1.75263	1.78389	1.92047	0.131596
Fxa3Bg200438	6.31398	5.55444	5.96481	1.96613	1.97689	1.95455	3.7555e-15	1.5837	up	7.0864	7.18233	5.82338	2.38673	2.21113	1.59172	1.06913e-15	1.6748	up	6.76778	7.2699	6.02517	3.12589	2.32437	3.27955	1.40156e-10	1.24829	up	5.95442	5.81675	6.18182	1.96613	1.97689	1.95455	2.77374e-15	1.5448	up	7.04687	8.07716	6.79665	2.38673	2.21113	1.59172	2.84566e-19	1.73791	up	8.90148	8.57974	6.97232	3.12589
Fxa3Bg200428	3.49857	3.02111	3.19502	0.779226	0.869681	1.07598	7.04675e-16	1.80969	up	3.84218	3.22348	3.66822	0.62248	0.63228	0.868443	1.43633e-23	2.29211	up	4.0778	4.27584	4.599	1.09768	1.31592	1.19357	3.12637e-22	1.86737	up	3.64185	3.44427	3.54529	0.779226	0.869681	1.07598	7.25437e-19	1.86682	up	4.08219	3.83782	4.09942	0.62248	0.63228	0.868443	1.11304e-29	2.36098	up	3.5688	4.86665	4.33664	1.09768
Fxa3Bg200378	32.9889	29.7865	26.8397	8.62024	8.33381	9.95329	7.04111e-69	1.76369	up	40.9285	42.1967	36.0077	11.6393	11.9385	11.3061	6.67134e-103	1.77996	up	53.1666	56.5742	48.6649	16.5049	18.3449	17.8917	1.27681e-110	1.6404	up	29.6757	30.2267	31.6974	8.62024	8.33381	9.95329	1.38782e-89	1.78279	up	53.734	53.5183	53.5172	11.6393	11.9385	11.3061	2.0807e-216	2.1936	up	42.1148	42.8256	37.5413	16.5049
Fxa3Bg200376	6.29077	6.05148	6.13292	0.823877	0.361726	0.504615	1.17044e-16	3.11729	up	4.85768	5.45508	7.20818	0.940977	1.59417	0.306699	1.27695e-09	2.41075	up	3.08436	2.86285	5.03506	0.221772	0	0.621633	1.7357e-09	3.28076	up	6.96612	7.28683	6.89322	0.823877	0.361726	0.504615	3.21904e-20	2.97161	up	6.43974	6.04039	5.48297	0.940977	1.59417	0.306699	1.06224e-10	2.20434	up	7.2904	6.74251	7.33705	0.221772
Fxa3Bg200364	4.42127	4.1425	5.69551	1.22022	1.90661	1.83864	5.67258e-09	1.48683	up	5.01654	5.35705	5.64668	1.87162	1.21983	1.47317	7.06147e-14	1.77586	up	6.50543	5.58114	5.39092	2.10382	2.59112	1.98899	5.54642e-11	1.40068	up	5.47619	5.78417	5.84322	1.22022	1.90661	1.83864	5.3772e-14	1.67921	up	5.63614	7.26056	6.20426	1.87162	1.21983	1.47317	9.05787e-19	1.94175	up	6.57534	6.85761	6.01114	2.10382
Fxa3Bg200314	0.743554	0.812933	0.814598	0.052684	0.089455	0.069769	7.83817e-35	3.31138	up	0.745919	0.557373	0.735674	0.070905	0.034741	0.01511	4.45441e-30	3.82769	up	0.474289	0.464737	0.408655	0.049162	0.030748	0.028369	3.46083e-22	3.4487	up	0.300229	0.388844	0.420654	0.052684	0.089455	0.069769	4.36905e-11	2.02709	up	0.362165	0.29586	0.30448	0.070905	0.034741	0.01511	3.6821e-12	2.43602	up	0.191849	0.172443	0.165251	0.049162
Fxa3Bg200310	1.11797	1.1485	0.970052	0.199158	0.19718	0.167834	1.28442e-26	2.45063	up	0.724104	0.805435	0.88395	0.189017	0.163322	0.213962	3.99854e-16	2.03364	up	0.355971	0.281592	0.553393	0.101288	0.030497	0.053169	1.50178e-09	2.52885	up	0.477973	0.540909	0.838377	0.199158	0.19718	0.167834	3.64182e-08	1.53599	up	0.394597	0.532856	0.637769	0.189017	0.163322	0.213962	2.59984e-06	1.32082	up	0.24896	0.307894	0.215143	0.101288
Fxa3Bg200266	7.01901	4.67757	8.1828	0.95499	0.846229	1.17293	3.3501e-27	2.66645	up	7.73568	6.59965	7.35846	1.09365	1.04376	0.918099	5.6541e-39	2.75863	up	2.42634	3.5278	2.66316	0.854415	0.708348	1.5544	3.2567e-06	1.46983	up	8.8421	7.76307	8.71711	0.95499	0.846229	1.17293	4.12315e-49	2.93349	up	6.31062	6.51799	4.73361	1.09365	1.04376	0.918099	3.77556e-26	2.34429	up	3.5357	3.13812	3.36958	0.854415
Fxa3Bg200260	0.913929	1.14954	0.987785	3.53885	2.06288	2.56739	2.82869e-09	-1.33481	down	0.545163	0.162274	0.622062	2.12987	2.70219	2.24353	8.41777e-06	-2.13127	down	0.409949	0.488177	0.712677	1.80621	1.45295	2.07965	1.83417e-09	-1.60996	down	0.78177	1.08294	1.196	3.53885	2.06288	2.56739	1.46944e-08	-1.27957	down	0.443832	0.614928	0.871056	2.12987	2.70219	2.24353	2.70284e-14	-1.74771	down	0.771065	0.709664	0.959978	1.80621
Fxa3Bg200259	29.5725	24.9959	27.1252	2.03785	1.83077	2.2029	7.10179e-68	3.65634	up	18.1691	20.5964	26.3396	0.122981	1.15126	0.566521	2.65203e-16	4.36401	up	6.71572	5.75896	6.20168	0.439455	0.239141	0.65609	1.00472e-17	3.5657	up	51.2446	54.598	59.4069	2.03785	1.83077	2.2029	3.92357e-145	4.54256	up	19.6945	23.2685	24.8244	0.122981	1.15126	0.566521	2.94644e-18	3.60567	up	2.49017	4.50933	4.94798	0.439455
Fxa3Bg200155	31.2625	28.3119	31.7151	12.0104	12.4401	12.9078	2.2427e-73	1.32163	up	33.471	32.6379	35.0927	9.89507	11.1244	9.2294	5.72173e-115	1.751	up	35.878	33.653	33.8617	4.43086	3.8401	5.01242	7.52675e-254	3.01634	up	31.7667	30.5947	32.5093	12.0104	12.4401	12.9078	1.33267e-87	1.36959	up	39.1922	40.6644	42.4228	9.89507	11.1244	9.2294	2.09892e-153	2.0035	up	30.9356	29.7388	30.8465	4.43086
Fxa3Bg200141	7.12741	5.56504	6.65153	2.05913	2.62406	2.06668	1.03157e-07	1.46547	up	6.58412	6.49153	9.23278	4.0937	3.29884	3.41539	6.98346e-05	1.02142	up	9.83172	9.99431	8.97763	3.67129	4.22788	3.57762	4.80015e-10	1.3453	up	7.93161	6.7541	9.24793	2.05913	2.62406	2.06668	2.37545e-11	1.67432	up	11.3133	10.4451	10.0367	4.0937	3.29884	3.41539	1.39702e-12	1.4667	up	14.4735	14.7738	13.3942	3.67129
Fxa3Bg200117	3.24483	3.1763	3.38934	0	0	0	1.77048e-32	6.20995	up	3.03177	4.64	3.19534	0	0.109561	0	4.87062e-06	3.50137	up	3.23318	3.089	3.09688	0.044731	0	0	3.82155e-28	6.29154	up	1.83359	2.60897	2.10014	0	0	0	4.12794e-31	4.48251	up	3.71513	3.07409	3.92499	0	0.109561	0	0.000218534	1.78211	up	3.39337	2.95296	2.47876	0.044731
Fxa3Bg200111	8.53537	9.36515	8.71282	0.642612	0.581165	0.751921	1.38073e-49	3.6193	up	9.72265	8.75486	7.93169	0.607417	0.785404	0.918184	2.46474e-45	3.40661	up	8.98995	6.56613	7.10105	0.259997	0.256494	0.302382	9.10651e-45	4.53612	up	4.5276	5.23127	5.07936	0.642612	0.581165	0.751921	3.26756e-23	2.60233	up	4.01695	4.60005	4.84804	0.607417	0.785404	0.918184	3.12968e-18	2.29493	up	2.84618	2.761	2.92828	0.259997
Fxa3Bg200105	2.18022	3.99491	3.20292	0.674649	1.05426	0.666042	4.68363e-06	1.79849	up	3.68866	2.68115	2.90534	0.38972	0.398515	0.674715	3.1597e-09	2.43602	up	3.6145	2.7875	2.73616	0.612286	0.816148	0.286208	5.19878e-08	2.23661	up	3.22466	4.55113	2.09437	0.674649	1.05426	0.666042	3.42471e-06	1.65	up	2.66637	2.36531	2.60643	0.38972	0.398515	0.674715	3.43689e-07	1.89932	up	3.22267	2.2319	2.19282	0.612286
Fxa3Bg200049	10.8644	12.1996	11.0976	30.1395	29.2113	31.7868	1.0328e-41	-1.36685	down	3.10009	2.76901	3.18015	17.9834	14.5224	20.9249	2.69516e-52	-2.50785	down	0.104014	0.272893	0.223726	6.402	5.34422	7.25151	2.48915e-39	-4.57861	down	9.91799	8.01348	9.79397	30.1395	29.2113	31.7868	1.3471e-52	-1.65084	down	2.64542	2.18916	1.90046	17.9834	14.5224	20.9249	8.43404e-63	-2.86366	down	0.39037	0.466925	0.999713	6.402
Fxa3Bg200036	5.0926	4.37533	4.48251	0.074871	0.225645	0.209063	6.23305e-42	4.37818	up	6.86829	6.66639	7.24774	0.280552	0.23043	0.064852	6.21692e-59	4.89945	up	6.06286	5.50962	5.14761	0.348828	0.287573	0.060102	1.90251e-47	4.36792	up	4.62394	4.66875	6.23639	0.074871	0.225645	0.209063	6.16114e-48	4.15305	up	7.83323	7.79394	7.3598	0.280552	0.23043	0.064852	8.31773e-72	4.717	up	5.42073	4.3127	4.23715	0.348828
Fxa3Bg200028	2.66893	2.07483	1.74377	0.980215	0.560132	0.814995	3.626e-10	1.4482	up	1.79339	2.30786	2.05311	0.290417	0.583737	0.426113	3.51029e-19	2.1811	up	1.95999	1.21802	1.20373	0.265559	0.099091	0.267415	1.31112e-16	2.72584	up	2.80755	1.78681	2.35624	0.980215	0.560132	0.814995	3.44004e-11	1.47948	up	2.46752	2.28066	2.60093	0.290417	0.583737	0.426113	2.04187e-27	2.33842	up	1.2724	1.16163	1.30272	0.265559
Fxa3Bg200011	12.6176	12.2504	10.6836	1.70633	1.70699	1.61206	3.97276e-104	2.82351	up	12.5281	12.7219	12.1899	1.91864	1.52452	1.85006	2.33408e-116	2.81746	up	12.4514	11.8667	11.3115	1.75805	1.26438	1.44136	1.73827e-114	3.03923	up	14.3429	15.6705	14.823	1.70633	1.70699	1.61206	1.78962e-157	3.12	up	15.187	15.7161	15.5781	1.91864	1.52452	1.85006	9.33633e-159	3.08574	up	13.907	12.8906	13.4671	1.75805
Fxa3Bg200008	7.60807	6.33107	5.7315	0.248824	0.304571	0.33215	1.21077e-38	4.10761	up	8.46775	6.80659	7.21035	0.744634	0.187296	0.503267	5.08562e-38	3.81783	up	5.20668	5.76719	5.60145	0.451035	0.532719	0.572693	4.09905e-30	3.31987	up	4.28629	6.62075	6.42327	0.248824	0.304571	0.33215	1.0876e-33	3.57369	up	4.71136	7.2271	6.667	0.744634	0.187296	0.503267	2.62712e-29	3.2598	up	4.05338	4.96471	5.09204	0.451035
Fxa3Ag104217	3.19191	3.19643	3.39707	0.676997	1.01892	0.744598	2.28958e-28	1.99451	up	3.10005	2.58704	3.06812	0.450544	0.398167	0.479874	3.29236e-41	2.67462	up	5.04291	5.66032	4.84175	0.187479	0.131942	0.345822	1.95816e-95	4.52744	up	2.22547	2.36026	2.24555	0.676997	1.01892	0.744598	2.85837e-13	1.43272	up	5.14908	5.02288	4.05096	0.450544	0.398167	0.479874	7.46785e-78	3.27809	up	1.79268	2.15271	1.7851	0.187479
Fxa3Ag103878	6.86727	5.39828	5.26113	0	0	0	1.15721e-23	5.51815	up	5.89261	4.16499	5.56502	0	0	0	4.82441e-20	5.78222	up	5.53807	6.11413	4.46664	0	0	0	1.30687e-19	6.09635	up	5.35825	7.91884	9.16168	0	0	0	1.33055e-33	4.62973	up	8.17344	8.64312	7.47286	0	0	0	7.58902e-37	5.02883	up	4.84998	4.84886	3.72476	0
Fxa3Ag103787	0.137171	0.27245	0.686806	2.17847	2.42452	2.49013	2.57558e-08	-2.28968	down	0.388424	0.222595	0.618294	2.71405	2.33021	2.68764	3.38682e-10	-2.4261	down	0	0	0.02733	1.58899	2.42506	2.38162	2.41678e-16	-5.16198	down	0.310199	0.788925	0.723036	2.17847	2.42452	2.49013	4.94254e-06	-1.56005	down	1.04984	1.21903	0.43684	2.71405	2.33021	2.68764	8.90972e-05	-1.29837	down	0.358523	0.197882	0	1.58899
Fxa3Ag103562	0.705192	0.927241	1.59957	9.38403	8.17435	9.18434	1.86541e-52	-2.93622	down	1.65018	1.50944	1.32036	9.422	10.5731	10.7737	2.04669e-80	-2.73597	down	0.720831	0.801794	0.688054	6.83413	7.52771	7.05947	3.73903e-71	-3.15866	down	3.23259	3.65346	3.11169	9.38403	8.17435	9.18434	1.65519e-25	-1.35233	down	2.54792	3.08915	2.65885	9.422	10.5731	10.7737	2.66428e-48	-1.84585	down	0.822898	0.923737	1.79017	6.83413
Fxa3Ag103557	9.13653	8.2362	8.19747	25.8043	23.794	25.3671	8.4862e-58	-1.50478	down	8.71124	9.31618	8.01288	18.6798	20.6315	19.9921	6.29187e-31	-1.16623	down	1.98351	2.25241	1.72512	20.1986	20.1621	22.1144	2.71468e-140	-3.30546	down	12.208	10.0691	10.1579	25.8043	23.794	25.3671	3.78355e-32	-1.15625	down	7.65235	7.25716	6.07424	18.6798	20.6315	19.9921	1.54847e-41	-1.46907	down	3.50299	4.40388	5.72633	20.1986
Fxa3Ag103556	0.323387	0.749249	0.714621	1.65838	2.39168	1.56368	0.000383643	-1.44175	down	0.59842	0.443859	0.453231	1.9204	1.82349	1.55006	2.96859e-05	-1.64204	down	0.128924	0.31962	0.049322	1.89499	2.27231	2.5134	9.5159e-13	-3.28956	down	0.692739	0.618001	0.479882	1.65838	2.39168	1.56368	0.000219086	-1.30615	down	0.851326	0.505521	0.603121	1.9204	1.82349	1.55006	0.00067505	-1.19352	down	0.653895	0.611915	0.311129	1.89499
Fxa3Ag103301	8.28752	10.3888	7.92666	1.32216	2.08923	1.83632	2.96926e-15	2.24594	up	9.13861	8.39371	9.83129	1.58114	0.818445	1.02756	2.77345e-21	2.87703	up	10.9946	12.8222	13.2339	1.98027	1.26214	1.69705	2.8837e-28	2.88087	up	9.15479	9.64532	8.02055	1.32216	2.08923	1.83632	7.07895e-16	2.12255	up	8.56805	11.0453	10.9201	1.58114	0.818445	1.02756	7.42545e-25	2.82894	up	9.47091	10.7992	8.95409	1.98027
Fxa3Ag103279	5.33207	6.51948	7.43108	62.8713	44.3035	39.6305	1.57259e-62	-2.83413	down	7.83959	9.26703	8.53313	58.4572	48.2996	38.6472	3.12059e-58	-2.46099	down	5.57981	1.71767	3.45074	33.0318	40.4543	42.0764	4.63848e-13	-3.12053	down	14.1661	20.2941	11.9535	62.8713	44.3035	39.6305	6.63227e-07	-1.43436	down	12.0188	10.2932	8.53974	58.4572	48.2996	38.6472	5.67305e-45	-2.16335	down	5.5578	5.56032	6.69402	33.0318
Fxa3Ag102964	5.9977	5.88244	4.82252	14.4731	13.4953	13.3317	1.61376e-26	-1.25466	down	4.2434	3.9437	3.04014	13.2916	13.5532	10.2357	9.50627e-30	-1.69016	down	0.483731	0.386222	0.422954	9.22421	8.77316	9.03376	2.58453e-91	-4.2334	down	35.6643	34.6914	39.8876	14.4731	13.4953	13.3317	2.21189e-77	1.43766	up	29.0336	29.4258	29.164	13.2916	13.5532	10.2357	5.11147e-37	1.22943	up	27.6174	26.8216	24.0991	9.22421
Fxa3Ag102853	0.516211	0.316359	0.610566	1.61523	1.51076	2.23869	1.65605e-09	-1.74802	down	0.809989	0.395575	0.412561	2.70127	2.696	2.52868	7.82834e-18	-2.2029	down	0.33143	0.284301	0.309992	1.0581	0.788924	1.11217	8.09359e-06	-1.5179	down	0.3882	0.254676	0.181537	1.61523	1.51076	2.23869	5.01752e-15	-2.27727	down	0.432944	0.286639	0.268651	2.70127	2.696	2.52868	1.48336e-30	-2.74576	down	0.400456	0.142351	0.263765	1.0581
Fxa3Ag102739	17.7808	19.1111	15.5603	2.45842	1.80182	1.40471	9.06841e-82	3.1802	up	5.12343	2.92244	2.45955	1.5167	0.635263	0.808886	2.77602e-07	1.73724	up	3.30307	3.47883	3.639	0.308519	0.261432	0.793552	3.50875e-18	2.86552	up	3.91228	5.21366	2.89886	2.45842	1.80182	1.40471	0.00012998	1.01051	up	4.25882	4.11704	4.23896	1.5167	0.635263	0.808886	2.85026e-13	1.90487	up	2.71388	2.23731	2.3098	0.308519
Fxa3Ag102636	0.795031	0.575391	0.639754	2.21644	1.51568	2.47865	6.44155e-06	-1.46706	down	1.14757	0.936179	1.1239	2.29823	2.35373	2.9207	1.53427e-05	-1.1778	down	0.802452	1.31321	0.857776	3.81051	3.14444	3.33781	1.32486e-10	-1.67437	down	0.094096	0.268843	0.195071	2.21644	1.51568	2.47865	1.10955e-14	-2.67207	down	0.162665	0.179985	0.072293	2.29823	2.35373	2.9207	7.89055e-24	-3.33702	down	0.174505	0.248234	0.290539	3.81051
Fxa3Ag102498	0.34627	0.910863	0.792136	2.00916	2.6115	2.08736	5.6436e-07	-1.56777	down	0.493383	0.504726	0.359827	1.9868	1.678	2.26777	2.96904e-11	-2.01667	down	0.223235	0.267047	0.689567	1.81353	2.11263	1.98913	3.15396e-09	-2.10995	down	1.13123	0.353675	1.29666	2.00916	2.6115	2.08736	0.000949836	-1.0561	down	0.710595	0.42278	1.02442	1.9868	1.678	2.26777	1.01371e-05	-1.29394	down	0.752935	0.651302	0.709659	1.81353
Fxa3Ag102126	7.40799	7.41113	7.80063	1.40328	2.00279	1.53652	2.8155e-21	2.14283	up	6.97147	4.42111	6.70844	1.16395	1.41129	1.57674	9.69236e-15	2.05678	up	6.35955	5.79777	6.82771	0.781228	1.27608	1.65951	7.24505e-19	2.33679	up	3.85312	5.73695	3.95392	1.40328	2.00279	1.53652	9.54683e-07	1.32106	up	2.63821	3.85018	3.18988	1.16395	1.41129	1.57674	0.000159886	1.09556	up	3.65515	1.90271	3.11738	0.781228
Fxa3Ag101895	0.341595	0.718392	0.61147	2.49444	2.90503	3.36526	1.80762e-19	-2.24993	down	0.098223	0.159295	0.18555	3.30341	2.65287	2.67885	8.07116e-41	-4.01714	down	0.116818	0.679522	0.275206	3.14674	2.45809	2.33172	3.43913e-05	-2.41602	down	0.131795	0.061741	0.241768	2.49444	2.90503	3.36526	2.07003e-39	-3.6528	down	0.220816	0.232895	0.022084	3.30341	2.65287	2.67885	1.35945e-08	-2.57625	down	0.106353	0.25111	0.329238	3.14674
Fxa3Ag101882	0.049926	0.070953	0.154002	4.49859	4.41315	3.88332	9.29161e-57	-5.02643	down	0.298434	0	0.132181	4.56067	4.32528	4.13228	0.000360839	-2.78362	down	0.25274	0.171709	0.237623	6.144	5.06639	5.64351	3.10226e-76	-4.45484	down	0.439658	0.842333	0.600342	4.49859	4.41315	3.88332	1.84689e-34	-2.53808	down	0.503529	0.379568	0.489508	4.56067	4.32528	4.13228	3.02272e-51	-3.06025	down	1.2365	1.87979	2.25841	6.144
Fxa3Ag101879	0.216758	0.942292	0.301036	5.20071	3.68474	3.54274	3.24665e-10	-2.64981	down	0	0.571759	0.265988	3.02329	3.72432	4.47066	7.55338e-12	-3.27582	down	0.978579	0	0.258439	7.12812	7.71277	5.75173	0.00451259	-2.40209	down	0.634216	0	0.265558	5.20071	3.68474	3.54274	0.00146967	-1.46737	down	0.096513	0.201008	0.177127	3.02329	3.72432	4.47066	5.79931e-17	-3.24856	down	0.45323	0.400509	0.63042	7.12812
Fxa3Ag101815	43.096	40.6378	41.3555	215.427	235.614	243.784	6.95983e-249	-2.4273	down	54.7673	47.395	54.0513	157.627	175.405	161.279	1.87646e-106	-1.64219	down	14.8103	12.6809	17.2244	131.695	122.181	134.222	1.75361e-192	-3.04064	down	96.1218	95.524	94.2467	215.427	235.614	243.784	8.13691e-86	-1.23974	down	62.6334	59.6575	60.3384	157.627	175.405	161.279	1.18822e-89	-1.42252	down	19.7853	16.7398	22.8742	131.695
Fxa3Ag101807	0.333974	0.391397	0.708219	2.39289	1.95411	2.05588	2.13981e-12	-2.00171	down	0.272669	0.212127	0.251049	2.40015	3.33883	2.91265	2.75571e-33	-3.38784	down	0	0.012463	0.069537	4.72857	4.59193	5.05809	1.67342e-53	-6.38429	down	0.802106	0.61411	1.05265	2.39289	1.95411	2.05588	8.31414e-07	-1.21285	down	0.751908	0.689075	0.372897	2.40015	3.33883	2.91265	1.19577e-17	-2.06588	down	0.630221	0.467462	0.69987	4.72857
Fxa3Ag101742	0	0.117393	0.063423	4.68961	4.98338	3.93339	3.4876e-43	-5.26444	down	0	0	0	3.24467	2.9866	3.11213	1.47003e-28	-6.60259	down	0	0	0	2.72007	2.86678	2.30547	2.9193e-25	-6.7195	down	0.787803	0.364877	0.634617	4.68961	4.98338	3.93339	9.90073e-28	-2.62044	down	0.583252	0.633825	0.832068	3.24467	2.9866	3.11213	4.39482e-17	-2.01999	down	0.440851	0.513353	0.52237	2.72007
Fxa3Ag101679	0.236788	0.299274	0.542712	3.41786	2.60026	2.80316	1.32323e-23	-2.81906	down	0.39991	0.378625	0.226919	3.54766	3.51963	3.60745	9.09711e-37	-3.23766	down	0.535244	0.379032	0.735968	4.40751	3.49615	4.08539	8.54228e-30	-2.72946	down	0.931837	1.23103	0.706185	3.41786	2.60026	2.80316	3.73022e-10	-1.46117	down	1.12103	0.64542	0.750737	3.54766	3.51963	3.60745	9.8686e-20	-1.95164	down	1.46146	1.35416	1.24467	4.40751
Fxa3Ag101677	0.755452	0.563176	0.736043	4.26196	3.02279	3.48887	3.00146e-23	-2.26269	down	0.982866	1.21164	0.820774	5.65604	5.09305	5.32388	3.16413e-37	-2.35749	down	0.998789	0.905379	0.974203	4.93911	3.96363	4.04425	2.89132e-26	-2.07532	down	1.64464	1.71171	1.51673	4.26196	3.02279	3.48887	7.97109e-08	-1.04888	down	1.25554	1.61024	1.65993	5.65604	5.09305	5.32388	8.31626e-27	-1.76075	down	2.01188	2.10451	2.02921	4.93911
Fxa3Ag101658	0.858259	0.712445	0.695052	3.97609	4.28784	4.02508	8.44335e-30	-2.32359	down	0.752928	0.661726	0.927914	4.46536	5.2764	5.21452	1.4833e-39	-2.59805	down	0.764109	1.41734	0.693346	5.11729	4.32605	3.92585	3.39002e-19	-2.1051	down	1.94848	1.27819	2.04017	3.97609	4.28784	4.02508	6.09641e-09	-1.11997	down	1.42532	1.18182	1.80253	4.46536	5.2764	5.21452	2.37818e-21	-1.68737	down	1.72098	1.88248	1.79364	5.11729
Fxa3Ag101635	0	0	0	8.9275	7.38536	7.93412	1.47513e-72	-8.34482	down	0	0	0	1.64925	1.69358	1.83378	4.90448e-31	-6.81005	down	0	0	0	1.02737	0.987742	1.20342	2.08667e-23	-6.5289	down	1.47653	1.45671	1.57897	8.9275	7.38536	7.93412	7.43637e-83	-2.33632	down	0.413022	0.410499	0.260175	1.64925	1.69358	1.83378	1.45528e-19	-2.07954	down	0.200204	0.310187	0.358552	1.02737
Fxa3Ag101609	10.8202	10.1906	12.0512	0.966205	1.02641	0.179703	3.50563e-12	3.32128	up	4.13035	3.43079	4.0025	0.399086	0.536994	0.28204	2.67638e-15	2.9895	up	3.31154	5.29599	2.35035	0.16198	0.07567	0.310019	7.55437e-16	3.87778	up	3.04705	5.11714	4.89677	0.966205	1.02641	0.179703	1.18776e-09	2.09277	up	3.2091	6.19692	3.80862	0.399086	0.536994	0.28204	2.38455e-16	2.80633	up	3.42664	2.61086	2.20943	0.16198
Fxa3Ag101549	0.090895	0.090626	0.062892	1.53809	1.34012	1.03083	1.45799e-16	-3.40676	down	0.038562	0.182732	0.082518	1.10951	0.937806	1.25878	2.45926e-12	-3.04898	down	0.099702	0.060866	0.103163	1.31555	1.13272	1.13517	2.00117e-15	-3.34599	down	0.572041	0.307849	0.407748	1.53809	1.34012	1.03083	2.5882e-05	-1.33445	down	0.610607	0.140257	0.318525	1.10951	0.937806	1.25878	0.000285395	-1.33275	down	0.433511	0.41066	0.302682	1.31555
Fxa3Ag101469	2.9319	2.76404	3.21175	0.064872	0.093688	0.06552	2.03401e-61	4.93739	up	3.6795	3.58536	2.56985	0.060409	0.10224	0.089757	1.59565e-61	4.972	up	2.78061	1.7817	3.04896	0.078674	0.031931	0.051158	4.46654e-46	5.307	up	1.56411	1.24946	1.64895	0.064872	0.093688	0.06552	2.59741e-33	3.59221	up	1.34836	1.96922	1.71221	0.060409	0.10224	0.089757	2.67652e-36	3.69015	up	2.69163	1.79508	1.25568	0.078674
Fxa3Ag101454	1.07533	0.893586	0.969896	3.79296	4.16272	4.56567	1.36883e-21	-1.98818	down	0.897882	1.35611	1.00006	5.99475	5.61043	5.65503	1.00598e-34	-2.34538	down	2.24236	2.4453	2.4674	13.9319	10.7037	12.5966	3.20411e-61	-2.29528	down	1.56901	1.59119	1.38294	3.79296	4.16272	4.56567	1.33457e-12	-1.354	down	1.85064	2.25608	2.70282	5.99475	5.61043	5.65503	7.89578e-15	-1.29362	down	3.75766	3.87531	4.17385	13.9319
Fxa3Ag101387	1.47139	1.4179	1.65101	0	0	0	6.36638e-31	6.09918	up	1.23684	1.02115	1.23757	0	0	0	8.2894e-24	6.16939	up	0.985504	1.41331	1.27474	0	0	0	4.62092e-23	6.48886	up	1.13905	1.11952	0.950546	0	0	0	4.33673e-31	4.47716	up	1.82386	1.76686	1.53519	0	0	0	5.93584e-43	5.32933	up	0.652594	0.838856	0.899026	0
Fxa3Ag101286	87.1197	85.775	90.4214	20.775	20.5266	21.2925	6.14276e-298	2.10585	up	75.1087	74.6055	75.8727	15.8611	14.1885	14.8303	0	2.33995	up	70.9625	75.2483	77.179	13.8262	10.6933	9.82465	2.27597e-62	2.73215	up	54.4389	56.3502	57.1218	20.775	20.5266	21.2925	1.40183e-122	1.44986	up	37.707	40.9342	41.1517	15.8611	14.1885	14.8303	7.00896e-75	1.41001	up	30.6287	31.4008	30.1277	13.8262
Fxa3Ag101193	9.14883	8.72137	7.3346	1.07131	0.838572	0.681302	7.72479e-85	3.24446	up	38.103	37.4737	37.5996	6.50002	6.75423	5.94818	1.00987e-302	2.56692	up	73.9817	74.4222	72.701	15.4206	15.5907	16.0232	0	2.29027	up	5.05146	5.21151	5.03091	1.07131	0.838572	0.681302	4.48736e-45	2.4625	up	19.6446	20.4809	21.157	6.50002	6.75423	5.94818	2.66377e-89	1.66259	up	41.6949	38.8095	38.2659	15.4206
Fxa3Ag101117	22.7089	21.9711	21.0189	5.38865	6.38298	4.43996	6.24032e-65	2.03183	up	35.0082	33.5968	34.4473	3.6395	2.97867	2.98314	3.37336e-233	3.41935	up	37.5089	39.504	32.1526	2.61005	1.78205	2.50145	5.21855e-224	4.02772	up	20.6624	21.316	21.4698	5.38865	6.38298	4.43996	8.23193e-62	1.95579	up	22.0619	25.489	26.2189	3.6395	2.97867	2.98314	9.34514e-130	2.8904	up	29.1617	28.8529	28.5302	2.61005
Fxa3Ag101079	4.28514	3.82139	3.99922	8.59539	8.85804	8.8474	5.91314e-49	-1.07822	down	0.789997	0.803381	0.850075	2.10955	1.97342	1.94945	4.14761e-19	-1.27743	down	0.024128	0.11344	0.089509	0.240442	0.266958	0.443046	4.82993e-05	-1.81597	down	2.89039	2.67398	2.90135	8.59539	8.85804	8.8474	9.202e-95	-1.58596	down	0.318759	0.298599	0.435141	2.10955	1.97342	1.94945	9.21225e-46	-2.41468	down	0.023905	0.087736	0.201252	0.240442
Fxa3Ag101070	3.02773	3.23931	3.27058	0	0	0	2.02748e-47	7.14025	up	2.14291	1.90015	1.98822	0.018599	0	0	8.2529e-35	6.5035	up	0.500231	0.658548	0.805762	0	0.008588	0.022232	5.49181e-16	4.5617	up	2.39344	2.81498	2.91817	0	0	0	7.37372e-62	5.80638	up	1.98385	1.58829	1.8922	0.018599	0	0	7.9517e-46	5.27826	up	0.48552	0.638111	0.592399	0
Fxa3Ag101069	1.6	1.67056	1.5836	0.297415	0.372139	0.368522	1.23741e-37	2.21915	up	1.91916	2.13345	2.14607	0.384645	0.376037	0.376636	9.85492e-55	2.43458	up	2.92584	2.77231	2.9313	0.229725	0.244726	0.25769	9.58294e-112	3.56734	up	0.108048	0.093115	0.154442	0.297415	0.372139	0.368522	5.68722e-05	-1.27442	down	0.017409	0.052793	0.013865	0.384645	0.376037	0.376636	2.04846e-16	-2.92377	down	0.041149	0.029914	0.092851	0.229725
Fxa3Ag100953	0.510384	0.507351	0.61945	4.91769	4.24952	4.37381	4.51903e-88	-2.95996	down	0.489016	0.363531	0.410451	3.42146	3.09902	3.18298	2.33704e-65	-2.88616	down	0.357662	0.332205	0.20826	1.06557	1.52233	1.64127	3.67273e-17	-2.11826	down	1.80821	2.4203	1.89842	4.91769	4.24952	4.37381	1.25581e-17	-1.08624	down	1.66905	1.39071	1.40159	3.42146	3.09902	3.18298	3.04794e-16	-1.08907	down	0.33732	0.382175	0.5823	1.06557
Fxa3Ag100931	1.98203	1.3659	1.72596	0.19707	0.202046	0.218398	6.00773e-41	2.96297	up	1.20545	1.12195	1.22378	0.231191	0.082673	0.228295	6.23172e-23	2.62095	up	3.03916	2.95097	3.50867	0.230991	0.365013	0.232113	2.85526e-82	3.49748	up	0.531531	0.491289	0.557748	0.19707	0.202046	0.218398	9.20837e-06	1.23035	up	0.432161	0.555881	0.459279	0.231191	0.082673	0.228295	0.000183371	1.22057	up	1.48783	1.90667	1.7791	0.230991
Fxa3Ag100787	3.49877	6.80543	4.86604	57.4076	51.5354	56.3165	8.09688e-103	-3.34328	down	7.59102	9.15269	9.11228	37.9291	33.0543	36.6265	6.6457e-49	-2.02087	down	2.38563	3.22388	4.88277	20.7067	19.501	19.3958	1.33856e-28	-2.37915	down	18.3055	19.21	19.9885	57.4076	51.5354	56.3165	3.18443e-46	-1.46499	down	9.8599	8.46601	8.10676	37.9291	33.0543	36.6265	1.18759e-48	-1.96845	down	1.49028	0.763921	3.89111	20.7067
Fxa3Ag100534	0.046388	0.095361	0.192083	1.80093	1.6397	1.47569	2.85245e-13	-3.22055	down	0.120185	0	0.082676	1.85731	2.43157	2.16662	3.32821e-19	-4.19281	down	0.012848	0.02091	0	2.0703	1.6406	1.42001	1.35376e-17	-5.08378	down	0.393988	0.284795	0.585222	1.80093	1.6397	1.47569	3.97583e-06	-1.56678	down	0.16111	0	0.075334	1.85731	2.43157	2.16662	3.1869e-21	-3.52707	down	0.044448	0.102103	0.223149	2.0703
Fxa3Ag100450	0.536108	0.501594	0.767909	16.0552	13.568	15.2787	9.26697e-113	-4.45435	down	0.458687	0.585632	0.724041	20.4175	17.2489	18.505	1.38003e-139	-4.85857	down	0.172756	0.302792	0.544598	9.83634	9.77587	10.353	1.89719e-80	-4.63133	down	3.35401	2.74727	3.06746	16.0552	13.568	15.2787	2.06961e-59	-2.1906	down	1.87699	1.3924	1.53003	20.4175	17.2489	18.505	1.61359e-124	-3.43985	down	0.540418	0.645513	1.19625	9.83634
Fxa3Ag100317	0.579098	0.597978	0.222132	2.49827	3.60332	3.17602	5.23459e-07	-2.26254	down	0.35787	0.729897	0.28379	2.17674	3.55393	3.00309	8.31129e-07	-2.34674	down	0.146915	0.134725	0	3.49073	3.2108	4.32876	1.54898e-14	-4.28331	down	1.00528	0.742617	1.85677	2.49827	3.60332	3.17602	0.00747153	-1.02613	down	0.995103	0.750142	1.00858	2.17674	3.55393	3.00309	0.00035823	-1.34721	down	0.085121	0.117329	0.535376	3.49073
Fxa3Ag100257	0.758267	0.815148	0.901587	2.66006	2.57588	2.80052	3.03184e-16	-1.61878	down	0.7948	0.504444	0.339334	1.78577	2.12812	2.05623	2.8656e-11	-1.79052	down	0.209925	0.168666	0.365844	1.47229	1.33648	1.21905	2.57168e-12	-2.23143	down	0.685407	1.22025	0.915086	2.66006	2.57588	2.80052	2.90808e-11	-1.38634	down	0.436901	0.591043	0.615999	1.78577	2.12812	2.05623	2.34362e-14	-1.72573	down	0.65283	0.429536	0.663667	1.47229
Fxa3Ag100190	13.9196	12.5436	10.0739	45.8888	39.7277	45.2498	1.70938e-84	-1.79203	down	10.2938	11.3659	9.49966	38.2319	38.1577	37.0587	4.25386e-138	-1.84333	down	4.48758	4.36076	3.77836	20.9691	20.7573	22.144	7.11802e-125	-2.27205	down	16.8787	13.9455	17.9556	45.8888	39.7277	45.2498	1.06053e-61	-1.37405	down	16.0733	15.9193	12.4473	38.2319	38.1577	37.0587	8.71675e-56	-1.33404	down	8.4592	9.30009	10.5551	20.9691
Fxa3Ag100148	33.9445	31.7304	32.8203	88.8199	82.0712	87.0715	3.86415e-160	-1.3487	down	40.5665	43.4974	43.669	127.242	126.97	126.222	5.75156e-284	-1.5578	down	39.971	38.2345	36.7413	124.907	122.302	119.025	5.00602e-257	-1.61203	down	28.4171	30.7321	29.5091	88.8199	82.0712	87.0715	1.26372e-195	-1.50114	down	51.766	48.7013	53.8899	127.242	126.97	126.222	5.97554e-154	-1.29297	down	41.5104	40.895	44.3236	124.907
Fxa3Ag100057	0.581356	0.471788	0.54431	3.03639	2.82043	3.62382	1.1944e-18	-2.38531	down	0.487624	0.695895	0.763453	3.84579	3.03004	3.38844	2.18305e-18	-2.29473	down	0.102261	0.245791	0.155219	1.79234	2.44222	1.7885	1.7279e-17	-3.24592	down	0.878808	1.03322	1.20934	3.03639	2.82043	3.62382	2.00435e-09	-1.43163	down	0.519493	0.77869	0.81107	3.84579	3.03004	3.38844	4.83832e-18	-2.1056	down	0.324201	0.475859	1.21511	1.79234
Fxa3Ag100048	33.2336	34.8799	36.8894	96.1432	89.4205	94.1301	1.02063e-95	-1.37116	down	16.2097	13.8254	15.4056	42.4775	43.7041	42.5837	4.6417e-61	-1.48159	down	3.63476	2.70688	2.72166	15.1187	15.7038	18.604	9.72539e-46	-2.36273	down	30.8676	32.1669	30.843	96.1432	89.4205	94.1301	7.71933e-128	-1.53163	down	13.9017	9.74482	11.7043	42.4775	43.7041	42.5837	3.4333e-63	-1.83081	down	2.62665	3.6956	5.0935	15.1187
Fxa3Ag100046	10.4743	9.32761	8.72621	30.7475	33.516	32.8339	3.60838e-57	-1.71493	down	3.36304	2.47979	1.94632	8.32291	9.51562	10.121	4.48398e-18	-1.79248	down	0.732959	0.420947	0.444829	3.89403	2.57002	3.64109	2.29194e-12	-2.44618	down	5.61239	6.2409	6.07299	30.7475	33.516	32.8339	4.80882e-96	-2.35516	down	2.00198	1.38746	0.979153	8.32291	9.51562	10.121	6.5488e-31	-2.4949	down	0.951931	0.88126	0.928608	3.89403
Fxa3Ag100033	28.0727	27.0237	27.5924	4.21946	3.65155	5.02845	4.9285e-145	2.69995	up	35.6101	35.3574	36.0047	5.65935	4.78366	4.40233	6.44365e-203	2.84779	up	29.9361	29.6717	28.2476	4.8148	5.59208	6.2311	5.9101e-142	2.44874	up	28.1609	28.0006	29.2875	4.21946	3.65155	5.02845	7.42255e-153	2.72026	up	37.0827	38.7831	38.4026	5.65935	4.78366	4.40233	4.4229e-214	2.91148	up	21.9298	25.1923	25.702	4.8148
Fxa3Ag100004	6.06406	7.53235	6.76648	0.814473	0.705227	1.77376	3.44797e-10	2.41646	up	7.91371	6.87431	6.21361	1.40088	1.45811	0.853556	5.63183e-40	2.46703	up	8.53573	8.13946	7.85315	1.39992	2.26577	1.95069	1.62446e-42	2.15204	up	5.97182	6.08249	6.17167	0.814473	0.705227	1.77376	1.62222e-09	2.04453	up	6.51479	6.23852	5.72081	1.40088	1.45811	0.853556	1.3449e-34	2.21651	up	7.87202	8.94762	8.76329	1.39992
Fxa2Dg203610	0.452797	0.275544	0.35168	9.55221	9.8532	8.87698	7.2659e-101	-4.52558	down	0.235624	0.140906	0.033766	11.4992	10.7781	11.2208	8.86191e-102	-6.01728	down	0.377398	0.325698	0.065584	13.824	15.08	13.9215	5.20857e-23	-5.10256	down	4.97037	4.04712	3.64001	9.55221	9.8532	8.87698	5.91783e-16	-1.09729	down	4.55878	4.47877	4.69273	11.4992	10.7781	11.2208	1.11785e-30	-1.26171	down	5.51862	5.70207	5.73884	13.824
Fxa2Dg203601	12.0902	11.7789	13.0044	1.96292	2.27913	2.70449	1.08432e-25	2.35361	up	12.7362	8.81542	15.6036	3.12552	2.22154	2.84414	2.09089e-17	2.1247	up	12.7356	14.7385	12.4957	1.83259	3.17504	3.37612	3.66983e-23	2.25342	up	10.4377	9.65322	11.0782	1.96292	2.27913	2.70449	7.09419e-19	2.01737	up	6.16965	9.39971	7.90889	3.12552	2.22154	2.84414	3.1323e-08	1.39769	up	9.96505	8.39849	8.74332	1.83259
Fxa2Dg203594	13.327	12.4478	11.0273	1.0911	1.50697	1.87738	4.85989e-44	2.98544	up	13.2964	12.0255	12.5759	2.5588	1.69582	2.21568	6.61467e-39	2.5051	up	20.069	21.0505	17.4019	2.891	2.35537	3.42302	3.51385e-63	2.7901	up	8.084	7.50145	8.75195	1.0911	1.50697	1.87738	1.36355e-23	2.28036	up	8.87885	8.99732	9.40468	2.5588	1.69582	2.21568	1.90082e-22	1.96025	up	11.64	9.32518	9.99197	2.891
Fxa2Dg203571	8.55255	7.36473	7.34452	0.813679	0.961289	0.927745	1.14197e-119	3.09908	up	8.05067	7.98932	7.69046	1.06052	1.05324	1.20497	5.41095e-123	2.82992	up	7.39306	6.89512	6.92866	0.806079	0.834759	0.946249	2.01325e-120	3.06934	up	4.0649	4.60432	3.59702	0.813679	0.961289	0.927745	1.96005e-41	2.12785	up	4.08927	4.42932	4.56532	1.06052	1.05324	1.20497	9.51041e-44	1.93037	up	4.79195	4.30595	4.55253	0.806079
Fxa2Dg203569	30.7202	26.5476	32.7339	7.47533	7.02196	8.1463	3.1139e-50	2.00235	up	34.8424	31.4108	32.6254	7.69243	6.84938	4.66857	2.99119e-56	2.3502	up	44.947	45.4819	42.3532	6.79821	6.178	5.72851	6.53719e-127	2.86689	up	20.69	22.8016	19.0369	7.47533	7.02196	8.1463	1.20322e-23	1.45311	up	17.1008	22.2081	17.2314	7.69243	6.84938	4.66857	7.13231e-17	1.49785	up	24.2846	23.571	26.2363	6.79821
Fxa2Dg203554	68.3347	68.1187	66.321	3.64125	3.24642	3.84964	0	4.23815	up	65.7079	61.3424	69.7613	3.27679	3.42887	2.95197	4.51239e-290	4.32144	up	20.4793	21.2092	22.0651	0.548014	0.744143	0.408751	1.07521e-102	5.11083	up	32.9819	37.9423	34.8115	3.64125	3.24642	3.84964	3.9471e-140	3.24714	up	42.2962	43.81	38.0979	3.27679	3.42887	2.95197	4.31233e-175	3.60011	up	8.7625	9.4118	7.19745	0.548014
Fxa2Dg203504	12.0821	10.6309	8.93577	0	0	0	5.59845e-45	7.01323	up	29.7532	26.0562	25.4041	0.130235	0.138731	0	7.49453e-81	7.43671	up	21.1538	23.2556	22.8652	0	0	0.079092	2.59116e-56	8.19639	up	7.68392	6.36697	9.69393	0	0	0	1.8617e-52	5.47977	up	21.5587	22.3336	19.8171	0.130235	0.138731	0	1.0782e-98	6.39609	up	15.9674	16.6811	14.6982	0
Fxa2Dg203492	1.9832	1.64516	1.90094	8.01124	7.57229	8.94456	1.21773e-26	-2.05951	down	1.45866	1.4826	1.74159	8.685	7.45291	7.78437	1.62412e-30	-2.29415	down	1.21864	1.06633	1.28443	7.56654	6.48651	6.48994	2.12927e-28	-2.40496	down	2.84103	3.43227	2.87389	8.01124	7.57229	8.94456	5.54591e-14	-1.32249	down	3.28708	3.34166	3.63009	8.685	7.45291	7.78437	2.5197e-12	-1.17456	down	2.22942	3.2508	2.72302	7.56654
Fxa2Dg203477	16.6935	17.6637	15.6294	1.3427	1.22909	1.77815	2.05329e-112	3.50503	up	16.8333	15.3106	17.8913	1.50044	1.6749	1.12098	5.29196e-111	3.50432	up	23.3706	23.0624	23.0217	3.09813	2.31495	2.09368	7.50854e-141	3.24491	up	8.82503	10.2115	12.194	1.3427	1.22909	1.77815	1.36132e-52	2.73759	up	10.7293	9.82234	10.7265	1.50044	1.6749	1.12098	1.1357e-60	2.75484	up	11.3291	11.7849	11.0333	3.09813
Fxa2Dg203466	2.2525	1.90965	2.19352	0.163207	0.400211	0.081645	2.39412e-18	3.00721	up	2.17455	1.90742	1.59035	0.22787	0.107565	0.204103	4.78544e-20	3.19842	up	1.91726	2.28656	1.81159	0.043343	0	0	1.53574e-25	5.81487	up	0.878679	1.06139	0.615613	0.163207	0.400211	0.081645	0.000273443	1.44597	up	0.719407	0.560598	0.62637	0.22787	0.107565	0.204103	0.000369722	1.4309	up	0.976285	0.740867	1.13123	0.043343
Fxa2Dg203418	24.1914	22.4323	23.2927	2.96388	2.81177	3.00656	2.57826e-174	3.00781	up	31.5463	31.3112	34.2673	6.38471	5.11812	4.29048	9.46489e-133	2.6193	up	42.3154	40.2717	37.2059	7.28954	6.21068	6.44618	4.44866e-209	2.63891	up	8.83236	9.04472	10.0727	2.96388	2.81177	3.00656	4.24692e-34	1.65951	up	15.9482	13.5846	13.998	6.38471	5.11812	4.29048	4.80932e-27	1.43392	up	27.5899	21.7904	25.9414	7.28954
Fxa2Dg203391	2.93164	1.90324	2.83431	0.808227	0.891998	0.915528	1.92799e-10	1.524	up	2.2647	2.46042	2.19279	0.390538	0.635042	0.539629	4.05784e-16	2.07518	up	1.60381	1.37066	1.89875	0.180907	0.402019	0.226525	1.02238e-13	2.4715	up	1.97667	2.16195	1.72419	0.808227	0.891998	0.915528	3.96764e-06	1.09556	up	1.16048	1.46248	1.47744	0.390538	0.635042	0.539629	1.39317e-05	1.24131	up	1.1471	1.06656	1.06521	0.180907
Fxa2Dg203381	18.8008	16.0847	15.9376	0.325936	0.395389	0.481941	2.08579e-50	4.92239	up	12.9298	12.857	15.5107	0.748851	0.281053	0	3.0891e-07	3.6033	up	8.88009	7.57172	8.9001	0.216017	0.057443	0.083515	3.53681e-27	5.19541	up	4.20129	7.41108	7.00686	0.325936	0.395389	0.481941	3.80918e-18	3.01681	up	3.6992	5.00245	6.28582	0.748851	0.281053	0	0.0022422	1.52117	up	4.9089	4.77576	2.75163	0.216017
Fxa2Dg203331	2.26758	1.95332	2.46965	0.090622	0.14804	0.1932	4.8115e-28	3.67139	up	2.56592	2.33771	1.96141	0.14409	0.137249	0.171382	1.41225e-28	3.67091	up	4.82878	4.33962	4.08102	0.110001	0.188411	0.200912	1.47329e-56	4.57296	up	1.66164	1.34383	1.20414	0.090622	0.14804	0.1932	6.88846e-16	2.67671	up	1.6313	2.00904	1.97299	0.14409	0.137249	0.171382	3.81119e-24	3.0943	up	4.01699	4.23234	3.8953	0.110001
Fxa2Dg203199	3.56294	3.54595	3.09896	11.8708	9.72245	10.2017	1.15664e-45	-1.58626	down	1.93935	2.07333	2.67283	5.47425	5.63435	5.44931	1.9437e-19	-1.27869	down	0.507269	0.818595	0.978378	3.71469	3.94841	4.53822	7.92266e-30	-2.28561	down	4.475	4.89336	5.56354	11.8708	9.72245	10.2017	1.40051e-21	-1.03815	down	2.43659	2.80976	2.85787	5.47425	5.63435	5.44931	1.0438e-15	-1.00777	down	1.7806	1.60335	1.89464	3.71469
Fxa2Dg203123	17.675	18.1625	20.8115	2.01754	1.65009	1.92323	2.82541e-123	3.33142	up	20.2519	19.4782	19.5542	0.987837	1.29893	1.85023	3.02692e-139	3.81055	up	17.004	15.6515	15.1409	1.01299	1.21251	0.790711	6.09584e-125	3.98094	up	9.49322	8.56215	9.37062	2.01754	1.65009	1.92323	7.83729e-44	2.23783	up	8.84533	10.2511	10.9285	0.987837	1.29893	1.85023	8.72063e-52	2.74047	up	8.26261	9.49435	7.90258	1.01299
Fxa2Dg203114	14.9114	16.2515	18.8773	0.477512	0.919044	1.62107	3.67503e-51	3.92005	up	14.1507	18.5811	16.56	1.37655	1.27143	2.09601	6.25071e-47	3.30281	up	14.4613	15.2444	16.0361	3.13158	3.53557	3.54948	1.91618e-31	2.18762	up	8.17089	9.01461	10.3098	0.477512	0.919044	1.62107	2.81024e-24	2.83049	up	10.8101	9.18203	9.63209	1.37655	1.27143	2.09601	2.35185e-24	2.4423	up	6.17668	8.82634	6.93133	3.13158
Fxa2Dg203080	7.27106	8.12769	6.85747	2.05166	2.30659	3.2481	5.98722e-19	1.55616	up	8.29355	8.33816	8.83991	2.46144	2.51345	2.18694	3.22813e-36	1.81929	up	10.861	10.6905	10.8617	1.77023	1.74651	1.37842	6.58717e-77	2.75483	up	5.86893	6.11872	6.45444	2.05166	2.30659	3.2481	1.46126e-12	1.254	up	6.43151	5.69705	5.70715	2.46144	2.51345	2.18694	1.6806e-15	1.27441	up	7.50807	6.91896	6.23064	1.77023
Fxa2Dg203079	29.322	27.8275	26.7388	5.07688	3.89138	4.01587	6.70758e-81	2.68761	up	24.3137	25.0856	30.58	4.03958	4.43206	6.5812	1.24628e-49	2.39571	up	22.2931	24.3825	18.5213	3.1316	4.37416	6.14144	8.46404e-36	2.28065	up	17.9091	16.0388	20.5136	5.07688	3.89138	4.01587	5.18866e-35	2.01641	up	17.4951	19.8555	18.5556	4.03958	4.43206	6.5812	9.07611e-29	1.8345	up	12.6675	13.5968	10.7743	3.1316
Fxa2Dg202959	9.3325	9.17849	8.2832	2.36565	2.04651	1.85718	1.29985e-100	2.11778	up	7.20668	8.19622	8.7324	2.36933	2.17558	1.9794	4.30961e-76	1.89125	up	6.60803	5.95342	6.66899	1.58465	1.61846	1.71345	9.55804e-84	2.01813	up	5.44224	5.2155	4.60593	2.36565	2.04651	1.85718	1.30087e-28	1.29136	up	4.29155	4.22515	4.7299	2.36933	2.17558	1.9794	2.9826e-19	1.00893	up	3.19048	3.6479	3.69554	1.58465
Fxa2Dg202860	40.5275	43.1276	42.7652	8.47646	10.6327	11.169	2.58435e-85	2.0841	up	37.5808	35.3303	39.7862	8.24114	8.21379	7.39971	8.32075e-102	2.24084	up	31.3076	29.7084	27.8671	5.75074	7.25908	6.52777	1.85403e-79	2.22509	up	25.2098	26.1746	27.5378	8.47646	10.6327	11.169	1.60413e-31	1.3868	up	17.7554	20.3935	21.257	8.24114	8.21379	7.39971	1.3488e-24	1.29239	up	14.9659	16.3224	17.1529	5.75074
Fxa2Dg202852	3.26326	3.37797	4.96483	76.5471	81.8375	84.1696	0	-4.31076	down	2.11329	1.54647	2.25122	40.6945	40.2035	37.5199	1.84171e-198	-4.2604	down	0.164156	0.713676	0.892903	6.81487	8.09675	7.67979	1.43036e-09	-3.17793	down	18.8122	17.9309	19.1066	76.5471	81.8375	84.1696	1.9168e-173	-2.06739	down	7.49493	6.5619	5.48448	40.6945	40.2035	37.5199	2.39124e-116	-2.55127	down	0.456948	0.197309	2.42075	6.81487
Fxa2Dg202703	0.024527	0.130911	0.166251	4.01364	2.87459	4.57287	6.27371e-44	-4.66606	down	0	0	0	3.94767	3.23299	4.46762	3.48273e-36	-7.21792	down	0	0.046673	0	3.00205	3.27392	2.98732	6.57411e-36	-6.38097	down	1.33523	2.07854	1.69369	4.01364	2.87459	4.57287	6.37269e-07	-1.05945	down	1.70214	1.77751	1.85947	3.94767	3.23299	4.46762	3.25517e-09	-1.07251	down	1.0909	1.17972	1.37127	3.00205
Fxa2Dg202578	6.344	4.35988	5.23735	0	0	0.225569	7.22879e-20	4.58079	up	5.76124	4.75572	4.38406	0.090516	0.563862	0	1.76105e-15	3.86063	up	5.01366	5.05295	5.68271	0.443188	0	0.418963	2.06934e-16	3.84384	up	2.15989	3.60983	2.3546	0	0	0.225569	1.74724e-10	2.70564	up	2.4298	3.28544	4.8547	0.090516	0.563862	0	2.23252e-10	2.68619	up	2.36898	2.43451	4.70646	0.443188
Fxa2Dg202577	12.3569	10.1833	11.4833	0.475764	0.252612	0.147584	2.35957e-25	4.39213	up	11.0886	11.5792	11.1144	0.452526	0	0.43455	3.34854e-24	4.53335	up	10.4116	11.6911	8.69355	0.274857	0	0.164979	1.69198e-22	5.15142	up	6.16868	6.17078	5.89465	0.475764	0.252612	0.147584	1.74677e-14	2.93072	up	5.66962	6.30087	6.06003	0.452526	0	0.43455	6.1947e-14	3.00362	up	7.35706	7.39723	6.02316	0.274857
Fxa2Dg202534	12.7618	10.3054	14.5034	0.567751	1.57014	1.7685	1.29076e-28	3.12125	up	12.5522	11.7875	14.2475	5.22408	3.09273	4.35113	2.67402e-13	1.58291	up	32.6621	31.2258	31.0069	5.2037	6.91761	7.18303	5.01707e-58	2.325	up	9.45418	12.0688	9.89302	0.567751	1.57014	1.7685	6.23285e-23	2.67509	up	14.2395	13.8739	14.118	5.22408	3.09273	4.35113	9.41565e-17	1.65182	up	24.1566	25.9045	27.5165	5.2037
Fxa2Dg202528	0.450797	0.553937	0.292597	2.0916	2.07134	2.45738	1.5818e-13	-2.17408	down	0.577417	0.663303	0.336112	2.64916	2.36556	1.42209	2.98637e-09	-1.90328	down	0.097322	0.145347	0.249936	0.967777	1.04075	1.32401	5.88948e-09	-2.42819	down	0.960706	0.966804	1.0788	2.0916	2.07134	2.45738	3.04068e-05	-1.00911	down	0.692855	0.94834	0.672912	2.64916	2.36556	1.42209	1.90766e-06	-1.33365	down	0.524605	0.409341	0.503689	0.967777
Fxa2Dg202515	10.2661	9.70087	9.95593	1.05543	0.754154	1.22761	4.50049e-49	3.22099	up	20.6761	22.8352	21.6546	2.61994	2.5214	2.53406	4.65108e-100	3.0658	up	10.452	9.58501	9.14378	3.60077	2.75741	2.52923	1.98885e-21	1.74578	up	5.38764	6.24106	6.51189	1.05543	0.754154	1.22761	5.79479e-23	2.36856	up	13.4239	18.1426	15.583	2.61994	2.5214	2.53406	3.31059e-54	2.5294	up	9.31925	10.3157	8.70316	3.60077
Fxa2Dg202475	2.13118	1.88888	2.12911	25.5319	29.0907	28.5985	9.24128e-210	-3.68212	down	1.14765	0.931508	0.915058	17.3024	16.3821	20.301	8.04873e-149	-4.09154	down	0.053773	0	0.062512	6.35634	7.60978	8.68646	4.31707e-56	-6.69818	down	6.09439	5.58053	5.49193	25.5319	29.0907	28.5985	1.35044e-114	-2.20936	down	3.80242	3.4497	2.34917	17.3024	16.3821	20.301	9.81777e-69	-2.418	down	0.297823	0.260139	2.05166	6.35634
Fxa2Dg202453	0	0.237735	0.284854	8.51237	7.00464	8.22319	3.58601e-34	-4.68351	down	0.449878	0.019369	0.442285	10.0262	10.9397	10.2567	8.14597e-43	-4.69897	down	0	0.22316	0.363612	2.34497	2.44754	3.10392	2.01466e-10	-3.20634	down	2.07015	2.6938	3.5625	8.51237	7.00464	8.22319	7.80885e-09	-1.35485	down	0.369526	1.09326	0.586112	10.0262	10.9397	10.2567	4.23805e-41	-3.49323	down	0.319673	0.157919	0.548151	2.34497
Fxa2Dg202363	18.8118	18.0299	19.1025	5.12697	5.4436	5.64026	2.20454e-106	1.81677	up	24.7092	26.4714	27.0198	4.7592	3.79104	4.15458	4.70021e-203	2.62619	up	26.8662	26.7132	25.2469	2.79868	2.83498	2.58416	0	3.30451	up	20.0589	21.5351	21.0387	5.12697	5.4436	5.64026	2.29133e-132	1.9655	up	22.9557	24.6161	25.8582	4.7592	3.79104	4.15458	1.64233e-171	2.50793	up	19.4882	20.1632	19.3405	2.79868
Fxa2Dg202194	1295.48	1292.55	1288.99	84.469	81.2662	85.3271	0	3.98389	up	1418.23	1444.03	1436.98	75.095	81.6576	85.3979	0	4.16308	up	549.158	541.415	528.271	85.3117	90.9542	86.7658	0	2.67814	up	980.052	980.705	1020.79	84.469	81.2662	85.3271	0	3.59792	up	1313.51	1321.05	1330.03	75.095	81.6576	85.3979	0	4.029	up	464.898	462.319	441.981	85.3117
Fxa2Dg202169	1.30153	1.10732	1.55058	0.165553	0.16386	0.127673	2.69494e-20	2.90557	up	1.30006	1.52468	1.68088	0.121351	0.195951	0.227651	3.96646e-22	2.9094	up	1.28933	1.40985	1.51292	0.138716	0.164408	0.102685	2.90502e-24	3.25234	up	0.906638	0.832475	0.508105	0.165553	0.16386	0.127673	4.11326e-08	1.86847	up	0.775687	0.439948	0.795949	0.121351	0.195951	0.227651	9.81035e-06	1.56726	up	0.446876	0.549583	0.86686	0.138716
Fxa2Dg202113	9.68509	8.56636	10.0183	41.3816	41.9039	42.0815	1.91382e-184	-2.10469	down	14.1134	15.8459	14.1553	42.841	47.6605	46.7173	1.03132e-122	-1.61745	down	15.6641	15.1088	13.5521	52.6695	57.3297	51.4435	3.36939e-151	-1.80425	down	19.0208	18.1379	17.213	41.3816	41.9039	42.0815	8.43167e-73	-1.1643	down	16.3428	17.5027	18.4638	42.841	47.6605	46.7173	2.14176e-90	-1.37869	down	17.3101	19.1657	17.4743	52.6695
Fxa2Dg202084	76.3676	81.1776	78.111	1.80425	2.57055	0.7672	3.07978e-65	5.18536	up	73.6278	81.6467	76.3911	0.901601	1.13461	0.917377	1.01072e-133	6.02872	up	85.5405	92.0769	89.445	0.538769	0.610478	1.88043	3.98186e-143	6.33193	up	27.9116	31.2552	29.4312	1.80425	2.57055	0.7672	4.77865e-59	3.75213	up	26.1415	34.2263	24.4424	0.901601	1.13461	0.917377	9.89294e-63	4.29717	up	25.2671	24.0027	24.3495	0.538769
Fxa2Dg202034	19.6436	16.0508	15.9482	4.30803	6.23687	3.55358	4.73651e-27	1.86788	up	15.3406	13.6904	13.4966	3.92265	3.07789	5.47749	9.78979e-24	1.75929	up	20.1632	20.7113	20.0631	2.62582	5.03047	6.41334	1.10976e-09	2.07934	up	14.732	13.1876	13.7429	4.30803	6.23687	3.55358	3.24517e-18	1.52194	up	10.942	12.6592	9.96045	3.92265	3.07789	5.47749	1.93895e-13	1.3713	up	12.2339	11.2236	13.4675	2.62582
Fxa2Dg201876	0.910491	0.514241	1.40489	15.9932	14.8645	14.6296	2.64814e-71	-3.85145	down	1.66564	1.30155	0.690626	16.1655	16.2778	17.4666	1.4838e-76	-3.67261	down	0.131593	0.169634	0.210505	4.26402	3.28457	3.44639	3.33376e-23	-3.92799	down	5.25145	4.96077	6.01921	15.9932	14.8645	14.6296	1.09428e-23	-1.40882	down	3.48916	4.51612	3.65174	16.1655	16.2778	17.4666	4.99479e-46	-2.03341	down	0.089642	0.057353	0.434464	4.26402
Fxa2Dg201816	0.910002	1.14709	1.70573	0.44562	0.321867	0.649361	5.63066e-05	1.34805	up	1.42558	1.12746	0.827114	0.407449	0.341606	0.220488	1.16784e-06	1.69052	up	1.2662	1.15297	1.04765	0.380705	0.229496	0.213723	1.27627e-09	2.03252	up	1.26476	1.62025	1.27536	0.44562	0.321867	0.649361	9.16982e-07	1.40093	up	1.09229	1.53665	1.161	0.407449	0.341606	0.220488	1.01189e-08	1.71849	up	1.18793	1.43769	0.911453	0.380705
Fxa2Dg201776	2.50377	2.783	2.97141	0.262716	0.167339	0.313481	1.92496e-65	3.42253	up	1.53271	1.2837	1.55516	0.320689	0.296788	0.166058	4.79376e-24	2.41283	up	17.6737	16.87	17.1778	0.201928	0.230788	0.156574	0	6.40434	up	1.32104	1.35137	1.11676	0.262716	0.167339	0.313481	1.43967e-20	2.188	up	2.82685	3.39401	3.80091	0.320689	0.296788	0.166058	3.94268e-75	3.48768	up	30.5703	31.4168	30.1458	0.201928
Fxa2Dg201773	31.7643	30.6936	29.0487	11.3164	10.9509	10.3128	3.89221e-89	1.52116	up	29.9421	30.2083	30.3727	11.5488	11.3276	12.2806	1.11399e-86	1.37637	up	37.897	40.0178	36.6548	10.0572	11.831	9.11232	1.17263e-115	1.93461	up	36.4866	39.3336	40.3457	11.3164	10.9509	10.3128	2.29089e-150	1.85312	up	38.0924	39.7131	38.2165	11.5488	11.3276	12.2806	1.55986e-141	1.71696	up	42.3676	43.8746	43.6693	10.0572
Fxa2Dg201770	2.75282	2.11339	2.99033	0.529372	0.564823	0.494091	2.21979e-12	2.18855	up	2.86604	3.59535	3.95865	0.764141	0.711598	0.743865	5.55809e-15	2.13901	up	6.51806	6.06582	5.72284	0.768103	1.34998	1.08209	3.71305e-29	2.4947	up	2.97984	3.41887	2.87386	0.529372	0.564823	0.494091	1.63054e-16	2.26123	up	5.59821	6.32062	4.6292	0.764141	0.711598	0.743865	2.06502e-31	2.67016	up	8.1032	6.71768	6.586	0.768103
Fxa2Dg201769	0.860111	0.631956	0.69699	0	0	0	2.29569e-13	4.39935	up	5.80239	6.55996	7.32884	0.072907	0	0	2.25883e-51	6.79478	up	6.19141	6.17938	6.55002	0	0	0.035996	1.30965e-43	7.43215	up	2.30531	2.94181	2.32923	0	0	0	2.69144e-39	4.90395	up	20.9551	17.934	22.4605	0.072907	0	0	3.22749e-131	7.43892	up	5.71629	5.43007	5.28969	0
Fxa2Dg201763	5.69501	6.4047	6.62994	1.97674	1.66607	1.48715	9.2594e-21	1.85554	up	6.7783	7.01079	7.54262	1.54481	1.3879	1.12481	9.28635e-33	2.35261	up	5.3809	5.24944	4.8074	1.64869	0.897146	1.10316	7.34329e-19	2.0935	up	5.50162	6.14736	5.75759	1.97674	1.66607	1.48715	5.02689e-18	1.69273	up	5.63884	6.5937	5.67828	1.54481	1.3879	1.12481	8.4481e-24	2.02304	up	4.7463	4.61751	4.33939	1.64869
Fxa2Dg201728	0.420942	0.58618	0.599028	5.52539	5.6234	5.63057	3.82206e-74	-3.26478	down	0.486359	0.651389	0.779608	3.01042	4.43626	3.5498	2.76709e-30	-2.44198	down	0.175273	0.046031	0.046305	1.88157	2.16991	1.80352	7.78781e-32	-4.13531	down	1.37753	1.36822	1.05626	5.52539	5.6234	5.63057	5.09638e-42	-2.03719	down	1.45483	1.11836	1.24746	3.01042	4.43626	3.5498	1.87165e-15	-1.46004	down	0.369622	0.394798	0.43951	1.88157
Fxa2Dg201630	0.259449	0.145846	0.254322	1.60151	2.14058	2.59463	2.59017e-19	-2.94253	down	0.170321	0.051252	0.23968	1.43807	1.67138	2.30605	8.67028e-18	-3.23772	down	0.031095	0	0	1.13595	0.924198	0.724925	1.67423e-15	-5.04488	down	0.56008	0.614201	0.70585	1.60151	2.14058	2.59463	9.14765e-09	-1.52371	down	0.327709	0.554554	0.741839	1.43807	1.67138	2.30605	1.87761e-07	-1.54183	down	0.115428	0.212009	0.151425	1.13595
Fxa2Dg201596	213.317	221.382	220.51	67.0233	64.4248	74.1675	2.56484e-209	1.70764	up	308.068	316.267	305.649	78.6462	87.729	84.7631	0	1.90189	up	293.624	297.726	280.16	84.2479	97.864	84.5373	1.1971e-218	1.76366	up	209.543	206.902	201.6	67.0233	64.4248	74.1675	2.42302e-197	1.61616	up	306.634	287.258	302.473	78.6462	87.729	84.7631	8.95224e-270	1.83392	up	214.241	219.265	201.911	84.2479
Fxa2Dg201595	6.66667	6.3791	7.27237	0.463674	0.483208	0.329309	9.98084e-54	3.84445	up	8.80514	10.1876	10.9127	0.783898	0.281923	0.3721	2.95978e-70	4.24984	up	4.76764	5.54215	4.85702	0.784268	0.619207	0.264922	3.02486e-31	3.11866	up	3.44031	1.95247	2.37484	0.463674	0.483208	0.329309	3.04093e-13	2.23638	up	5.17018	6.15703	5.55269	0.783898	0.281923	0.3721	1.02121e-37	3.22735	up	3.31582	3.30205	2.5487	0.784268
Fxa2Dg201583	7.51436	6.32569	4.82909	0.971277	2.36845	1.27494	5.43806e-11	1.92427	up	6.58025	4.53324	6.72107	1.05544	1.14843	1.41118	1.17705e-16	2.23869	up	12.3212	14.6851	11.4982	2.4149	2.6697	2.54804	7.19397e-38	2.35301	up	4.93081	3.81414	3.08379	0.971277	2.36845	1.27494	0.000157569	1.18555	up	4.2884	5.55323	5.38984	1.05544	1.14843	1.41118	8.13482e-14	1.90686	up	10.5122	10.1885	12.6871	2.4149
Fxa2Dg201573	27.2362	29.7078	26.8747	9.27731	9.13495	10.4458	6.33471e-23	1.55233	up	19.5181	21.7297	23.6526	6.97028	5.54577	6.07932	1.21536e-21	1.78148	up	27.8145	29.3633	28.9476	11.3455	14.8144	11.2207	1.20462e-15	1.24517	up	21.9087	22.476	23.3527	9.27731	9.13495	10.4458	8.36968e-14	1.22031	up	18.5815	24.4891	24.7362	6.97028	5.54577	6.07932	8.34867e-22	1.78299	up	31.1238	27.2316	27.0943	11.3455
Fxa2Dg201535	4.03315	4.59065	4.22168	11.4502	9.85109	10.1698	2.39888e-28	-1.24331	down	3.58024	3.90229	3.7094	10.5122	11.0063	11.6714	6.61348e-48	-1.54296	down	2.6024	3.30881	3.18274	10.9811	10.2247	11.9108	2.97031e-49	-1.78553	down	4.5651	5.4226	5.07001	11.4502	9.85109	10.1698	3.63725e-20	-1.0128	down	4.93464	5.49231	5.40725	10.5122	11.0063	11.6714	1.66101e-25	-1.04835	down	4.79953	5.3938	4.42135	10.9811
Fxa2Dg201448	5.844	4.92822	5.34004	16.1964	15.9015	17.4573	3.30551e-53	-1.57246	down	3.87557	4.71771	3.94023	14.2093	12.862	14.0445	4.30857e-49	-1.68791	down	1.64794	1.51081	1.54951	5.44811	5.97776	5.59935	6.14956e-27	-1.77563	down	5.29683	5.01665	5.64865	16.1964	15.9015	17.4573	3.78955e-55	-1.57617	down	4.21514	3.47736	3.48169	14.2093	12.862	14.0445	5.59075e-57	-1.84059	down	1.74009	1.45107	2.28091	5.44811
Fxa2Dg201279	0.339973	0	0.401834	1.88736	1.68265	1.30268	2.55383e-05	-2.1732	down	0.428695	0.66894	0.256166	1.39573	2.26439	1.81539	7.89085e-05	-1.78177	down	0	0	0	1.41959	1.80627	2.23334	5.33588e-14	-5.35667	down	0	0	0	1.88736	1.68265	1.30268	8.44056e-14	-3.1747	down	0	0	0	1.39573	2.26439	1.81539	2.34409e-16	-3.63449	down	0	0	0	1.41959
Fxa2Dg200987	0.683856	0.4499	0.844381	8.03784	7.63896	8.74191	3.75242e-87	-3.50967	down	1.0518	0.961157	0.567613	6.21126	6.65939	7.05874	1.01929e-57	-2.88917	down	0.463149	0.475596	0.55742	5.29067	6.63978	5.73962	1.69909e-69	-3.44088	down	1.31978	1.52345	2.38201	8.03784	7.63896	8.74191	3.62245e-37	-2.09688	down	1.7698	1.32303	1.38322	6.21126	6.65939	7.05874	7.28023e-44	-2.08304	down	1.59866	1.58674	1.93749	5.29067
Fxa2Dg200786	79.6837	91.262	116.834	335.304	386.736	332.659	8.08787e-23	-1.80016	down	63.0203	61.7474	68.8791	240.597	248.977	221.637	1.19125e-200	-1.85883	down	50.4496	40.1695	45.4493	196.792	161.444	171.553	1.03211e-109	-1.89674	down	158.403	146.386	148.458	335.304	386.736	332.659	5.61093e-82	-1.17851	down	91.7864	89.2289	96.719	240.597	248.977	221.637	1.77968e-107	-1.34634	down	68.0218	58.116	79.2032	196.792
Fxa2Dg200746	13.5606	15.6356	14.6388	2.49658	1.62011	2.60699	1.65173e-48	2.68157	up	19.5066	19.8491	17.5236	2.21588	1.3074	1.26427	7.49453e-81	3.51244	up	12.5809	14.8916	12.8548	2.21355	2.54225	2.40711	1.14768e-46	2.50968	up	12.8194	11.6555	11.8393	2.49658	1.62011	2.60699	1.83154e-36	2.3406	up	14.1078	15.1138	16.2084	2.21588	1.3074	1.26427	3.30252e-61	3.08573	up	9.21995	10.7822	12.0466	2.21355
Fxa2Dg200740	9.40376	10.6053	10.7801	73.4741	74.9823	81.5016	0	-2.85341	down	7.29539	5.43533	6.64886	143.393	148.599	144.61	0	-4.4487	down	20.3994	17.3746	18.3788	264.593	277.2	255.61	0	-3.76622	down	9.85989	10.2616	8.16137	73.4741	74.9823	81.5016	0	-2.9671	down	10.4627	7.83418	8.52377	143.393	148.599	144.61	2.27968e-208	-3.93646	down	13.0044	13.7475	16.6044	264.593
Fxa2Dg200616	12.1126	12.7963	11.3789	1.82846	1.53077	1.02088	1.11886e-68	3.01678	up	8.65451	8.11965	8.04819	0.730479	0.211373	0.928482	1.88506e-12	3.33639	up	2.2991	2.31314	2.98511	0.111494	0.075539	0.034824	1.75367e-24	4.57404	up	5.75011	4.5436	6.37874	1.82846	1.53077	1.02088	5.73104e-17	1.8204	up	2.20765	2.86857	3.40366	0.730479	0.211373	0.928482	3.27027e-09	1.89249	up	1.38019	1.18751	1.58572	0.111494
Fxa2Dg200586	0	0.057527	0	3.55604	3.51045	3.47555	1.85698e-26	-5.37544	down	0.106003	0	0.087169	4.16932	4.00007	5.91421	4.28045e-30	-5.28996	down	0.058801	0	0	2.06175	1.2891	1.89135	5.0442e-15	-4.98653	down	0.860372	0.748543	1.13917	3.55604	3.51045	3.47555	7.10186e-10	-1.67755	down	0.361918	0.39781	0.531306	4.16932	4.00007	5.91421	5.0448e-26	-3.01754	down	0.056512	0.074653	0.25233	2.06175
Fxa2Dg200583	0	0	0.057029	13.558	13.3822	16.1789	2.12192e-52	-6.93977	down	0	0	0	18.1741	21.6103	17.6451	5.82636e-49	-8.06255	down	0	0	0	11.2453	12.1459	14.5289	1.06179e-38	-7.87424	down	3.30835	3.39088	3.87994	13.558	13.3822	16.1789	8.01654e-30	-1.90369	down	2.08948	2.50251	2.4835	18.1741	21.6103	17.6451	5.74192e-69	-2.90895	down	1.18566	1.18684	0.814444	11.2453
Fxa2Dg200494	6.53048	7.09499	7.07811	1.83944	2.75176	1.66091	8.27269e-19	1.71353	up	7.7524	8.23804	8.26607	1.72426	1.846	2.15338	5.0461e-36	2.06721	up	11.9135	10.675	10.865	2.72099	2.04656	2.72658	1.72044e-48	2.20507	up	5.08929	5.42214	5.25678	1.83944	2.75176	1.66091	3.98642e-10	1.27639	up	5.6903	6.47153	6.69556	1.72426	1.846	2.15338	3.10852e-21	1.65496	up	5.8772	6.58019	7.43312	2.72099
Fxa2Dg200492	0.244402	0.387968	0.241535	7.32399	6.1042	6.55703	3.01503e-37	-4.11292	down	0.698093	0.288421	0.470298	4.28999	4.39801	5.54713	5.44942e-21	-3.05018	down	0.374473	0.192303	1.31313	4.52924	5.51934	5.47251	0.000182346	-2.42939	down	1.60766	1.87137	2.03839	7.32399	6.1042	6.55703	9.47306e-15	-1.68393	down	0.779797	0.867055	0.644703	4.28999	4.39801	5.54713	1.53268e-18	-2.36119	down	1.54625	0.656197	1.20216	4.52924
Fxa2Dg200373	0.580867	0.58564	0.583394	5.31203	5.46741	4.90611	2.59349e-23	-2.92296	down	0.824179	0.616836	1.1505	8.95815	7.81371	9.36997	1.2066e-37	-3.1969	down	1.4967	1.21924	1.32856	16.7426	13.4205	17.3343	7.47346e-69	-3.42898	down	1.561	2.00307	2.0733	5.31203	5.46741	4.90611	2.01642e-08	-1.32713	down	3.35533	3.6676	4.26553	8.95815	7.81371	9.36997	1.98127e-10	-1.15584	down	5.11369	4.35141	4.4784	16.7426
Fxa2Dg200330	44.4064	43.8376	46.0448	6.51869	9.38026	7.36781	9.55844e-99	2.53747	up	39.0167	40.4411	44.6332	9.13453	9.1388	10.0105	8.70154e-88	2.1369	up	60.2265	71.675	75.9475	12.3334	15.5551	15.3233	3.46609e-102	2.31431	up	31.8803	36.6682	26.5288	6.51869	9.38026	7.36781	9.95405e-42	1.99509	up	27.8247	33.5803	23.4082	9.13453	9.1388	10.0105	6.85003e-30	1.55303	up	42.0924	38.7407	39.2728	12.3334
Fxa2Dg200313	5.89211	6.66401	6.65719	1.14618	0.930794	0.679193	1.56898e-64	2.7763	up	12.1539	14.2526	15.1025	0.404942	0.704566	0.474723	4.14976e-189	4.65232	up	11.1016	11.0694	10.5259	0.888037	0.549183	0.511991	2.28039e-159	4.08637	up	0.14975	0.061607	0.10288	1.14618	0.930794	0.679193	3.81208e-12	-2.41429	down	0.252559	0.087348	0.046471	0.404942	0.704566	0.474723	0.000384998	-1.49678	down	0.17553	0.220301	0.328649	0.888037
Fxa2Dg200105	23.1908	20.1061	22.8633	7.27338	9.04782	7.31953	8.0411e-45	1.50612	up	22.3064	20.8221	20.9375	7.54357	8.86029	7.49526	1.26956e-48	1.43065	up	32.9886	31.8687	27.9663	7.40824	9.33325	9.94121	1.43233e-75	1.84848	up	13.9097	16.2481	17.8619	7.27338	9.04782	7.31953	5.15525e-17	1.03052	up	17.79	16.9523	17.6132	7.54357	8.86029	7.49526	9.96756e-28	1.12107	up	19.3616	19.4509	18.2353	7.40824
Fxa2Dg200006	7.95073	7.30631	8.1722	0.549236	0.333314	0.445686	9.5321e-105	4.07006	up	8.04667	7.91339	8.59063	0.458293	0.537009	0.661381	1.52433e-109	3.84052	up	9.1229	8.14482	9.40991	0.455789	0.344247	0.422531	3.98597e-122	4.44541	up	3.74444	2.99695	2.90309	0.549236	0.333314	0.445686	1.35166e-31	2.65545	up	2.74754	3.05123	2.91515	0.458293	0.537009	0.661381	1.62998e-26	2.25678	up	3.14328	3.24766	3.47425	0.455789
Fxa2Cg202828	0.440295	0.315637	0.343644	0.094055	0.048175	0.072056	2.36972e-07	2.10625	up	0.227233	0.299415	0.306648	0	0.077611	0.057273	2.22545e-05	2.25503	up	1.96	1.91811	2.14669	0.04898	0.013666	0.072672	3.37188e-58	5.2283	up	0.230681	0.235929	0.359437	0.094055	0.048175	0.072056	0.000184036	1.462	up	0.457353	0.473288	0.571426	0	0.077611	0.057273	0.002724	1.49869	up	4.14464	4.02724	3.38995	0.04898
Fxa2Cg202599	0.463927	1.05562	1.2178	3.5803	3.76747	3.59092	7.34635e-09	-1.84085	down	0.597404	0.558006	0.757859	2.5819	2.85533	3.19104	8.43969e-10	-2.03198	down	0.538313	0.299518	0.500497	1.78839	2.10443	1.6561	5.07189e-06	-1.84715	down	1.33028	1.20044	1.44015	3.5803	3.76747	3.59092	1.11216e-06	-1.27108	down	0.672762	0.705102	0.605842	2.5819	2.85533	3.19104	6.6755e-10	-1.85242	down	0.330368	0.712121	0.60301	1.78839
Fxa2Cg202270	0.207145	0.253408	0.669062	7.11795	6.58799	6.63345	9.43922e-27	-3.70214	down	0.090825	0	0.294395	7.76646	8.34282	5.92179	9.96616e-31	-5.09479	down	0	0	0.082531	8.86077	8.3346	8.98264	3.15075e-33	-6.44087	down	3.08611	2.43742	3.42667	7.11795	6.58799	6.63345	6.06011e-06	-1.05979	down	3.18646	2.3459	3.11863	7.76646	8.34282	5.92179	1.10033e-07	-1.24951	down	3.82291	3.44726	3.13148	8.86077
Fxa2Cg201673	0	0	0.261099	41.6189	45.5197	46.3931	3.32845e-84	-7.62838	down	0	0	0.182219	39.4864	41.1088	41.991	7.85552e-71	-7.91525	down	0.145946	0	0	13.9952	10.6599	12.2045	6.57852e-37	-6.70749	down	5.82483	8.23386	5.94618	41.6189	45.5197	46.3931	4.38982e-86	-2.63427	down	3.75773	1.73594	1.97989	39.4864	41.1088	41.991	1.67703e-37	-3.58628	down	0.45934	0.515049	1.3939	13.9952
Fxa2Cg201579	1.24456	1.17945	0.989077	0.076613	0.186996	0.16032	7.99822e-10	2.63692	up	1.06068	1.5301	1.22891	0.119854	0.315332	0.112746	4.11719e-09	2.50387	up	2.70009	1.91099	2.34625	0.309335	0.254574	0.141401	6.88536e-20	3.14534	up	0.953623	1.24236	0.779748	0.076613	0.186996	0.16032	7.51188e-08	2.06876	up	2.01873	1.89898	1.47343	0.119854	0.315332	0.112746	2.35987e-15	2.68645	up	2.00185	2.42617	2.27433	0.309335
Fxa2Cg201560	0.146062	0.204937	0.056304	1.97717	1.68627	1.0768	1.01063e-15	-3.10109	down	0.040477	0.042593	0.028256	1.53245	1.06813	1.23059	7.14834e-19	-4.32638	down	0.143843	0.052055	0	0.799874	0.858767	1.20881	4.40095e-11	-3.35101	down	0.302536	0.437348	0.444074	1.97717	1.68627	1.0768	2.94277e-08	-1.69431	down	0.086487	0.194162	0.141275	1.53245	1.06813	1.23059	3.8676e-14	-2.60326	down	0.109094	0.183631	0.279806	0.799874
Fxa2Cg201539	0.78299	0.267462	0.530893	4.2319	3.35927	4.26963	2.71103e-27	-2.74141	down	0.59675	0.41442	0.674752	6.35932	5.39755	6.93702	7.7578e-63	-3.37888	down	0.95827	0.706506	0.626759	8.95781	7.98193	7.81798	8.50979e-85	-3.33873	down	1.95459	2.12167	1.42104	4.2319	3.35927	4.26963	1.17778e-07	-1.01771	down	2.07461	1.73166	1.9411	6.35932	5.39755	6.93702	7.48881e-27	-1.64323	down	1.75299	2.02319	2.51178	8.95781
Fxa2Cg201538	4.05703	5.3259	4.13528	55.4574	52.7912	57.2421	1.26011e-298	-3.55017	down	5.99902	4.35137	4.54372	96.2155	101.365	101.253	0	-4.29499	down	2.04721	2.54475	3.50852	175.603	180.43	174.225	5.51935e-178	-5.86438	down	20.7712	20.6273	23.3137	55.4574	52.7912	57.2421	6.09659e-81	-1.31042	down	46.1863	44.216	41.9657	96.2155	101.365	101.253	5.42786e-97	-1.16487	down	34.1383	33.3711	40.1525	175.603
Fxa2Cg201530	6.21479	7.50869	8.40689	2.68102	2.73107	3.16433	1.6926e-16	1.38098	up	7.01685	9.45416	7.38467	2.46903	2.33571	2.39778	5.37342e-25	1.72077	up	9.25989	9.52285	8.79237	2.95485	3.5762	3.58386	6.76272e-27	1.49177	up	5.13331	6.02911	6.50319	2.68102	2.73107	3.16433	1.07229e-09	1.03414	up	6.6419	5.9186	7.19739	2.46903	2.33571	2.39778	1.49905e-18	1.41383	up	7.55896	8.6122	8.53268	2.95485
Fxa2Cg201515	1.37413	2.19851	1.92253	6.61001	7.44813	7.65605	5.62816e-15	-1.86493	down	2.85858	3.60125	2.3771	7.9794	6.9936	7.08808	6.53041e-09	-1.27467	down	0.81812	1.01301	0.82771	3.14929	3.82734	3.5131	8.71519e-09	-1.82647	down	3.75285	3.22177	2.91701	6.61001	7.44813	7.65605	8.86703e-07	-1.02882	down	3.06773	2.95244	3.56657	7.9794	6.9936	7.08808	1.41606e-08	-1.1366	down	1.32242	1.74435	1.68318	3.14929
Fxa2Cg201454	0.921618	0.753327	0.663877	0.034876	0	0.016592	5.34136e-29	4.73468	up	0.519063	0.516531	0.566496	0	0.009411	0	1.18836e-21	5.44129	up	0.365634	0.348689	0.319303	0	0	0	5.07202e-16	5.63285	up	0.401857	0.301152	0.304055	0.034876	0	0.016592	3.20715e-13	2.87023	up	0.350956	0.478273	0.327986	0	0.009411	0	2.77263e-20	3.86212	up	0.28887	0.296253	0.266134	0
Fxa2Cg201257	3.19258	3.50809	3.16042	0.350572	0.338862	0.464362	1.43345e-26	2.95264	up	3.78019	3.95746	3.82959	0.305779	0.23033	0	0.000225671	2.79251	up	6.38369	6.10723	5.54928	0.125989	0.104181	0.118891	5.80699e-57	5.37178	up	1.57884	1.87727	1.80538	0.350572	0.338862	0.464362	5.31322e-10	1.88371	up	3.1868	3.42712	2.47027	0.305779	0.23033	0	0.00407136	1.41905	up	2.03795	1.98928	2.48884	0.125989
Fxa2Cg201224	8.37281	9.12771	9.31774	1.4784	0.871665	1.58174	1.27713e-48	2.7447	up	11.5523	9.70049	10.2336	1.57373	2.10952	1.79425	1.14963e-55	2.50272	up	11.502	11.0976	11.1962	1.79855	1.56994	1.12323	6.37164e-72	2.93018	up	4.95471	4.41375	5.77694	1.4784	0.871665	1.58174	4.69122e-17	1.83859	up	5.05456	6.33091	5.29901	1.57373	2.10952	1.79425	1.23814e-16	1.54068	up	6.65727	5.30068	4.72971	1.79855
Fxa2Cg200812	3.07086	2.07177	1.6907	39.809	39.5778	37.6676	3.66508e-172	-3.99888	down	0.566526	1.21235	1.08793	11.2297	12.4812	11.1498	2.7983e-54	-3.49655	down	0.575136	0.288141	0.142425	3.31445	2.18166	3.38833	2.83393e-12	-2.82767	down	6.2085	7.89987	7.9554	39.809	39.5778	37.6676	6.12527e-106	-2.33166	down	3.02621	1.3438	1.38066	11.2297	12.4812	11.1498	4.06669e-28	-2.41495	down	0.399598	0.417813	1.28915	3.31445
Fxa2Cg200798	25.9536	30.4935	25.5349	187.658	183.697	197.479	0	-2.74713	down	35.6911	32.4054	37.5475	126.621	127.275	129.897	2.3238e-209	-1.84285	down	15.0613	14.3297	15.4662	56.8044	59.0464	57.9735	9.50607e-125	-1.88869	down	90.9125	85.8854	91.3714	187.658	183.697	197.479	3.0052e-103	-1.04642	down	33.2398	31.6425	30.3951	126.621	127.275	129.897	6.03863e-245	-1.99509	down	10.6338	10.7183	15.7186	56.8044
Fxa2Cg200553	0.5193	0.187482	0.249203	2.90135	2.50394	2.8653	3.39615e-35	-2.94977	down	0.148363	0.158663	0.090033	1.45733	1.14436	1.25816	5.72788e-25	-3.10156	down	0.026087	0.100653	0.048864	0.490311	0.36448	0.411745	1.29474e-07	-2.45874	down	0.586182	0.576289	0.565828	2.90135	2.50394	2.8653	7.54655e-34	-2.12429	down	0.256914	0.27075	0.115641	1.45733	1.14436	1.25816	7.07256e-18	-2.30326	down	0.144216	0.092484	0.111674	0.490311
Fxa2Cg200315	14.3817	14.6751	14.9226	51.061	48.8165	49.9826	9.367e-164	-1.72536	down	6.48384	7.78	7.53791	17.3768	16.4004	17.6651	2.96124e-34	-1.21594	down	1.22744	1.42087	0.824977	4.8449	5.52854	5.75954	2.53299e-25	-2.12221	down	16.8258	16.1196	16.1379	51.061	48.8165	49.9826	1.26174e-141	-1.56627	down	6.76531	5.72877	5.62416	17.3768	16.4004	17.6651	2.03511e-46	-1.47746	down	1.35663	1.41654	2.88958	4.8449
Fxa2Cg200253	0.335392	0.207926	0	4.08173	4.43047	4.49283	7.79668e-22	-3.90376	down	0	0	0	3.19015	3.52293	3.6898	9.62104e-21	-5.85294	down	0	0	0.02566	2.29652	1.78767	1.64536	7.55108e-14	-5.05805	down	1.00445	1.49534	1.53689	4.08173	4.43047	4.49283	1.04129e-07	-1.45586	down	0.545765	0.750656	0.403789	3.19015	3.52293	3.6898	1.76272e-12	-2.23379	down	0	0.082874	0.126113	2.29652
Fxa2Cg200200	9.47894	7.87007	9.27917	98.6575	98.1624	99.3843	0	-3.43003	down	5.84719	6.82148	6.70409	121.928	123.901	127.283	0	-4.2429	down	4.31457	3.32963	3.73456	132.127	138.95	129.545	0	-5.07221	down	5.79834	4.94814	5.71312	98.6575	98.1624	99.3843	0	-4.10366	down	7.47241	5.09126	5.55325	121.928	123.901	127.283	2.99499e-133	-4.19382	down	4.5602	4.16571	7.98717	132.127
Fxa2Cg200199	281.075	280.677	287.99	8.57774	8.27414	9.81471	0	5.02375	up	409.074	417.803	425.675	13.9076	12.2341	13.0979	0	5.00658	up	547.189	575.375	563.361	18.1815	18.7031	17.3362	0	5.01175	up	20.1915	23.2517	22.3041	8.57774	8.27414	9.81471	1.01146e-43	1.3192	up	36.8179	36.1156	37.5757	13.9076	12.2341	13.0979	3.7633e-89	1.48792	up	61.3631	56.204	57.4093	18.1815
Fxa2Cg200087	0.394176	0.512541	0.692848	1.88447	2.75769	2.77316	1.57118e-12	-2.03725	down	0.277548	0.271667	0.203135	2.23961	2.21056	2.38855	9.34577e-22	-2.98743	down	0	0.015917	0	0.709764	1.28315	1.38428	3.69853e-16	-5.15576	down	0.200593	0.03216	0.147135	1.88447	2.75769	2.77316	1.3944e-25	-3.35672	down	0.135566	0.172342	0	2.23961	2.21056	2.38855	4.57948e-06	-2.2004	down	0.095542	0.087984	0.361187	0.709764
Fxa2Bg203601	53.0048	49.68	52.0364	1.79917	3.93832	4.16975	4.80515e-29	3.71669	up	351.104	359.07	353.208	9.05703	7.12151	5.28558	6.91204e-139	5.51592	up	142.434	146.304	155.205	8.30761	9.0308	11.1086	0	4.01747	up	15.9724	16.1114	14.0245	1.79917	3.93832	4.16975	3.41956e-09	1.89457	up	47.6347	48.0762	48.4501	9.05703	7.12151	5.28558	2.11784e-33	2.58687	up	22.8606	22.1988	22.2622	8.30761
Fxa2Bg203536	4.14022	5.16164	3.65032	21.9837	22.3782	23.0523	7.51487e-83	-2.31565	down	3.15423	3.42915	3.95344	22.2826	23.1194	26.0622	2.55785e-122	-2.72959	down	1.14411	0.702601	0.853974	6.11814	6.59315	7.45113	6.9835e-40	-2.78811	down	8.80615	8.47535	10.3708	21.9837	22.3782	23.0523	8.02779e-36	-1.23351	down	12.1501	10.5535	10.1969	22.2826	23.1194	26.0622	7.80792e-29	-1.09908	down	0.760971	0.78365	0.577188	6.11814
Fxa2Bg203426	0.519472	0.222738	0.292822	4.06654	2.97245	2.62801	7.12012e-13	-2.83	down	0.207535	0.318097	0.239672	4.97492	6.15244	5.7772	6.92259e-29	-4.01725	down	0	0	0.097674	8.60573	7.53103	7.94348	6.25578e-36	-6.38765	down	0.343898	0.477302	0.78087	4.06654	2.97245	2.62801	1.15479e-09	-2.05685	down	1.72409	2.05112	1.93863	4.97492	6.15244	5.7772	5.2538e-10	-1.4505	down	0.452687	0.428169	0.418753	8.60573
Fxa2Bg203347	1.09025	1.57403	0.678527	8.86993	8.5436	9.80323	1.58705e-41	-2.88908	down	0.570483	0.984148	1.34237	5.68739	6.26933	6.56727	2.78524e-27	-2.58142	down	0.352179	0.143298	0.084056	1.19214	0.952827	2.01492	1.60967e-07	-2.52727	down	2.7445	2.05508	2.81409	8.86993	8.5436	9.80323	2.04201e-25	-1.72433	down	1.06968	0.480275	1.30312	5.68739	6.26933	6.56727	1.26536e-26	-2.49471	down	0.267691	0.453254	0.654733	1.19214
Fxa2Bg203147	1.26411	1.66023	1.28558	2.87892	2.8104	3.31962	8.79411e-07	-1.02966	down	1.16526	1.1119	1.03482	2.68623	2.30305	2.70169	6.59476e-08	-1.17465	down	0.043818	0.091149	0.136544	0.841015	1.79461	1.13784	5.78944e-14	-3.32549	down	1.00861	0.577306	1.16084	2.87892	2.8104	3.31962	3.58813e-11	-1.54179	down	0.702992	0.403844	0.432473	2.68623	2.30305	2.70169	5.12708e-18	-2.1262	down	0.121305	0.233314	0.2283	0.841015
Fxa2Bg203076	0.181381	0.315101	0.218277	2.73922	2.41865	2.83453	1.6137e-17	-3.11396	down	0.504907	0.131379	0.898359	3.17653	2.21289	2.85743	1.76448e-08	-2.23461	down	1.5341	1.24271	1.05756	3.45713	4.42742	2.86377	2.84386e-07	-1.39674	down	0.584277	0.690132	1.17698	2.73922	2.41865	2.83453	1.4307e-06	-1.43593	down	0.654036	0.847005	0.716027	3.17653	2.21289	2.85743	5.31349e-09	-1.66924	down	0.720387	1.29212	0.904462	3.45713
Fxa2Bg203072	30.8376	36.7693	30.8576	196.764	202.081	210.94	2.00843e-297	-2.58252	down	38.7501	35.4584	36.6425	145.743	151.465	156.005	2.22897e-247	-2.01237	down	11.778	11.1759	11.2484	84.1731	86.5061	82.8529	4.61545e-247	-2.82103	down	90.9156	88.3266	86.3757	196.764	202.081	210.94	7.74583e-112	-1.16018	down	44.9892	39.9152	38.7985	145.743	151.465	156.005	2.60802e-170	-1.8562	down	18.6717	17.1448	26.0007	84.1731
Fxa2Bg202386	77.103	82.4582	72.9153	20.8329	23.1184	20.2385	2.91164e-135	1.88615	up	124.824	103.14	103.256	29.1104	23.6888	28.6852	8.23437e-54	2.02277	up	70.5987	83.9676	98.4995	30.8267	32.4456	42.4777	5.25459e-10	1.30067	up	65.7978	64.3524	66.8598	20.8329	23.1184	20.2385	1.28329e-117	1.63808	up	94.5504	114.185	102.751	29.1104	23.6888	28.6852	3.08557e-125	1.92381	up	113.911	93.9514	96.5892	30.8267
Fxa2Bg202339	139.765	145.911	141.459	0.229634	0.044314	2.43914	5.53079e-05	2.76506	up	159.865	154.784	163.139	0.503115	0.519639	0.502432	0	8.12299	up	60.5851	61.4425	63.1203	0.39765	0.419495	3.42106	4.49849e-08	4.02429	up	106.617	101.914	111.572	0.229634	0.044314	2.43914	0.0042602	1.23673	up	140.797	145.362	145.338	0.503115	0.519639	0.502432	0	7.73427	up	48.376	48.7464	46.1796	0.39765
Fxa2Bg202250	6.49407	7.78503	6.37962	31.8377	30.3601	31.6338	6.89345e-75	-2.12402	down	7.04065	5.79721	6.67616	13.6797	13.3859	15.5821	4.3607e-14	-1.10143	down	4.07705	3.96528	3.70256	17.6431	16.1116	16.0864	5.90397e-43	-2.00901	down	9.60973	9.87593	12.2216	31.8377	30.3601	31.6338	1.24896e-42	-1.50295	down	5.78918	5.92587	5.58338	13.6797	13.3859	15.5821	4.78255e-19	-1.26306	down	6.84589	4.79348	5.73411	17.6431
Fxa2Bg201632	2.11523	1.72217	1.85493	0.345598	0.292492	0.896761	1.78529e-07	1.78171	up	1.96185	1.99228	2.07433	0.571228	0.65519	0.605021	5.21283e-10	1.66918	up	1.48891	2.02226	1.9797	0.220923	0.335716	0.446507	1.92131e-13	2.37941	up	1.59235	1.58152	1.36237	0.345598	0.292492	0.896761	7.33425e-05	1.32985	up	2.92418	3.41925	2.87293	0.571228	0.65519	0.605021	1.18288e-21	2.17478	up	1.20156	1.81824	2.11493	0.220923
Fxa2Bg200572	12.4136	8.70097	8.51245	3.55219	3.71034	5.22982	2.66284e-10	1.25395	up	12.8975	11.9446	12.6465	5.54215	4.75164	5.46326	2.24657e-18	1.25336	up	15.1924	17.8989	13.3974	5.47807	7.13216	6.56736	4.20015e-19	1.32113	up	8.47807	10.7591	11.7263	3.55219	3.71034	5.22982	2.92315e-12	1.28284	up	11.1438	14.8753	12.4268	5.54215	4.75164	5.46326	1.51686e-16	1.25493	up	13.1996	15.1686	15.6602	5.47807
Fxa2Bg200569	8.40511	8.55024	9.62918	4.26154	4.10227	4.28612	6.95935e-11	1.08471	up	10.152	7.61679	8.18383	3.96373	4.52666	3.49037	1.86974e-09	1.10802	up	11.9949	8.72176	11.5525	4.75605	5.56974	4.71164	1.68598e-11	1.14425	up	9.88548	8.42055	8.2599	4.26154	4.10227	4.28612	3.61937e-10	1.05592	up	10.4785	12.1074	10.6966	3.96373	4.52666	3.49037	2.22121e-19	1.42688	up	12.2337	9.42216	11.8132	4.75605
Fxa2Bg200568	11.2433	9.70412	13.4857	5.58167	4.40034	5.15099	6.33898e-13	1.20051	up	14.8358	14.3494	14.6121	4.67702	6.25526	5.13858	1.90922e-24	1.4458	up	17.562	18.2963	16.5884	6.74732	7.96885	7.06328	2.6426e-26	1.31549	up	14.1864	14.1565	13.1007	5.58167	4.40034	5.15099	6.02066e-24	1.44388	up	15.8016	17.7674	14.2783	4.67702	6.25526	5.13858	1.28434e-26	1.5362	up	20.8256	16.8288	15.8047	6.74732
Fxa2Bg200567	10.1899	12.3291	11.437	4.04253	5.27908	5.42147	1.5981e-13	1.22004	up	13.7074	11.5064	10.5491	5.86735	5.16317	5.488	4.35683e-13	1.11934	up	15.8184	14.8591	15.4699	7.77051	5.30329	5.72846	2.30182e-19	1.34484	up	10.506	12.4648	9.28331	4.04253	5.27908	5.42147	9.04562e-11	1.1135	up	14.6743	16.0723	15.1405	5.86735	5.16317	5.488	2.19937e-28	1.44785	up	15.677	17.1626	12.9671	7.77051
Fxa2Bg200521	2.51917	2.18719	2.51907	0.595234	0.874659	0.920126	1.39983e-20	1.60219	up	2.09504	2.055	1.93628	0.370419	0.531877	0.559256	5.65561e-29	2.03904	up	1.58918	1.6254	1.63102	0.403935	0.391368	0.503797	6.11166e-24	1.93399	up	2.13158	1.81935	1.87019	0.595234	0.874659	0.920126	4.59071e-12	1.25937	up	1.20775	1.49083	1.19569	0.370419	0.531877	0.559256	1.00697e-10	1.34284	up	1.18082	1.07866	1.14137	0.403935
Fxa2Bg200502	18.1268	18.594	19.0927	8.87282	9.12069	9.114	4.85474e-47	1.07564	up	18.2273	17.392	18.4314	8.51246	7.89683	8.86118	1.88322e-47	1.10977	up	20.5813	19.9384	20.8058	8.17937	6.78147	7.39475	4.2946e-74	1.51292	up	20.3739	19.7472	20.5951	8.87282	9.12069	9.114	2.13936e-61	1.18825	up	18.1388	18.3528	19.7946	8.51246	7.89683	8.86118	2.53279e-48	1.15176	up	21.3945	22.4079	21.2993	8.17937
Fxa2Bg200448	20.7905	20.296	23.3344	10.419	7.96371	7.01468	1.93934e-15	1.35323	up	17.6763	23.7372	26.359	11.7537	9.59621	9.82753	1.42272e-10	1.11674	up	56.1867	49.0544	47.005	17.8052	15.0292	16.6562	2.37144e-48	1.67215	up	22.0748	25.9032	23.3772	10.419	7.96371	7.01468	3.44635e-19	1.46355	up	26.4659	30.6322	28.6629	11.7537	9.59621	9.82753	1.82508e-24	1.42599	up	50.8872	51.0582	46.7109	17.8052
Fxa2Bg200397	9.45527	9.06185	8.53384	4.13371	4.24006	3.73789	2.77195e-13	1.17234	up	10.963	9.12675	8.26359	4.25061	5.50951	4.42532	5.16436e-09	1.00033	up	14.0732	16.7275	15.5936	7.20276	5.7035	6.46756	2.58044e-22	1.31259	up	7.87133	8.51646	9.85885	4.13371	4.24006	3.73789	3.14428e-11	1.10163	up	10.9501	10.6687	9.06395	4.25061	5.50951	4.42532	8.15688e-12	1.08323	up	14.6329	17.3377	15.4699	7.20276
Fxa2Bg200393	1.29391	0.810267	1.16192	10.9839	9.46512	10.2466	8.99522e-44	-3.08557	down	1.33171	0.98499	1.77179	5.25837	5.9228	5.28859	1.33364e-13	-1.92166	down	0.52537	0.434962	0.192303	3.91455	4.54643	4.28986	8.67941e-21	-3.23269	down	3.74139	3.477	4.15377	10.9839	9.46512	10.2466	5.27916e-15	-1.34055	down	1.55734	2.42451	2.35658	5.25837	5.9228	5.28859	2.66344e-08	-1.28325	down	0.767873	1.6227	1.20219	3.91455
Fxa2Bg200391	7.89734	5.58207	10.7968	2.52065	2.13669	3.3041	1.73062e-10	1.58177	up	11.257	11.3228	11.3844	4.15708	2.47824	4.08574	4.14786e-18	1.65126	up	13.0537	12.9977	12.4167	4.72443	3.81556	3.96425	1.66883e-25	1.66302	up	7.49157	8.7453	7.8781	2.52065	2.13669	3.3041	4.80535e-14	1.53853	up	9.75548	11.2597	11.5393	4.15708	2.47824	4.08574	7.16659e-16	1.53458	up	12.1613	11.0222	9.21752	4.72443
Fxa2Bg200357	11.8947	15.1396	11.8329	2.99429	3.61982	5.08456	5.61398e-15	1.71537	up	14.3852	15.2774	15.5974	4.92131	3.8906	4.25898	9.79073e-23	1.77685	up	19.7928	22.1742	20.5303	7.45247	8.64517	5.08659	5.96984e-20	1.59038	up	12.4228	14.762	11.4708	2.99429	3.61982	5.08456	5.5229e-15	1.64385	up	12.7408	11.7141	11.4832	4.92131	3.8906	4.25898	1.18794e-13	1.39995	up	19.7131	17.7755	17.2789	7.45247
Fxa2Bg200329	5.37622	6.32236	5.86555	30.1065	27.1615	29.1349	7.43321e-111	-2.24169	down	6.16974	6.45511	6.48828	47.0762	47.2493	45.1726	1.52344e-259	-2.84043	down	3.12668	3.27306	3.32677	73.4802	70.3143	65.9448	0	-4.35057	down	12.6671	12.8654	12.0271	30.1065	27.1615	29.1349	2.60479e-42	-1.15519	down	22.2349	20.5461	21.613	47.0762	47.2493	45.1726	4.0167e-57	-1.10381	down	18.3947	16.4427	19.7455	73.4802
Fxa2Bg200313	4.66946	5.79266	5.24934	1.69413	2.22068	2.55917	7.49886e-11	1.28606	up	5.64503	6.58287	5.18103	2.3924	2.5421	2.68002	7.1066e-12	1.18565	up	8.47083	7.89251	7.67108	3.86725	3.83969	3.80003	7.92442e-16	1.10936	up	4.71875	5.34943	6.62313	1.69413	2.22068	2.55917	1.65917e-11	1.32364	up	6.45427	6.13437	6.10729	2.3924	2.5421	2.68002	1.19391e-15	1.25729	up	9.12041	10.1347	8.82114	3.86725
Fxa2Bg200249	5.35259	5.48386	5.60505	1.19739	1.35896	1.16909	1.40342e-34	2.13067	up	5.96448	5.91099	4.79815	1.35338	0.98937	1.26968	4.42608e-32	2.18447	up	4.06359	3.4675	4.38953	1.70721	1.6658	1.83332	2.35978e-11	1.24025	up	4.22666	3.29782	4.10035	1.19739	1.35896	1.16909	9.28443e-16	1.57883	up	3.9176	4.46035	4.34178	1.35338	0.98937	1.26968	1.1435e-20	1.74122	up	3.4837	4.14133	3.45232	1.70721
Fxa2Bg200036	4.38731	4.70642	4.19224	15.6079	16.9335	15.2462	4.16668e-39	-1.78502	down	2.24251	2.45888	2.76189	12.7158	14.3736	13.512	6.44997e-52	-2.39454	down	1.41072	0.686112	0.816588	6.11571	5.22736	6.35759	6.83521e-22	-2.48504	down	7.15794	5.8046	5.13863	15.6079	16.9335	15.2462	5.64093e-21	-1.32545	down	2.80597	2.14152	1.95155	12.7158	14.3736	13.512	1.30751e-52	-2.45661	down	1.68447	1.4811	2.6852	6.11571
Fxa2Ag103849	45.9951	46.4182	45.1554	0.222215	0.430476	0.270921	1.05799e-210	6.98382	up	381.403	384.771	390.442	0.577014	0.229789	0.132822	2.55076e-143	9.50388	up	130.036	134.096	130.022	0.689912	0.396115	0.60639	0	7.8289	up	1.73576	1.6803	2.01527	0.222215	0.430476	0.270921	5.17179e-10	2.10155	up	15.0985	13.2924	14.3769	0.577014	0.229789	0.132822	1.26877e-36	4.41653	up	1.84256	1.47474	2.30091	0.689912
Fxa2Ag103847	1.65512	1.6371	0.986758	4.2625	5.38452	4.54919	1.18965e-14	-1.64051	down	0.902706	1.0964	0.556711	5.66084	4.81005	4.37095	1.13591e-27	-2.45063	down	0.216641	0.156172	0.502617	3.9755	4.97049	4.13987	6.2463e-37	-3.65265	down	0.698188	2.04451	1.24096	4.2625	5.38452	4.54919	0.000100968	-1.42975	down	0.829538	1.08896	1.04556	5.66084	4.81005	4.37095	2.14866e-29	-2.20449	down	0.470075	0.426666	0.527464	3.9755
Fxa2Ag103674	2.46374	2.47111	3.09292	8.41489	5.21614	5.7728	9.33775e-11	-1.20896	down	2.60318	2.67761	2.34661	6.10277	6.41829	6.9868	2.78301e-19	-1.32418	down	0.268497	0.307467	0.297656	2.82406	2.93917	2.95261	3.82588e-30	-3.1237	down	2.02236	2.05866	2.14709	8.41489	5.21614	5.7728	8.50225e-17	-1.52157	down	1.51576	1.1412	1.11126	6.10277	6.41829	6.9868	1.43908e-41	-2.27066	down	0.086162	0.181889	0.440003	2.82406
Fxa2Ag103608	0.37144	0.40133	0.389151	2.74312	2.42342	2.74476	3.28875e-18	-2.56295	down	0.242551	0.145547	0.226595	0.825482	1.28753	1.22913	6.36312e-07	-2.133	down	0.370394	0.028422	0.207975	0.888343	0.850918	0.958872	0.000308883	-1.87014	down	0.485866	0.797493	0.645914	2.74312	2.42342	2.74476	1.44257e-11	-1.78506	down	0.314338	0.184072	0.160311	0.825482	1.28753	1.22913	1.0201e-06	-1.83419	down	0.237204	0.385845	0.184626	0.888343
Fxa2Ag103507	0	0	0.119975	2.22073	2.52264	2.01427	0.00274431	-2.09636	down	0.055351	0	0.121537	1.63927	1.84207	1.67621	1.16792e-19	-4.22611	down	0	0	0	1.57264	0.869368	1.67161	1.10278e-17	-5.88411	down	0.637853	0.555719	0.496815	2.22073	2.52264	2.01427	1.27566e-10	-1.74151	down	0.374738	0.420871	0.352373	1.63927	1.84207	1.67621	8.36617e-11	-1.92423	down	0.310081	0.360118	0.327738	1.57264
[truncated: 312 more rows]
[truncated: 18 more columns]
