# Supplementary material for: Combined transcriptome and metabolome analysis revealed the molecular mechanisms of fruit skin coloration in pink strawberry
Source: Front Plant Sci. 2024 Oct 10;15:1486892. doi: 10.3389/fpls.2024.1486892 (PMC11499181; doi:10.3389/fpls.2024.1486892)
Supplement: Supplementary file 8 [file Table7.xlsx]

## Sheet: XY-vs-W02
Genes
#ID	Kaorino-S1-1_Count	Kaorino-S1-2_Count	Kaorino-S1-3_Count	2012-W02-S1-1_Count	2012-W02-S1-2_Count	2012-W02-S1-3_Count	Kaorino-S1-1_FPKM	Kaorino-S1-2_FPKM	Kaorino-S1-3_FPKM	2012-W02-S1-1_FPKM	2012-W02-S1-2_FPKM	2012-W02-S1-3_FPKM	FDR	log2FC	regulated	Kaorino-S2-1_Count	Kaorino-S2-2_Count	Kaorino-S2-3_Count	2012-W02-S2-1_Count	2012-W02-S2-2_Count	2012-W02-S2-3_Count	Kaorino-S2-1_FPKM	Kaorino-S2-2_FPKM	Kaorino-S2-3_FPKM	2012-W02-S2-1_FPKM	2012-W02-S2-2_FPKM	2012-W02-S2-3_FPKM	FDR	log2FC	regulated	Kaorino-S3-1_Count	Kaorino-S3-2_Count	Kaorino-S3-3_Count	2012-W02-S3-1_Count	2012-W02-S3-2_Count	2012-W02-S3-3_Count	Kaorino-S3-1_FPKM	Kaorino-S3-2_FPKM	Kaorino-S3-3_FPKM	2012-W02-S3-1_FPKM	2012-W02-S3-2_FPKM	2012-W02-S3-3_FPKM	FDR	log2FC	regulated	COG_class	COG_class_annotation	GO_annotation	KEGG_annotation
Fxa1Bg201013	2422	2551	2621	194	129	128	61.3991	62.3846	66.0463	4.85458	3.16776	3.48948	0	4.05043	up	11652	11440	11487	96	67	75	288.22	280.573	288.511	2.42515	1.61442	1.89037	0	7.15165	up	9449	10677	12701	115	135	98	232.984	226.207	252.672	3.08762	2.88631	2.69224	0	6.39208	up	[Q]	Secondary metabolites biosynthesis, transport and catabolism	Molecular Function: naringenin 3-dioKaorinogenase activity (GO:0045486);; Molecular Function: metal ion binding (GO:0046872);;	K00475|2.2e-103|fve:101300182|K00475 naringenin 3-dioKaorinogenase [EC:1.14.11.9] | (RefSeq) naringenin,2-oxoglutarate 3-dioKaorinogenase
Fxa1Ag101086	5925	5972	5764	222	190	227	150.784	146.597	145.814	5.59352	4.66126	6.22611	0	4.7721	up	23343	23746	22980	154	191	139	579.522	584.552	579.279	3.9155	4.63825	3.55076	0	7.16253	up	23266	26063	28209	134	131	129	575.786	554.213	563.229	3.60328	2.81321	3.55165	0	7.45704	up	[Q]	Secondary metabolites biosynthesis, transport and catabolism	Molecular Function: naringenin 3-dioKaorinogenase activity (GO:0045486);; Molecular Function: metal ion binding (GO:0046872);;	K00475|2.7e-208|fve:101300182|K00475 naringenin 3-dioKaorinogenase [EC:1.14.11.9] | (RefSeq) naringenin,2-oxoglutarate 3-dioKaorinogenase
Fxa1Cg101029	2607	2734	2532	168	144	142	66.3338	67.1039	64.0468	4.23553	3.52533	3.87518	0	4.09624	up	14926	16065	15451	64	80	78	370.545	395.462	389.494	1.60812	1.92314	1.98476	0	7.67347	up	15926	18896	19450	60	58	65	394.129	401.811	388.344	1.60158	1.24993	1.79866	0	8.02866	up	[Q]	Secondary metabolites biosynthesis, transport and catabolism	Molecular Function: naringenin 3-dioKaorinogenase activity (GO:0045486);; Molecular Function: metal ion binding (GO:0046872);;	K00475|8.0e-205|fve:101300182|K00475 naringenin 3-dioKaorinogenase [EC:1.14.11.9] | (RefSeq) naringenin,2-oxoglutarate 3-dioKaorinogenase
Fxa1Dg200969	1611	1652	1656	41	49	33	40.9832	40.5459	41.8812	1.02258	1.19729	0.884928	4.9368e-276	5.25208	up	9097	9725	9430	26	25	13	225.834	239.392	237.698	0.641582	0.601588	0.325029	0	8.65942	up	10470	12374	12828	29	40	37	259.097	263.118	256.118	0.759961	0.860779	1.00036	0	8.18617	up	[Q]	Secondary metabolites biosynthesis, transport and catabolism	Molecular Function: naringenin 3-dioKaorinogenase activity (GO:0045486);; Molecular Function: metal ion binding (GO:0046872);;	K00475|8.6e-207|fve:101300182|K00475 naringenin 3-dioKaorinogenase [EC:1.14.11.9] | (RefSeq) naringenin,2-oxoglutarate 3-dioKaorinogenase
Fxa7Ag200133	2232	2114	2184	7	6	14	27.1283	24.794	26.3906	0.075404	0.063638	0.183097	6.05639e-203	7.57711	up	23160	23366	23013	41	19	29	274.692	274.795	277.149	0.490413	0.209765	0.351458	0	9.51038	up	10603	11858	13223	38	95	62	125.362	120.457	126.136	0.485527	0.978147	0.817379	5.57237e-238	7.25599	up	[Q]	Secondary metabolites biosynthesis, transport and catabolism	Biological Process: biosynthetic process (GO:0009058);; Molecular Function: transferase activity, transferring acyl groups other than amino-acyl groups (GO:0016747);;	K00660|0.0e+00|zju:107422595|K00660 chalcone synthase [EC:2.3.1.74] | (RefSeq) chalcone synthase 1-like
Fxa7Bg200132	3841	3770	3593	83	61	41	46.7006	44.2147	43.422	0.989776	0.717096	0.536043	3.17637e-233	5.81094	up	28066	28900	27661	76	89	84	332.877	339.875	333.124	0.919751	1.02698	1.02704	0	8.37579	up	17984	20584	21951	182	169	199	212.628	209.109	209.389	2.34067	1.73322	2.63528	0	6.55096	up	[Q]	Secondary metabolites biosynthesis, transport and catabolism	Biological Process: biosynthetic process (GO:0009058);; Molecular Function: transferase activity, transferring acyl groups other than amino-acyl groups (GO:0016747);;	K00660|0.0e+00|zju:107422595|K00660 chalcone synthase [EC:2.3.1.74] | (RefSeq) chalcone synthase 1-like
Fxa7Cg100092	6612	6636	6124	139	132	91	80.394	77.833	74.0148	1.67108	1.54506	1.18315	0	5.71572	up	51714	54168	52968	308	268	243	613.375	637.045	637.912	3.74623	3.11381	2.96025	0	7.58887	up	32539	36564	40097	511	746	593	384.714	371.449	382.483	6.59009	7.67896	7.85315	0	5.73652	up	[Q]	Secondary metabolites biosynthesis, transport and catabolism	Biological Process: biosynthetic process (GO:0009058);; Molecular Function: transferase activity, transferring acyl groups other than amino-acyl groups (GO:0016747);;	K00660|0.0e+00|zju:107422595|K00660 chalcone synthase [EC:2.3.1.74] | (RefSeq) chalcone synthase 1-like
Fxa7Dg100111	8857	8598	8066	34	37	26	108.211	101.322	97.9532	0.401326	0.434873	0.336835	0	7.92997	up	51962	52883	53086	54	58	55	619.284	624.932	642.409	0.658315	0.676592	0.672739	0	9.82922	up	31344	35035	38827	199	209	166	372.375	357.634	372.161	2.57198	2.16108	2.20944	0	7.35942	up	[Q]	Secondary metabolites biosynthesis, transport and catabolism	Biological Process: biosynthetic process (GO:0009058);; Molecular Function: transferase activity, transferring acyl groups other than amino-acyl groups (GO:0016747);;	K00660|1.6e-268|zju:107422595|K00660 chalcone synthase [EC:2.3.1.74] | (RefSeq) chalcone synthase 1-like
Fxa7Bg202436	5370	5493	5345	550	531	426	209.013	206.227	206.801	21.196	19.9912	17.8623	0	3.42268	up	14198	14008	13932	414	504	457	539.036	527.359	537.086	16.1201	18.7314	17.8664	0	4.93374	up	7193	9030	9347	384	449	383	272.222	293.63	285.414	15.8562	14.7887	16.2127	0	4.23859	up	--	--	Molecular Function: intramolecular lyase activity (GO:0016872);;	K01859|1.2e-112|fve:101305307|K01859 chalcone isomerase [EC:5.5.1.6] | (RefSeq) probable chalcone--flavonone isomerase 3
Fxa7Dg102232	5051	4574	4725	197	285	235	196.567	171.703	182.813	7.59854	10.7157	9.85008	6.13938e-176	4.26424	up	10510	10589	10771	369	361	319	399.026	398.626	415.236	14.3542	13.4242	12.4658	0	4.91904	up	6749	8351	8746	378	485	385	255.419	271.565	267.04	15.6142	15.9901	16.33	0	4.10396	up	--	--	Molecular Function: intramolecular lyase activity (GO:0016872);;	K01859|1.3e-111|fve:101305307|K01859 chalcone isomerase [EC:5.5.1.6] | (RefSeq) probable chalcone--flavonone isomerase 3
Fxa7Ag202526	10255	10068	10344	567	539	457	397.486	376.432	398.547	21.7667	20.2281	19.0786	0	4.28944	up	26365	27058	26927	572	480	550	996.821	1014.4	1033.77	22.1687	17.7707	21.425	0	5.62512	up	16195	20575	20594	641	771	708	610.383	666.293	626.213	26.3592	25.2966	29.9046	0	4.60186	up	--	--	Molecular Function: intramolecular lyase activity (GO:0016872);;	K01859|1.9e-113|fve:101305307|K01859 chalcone isomerase [EC:5.5.1.6] | (RefSeq) probable chalcone--flavonone isomerase 3
Fxa7Cg102357	2734	2847	2699	32	49	35	106.38	106.861	104.425	1.21226	1.82045	1.46041	0	6.07932	up	8475	8696	8826	48	39	56	321.769	327.361	340.26	1.83875	1.44441	2.18981	0	7.45377	up	5605	7043	7096	26	12	74	212.126	229.012	216.654	1.06226	0.394617	3.10309	6.43978e-20	5.84056	up	--	--	Molecular Function: intramolecular lyase activity (GO:0016872);;	K01859|7.1e-113|fve:101305307|K01859 chalcone isomerase [EC:5.5.1.6] | (RefSeq) probable chalcone--flavonone isomerase 3
Fxa7Dg101819	1464	1506	1562	69	129	76	53.519	53.0991	56.7754	2.48272	4.56515	2.97953	3.21707e-62	3.91573	up	6349	7097	7153	62	89	96	226.498	251.024	259.097	2.24546	3.08539	3.51784	0	6.3258	up	2049	2300	2440	108	94	115	72.8604	70.2782	69.9867	4.17263	2.88989	4.56877	0	4.24773	up	--	--	Molecular Function: intramolecular lyase activity (GO:0016872);;	K01859|8.8e-128|fve:101292744|K01859 chalcone isomerase [EC:5.5.1.6] | (RefSeq) chalcone--flavonone isomerase 1
Fxa7Cg103039	281	255	281	22	41	24	3.90063	3.42007	3.88341	0.296257	0.541096	0.353618	7.95893e-41	3.12704	up	933	933	823	60	51	36	12.6478	12.5448	11.3298	0.826275	0.667726	0.50166	2.4814e-150	4.14623	up	738	777	847	53	65	43	9.96773	9.01853	9.23199	0.778061	0.757243	0.649253	1.52751e-120	3.70154	up	[IQ]	Lipid transport and metabolism;; Secondary metabolites biosynthesis, transport and catabolism	Molecular Function: ligase activity (GO:0016874);;	K01904|0.0e+00|fve:101296522|K01904 4-coumarate--CoA ligase [EC:6.2.1.12] | (RefSeq) 4-coumarate--CoA ligase 2-like
Fxa7Ag203300	15542	16969	15928	67	80	50	311.159	327.709	316.979	1.32559	1.5426	1.07629	0	7.88575	up	32945	34437	32519	101	114	74	643.397	666.855	644.84	2.02126	2.17197	1.47611	0	8.40415	up	32608	39004	43118	263	214	317	634.804	652.425	677.23	5.57608	3.62238	6.90128	2.20062e-164	6.82355	up	[G]	Carbohydrate transport and metabolism	Molecular Function: UDP-glycosyltransferase activity (GO:0008194);;	K12930|3.9e-257|fve:101300000|K12930 anthocyanidin 3-O-glucosyltransferase [EC:2.4.1.115] | (RefSeq) anthocyanidin 3-O-glucosyltransferase 2
Fxa7Dg102859	6619	7023	6767	144	147	123	131.937	135.033	134.08	2.83987	2.82924	2.62432	0	5.60133	up	14159	14751	14441	162	168	176	275.33	284.422	285.125	3.22009	3.18642	3.51952	0	6.40698	up	16323	19441	22169	223	202	187	316.406	323.79	346.697	4.71305	3.39911	4.05432	0	6.35462	up	[G]	Carbohydrate transport and metabolism	Molecular Function: UDP-glycosyltransferase activity (GO:0008194);;	K12930|5.5e-267|fve:101300000|K12930 anthocyanidin 3-O-glucosyltransferase [EC:2.4.1.115] | (RefSeq) anthocyanidin 3-O-glucosyltransferase 2
Fxa4Cg202053	30	34	29	237	241	192	0.679427	0.728329	0.651566	5.34805	5.32653	4.71412	3.53948e-32	-2.74952	down	21	25	17	210	196	189	0.460434	0.547967	0.372116	4.78674	4.26253	4.32177	1.5742e-32	-3.1371	down	24	30	27	189	286	160	0.520331	0.567271	0.470243	4.57004	5.5229	3.96459	1.39682e-31	-3.01676	down	--	--	Molecular Function: vinorine synthase activity (GO:0050636);;	K13065|5.7e-236|fve:101291593|K13065 shikimate O-hydroKaorinocinnamoyltransferase [EC:2.3.1.133] | (RefSeq) vinorine synthase-like
Fxa2Ag103849	1828	1912	1805	9	18	10	45.9951	46.4182	45.1554	0.222215	0.430476	0.270921	1.05799e-210	6.98382	up	15531	15802	15659	23	10	6	381.403	384.771	390.442	0.577014	0.229789	0.132822	2.55076e-143	9.50388	up	5312	6376	6584	26	19	23	130.036	134.096	130.022	0.689912	0.396115	0.60639	0	7.8289	up	[M]	Cell wall/membrane/envelope biogenesis	Molecular Function: catalytic activity (GO:0003824);;	K13082|2.4e-172|pavi:110771557|K13082 bifunctional dihydroflavonol 4-reductase/flavanone 4-reductase [EC:1.1.1.219 1.1.1.234] | (RefSeq) bifunctional dihydroflavonol 4-reductase/flavanone 4-reductase
Fxa2Bg203601	1998	1941	1973	69	154	146	53.0048	49.68	52.0364	1.79917	3.93832	4.16975	4.80515e-29	3.71669	up	13562	13987	13436	342	281	199	351.104	359.07	353.208	9.05703	7.12151	5.28558	6.91204e-139	5.51592	up	5519	6598	7454	295	402	385	142.434	146.304	155.205	8.30761	9.0308	11.1086	0	4.01747	up	[M]	Cell wall/membrane/envelope biogenesis	Molecular Function: catalytic activity (GO:0003824);;	K13082|2.6e-176|pavi:110771557|K13082 bifunctional dihydroflavonol 4-reductase/flavanone 4-reductase [EC:1.1.1.219 1.1.1.234] | (RefSeq) bifunctional dihydroflavonol 4-reductase/flavanone 4-reductase
TFs
MYB
#ID	Kaorino-S1-1_Count	Kaorino-S1-2_Count	Kaorino-S1-3_Count	2012-W02-S1-1_Count	2012-W02-S1-2_Count	2012-W02-S1-3_Count	Kaorino-S1-1_FPKM	Kaorino-S1-2_FPKM	Kaorino-S1-3_FPKM	2012-W02-S1-1_FPKM	2012-W02-S1-2_FPKM	2012-W02-S1-3_FPKM	FDR	log2FC	regulated	Kaorino-S2-1_Count	Kaorino-S2-2_Count	Kaorino-S2-3_Count	2012-W02-S2-1_Count	2012-W02-S2-2_Count	2012-W02-S2-3_Count	Kaorino-S2-1_FPKM	Kaorino-S2-2_FPKM	Kaorino-S2-3_FPKM	2012-W02-S2-1_FPKM	2012-W02-S2-2_FPKM	2012-W02-S2-3_FPKM	FDR	log2FC	regulated	Kaorino-S3-1_Count	Kaorino-S3-2_Count	Kaorino-S3-3_Count	2012-W02-S3-1_Count	2012-W02-S3-2_Count	2012-W02-S3-3_Count	Kaorino-S3-1_FPKM	Kaorino-S3-2_FPKM	Kaorino-S3-3_FPKM	2012-W02-S3-1_FPKM	2012-W02-S3-2_FPKM	2012-W02-S3-3_FPKM	FDR	log2FC	regulated	COG_class	COG_class_annotation	GO_annotation	KEGG_annotation
Fxa6Cg101113	46	52	31	531	427	383	1.16576	1.2791	0.771408	13.5749	10.652	10.6497	1.96434e-62	-3.29238	down	35	27	35	344	326	246	0.864643	0.656876	0.869888	8.87579	8.0181	6.36818	1.40776e-43	-3.16119	up	31	24	15	337	419	311	0.775003	0.507884	0.298649	9.21102	9.1511	8.73557	4.62666e-63	-3.97142	down	--	--	Molecular Function: DNA binding (GO:0003677);; Cellular Component: nucleus (GO:0005634);; Biological Process: transcription, DNA-templated (GO:0006351);; Biological Process: leaf formation (GO:0010338);;	K09422|1.1e-198|fve:101301216|K09422 transcription factor MYB, plant | (RefSeq) transcription factor AS1-like
#ID	Kaorino-S2-1_Count	Kaorino-S2-2_Count	Kaorino-S2-3_Count	2012-W02-S2-1_Count	2012-W02-S2-2_Count	2012-W02-S2-3_Count	Kaorino-S2-1_FPKM	Kaorino-S2-2_FPKM	Kaorino-S2-3_FPKM	2012-W02-S2-1_FPKM	2012-W02-S2-2_FPKM	2012-W02-S2-3_FPKM	FDR	log2FC	regulated	COG_class	COG_class_annotation	GO_annotation	KEGG_annotation	KEGG_pathway_annotation	KOG_class	KOG_class_annotation	Pfam_annotation	Swiss-Prot_annotation	eggNOG_class	eggNOG_class_annotation	NR_annotation
Fxa1Bg201911	15199	15493	16094	6481	6775	6572	573.871	580.018	616.986	250.998	250.605	255.793	3.30305e-251	1.23981	up	--	--	Molecular Function: DNA binding (GO:0003677);; Cellular Component: nucleus (GO:0005634);;	K16166|2.2e-123|fve:101307024|K16166 transcription factor MYB75 | (RefSeq) transcription factor MYB114-like	Circadian rhythm - plant (ko04712)	[K]	Transcription	Myb-like DNA-binding domain	Transcription factor MYB113 OS=Arabidopsis thaliana OX=3702 GN=MYB113 PE=1 SV=1	K	Transcription	R2R3-MYB transcription factor MYB10-1 [Fragaria x ananassa]
bHLH
#ID	Kaorino-WS-1_Count	Kaorino-WS-2_Count	Kaorino-WS-3_Count	2012-W02-WS-1_Count	2012-W02-WS-2_Count	2012-W02-WS-3_Count	Kaorino-WS-1_FPKM	Kaorino-WS-2_FPKM	Kaorino-WS-3_FPKM	2012-W02-WS-1_FPKM	2012-W02-WS-2_FPKM	2012-W02-WS-3_FPKM	FDR	log2FC	regulated	Kaorino-HS-1_Count	Kaorino-HS-2_Count	Kaorino-HS-3_Count	2012-W02-HS-1_Count	2012-W02-HS-2_Count	2012-W02-HS-3_Count	Kaorino-HS-1_FPKM	Kaorino-HS-2_FPKM	Kaorino-HS-3_FPKM	2012-W02-HS-1_FPKM	2012-W02-HS-2_FPKM	2012-W02-HS-3_FPKM	FDR	log2FC	regulated	Kaorino-RS-1_Count	Kaorino-RS-2_Count	Kaorino-RS-3_Count	2012-W02-RS-1_Count	2012-W02-RS-2_Count	2012-W02-RS-3_Count	Kaorino-RS-1_FPKM	Kaorino-RS-2_FPKM	Kaorino-RS-3_FPKM	2012-W02-RS-1_FPKM	2012-W02-RS-2_FPKM	2012-W02-RS-3_FPKM	FDR	log2FC	regulated	COG_class	COG_class_annotation	GO_annotation	KEGG_annotation
Fxa2Bg201632	123	104	109	21	18	49	2.11523	1.72217	1.85493	0.345598	0.292492	0.896761	1.78529e-07	1.78171	up	117	120	122	34	40	35	1.96185	1.99228	2.07433	0.571228	0.65519	0.605021	5.21283e-10	1.66918	up	90	141	147	13	24	24	1.48891	2.02226	1.9797	0.220923	0.335716	0.446507	1.92131e-13	2.37941	up	--	--	Biological Process: regulation of transcription, DNA-templated (GO:0006355);; Molecular Function: protein dimerization activity (GO:0046983);;	K18878|5.4e-32|cann:107866053|K18878 BHLH transcription factor Upa20 | (RefSeq) Upa20; transcription factor bHLH137-like
Fxa2Dg202804	45	63	85	7	11	14	0.962277	1.3085	1.81071	0.142596	0.212669	0.318325	2.83023e-08	2.3043	up	66	60	58	11	6	8	1.37551	1.236	1.23794	0.221017	0.106751	0.161543	5.34187e-10	2.63727	up	79	73	83	16	10	5	1.64767	1.31316	1.38949	0.353028	0.166767	0.117445	4.36632e-10	2.59379	up	--	--	Biological Process: regulation of transcription, DNA-templated (GO:0006355);; Molecular Function: protein dimerization activity (GO:0046983);;	K18878|2.4e-30|cann:107866053|K18878 BHLH transcription factor Upa20 | (RefSeq) Upa20; transcription factor bHLH137-like
Fxa3Bg203691	36	36	61	152	117	145	0.768653	0.74427	1.30512	3.26222	2.44083	3.38155	1.49419e-08	-1.56672	down	34	30	28	229	258	282	0.712871	0.622946	0.595496	4.95202	5.33562	6.14481	7.84296e-39	-2.98928	down	32	34	43	374	461	279	0.659679	0.609704	0.726865	8.59969	8.45925	6.57885	1.10112e-58	-3.4297	down	--	--	Molecular Function: protein dimerization activity (GO:0046983);;	K18878|7.9e-10|cann:107866053|K18878 BHLH transcription factor Upa20 | (RefSeq) Upa20; transcription factor bHLH137-like
Fxa3Cg103622	25	50	30	147	108	146	0.52394	1.04987	0.629575	3.17855	2.27106	3.42437	4.19648e-10	-1.83921	down	30	20	13	162	158	170	0.636023	0.406499	0.276899	3.52135	3.27444	3.72617	4.39246e-23	-2.84917	down	6	11	8	172	247	186	0.126731	0.185008	0.131045	3.96968	4.56214	4.39756	7.18014e-42	-4.52534	down	--	--	Molecular Function: protein dimerization activity (GO:0046983);;	K18878|7.8e-10|cann:107866053|K18878 BHLH transcription factor Upa20 | (RefSeq) Upa20; transcription factor bHLH137-like
Fxa4Bg103194	48	35	24	79	143	87	1.61786	1.11833	0.781962	2.62392	4.64644	3.13952	1.47237e-05	-1.42813	down	18	25	16	62	72	79	0.575997	0.790481	0.532552	2.08778	2.3102	2.68272	1.11489e-06	-1.74832	down	5	12	18	62	89	54	0.164018	0.333646	0.45955	2.20844	2.52107	1.97407	1.0971e-09	-2.52455	down	--	--	Biological Process: regulation of transcription, DNA-templated (GO:0006355);; Molecular Function: protein dimerization activity (GO:0046983);;	K18878|4.4e-30|cann:107866053|K18878 BHLH transcription factor Upa20 | (RefSeq) Upa20; transcription factor bHLH137-like
Fxa6Ag102265	24	9	17	1223	1253	1067	0.672342	0.242645	0.462653	34.1589	34.1866	32.3821	2.87323e-177	-5.96676	down	18	12	9	2193	2261	2399	0.471687	0.29981	0.234844	61.8173	60.8802	67.9765	1.37921e-229	-7.27452	down	0	3	7	2811	3507	2598	0	0.059282	0.154654	84.1029	83.7002	79.7521	1.26607e-148	-9.33406	down	--	--	Molecular Function: protein dimerization activity (GO:0046983);;	K18878|1.3e-09|cann:107866053|K18878 BHLH transcription factor Upa20 | (RefSeq) Upa20; transcription factor bHLH137-like
Fxa6Dg101934	252	263	206	100	127	112	2.79307	2.81708	2.27316	1.10207	1.36192	1.33791	2.26948e-08	1.06682	up	235	238	220	69	42	61	2.54369	2.55394	2.41447	0.760344	0.435885	0.678031	2.41712e-19	1.96587	up	210	212	200	47	53	49	2.27061	1.96107	1.73741	0.554017	0.497243	0.592314	2.24527e-16	1.88474	up	--	--	Biological Process: regulation of transcription, DNA-templated (GO:0006355);; Molecular Function: protein dimerization activity (GO:0046983);;	K18878|1.7e-26|cann:107866053|K18878 BHLH transcription factor Upa20 | (RefSeq) Upa20; transcription factor bHLH137-like
WRKY
#ID	Kaorino-S1-1_Count	Kaorino-S1-2_Count	Kaorino-S1-3_Count	2012-W02-S1-1_Count	2012-W02-S1-2_Count	2012-W02-S1-3_Count	Kaorino-S1-1_FPKM	Kaorino-S1-2_FPKM	Kaorino-S1-3_FPKM	2012-W02-S1-1_FPKM	2012-W02-S1-2_FPKM	2012-W02-S1-3_FPKM	FDR	log2FC	regulated	Kaorino-S2-1_Count	Kaorino-S2-2_Count	Kaorino-S2-3_Count	2012-W02-S2-1_Count	2012-W02-S2-2_Count	2012-W02-S2-3_Count	Kaorino-S2-1_FPKM	Kaorino-S2-2_FPKM	Kaorino-S2-3_FPKM	2012-W02-S2-1_FPKM	2012-W02-S2-2_FPKM	2012-W02-S2-3_FPKM	FDR	log2FC	regulated	Kaorino-S3-1_Count	Kaorino-S3-2_Count	Kaorino-S3-3_Count	2012-W02-S3-1_Count	2012-W02-S3-2_Count	2012-W02-S3-3_Count	Kaorino-S3-1_FPKM	Kaorino-S3-2_FPKM	Kaorino-S3-3_FPKM	2012-W02-S3-1_FPKM	2012-W02-S3-2_FPKM	2012-W02-S3-3_FPKM	FDR	log2FC	regulated	COG_class	COG_class_annotation	GO_annotation	KEGG_annotation
Fxa1Cg102117	22	35	22	288	310	223	0.811685	1.25821	0.806123	10.8633	11.4137	9.13353	3.37054e-42	-3.25181	down	37	20	17	254	334	293	1.36619	0.724145	0.627335	9.65271	12.1336	11.185	9.26008e-45	-3.47073	down	21	18	10	227	291	237	0.76793	0.55597	0.288066	9.17003	9.37572	9.81161	2.55671e-47	-3.95992	down	--	--	Molecular Function: transcription factor activity, sequence-specific DNA binding (GO:0003700);; Cellular Component: nucleus (GO:0005634);; Molecular Function: sequence-specific DNA binding (GO:0043565);;	K18835|1.4e-24|cam:101511665|K18835 WRKY transcription factor 2 | (RefSeq) probable WRKY transcription factor 2
WD40
#ID	Kaorino-S1-1_Count	Kaorino-S1-2_Count	Kaorino-S1-3_Count	2012-W02-S1-1_Count	2012-W02-S1-2_Count	2012-W02-S1-3_Count	Kaorino-S1-1_FPKM	Kaorino-S1-2_FPKM	Kaorino-S1-3_FPKM	2012-W02-S1-1_FPKM	2012-W02-S1-2_FPKM	2012-W02-S1-3_FPKM	FDR	log2FC	regulated	Kaorino-S2-1_Count	Kaorino-S2-2_Count	Kaorino-S2-3_Count	2012-W02-S2-1_Count	2012-W02-S2-2_Count	2012-W02-S2-3_Count	Kaorino-S2-1_FPKM	Kaorino-S2-2_FPKM	Kaorino-S2-3_FPKM	2012-W02-S2-1_FPKM	2012-W02-S2-2_FPKM	2012-W02-S2-3_FPKM	FDR	log2FC	regulated	COG_class	COG_class_annotation	GO_annotation	KEGG_annotation	KEGG_pathway_annotation	KOG_class	KOG_class_annotation	Pfam_annotation	Swiss-Prot_annotation	eggNOG_class	eggNOG_class_annotation	NR_annotation
Fxa2Dg200558	528	476	414	230	230	211	10.2741	8.94084	8.00319	4.43921	4.32875	4.41704	8.49644e-15	1.0698	up	331	271	267	109	104	167	6.28401	5.0903	5.14989	2.1213	1.92141	3.25191	4.75757e-09	1.17241	up	[L]	Replication, recombination and repair	Molecular Function: ubiquitin-protein transferase activity (GO:0004842);; Molecular Function: transferase activity, transferring acyl groups (GO:0016746);; Molecular Function: ligase activity (GO:0016874);;	K10260|9.7e-17|csl:COCSUDRAFT_23114|K10260 F-box and WD-40 domain protein 7 | (RefSeq) WD40 repeat-like protein	Ubiquitin mediated proteolysis (ko04120)	--	--	U-box domain	U-box domain-containing protein 26 OS=Arabidopsis thaliana OX=3702 GN=PUB26 PE=2 SV=1	H	Coenzyme transport and metabolism	PREDICTED: U-box domain-containing protein 26 [Fragaria vesca subsp. vesca]
Fxa1Ag102202	95	75	87	32	28	57	2.06181	1.56487	1.85897	0.676926	0.586415	1.31232	0.00202018	1.05084	up	63	51	40	26	23	19	1.33105	1.06563	0.848384	0.554769	0.468002	0.410819	0.00544921	1.10417	up	--	--	Molecular Function: ubiquitin-protein transferase activity (GO:0004842);; Molecular Function: transferase activity, transferring acyl groups (GO:0016746);; Molecular Function: ligase activity (GO:0016874);;	K10260|2.6e-13|ota:OT_ostta09g00430|K10260 F-box and WD-40 domain protein 7 | (RefSeq) WD40/YVTN repeat-like-containing domain	Ubiquitin mediated proteolysis (ko04120)	--	--	U-box domain	U-box domain-containing protein 27 OS=Arabidopsis thaliana OX=3702 GN=PUB27 PE=2 SV=1	H	Coenzyme transport and metabolism	PREDICTED: U-box domain-containing protein 27-like [Fragaria vesca subsp. vesca]
#ID	Kaorino-S2-1_Count	Kaorino-S2-2_Count	Kaorino-S2-3_Count	2012-W02-S2-1_Count	2012-W02-S2-2_Count	2012-W02-S2-3_Count	Kaorino-S2-1_FPKM	Kaorino-S2-2_FPKM	Kaorino-S2-3_FPKM	2012-W02-S2-1_FPKM	2012-W02-S2-2_FPKM	2012-W02-S2-3_FPKM	FDR	log2FC	regulated	COG_class	COG_class_annotation	GO_annotation	KEGG_annotation	KEGG_pathway_annotation	KOG_class	KOG_class_annotation	Pfam_annotation	Swiss-Prot_annotation	eggNOG_class	eggNOG_class_annotation	NR_annotation
Fxa4Ag103297	330	382	348	126	125	143	4.36606	5.01539	4.67146	1.70846	1.61301	1.94222	3.34757e-19	1.41318	up	--	--	Molecular Function: ubiquitin-protein transferase activity (GO:0004842);; Molecular Function: transferase activity, transferring acyl groups (GO:0016746);; Molecular Function: ligase activity (GO:0016874);;	K10260|2.0e-15|mpp:MICPUCDRAFT_56233|K10260 F-box and WD-40 domain protein 7 | (RefSeq) WD40 repeat protein	Ubiquitin mediated proteolysis (ko04120)	[S]	Function unknown	Armadillo/beta-catenin-like repeat	U-box domain-containing protein 19 OS=Arabidopsis thaliana OX=3702 GN=PUB19 PE=2 SV=1	S	Function unknown	PREDICTED: U-box domain-containing protein 19 [Fragaria vesca subsp. vesca]
#ID	Kaorino-S3-1_Count	Kaorino-S3-2_Count	Kaorino-S3-3_Count	2012-W02-S3-1_Count	2012-W02-S3-2_Count	2012-W02-S3-3_Count	Kaorino-S3-1_FPKM	Kaorino-S3-2_FPKM	Kaorino-S3-3_FPKM	2012-W02-S3-1_FPKM	2012-W02-S3-2_FPKM	2012-W02-S3-3_FPKM	FDR	log2FC	regulated	COG_class	COG_class_annotation	GO_annotation	KEGG_annotation	KEGG_pathway_annotation	KOG_class	KOG_class_annotation	Pfam_annotation	Swiss-Prot_annotation	eggNOG_class	eggNOG_class_annotation	NR_annotation
Fxa1Cg102222	175	248	245	16	11	27	3.67492	4.48136	4.16614	0.36455	0.193434	0.627528	2.75037e-29	3.33518	up	--	--	Molecular Function: ubiquitin-protein transferase activity (GO:0004842);; Molecular Function: transferase activity, transferring acyl groups (GO:0016746);; Molecular Function: ligase activity (GO:0016874);;	K10260|3.4e-13|ota:OT_ostta09g00430|K10260 F-box and WD-40 domain protein 7 | (RefSeq) WD40/YVTN repeat-like-containing domain	Ubiquitin mediated proteolysis (ko04120)	--	--	U-box domain	U-box domain-containing protein 27 OS=Arabidopsis thaliana OX=3702 GN=PUB27 PE=2 SV=1	H	Coenzyme transport and metabolism	PREDICTED: U-box domain-containing protein 27-like [Fragaria vesca subsp. vesca]
Fxa1Dg202079	116	145	99	32	46	18	3.0582	3.27097	2.09081	0.921868	1.05722	0.521765	6.50733e-08	1.72773	up	--	--	Molecular Function: ubiquitin-protein transferase activity (GO:0004842);; Molecular Function: transferase activity, transferring acyl groups (GO:0016746);; Molecular Function: ligase activity (GO:0016874);;	K10260|7.0e-09|csl:COCSUDRAFT_23114|K10260 F-box and WD-40 domain protein 7 | (RefSeq) WD40 repeat-like protein	Ubiquitin mediated proteolysis (ko04120)	--	--	U-box domain	U-box domain-containing protein 25 OS=Arabidopsis thaliana OX=3702 GN=PUB25 PE=2 SV=1	H	Coenzyme transport and metabolism	PREDICTED: U-box domain-containing protein 25-like [Fragaria vesca subsp. vesca]
Fxa3Cg100366	395	490	535	170	279	191	4.45281	4.746	4.86899	2.08389	2.74019	2.4079	2.38389e-12	1.00639	up	--	--	Cellular Component: cytoplasm (GO:0005737);; Cellular Component: microtubule (GO:0005874);; Molecular Function: microtubule binding (GO:0008017);; Cellular Component: katanin complex (GO:0008352);; Biological Process: microtubule severing (GO:0051013);;	K18643|7.8e-155|fve:101306211|K18643 katanin p80 WD40 repeat-containing subunit B1 | (RefSeq) katanin p80 WD40 repeat-containing subunit B1 homolog	--	[D]	Cell cycle control, cell division, chromosome partitioning	WD domain, G-beta repeat	Katanin p80 WD40 repeat-containing subunit B1 homolog KTN80.2 OS=Arabidopsis thaliana OX=3702 GN=KTN80.2 PE=1 SV=1	Z	Cytoskeleton	PREDICTED: katanin p80 WD40 repeat-containing subunit B1 homolog isoform X2 [Fragaria vesca subsp. vesca]
[truncated: 8 more columns]

## Sheet: FY-vs-W02
Genes
#ID	Fenyu NO.1-S1-1_Count	Fenyu NO.1-S1-2_Count	Fenyu NO.1-S1-3_Count	2012-W02-S1-1_Count	2012-W02-S1-2_Count	2012-W02-S1-3_Count	Fenyu NO.1-S1-1_FPKM	Fenyu NO.1-S1-2_FPKM	Fenyu NO.1-S1-3_FPKM	2012-W02-S1-1_FPKM	2012-W02-S1-2_FPKM	2012-W02-S1-3_FPKM	FDR	log2FC	regulated	Fenyu NO.1-S2-1_Count	Fenyu NO.1-S2-2_Count	Fenyu NO.1-S2-3_Count	2012-W02-S2-1_Count	2012-W02-S2-2_Count	2012-W02-S2-3_Count	Fenyu NO.1-S2-1_FPKM	Fenyu NO.1-S2-2_FPKM	Fenyu NO.1-S2-3_FPKM	2012-W02-S2-1_FPKM	2012-W02-S2-2_FPKM	2012-W02-S2-3_FPKM	FDR	log2FC	regulated	Fenyu NO.1-S3-1_Count	Fenyu NO.1-S3-2_Count	Fenyu NO.1-S3-3_Count	2012-W02-S3-1_Count	2012-W02-S3-2_Count	2012-W02-S3-3_Count	Fenyu NO.1-S3-1_FPKM	Fenyu NO.1-S3-2_FPKM	Fenyu NO.1-S3-3_FPKM	2012-W02-S3-1_FPKM	2012-W02-S3-2_FPKM	2012-W02-S3-3_FPKM	FDR	log2FC	regulated	COG_class	COG_class_annotation	GO_annotation	KEGG_annotation
Fxa1Bg201013	524	547	619	194	129	128	13.5874	15.04	15.6936	4.85458	3.16776	3.48948	1.34481e-38	1.91546	up	3422	3458	3157	96	67	75	81.1436	83.2661	81.476	2.42515	1.61442	1.89037	0	5.28997	up	1104	1028	1046	115	135	98	25.2338	21.6006	23.2546	3.08762	2.88631	2.69224	6.14537e-124	2.94458	up	[Q]	Secondary metabolites biosynthesis, transport and catabolism	Molecular Function: naringenin 3-dioxygenase activity (GO:0045486);; Molecular Function: metal ion binding (GO:0046872);;	K00475|2.2e-103|fve:101300182|K00475 naringenin 3-dioxygenase [EC:1.14.11.9] | (RefSeq) naringenin,2-oxoglutarate 3-dioxygenase
Fxa1Ag101086	1051	1033	1125	222	190	227	27.3757	28.532	28.6083	5.59352	4.66126	6.22611	7.30675e-109	2.35559	up	5053	5042	4609	154	191	139	120.24	121.845	119.395	3.9155	4.63825	3.55076	0	4.856	up	1446	1502	1439	134	131	129	33.1859	31.6749	32.1306	3.60328	2.81321	3.55165	1.99452e-184	3.22598	up	[Q]	Secondary metabolites biosynthesis, transport and catabolism	Molecular Function: naringenin 3-dioxygenase activity (GO:0045486);; Molecular Function: metal ion binding (GO:0046872);;	K00475|2.7e-208|fve:101300182|K00475 naringenin 3-dioxygenase [EC:1.14.11.9] | (RefSeq) naringenin,2-oxoglutarate 3-dioxygenase
Fxa1Cg101029	353	293	357	168	144	142	9.19621	8.09215	9.06074	4.23553	3.52533	3.87518	2.21392e-14	1.17188	up	2877	2487	2410	64	80	78	68.4484	60.0957	62.4194	1.60812	1.92314	1.98476	0	5.01303	up	814	755	861	60	58	65	18.6843	15.9189	19.2111	1.60158	1.24993	1.79866	5.08941e-106	3.43698	up	[Q]	Secondary metabolites biosynthesis, transport and catabolism	Molecular Function: naringenin 3-dioxygenase activity (GO:0045486);; Molecular Function: metal ion binding (GO:0046872);;	K00475|8.0e-205|fve:101300182|K00475 naringenin 3-dioxygenase [EC:1.14.11.9] | (RefSeq) naringenin,2-oxoglutarate 3-dioxygenase
Fxa1Dg200969	153	158	178	41	49	33	3.97426	4.35073	4.50562	1.02258	1.19729	0.884928	1.28656e-16	1.90471	up	1206	1138	994	26	25	13	28.6883	27.4897	25.7364	0.641582	0.601588	0.325029	1.0306e-186	5.40989	up	422	400	428	29	40	37	9.66792	8.4314	9.54629	0.759961	0.860779	1.00036	2.16934e-60	3.23159	up	[Q]	Secondary metabolites biosynthesis, transport and catabolism	Molecular Function: naringenin 3-dioxygenase activity (GO:0045486);; Molecular Function: metal ion binding (GO:0046872);;	K00475|8.6e-207|fve:101300182|K00475 naringenin 3-dioxygenase [EC:1.14.11.9] | (RefSeq) naringenin,2-oxoglutarate 3-dioxygenase
Fxa7Ag200133	83	66	73	7	6	14	1.02715	0.870153	0.886217	0.075404	0.063638	0.183097	1.21467e-12	2.45918	up	1267	1150	1108	41	19	29	14.3974	13.2698	13.7089	0.490413	0.209765	0.351458	3.30955e-199	5.08005	up	495	473	491	38	95	62	5.42508	4.75882	5.23487	0.485527	0.978147	0.817379	8.57152e-46	2.63099	up	[Q]	Secondary metabolites biosynthesis, transport and catabolism	Biological Process: biosynthetic process (GO:0009058);; Molecular Function: transferase activity, transferring acyl groups other than amino-acyl groups (GO:0016747);;	K00660|0.0e+00|zju:107422595|K00660 chalcone synthase [EC:2.3.1.74] | (RefSeq) chalcone synthase 1-like
Fxa7Bg200132	203	240	264	83	61	41	2.52609	3.15875	3.20187	0.989776	0.717096	0.536043	3.54635e-18	1.87605	up	2931	2779	2477	76	89	84	33.3188	32.0842	30.6576	0.919751	1.02698	1.02704	0	4.93479	up	838	892	845	182	169	199	9.18983	8.98232	9.00981	2.34067	1.73322	2.63528	3.89526e-51	1.9717	up	[Q]	Secondary metabolites biosynthesis, transport and catabolism	Biological Process: biosynthetic process (GO:0009058);; Molecular Function: transferase activity, transferring acyl groups other than amino-acyl groups (GO:0016747);;	K00660|0.0e+00|zju:107422595|K00660 chalcone synthase [EC:2.3.1.74] | (RefSeq) chalcone synthase 1-like
Fxa7Cg100092	510	513	583	139	132	91	6.34145	6.77225	7.08599	1.67108	1.54506	1.18315	5.82319e-51	2.15675	up	8872	8462	7704	308	268	243	100.863	97.7015	95.35	3.74623	3.11381	2.96025	0	4.87487	up	3461	3309	3236	511	746	593	37.9527	33.3361	34.5189	6.59009	7.67896	7.85315	1.74876e-189	2.2221	up	[Q]	Secondary metabolites biosynthesis, transport and catabolism	Biological Process: biosynthetic process (GO:0009058);; Molecular Function: transferase activity, transferring acyl groups other than amino-acyl groups (GO:0016747);;	K00660|0.0e+00|zju:107422595|K00660 chalcone synthase [EC:2.3.1.74] | (RefSeq) chalcone synthase 1-like
Fxa7Dg100111	648	607	707	34	37	26	8.10234	8.05165	8.63381	0.401326	0.434873	0.336835	2.49704e-130	4.20583	up	7748	7128	6868	54	58	55	88.5116	82.7002	85.4111	0.658315	0.676592	0.672739	0	6.87394	up	2349	2311	2175	199	209	166	25.8798	23.3935	23.3124	2.57198	2.16108	2.20944	3.53964e-266	3.3369	up	[Q]	Secondary metabolites biosynthesis, transport and catabolism	Biological Process: biosynthetic process (GO:0009058);; Molecular Function: transferase activity, transferring acyl groups other than amino-acyl groups (GO:0016747);;	K00660|1.6e-268|zju:107422595|K00660 chalcone synthase [EC:2.3.1.74] | (RefSeq) chalcone synthase 1-like
Fxa7Bg202436	1531	1600	1753	550	531	426	60.9869	67.6245	68.2118	21.196	19.9912	17.8623	4.55152e-96	1.75024	up	3200	3273	2866	414	504	457	116.44	120.952	113.535	16.1201	18.7314	17.8664	0	2.72051	up	1015	1073	1047	384	449	383	35.6089	34.596	35.7455	15.8562	14.7887	16.2127	1.34714e-34	1.14674	up	--	--	Molecular Function: intramolecular lyase activity (GO:0016872);;	K01859|1.2e-112|fve:101305307|K01859 chalcone isomerase [EC:5.5.1.6] | (RefSeq) probable chalcone--flavonone isomerase 3
Fxa7Dg102232	1229	1254	1370	197	285	235	48.9642	52.9862	53.3058	7.59854	10.7157	9.85008	2.63598e-113	2.45224	up	2403	2467	2179	369	361	319	87.4569	91.1841	86.3064	14.3542	13.4242	12.4658	2.94518e-251	2.70039	up	1206	1342	1228	378	485	385	42.3197	43.2865	41.9128	15.6142	15.9901	16.33	1.59683e-56	1.38047	up	--	--	Molecular Function: intramolecular lyase activity (GO:0016872);;	K01859|1.3e-111|fve:101305307|K01859 chalcone isomerase [EC:5.5.1.6] | (RefSeq) probable chalcone--flavonone isomerase 3
Fxa7Ag202526	2299	2362	2559	567	539	457	91.2255	99.4107	99.1561	21.7667	20.2281	19.0786	2.41304e-211	2.26113	up	5460	5739	4834	572	480	550	197.869	211.234	190.74	22.1687	17.7707	21.425	0	3.27263	up	2498	2661	2407	641	771	708	87.3197	85.4733	81.8292	26.3592	25.2966	29.9046	5.92553e-106	1.61475	up	--	--	Molecular Function: intramolecular lyase activity (GO:0016872);;	K01859|1.9e-113|fve:101305307|K01859 chalcone isomerase [EC:5.5.1.6] | (RefSeq) probable chalcone--flavonone isomerase 3
Fxa7Cg102357	268	330	373	32	49	35	10.6621	13.9428	14.5064	1.21226	1.82045	1.46041	3.31535e-46	2.93618	up	1248	1280	958	48	39	56	45.3935	47.3061	37.9396	1.83875	1.44441	2.18981	7.92024e-183	4.43638	up	426	481	406	26	12	74	14.9241	15.5075	13.8407	1.06226	0.394617	3.10309	9.72418e-05	2.07894	up	--	--	Molecular Function: intramolecular lyase activity (GO:0016872);;	K01859|7.1e-113|fve:101305307|K01859 chalcone isomerase [EC:5.5.1.6] | (RefSeq) probable chalcone--flavonone isomerase 3
Fxa7Dg101819	314	238	289	69	129	76	11.7594	9.43668	10.5449	2.48272	4.56515	2.97953	9.66358e-15	1.5891	up	957	859	836	62	89	96	32.7037	29.8312	31.0955	2.24546	3.08539	3.51784	7.82236e-128	3.31792	up	388	363	360	108	94	115	12.7826	10.9804	11.5381	4.17263	2.88989	4.56877	1.07597e-17	1.53887	up	--	--	Molecular Function: intramolecular lyase activity (GO:0016872);;	K01859|8.8e-128|fve:101292744|K01859 chalcone isomerase [EC:5.5.1.6] | (RefSeq) chalcone--flavonone isomerase 1
Fxa7Cg103039	87	58	86	22	41	24	1.22661	0.872405	1.19358	0.296257	0.541096	0.353618	6.94852e-05	1.26501	up	499	395	382	60	51	36	6.48805	5.20764	5.40565	0.826275	0.667726	0.50166	7.78551e-56	2.95101	up	249	298	272	53	65	43	3.12196	3.42937	3.31683	0.778061	0.757243	0.649253	4.83001e-25	2.06386	up	[IQ]	Lipid transport and metabolism;; Secondary metabolites biosynthesis, transport and catabolism	Molecular Function: ligase activity (GO:0016874);;	K01904|0.0e+00|fve:101296522|K01904 4-coumarate--CoA ligase [EC:6.2.1.12] | (RefSeq) 4-coumarate--CoA ligase 2-like
Fxa7Ag203300	1605	1339	1617	67	80	50	32.9012	29.1026	32.3485	1.32559	1.5426	1.07629	9.9207e-264	4.48823	up	5335	5279	4717	101	114	74	99.8603	100.347	96.1312	2.02126	2.17197	1.47611	0	5.63184	up	2288	2127	2312	263	214	317	41.3109	35.281	40.6102	5.57608	3.62238	6.90128	2.08441e-26	2.67457	up	[G]	Carbohydrate transport and metabolism	Molecular Function: UDP-glycosyltransferase activity (GO:0008194);;	K12930|3.9e-257|fve:101300000|K12930 anthocyanidin 3-O-glucosyltransferase [EC:2.4.1.115] | (RefSeq) anthocyanidin 3-O-glucosyltransferase 2
Fxa7Dg102859	1912	1691	2026	144	147	123	39.0203	36.5992	40.3687	2.83987	2.82924	2.62432	0	3.77801	up	3885	3680	3272	162	168	176	72.4106	69.6583	66.3921	3.22009	3.18642	3.51952	0	4.35136	up	1973	1984	1894	223	202	187	35.4659	32.7746	33.1185	4.71305	3.39911	4.05432	7.13741e-193	3.01285	up	[G]	Carbohydrate transport and metabolism	Molecular Function: UDP-glycosyltransferase activity (GO:0008194);;	K12930|5.5e-267|fve:101300000|K12930 anthocyanidin 3-O-glucosyltransferase [EC:2.4.1.115] | (RefSeq) anthocyanidin 3-O-glucosyltransferase 2
Fxa4Cg202053	93	82	88	237	241	192	2.15851	2.02098	2.00108	5.34805	5.32653	4.71412	1.04527e-10	-1.21571	down	76	94	84	210	196	189	1.60542	2.02584	1.94867	4.78674	4.26253	4.32177	1.21861e-09	-1.19669	down	101	112	62	189	286	160	2.06382	2.1032	1.23195	4.57004	5.5229	3.96459	3.19583e-09	-1.33544	down	--	--	Molecular Function: vinorine synthase activity (GO:0050636);;	K13065|5.7e-236|fve:101291593|K13065 shikimate O-hydroxycinnamoyltransferase [EC:2.3.1.133] | (RefSeq) vinorine synthase-like
Fxa2Ag103849	68	62	81	9	18	10	1.73576	1.6803	2.01527	0.222215	0.430476	0.270921	5.17179e-10	2.10155	up	642	557	561	23	10	6	15.0985	13.2924	14.3769	0.577014	0.229789	0.132822	1.26877e-36	4.41653	up	82	71	105	26	19	23	1.84256	1.47474	2.30091	0.689912	0.396115	0.60639	5.7992e-06	1.52394	up	[M]	Cell wall/membrane/envelope biogenesis	Molecular Function: catalytic activity (GO:0003824);;	K13082|2.4e-172|pavi:110771557|K13082 bifunctional dihydroflavonol 4-reductase/flavanone 4-reductase [EC:1.1.1.219 1.1.1.234] | (RefSeq) bifunctional dihydroflavonol 4-reductase/flavanone 4-reductase
Fxa2Bg203601	588	559	529	69	154	146	15.9724	16.1114	14.0245	1.79917	3.93832	4.16975	3.41956e-09	1.89457	up	1920	1908	1794	342	281	199	47.6347	48.0762	48.4501	9.05703	7.12151	5.28558	2.11784e-33	2.58687	up	955	1010	956	295	402	385	22.8606	22.1988	22.2622	8.30761	9.0308	11.1086	1.4997e-28	1.20885	up	[M]	Cell wall/membrane/envelope biogenesis	Molecular Function: catalytic activity (GO:0003824);;	K13082|2.6e-176|pavi:110771557|K13082 bifunctional dihydroflavonol 4-reductase/flavanone 4-reductase [EC:1.1.1.219 1.1.1.234] | (RefSeq) bifunctional dihydroflavonol 4-reductase/flavanone 4-reductase
TFs
MYB
#ID	Fenyu NO.1-S1-1_Count	Fenyu NO.1-S1-2_Count	Fenyu NO.1-S1-3_Count	2012-W02-S1-1_Count	2012-W02-S1-2_Count	2012-W02-S1-3_Count	Fenyu NO.1-S1-1_FPKM	Fenyu NO.1-S1-2_FPKM	Fenyu NO.1-S1-3_FPKM	2012-W02-S1-1_FPKM	2012-W02-S1-2_FPKM	2012-W02-S1-3_FPKM	FDR	log2FC	regulated	Fenyu NO.1-S2-1_Count	Fenyu NO.1-S2-2_Count	Fenyu NO.1-S2-3_Count	2012-W02-S2-1_Count	2012-W02-S2-2_Count	2012-W02-S2-3_Count	Fenyu NO.1-S2-1_FPKM	Fenyu NO.1-S2-2_FPKM	Fenyu NO.1-S2-3_FPKM	2012-W02-S2-1_FPKM	2012-W02-S2-2_FPKM	2012-W02-S2-3_FPKM	FDR	log2FC	regulated	Fenyu NO.1-S3-1_Count	Fenyu NO.1-S3-2_Count	Fenyu NO.1-S3-3_Count	2012-W02-S3-1_Count	2012-W02-S3-2_Count	2012-W02-S3-3_Count	Fenyu NO.1-S3-1_FPKM	Fenyu NO.1-S3-2_FPKM	Fenyu NO.1-S3-3_FPKM	2012-W02-S3-1_FPKM	2012-W02-S3-2_FPKM	2012-W02-S3-3_FPKM	FDR	log2FC	regulated	COG_class	COG_class_annotation	GO_annotation	KEGG_annotation
Fxa6Cg101113	157	182	191	531	427	383	4.12645	5.07382	4.92435	13.5749	10.652	10.6497	2.28224e-16	-1.22807	down	102	155	143	344	326	246	2.44304	3.7774	3.73491	8.87579	8.0181	6.36818	1.15643e-09	-1.16545	down	173	210	154	337	419	311	4.02361	4.48003	3.47481	9.21102	9.1511	8.73557	6.39238e-15	-1.17459	down	--	--	Molecular Function: DNA binding (GO:0003677);; Cellular Component: nucleus (GO:0005634);; Biological Process: transcription, DNA-templated (GO:0006351);; Biological Process: leaf formation (GO:0010338);;	K09422|1.1e-198|fve:101301216|K09422 transcription factor MYB, plant | (RefSeq) transcription factor AS1-like
#ID	Fenyu NO.1-S1-1_Count	Fenyu NO.1-S1-2_Count	Fenyu NO.1-S1-3_Count	2012-W02-S1-1_Count	2012-W02-S1-2_Count	2012-W02-S1-3_Count	Fenyu NO.1-S1-1_FPKM	Fenyu NO.1-S1-2_FPKM	Fenyu NO.1-S1-3_FPKM	2012-W02-S1-1_FPKM	2012-W02-S1-2_FPKM	2012-W02-S1-3_FPKM	FDR	log2FC	regulated	Fenyu NO.1-S2-1_Count	Fenyu NO.1-S2-2_Count	Fenyu NO.1-S2-3_Count	2012-W02-S2-1_Count	2012-W02-S2-2_Count	2012-W02-S2-3_Count	Fenyu NO.1-S2-1_FPKM	Fenyu NO.1-S2-2_FPKM	Fenyu NO.1-S2-3_FPKM	2012-W02-S2-1_FPKM	2012-W02-S2-2_FPKM	2012-W02-S2-3_FPKM	FDR	log2FC	regulated	COG_class	COG_class_annotation	GO_annotation	KEGG_annotation	KEGG_pathway_annotation	KOG_class	KOG_class_annotation	Pfam_annotation	Swiss-Prot_annotation	eggNOG_class	eggNOG_class_annotation	NR_annotation
Fxa1Bg201911	8180	8140	8290	3050	3123	2994	324.225	342.207	320.807	117.084	117.055	124.883	6.71038e-248	1.48947	up	18899	20187	17352	6481	6775	6572	684.007	741.964	683.716	250.998	250.605	255.793	2.68312e-268	1.47927	up	--	--	Molecular Function: DNA binding (GO:0003677);; Cellular Component: nucleus (GO:0005634);;	K16166|2.2e-123|fve:101307024|K16166 transcription factor MYB75 | (RefSeq) transcription factor MYB114-like	Circadian rhythm - plant (ko04712)	[K]	Transcription	Myb-like DNA-binding domain	Transcription factor MYB113 OS=Arabidopsis thaliana OX=3702 GN=MYB113 PE=1 SV=1	K	Transcription	R2R3-MYB transcription factor MYB10-1 [Fragaria x ananassa]
bHLH
#ID	Fenyu NO.1-S1-1_Count	Fenyu NO.1-S1-2_Count	Fenyu NO.1-S1-3_Count	2012-W02-S1-1_Count	2012-W02-S1-2_Count	2012-W02-S1-3_Count	Fenyu NO.1-S1-1_FPKM	Fenyu NO.1-S1-2_FPKM	Fenyu NO.1-S1-3_FPKM	2012-W02-S1-1_FPKM	2012-W02-S1-2_FPKM	2012-W02-S1-3_FPKM	FDR	log2FC	regulated	Fenyu NO.1-S2-1_Count	Fenyu NO.1-S2-2_Count	Fenyu NO.1-S2-3_Count	2012-W02-S2-1_Count	2012-W02-S2-2_Count	2012-W02-S2-3_Count	Fenyu NO.1-S2-1_FPKM	Fenyu NO.1-S2-2_FPKM	Fenyu NO.1-S2-3_FPKM	2012-W02-S2-1_FPKM	2012-W02-S2-2_FPKM	2012-W02-S2-3_FPKM	FDR	log2FC	regulated	Fenyu NO.1-S3-1_Count	Fenyu NO.1-S3-2_Count	Fenyu NO.1-S3-3_Count	2012-W02-S3-1_Count	2012-W02-S3-2_Count	2012-W02-S3-3_Count	Fenyu NO.1-S3-1_FPKM	Fenyu NO.1-S3-2_FPKM	Fenyu NO.1-S3-3_FPKM	2012-W02-S3-1_FPKM	2012-W02-S3-2_FPKM	2012-W02-S3-3_FPKM	FDR	log2FC	regulated	COG_class	COG_class_annotation	GO_annotation	KEGG_annotation
Fxa2Bg201632	91	85	80	21	18	49	1.59235	1.58152	1.36237	0.345598	0.292492	0.896761	7.33425e-05	1.32985	up	182	210	165	34	40	35	2.92418	3.41925	2.87293	0.571228	0.65519	0.605021	1.18288e-21	2.17478	up	78	128	141	13	24	24	1.20156	1.81824	2.11493	0.220923	0.335716	0.446507	1.73111e-10	2.0684	up	--	--	Biological Process: regulation of transcription, DNA-templated (GO:0006355);; Molecular Function: protein dimerization activity (GO:0046983);;	K18878|5.4e-32|cann:107866053|K18878 BHLH transcription factor Upa20 | (RefSeq) Upa20; transcription factor bHLH137-like
#ID	Fenyu NO.1-S2-1_Count	Fenyu NO.1-S2-2_Count	Fenyu NO.1-S2-3_Count	2012-W02-S2-1_Count	2012-W02-S2-2_Count	2012-W02-S2-3_Count	Fenyu NO.1-S2-1_FPKM	Fenyu NO.1-S2-2_FPKM	Fenyu NO.1-S2-3_FPKM	2012-W02-S2-1_FPKM	2012-W02-S2-2_FPKM	2012-W02-S2-3_FPKM	FDR	log2FC	regulated	Fenyu NO.1-S3-1_Count	Fenyu NO.1-S3-2_Count	Fenyu NO.1-S3-3_Count	2012-W02-S3-1_Count	2012-W02-S3-2_Count	2012-W02-S3-3_Count	Fenyu NO.1-S3-1_FPKM	Fenyu NO.1-S3-2_FPKM	Fenyu NO.1-S3-3_FPKM	2012-W02-S3-1_FPKM	2012-W02-S3-2_FPKM	2012-W02-S3-3_FPKM	FDR	log2FC	regulated	COG_class	COG_class_annotation	GO_annotation	KEGG_annotation	KEGG_pathway_annotation	KOG_class	KOG_class_annotation	Pfam_annotation	Swiss-Prot_annotation	eggNOG_class	eggNOG_class_annotation	NR_annotation
Fxa3Bg203691	102	133	113	229	258	282	2.05786	2.7335	2.4852	4.95202	5.33562	6.14481	3.77411e-10	-1.12471	down	179	195	180	374	461	279	3.48903	3.49086	3.42256	8.59969	8.45925	6.57885	2.01086e-14	-1.18193	down	--	--	Molecular Function: protein dimerization activity (GO:0046983);;	K18878|7.9e-10|cann:107866053|K18878 BHLH transcription factor Upa20 | (RefSeq) Upa20; transcription factor bHLH137-like	Plant-pathogen interaction (ko04626)	--	--	Helix-loop-helix DNA-binding domain	Transcription factor bHLH122 OS=Arabidopsis thaliana OX=3702 GN=BHLH122 PE=1 SV=1	K	Transcription	PREDICTED: transcription factor bHLH122-like [Fragaria vesca subsp. vesca]
Fxa6Ag102265	514	560	550	2193	2261	2399	13.5293	14.9615	15.751	61.8173	60.8802	67.9765	7.78069e-159	-2.0861	down	465	518	552	2811	3507	2598	11.8069	12.0964	13.6381	84.1029	83.7002	79.7521	0	-2.73057	down	--	--	Molecular Function: protein dimerization activity (GO:0046983);;	K18878|1.3e-09|cann:107866053|K18878 BHLH transcription factor Upa20 | (RefSeq) Upa20; transcription factor bHLH137-like	Plant-pathogen interaction (ko04626)	--	--	Helix-loop-helix DNA-binding domain	Transcription factor bHLH130 OS=Arabidopsis thaliana OX=3702 GN=BHLH130 PE=1 SV=1	K	Transcription	PREDICTED: transcription factor bHLH130 [Fragaria vesca subsp. vesca]
Fxa6Dg101934	229	209	193	69	42	61	2.37721	2.20702	2.18136	0.760344	0.435885	0.678031	9.22074e-16	1.7386	up	159	162	143	47	53	49	1.58767	1.49298	1.39166	0.554017	0.497243	0.592314	1.28462e-08	1.35495	up	--	--	Biological Process: regulation of transcription, DNA-templated (GO:0006355);; Molecular Function: protein dimerization activity (GO:0046983);;	K18878|1.7e-26|cann:107866053|K18878 BHLH transcription factor Upa20 | (RefSeq) Upa20; transcription factor bHLH137-like	Plant-pathogen interaction (ko04626)	--	--	Helix-loop-helix DNA-binding domain	Transcription factor bHLH48 OS=Arabidopsis thaliana OX=3702 GN=BHLH48 PE=2 SV=1	K	Transcription	PREDICTED: transcription factor bHLH48 [Fragaria vesca subsp. vesca]
#ID	Fenyu NO.1-S2-1_Count	Fenyu NO.1-S2-2_Count	Fenyu NO.1-S2-3_Count	2012-W02-S2-1_Count	2012-W02-S2-2_Count	2012-W02-S2-3_Count	Fenyu NO.1-S2-1_FPKM	Fenyu NO.1-S2-2_FPKM	Fenyu NO.1-S2-3_FPKM	2012-W02-S2-1_FPKM	2012-W02-S2-2_FPKM	2012-W02-S2-3_FPKM	FDR	log2FC	regulated	COG_class	COG_class_annotation	GO_annotation	KEGG_annotation	KEGG_pathway_annotation	KOG_class	KOG_class_annotation	Pfam_annotation	Swiss-Prot_annotation	eggNOG_class	eggNOG_class_annotation	NR_annotation
Fxa2Dg202804	40	39	38	11	6	8	0.805184	0.78374	0.822609	0.221017	0.106751	0.161543	3.89539e-05	1.67975	up	--	--	Biological Process: regulation of transcription, DNA-templated (GO:0006355);; Molecular Function: protein dimerization activity (GO:0046983);;	K18878|2.4e-30|cann:107866053|K18878 BHLH transcription factor Upa20 | (RefSeq) Upa20; transcription factor bHLH137-like	Plant-pathogen interaction (ko04626)	--	--	Helix-loop-helix DNA-binding domain	Transcription factor bHLH74 OS=Arabidopsis thaliana OX=3702 GN=BHLH74 PE=1 SV=1	K	Transcription	PREDICTED: transcription factor bHLH74 [Fragaria vesca subsp. vesca]
Fxa4Bg103194	35	29	31	62	72	79	1.09538	0.911771	1.03509	2.08778	2.3102	2.68272	0.000619077	-1.05842	down	--	--	Biological Process: regulation of transcription, DNA-templated (GO:0006355);; Molecular Function: protein dimerization activity (GO:0046983);;	K18878|4.4e-30|cann:107866053|K18878 BHLH transcription factor Upa20 | (RefSeq) Upa20; transcription factor bHLH137-like	Plant-pathogen interaction (ko04626)	--	--	Helix-loop-helix DNA-binding domain	Transcription factor BHLH089 OS=Oryza sativa subsp. japonica OX=39947 GN=BHLH089 PE=1 SV=1	K	Transcription	PREDICTED: transcription factor bHLH79 isoform X3 [Fragaria vesca subsp. vesca]
#ID	Fenyu NO.1-S3-1_Count	Fenyu NO.1-S3-2_Count	Fenyu NO.1-S3-3_Count	2012-W02-S3-1_Count	2012-W02-S3-2_Count	2012-W02-S3-3_Count	Fenyu NO.1-S3-1_FPKM	Fenyu NO.1-S3-2_FPKM	Fenyu NO.1-S3-3_FPKM	2012-W02-S3-1_FPKM	2012-W02-S3-2_FPKM	2012-W02-S3-3_FPKM	FDR	log2FC	regulated	COG_class	COG_class_annotation	GO_annotation	KEGG_annotation	KEGG_pathway_annotation	KOG_class	KOG_class_annotation	Pfam_annotation	Swiss-Prot_annotation	eggNOG_class	eggNOG_class_annotation	NR_annotation
Fxa3Cg103622	103	121	113	172	247	186	2.01281	2.18186	2.14847	3.96968	4.56214	4.39756	5.8133e-08	-1.01564	down	--	--	Molecular Function: protein dimerization activity (GO:0046983);;	K18878|7.8e-10|cann:107866053|K18878 BHLH transcription factor Upa20 | (RefSeq) Upa20; transcription factor bHLH137-like	Plant-pathogen interaction (ko04626)	--	--	Helix-loop-helix DNA-binding domain	Transcription factor bHLH122 OS=Arabidopsis thaliana OX=3702 GN=BHLH122 PE=1 SV=1	K	Transcription	PREDICTED: transcription factor bHLH122-like [Fragaria vesca subsp. vesca]
WRKY
#ID	Fenyu NO.1-S1-1_Count	Fenyu NO.1-S1-2_Count	Fenyu NO.1-S1-3_Count	2012-W02-S1-1_Count	2012-W02-S1-2_Count	2012-W02-S1-3_Count	Fenyu NO.1-S1-1_FPKM	Fenyu NO.1-S1-2_FPKM	Fenyu NO.1-S1-3_FPKM	2012-W02-S1-1_FPKM	2012-W02-S1-2_FPKM	2012-W02-S1-3_FPKM	FDR	log2FC	regulated	Fenyu NO.1-S2-1_Count	Fenyu NO.1-S2-2_Count	Fenyu NO.1-S2-3_Count	2012-W02-S2-1_Count	2012-W02-S2-2_Count	2012-W02-S2-3_Count	Fenyu NO.1-S2-1_FPKM	Fenyu NO.1-S2-2_FPKM	Fenyu NO.1-S2-3_FPKM	2012-W02-S2-1_FPKM	2012-W02-S2-2_FPKM	2012-W02-S2-3_FPKM	FDR	log2FC	regulated	Fenyu NO.1-S3-1_Count	Fenyu NO.1-S3-2_Count	Fenyu NO.1-S3-3_Count	2012-W02-S3-1_Count	2012-W02-S3-2_Count	2012-W02-S3-3_Count	Fenyu NO.1-S3-1_FPKM	Fenyu NO.1-S3-2_FPKM	Fenyu NO.1-S3-3_FPKM	2012-W02-S3-1_FPKM	2012-W02-S3-2_FPKM	2012-W02-S3-3_FPKM	FDR	log2FC	regulated	COG_class	COG_class_annotation	GO_annotation	KEGG_annotation
Fxa1Cg102117	69	114	82	288	310	223	2.68709	4.69593	3.10164	10.8633	11.4137	9.13353	7.10187e-13	-1.4616	down	82	70	107	254	334	293	2.89012	2.53063	4.10876	9.65271	12.1336	11.185	9.2255e-19	-1.70243	down	56	70	96	227	291	237	1.88887	2.19432	3.19075	9.17003	9.37572	9.81161	5.44937e-21	-1.90124	down	--	--	Molecular Function: transcription factor activity, sequence-specific DNA binding (GO:0003700);; Cellular Component: nucleus (GO:0005634);; Molecular Function: sequence-specific DNA binding (GO:0043565);;	K18835|1.4e-24|cam:101511665|K18835 WRKY transcription factor 2 | (RefSeq) probable WRKY transcription factor 2
WD40
#ID	Fenyu NO.1-S2-1_Count	Fenyu NO.1-S2-2_Count	Fenyu NO.1-S2-3_Count	2012-W02-S2-1_Count	2012-W02-S2-2_Count	2012-W02-S2-3_Count	Fenyu NO.1-S2-1_FPKM	Fenyu NO.1-S2-2_FPKM	Fenyu NO.1-S2-3_FPKM	2012-W02-S2-1_FPKM	2012-W02-S2-2_FPKM	2012-W02-S2-3_FPKM	FDR	log2FC	regulated	COG_class	COG_class_annotation	GO_annotation	KEGG_annotation	KEGG_pathway_annotation	KOG_class	KOG_class_annotation	Pfam_annotation	Swiss-Prot_annotation	eggNOG_class	eggNOG_class_annotation	NR_annotation
Fxa1Ag102202	60	42	62	26	23	19	1.2014	0.86495	1.36857	0.554769	0.468002	0.410819	0.00296179	1.06101	up	--	--	Molecular Function: ubiquitin-protein transferase activity (GO:0004842);; Molecular Function: transferase activity, transferring acyl groups (GO:0016746);; Molecular Function: ligase activity (GO:0016874);;	K10260|2.6e-13|ota:OT_ostta09g00430|K10260 F-box and WD-40 domain protein 7 | (RefSeq) WD40/YVTN repeat-like-containing domain	Ubiquitin mediated proteolysis (ko04120)	--	--	U-box domain	U-box domain-containing protein 27 OS=Arabidopsis thaliana OX=3702 GN=PUB27 PE=2 SV=1	H	Coenzyme transport and metabolism	PREDICTED: U-box domain-containing protein 27-like [Fragaria vesca subsp. vesca]
Fxa3Cg100273	47	40	53	13	14	26	1.07109	0.919476	1.32899	0.304333	0.32544	0.63472	0.00362596	1.12622	up	--	--	Molecular Function: ubiquitin-protein transferase activity (GO:0004842);; Molecular Function: transferase activity, transferring acyl groups (GO:0016746);; Molecular Function: ligase activity (GO:0016874);;	K10260|6.9e-18|ota:OT_ostta09g00430|K10260 F-box and WD-40 domain protein 7 | (RefSeq) WD40/YVTN repeat-like-containing domain	Ubiquitin mediated proteolysis (ko04120)	[S]	Function unknown	U-box domain	U-box domain-containing protein 8 OS=Arabidopsis thaliana OX=3702 GN=PUB8 PE=2 SV=1	S	Function unknown	PREDICTED: U-box domain-containing protein 8 [Fragaria vesca subsp. vesca]
#ID	Fenyu NO.1-S3-1_Count	Fenyu NO.1-S3-2_Count	Fenyu NO.1-S3-3_Count	2012-W02-S3-1_Count	2012-W02-S3-2_Count	2012-W02-S3-3_Count	Fenyu NO.1-S3-1_FPKM	Fenyu NO.1-S3-2_FPKM	Fenyu NO.1-S3-3_FPKM	2012-W02-S3-1_FPKM	2012-W02-S3-2_FPKM	2012-W02-S3-3_FPKM	FDR	log2FC	regulated	COG_class	COG_class_annotation	GO_annotation	KEGG_annotation	KEGG_pathway_annotation	KOG_class	KOG_class_annotation	Pfam_annotation	Swiss-Prot_annotation	eggNOG_class	eggNOG_class_annotation	NR_annotation
Fxa1Bg202086	232	311	197	98	121	83	4.52467	5.59336	3.74877	2.2517	2.22258	1.9411	3.16532e-07	1.04578	up	--	--	Molecular Function: ubiquitin-protein transferase activity (GO:0004842);; Molecular Function: transferase activity, transferring acyl groups (GO:0016746);; Molecular Function: ligase activity (GO:0016874);;	K10260|1.5e-13|ota:OT_ostta09g00430|K10260 F-box and WD-40 domain protein 7 | (RefSeq) WD40/YVTN repeat-like-containing domain	Ubiquitin mediated proteolysis (ko04120)	--	--	U-box domain	U-box domain-containing protein 27 OS=Arabidopsis thaliana OX=3702 GN=PUB27 PE=2 SV=1	H	Coenzyme transport and metabolism	PREDICTED: U-box domain-containing protein 27-like [Fragaria vesca subsp. vesca]
Fxa1Cg102222	95	171	120	16	11	27	1.84923	3.06789	2.27762	0.36455	0.193434	0.627528	6.3606e-12	2.30365	up	--	--	Molecular Function: ubiquitin-protein transferase activity (GO:0004842);; Molecular Function: transferase activity, transferring acyl groups (GO:0016746);; Molecular Function: ligase activity (GO:0016874);;	K10260|3.4e-13|ota:OT_ostta09g00430|K10260 F-box and WD-40 domain protein 7 | (RefSeq) WD40/YVTN repeat-like-containing domain	Ubiquitin mediated proteolysis (ko04120)	--	--	U-box domain	U-box domain-containing protein 27 OS=Arabidopsis thaliana OX=3702 GN=PUB27 PE=2 SV=1	H	Coenzyme transport and metabolism	PREDICTED: U-box domain-containing protein 27-like [Fragaria vesca subsp. vesca]
Fxa1Dg202079	130	168	151	32	46	18	3.16767	3.77897	3.58233	0.921868	1.05722	0.521765	5.01012e-12	1.89447	up	--	--	Molecular Function: ubiquitin-protein transferase activity (GO:0004842);; Molecular Function: transferase activity, transferring acyl groups (GO:0016746);; Molecular Function: ligase activity (GO:0016874);;	K10260|7.0e-09|csl:COCSUDRAFT_23114|K10260 F-box and WD-40 domain protein 7 | (RefSeq) WD40 repeat-like protein	Ubiquitin mediated proteolysis (ko04120)	--	--	U-box domain	U-box domain-containing protein 25 OS=Arabidopsis thaliana OX=3702 GN=PUB25 PE=2 SV=1	H	Coenzyme transport and metabolism	PREDICTED: U-box domain-containing protein 25-like [Fragaria vesca subsp. vesca]
[truncated: 8 more columns]

## Sheet: FY-vs-XY
Genes
#ID	Fenyu NO.1-S1-1_Count	Fenyu NO.1-S1-2_Count	Fenyu NO.1-S1-3_Count	Kaorino-S1-1_Count	Kaorino-S1-2_Count	Kaorino-S1-3_Count	Fenyu NO.1-S1-1_FPKM	Fenyu NO.1-S1-2_FPKM	Fenyu NO.1-S1-3_FPKM	Kaorino-S1-1_FPKM	Kaorino-S1-2_FPKM	Kaorino-S1-3_FPKM	FDR	log2FC	regulated	Fenyu NO.1-S2-1_Count	Fenyu NO.1-S2-2_Count	Fenyu NO.1-S2-3_Count	Kaorino-S2-1_Count	Kaorino-S2-2_Count	Kaorino-S2-3_Count	Fenyu NO.1-S2-1_FPKM	Fenyu NO.1-S2-2_FPKM	Fenyu NO.1-S2-3_FPKM	Kaorino-S2-1_FPKM	Kaorino-S2-2_FPKM	Kaorino-S2-3_FPKM	FDR	log2FC	regulated	Fenyu NO.1-S3-1_Count	Fenyu NO.1-S3-2_Count	Fenyu NO.1-S3-3_Count	Kaorino-S3-1_Count	Kaorino-S3-2_Count	Kaorino-S3-3_Count	Fenyu NO.1-S3-1_FPKM	Fenyu NO.1-S3-2_FPKM	Fenyu NO.1-S3-3_FPKM	Kaorino-S3-1_FPKM	Kaorino-S3-2_FPKM	Kaorino-S3-3_FPKM	FDR	log2FC	regulated	COG_class	COG_class_annotation	GO_annotation	KEGG_annotation
Fxa1Bg201013	524	547	619	2422	2551	2621	13.5874	15.04	15.6936	61.3991	62.3846	66.0463	2.85164e-183	2.09578	up	3422	3458	3157	11652	11440	11487	81.1436	83.2661	81.476	288.22	280.573	288.511	0	1.81835	up	1104	1028	1046	9449	10677	12701	25.2338	21.6006	23.2546	232.984	226.207	252.672	0	3.41361	up	[Q]	Secondary metabolites biosynthesis, transport and catabolism	Molecular Function: naringenin 3-dioKaorinogenase activity (GO:0045486);; Molecular Function: metal ion binding (GO:0046872);;	K00475|2.2e-103|fve:101300182|K00475 naringenin 3-dioKaorinogenase [EC:1.14.11.9] | (RefSeq) naringenin,2-oxoglutarate 3-dioKaorinogenase
Fxa1Ag101086	1051	1033	1125	5925	5972	5764	27.3757	28.532	28.6083	150.784	146.597	145.814	0	2.39469	up	5053	5042	4609	23343	23746	22980	120.24	121.845	119.395	579.522	584.552	579.279	0	2.28643	up	1446	1502	1439	23266	26063	28209	33.1859	31.6749	32.1306	575.786	554.213	563.229	0	4.20095	up	[Q]	Secondary metabolites biosynthesis, transport and catabolism	Molecular Function: naringenin 3-dioKaorinogenase activity (GO:0045486);; Molecular Function: metal ion binding (GO:0046872);;	K00475|2.7e-208|fve:101300182|K00475 naringenin 3-dioKaorinogenase [EC:1.14.11.9] | (RefSeq) naringenin,2-oxoglutarate 3-dioKaorinogenase
Fxa1Cg101029	353	293	357	2607	2734	2532	9.19621	8.09215	9.06074	66.3338	67.1039	64.0468	5.11776e-301	2.89153	up	2877	2487	2410	14926	16065	15451	68.4484	60.0957	62.4194	370.545	395.462	389.494	0	2.60905	up	814	755	861	15926	18896	19450	18.6843	15.9189	19.2111	394.129	401.811	388.344	0	4.53036	up	[Q]	Secondary metabolites biosynthesis, transport and catabolism	Molecular Function: naringenin 3-dioKaorinogenase activity (GO:0045486);; Molecular Function: metal ion binding (GO:0046872);;	K00475|8.0e-205|fve:101300182|K00475 naringenin 3-dioKaorinogenase [EC:1.14.11.9] | (RefSeq) naringenin,2-oxoglutarate 3-dioKaorinogenase
Fxa1Dg200969	153	158	178	1611	1652	1656	3.97426	4.35073	4.50562	40.9832	40.5459	41.8812	2.28214e-242	3.22964	up	1206	1138	994	9097	9725	9430	28.6883	27.4897	25.7364	225.834	239.392	237.698	0	3.1104	up	422	400	428	10470	12374	12828	9.66792	8.4314	9.54629	259.097	263.118	256.118	0	4.87963	up	[Q]	Secondary metabolites biosynthesis, transport and catabolism	Molecular Function: naringenin 3-dioKaorinogenase activity (GO:0045486);; Molecular Function: metal ion binding (GO:0046872);;	K00475|8.6e-207|fve:101300182|K00475 naringenin 3-dioKaorinogenase [EC:1.14.11.9] | (RefSeq) naringenin,2-oxoglutarate 3-dioKaorinogenase
Fxa7Ag200133	83	66	73	2232	2114	2184	1.02715	0.870153	0.886217	27.1283	24.794	26.3906	0	4.7271	up	1267	1150	1108	23160	23366	23013	14.3974	13.2698	13.7089	274.692	274.795	277.149	0	4.33039	up	495	473	491	10603	11858	13223	5.42508	4.75882	5.23487	125.362	120.457	126.136	0	4.65783	up	[Q]	Secondary metabolites biosynthesis, transport and catabolism	Biological Process: biosynthetic process (GO:0009058);; Molecular Function: transferase activity, transferring acyl groups other than amino-acyl groups (GO:0016747);;	K00660|0.0e+00|zju:107422595|K00660 chalcone synthase [EC:2.3.1.74] | (RefSeq) chalcone synthase 1-like
Fxa7Bg200132	203	240	264	3841	3770	3593	2.52609	3.15875	3.20187	46.7006	44.2147	43.422	0	3.89262	up	2931	2779	2477	28066	28900	27661	33.3188	32.0842	30.6576	332.877	339.875	333.124	0	3.40161	up	838	892	845	17984	20584	21951	9.18983	8.98232	9.00981	212.628	209.109	209.389	0	4.60921	up	[Q]	Secondary metabolites biosynthesis, transport and catabolism	Biological Process: biosynthetic process (GO:0009058);; Molecular Function: transferase activity, transferring acyl groups other than amino-acyl groups (GO:0016747);;	K00660|0.0e+00|zju:107422595|K00660 chalcone synthase [EC:2.3.1.74] | (RefSeq) chalcone synthase 1-like
Fxa7Cg100092	510	513	583	6612	6636	6124	6.34145	6.77225	7.08599	80.394	77.833	74.0148	0	3.51691	up	8872	8462	7704	51714	54168	52968	100.863	97.7015	95.35	613.375	637.045	637.912	0	2.69925	up	3461	3309	3236	32539	36564	40097	37.9527	33.3361	34.5189	384.714	371.449	382.483	0	3.50351	up	[Q]	Secondary metabolites biosynthesis, transport and catabolism	Biological Process: biosynthetic process (GO:0009058);; Molecular Function: transferase activity, transferring acyl groups other than amino-acyl groups (GO:0016747);;	K00660|0.0e+00|zju:107422595|K00660 chalcone synthase [EC:2.3.1.74] | (RefSeq) chalcone synthase 1-like
Fxa7Dg100111	648	607	707	8857	8598	8066	8.10234	8.05165	8.63381	108.211	101.322	97.9532	0	3.62793	up	7748	7128	6868	51962	52883	53086	88.5116	82.7002	85.4111	619.284	624.932	642.409	0	2.89325	up	2349	2311	2175	31344	35035	38827	25.8798	23.3935	23.3124	372.375	357.634	372.161	0	3.99923	up	[Q]	Secondary metabolites biosynthesis, transport and catabolism	Biological Process: biosynthetic process (GO:0009058);; Molecular Function: transferase activity, transferring acyl groups other than amino-acyl groups (GO:0016747);;	K00660|1.6e-268|zju:107422595|K00660 chalcone synthase [EC:2.3.1.74] | (RefSeq) chalcone synthase 1-like
Fxa7Bg202436	1531	1600	1753	5370	5493	5345	60.9869	67.6245	68.2118	209.013	206.227	206.801	1.24024e-223	1.66743	up	3200	3273	2866	14198	14008	13932	116.44	120.952	113.535	539.036	527.359	537.086	0	2.20742	up	1015	1073	1047	7193	9030	9347	35.6089	34.596	35.7455	272.222	293.63	285.414	0	3.07955	up	--	--	Molecular Function: intramolecular lyase activity (GO:0016872);;	K01859|1.2e-112|fve:101305307|K01859 chalcone isomerase [EC:5.5.1.6] | (RefSeq) probable chalcone--flavonone isomerase 3
Fxa7Dg102232	1229	1254	1370	5051	4574	4725	48.9642	52.9862	53.3058	196.567	171.703	182.813	3.55006e-211	1.83154	up	2403	2467	2179	10510	10589	10771	87.4569	91.1841	86.3064	399.026	398.626	415.236	0	2.20966	up	1206	1342	1228	6749	8351	8746	42.3197	43.2865	41.9128	255.419	271.565	267.04	0	2.71314	up	--	--	Molecular Function: intramolecular lyase activity (GO:0016872);;	K01859|1.3e-111|fve:101305307|K01859 chalcone isomerase [EC:5.5.1.6] | (RefSeq) probable chalcone--flavonone isomerase 3
Fxa7Ag202526	2299	2362	2559	10255	10068	10344	91.2255	99.4107	99.1561	397.486	376.432	398.547	0	2.02415	up	5460	5739	4834	26365	27058	26927	197.869	211.234	190.74	996.821	1014.4	1033.77	0	2.35916	up	2498	2661	2407	16195	20575	20594	87.3197	85.4733	81.8292	610.383	666.293	626.213	0	2.97768	up	--	--	Molecular Function: intramolecular lyase activity (GO:0016872);;	K01859|1.9e-113|fve:101305307|K01859 chalcone isomerase [EC:5.5.1.6] | (RefSeq) probable chalcone--flavonone isomerase 3
Fxa7Cg102357	268	330	373	2734	2847	2699	10.6621	13.9428	14.5064	106.38	106.861	104.425	2.56887e-272	3.00417	up	1248	1280	958	8475	8696	8826	45.3935	47.3061	37.9396	321.769	327.361	340.26	0	2.92709	up	426	481	406	5605	7043	7096	14.9241	15.5075	13.8407	212.126	229.012	216.654	0	3.95431	up	--	--	Molecular Function: intramolecular lyase activity (GO:0016872);;	K01859|7.1e-113|fve:101305307|K01859 chalcone isomerase [EC:5.5.1.6] | (RefSeq) probable chalcone--flavonone isomerase 3
Fxa7Dg101819	314	238	289	1464	1506	1562	11.7594	9.43668	10.5449	53.519	53.0991	56.7754	1.07344e-136	2.34455	up	957	859	836	6349	7097	7153	32.7037	29.8312	31.0955	226.498	251.024	259.097	0	2.9824	up	388	363	360	2049	2300	2440	12.7826	10.9804	11.5381	72.8604	70.2782	69.9867	1.70751e-264	2.65591	up	--	--	Molecular Function: intramolecular lyase activity (GO:0016872);;	K01859|8.8e-128|fve:101292744|K01859 chalcone isomerase [EC:5.5.1.6] | (RefSeq) chalcone--flavonone isomerase 1
Fxa7Cg103039	87	58	86	281	255	281	1.22661	0.872405	1.19358	3.90063	3.42007	3.88341	2.163e-19	1.68291	up	499	395	382	933	933	823	6.48805	5.20764	5.40565	12.6478	12.5448	11.3298	3.68809e-25	1.10041	up	249	298	272	738	777	847	3.12196	3.42937	3.31683	9.96773	9.01853	9.23199	9.74575e-50	1.57459	up	[IQ]	Lipid transport and metabolism;; Secondary metabolites biosynthesis, transport and catabolism	Molecular Function: ligase activity (GO:0016874);;	K01904|0.0e+00|fve:101296522|K01904 4-coumarate--CoA ligase [EC:6.2.1.12] | (RefSeq) 4-coumarate--CoA ligase 2-like
Fxa7Ag203300	1605	1339	1617	15542	16969	15928	32.9012	29.1026	32.3485	311.159	327.709	316.979	0	3.34088	up	5335	5279	4717	32945	34437	32519	99.8603	100.347	96.1312	643.397	666.855	644.84	0	2.73743	up	2288	2127	2312	32608	39004	43118	41.3109	35.281	40.6102	634.804	652.425	677.23	0	4.11931	up	[G]	Carbohydrate transport and metabolism	Molecular Function: UDP-glycosyltransferase activity (GO:0008194);;	K12930|3.9e-257|fve:101300000|K12930 anthocyanidin 3-O-glucosyltransferase [EC:2.4.1.115] | (RefSeq) anthocyanidin 3-O-glucosyltransferase 2
Fxa7Dg102859	1912	1691	2026	6619	7023	6767	39.0203	36.5992	40.3687	131.937	135.033	134.08	5.89401e-279	1.79637	up	3885	3680	3272	14159	14751	14441	72.4106	69.6583	66.3921	275.33	284.422	285.125	0	2.03406	up	1973	1984	1894	16323	19441	22169	35.4659	32.7746	33.1185	316.406	323.79	346.697	0	3.3576	up	[G]	Carbohydrate transport and metabolism	Molecular Function: UDP-glycosyltransferase activity (GO:0008194);;	K12930|5.5e-267|fve:101300000|K12930 anthocyanidin 3-O-glucosyltransferase [EC:2.4.1.115] | (RefSeq) anthocyanidin 3-O-glucosyltransferase 2
Fxa4Cg202053	93	82	88	30	34	29	2.15851	2.02098	2.00108	0.679427	0.728329	0.651566	1.0867e-06	-1.38285	down	76	94	84	21	25	17	1.60542	2.02584	1.94867	0.460434	0.547967	0.372116	1.60391e-08	-1.77448	down	101	112	62	24	30	27	2.06382	2.1032	1.23195	0.520331	0.567271	0.470243	1.91716e-06	-1.486	down	--	--	Molecular Function: vinorine synthase activity (GO:0050636);;	K13065|5.7e-236|fve:101291593|K13065 shikimate O-hydroKaorinocinnamoyltransferase [EC:2.3.1.133] | (RefSeq) vinorine synthase-like
Fxa2Ag103849	68	62	81	1828	1912	1805	1.73576	1.6803	2.01527	45.9951	46.4182	45.1554	0	4.56198	up	642	557	561	15531	15802	15659	15.0985	13.2924	14.3769	381.403	384.771	390.442	0	4.76186	up	82	71	105	5312	6376	6584	1.84256	1.47474	2.30091	130.036	134.096	130.022	0	6.13076	up	[M]	Cell wall/membrane/envelope biogenesis	Molecular Function: catalytic activity (GO:0003824);;	K13082|2.4e-172|pavi:110771557|K13082 bifunctional dihydroflavonol 4-reductase/flavanone 4-reductase [EC:1.1.1.219 1.1.1.234] | (RefSeq) bifunctional dihydroflavonol 4-reductase/flavanone 4-reductase
Fxa2Bg203601	588	559	529	1998	1941	1973	15.9724	16.1114	14.0245	53.0048	49.68	52.0364	1.37456e-113	1.7456	up	1920	1908	1794	13562	13987	13436	47.6347	48.0762	48.4501	351.104	359.07	353.208	0	2.89713	up	955	1010	956	5519	6598	7454	22.8606	22.1988	22.2622	142.434	146.304	155.205	0	2.79407	up	[M]	Cell wall/membrane/envelope biogenesis	Molecular Function: catalytic activity (GO:0003824);;	K13082|2.6e-176|pavi:110771557|K13082 bifunctional dihydroflavonol 4-reductase/flavanone 4-reductase [EC:1.1.1.219 1.1.1.234] | (RefSeq) bifunctional dihydroflavonol 4-reductase/flavanone 4-reductase
TFs
MYB
#ID	Fenyu NO.1-S1-1_Count	Fenyu NO.1-S1-2_Count	Fenyu NO.1-S1-3_Count	Kaorino-S1-1_Count	Kaorino-S1-2_Count	Kaorino-S1-3_Count	Fenyu NO.1-S1-1_FPKM	Fenyu NO.1-S1-2_FPKM	Fenyu NO.1-S1-3_FPKM	Kaorino-S1-1_FPKM	Kaorino-S1-2_FPKM	Kaorino-S1-3_FPKM	FDR	log2FC	regulated	Fenyu NO.1-S2-1_Count	Fenyu NO.1-S2-2_Count	Fenyu NO.1-S2-3_Count	Kaorino-S2-1_Count	Kaorino-S2-2_Count	Kaorino-S2-3_Count	Fenyu NO.1-S2-1_FPKM	Fenyu NO.1-S2-2_FPKM	Fenyu NO.1-S2-3_FPKM	Kaorino-S2-1_FPKM	Kaorino-S2-2_FPKM	Kaorino-S2-3_FPKM	FDR	log2FC	regulated	Fenyu NO.1-S3-1_Count	Fenyu NO.1-S3-2_Count	Fenyu NO.1-S3-3_Count	Kaorino-S3-1_Count	Kaorino-S3-2_Count	Kaorino-S3-3_Count	Fenyu NO.1-S3-1_FPKM	Fenyu NO.1-S3-2_FPKM	Fenyu NO.1-S3-3_FPKM	Kaorino-S3-1_FPKM	Kaorino-S3-2_FPKM	Kaorino-S3-3_FPKM	FDR	log2FC	regulated	COG_class	COG_class_annotation	GO_annotation	KEGG_annotation
Fxa6Cg101113	157	182	191	46	52	31	4.12645	5.07382	4.92435	1.16576	1.2791	0.771408	8.05609e-17	-1.93384	down	102	155	143	35	27	35	2.44304	3.7774	3.73491	0.864643	0.656876	0.869888	1.11513e-11	-1.85594	down	173	210	154	31	24	15	4.02361	4.48003	3.47481	0.775003	0.507884	0.298649	7.98414e-22	-2.57444	down	--	--	Molecular Function: DNA binding (GO:0003677);; Cellular Component: nucleus (GO:0005634);; Biological Process: transcription, DNA-templated (GO:0006351);; Biological Process: leaf formation (GO:0010338);;	K09422|1.1e-198|fve:101301216|K09422 transcription factor MYB, plant | (RefSeq) transcription factor AS1-like
bHLH
#ID	Fenyu NO.1-S1-1_Count	Fenyu NO.1-S1-2_Count	Fenyu NO.1-S1-3_Count	Kaorino-S1-1_Count	Kaorino-S1-2_Count	Kaorino-S1-3_Count	Fenyu NO.1-S1-1_FPKM	Fenyu NO.1-S1-2_FPKM	Fenyu NO.1-S1-3_FPKM	Kaorino-S1-1_FPKM	Kaorino-S1-2_FPKM	Kaorino-S1-3_FPKM	FDR	log2FC	regulated	Fenyu NO.1-S2-1_Count	Fenyu NO.1-S2-2_Count	Fenyu NO.1-S2-3_Count	Kaorino-S2-1_Count	Kaorino-S2-2_Count	Kaorino-S2-3_Count	Fenyu NO.1-S2-1_FPKM	Fenyu NO.1-S2-2_FPKM	Fenyu NO.1-S2-3_FPKM	Kaorino-S2-1_FPKM	Kaorino-S2-2_FPKM	Kaorino-S2-3_FPKM	FDR	log2FC	regulated	Fenyu NO.1-S3-1_Count	Fenyu NO.1-S3-2_Count	Fenyu NO.1-S3-3_Count	Kaorino-S3-1_Count	Kaorino-S3-2_Count	Kaorino-S3-3_Count	Fenyu NO.1-S3-1_FPKM	Fenyu NO.1-S3-2_FPKM	Fenyu NO.1-S3-3_FPKM	Kaorino-S3-1_FPKM	Kaorino-S3-2_FPKM	Kaorino-S3-3_FPKM	FDR	log2FC	regulated	COG_class	COG_class_annotation	GO_annotation	KEGG_annotation
Fxa6Ag102265	754	719	738	24	9	17	21.7538	21.9786	20.7664	0.672342	0.242645	0.462653	1.60986e-141	-5.15254	down	514	560	550	18	12	9	13.5293	14.9615	15.751	0.471687	0.29981	0.234844	4.48977e-101	-5.00279	down	465	518	552	0	3	7	11.8069	12.0964	13.6381	0	0.059282	0.154654	2.96327e-89	-5.98426	down	--	--	Molecular Function: protein dimerization activity (GO:0046983);;	K18878|1.3e-09|cann:107866053|K18878 BHLH transcription factor Upa20 | (RefSeq) Upa20; transcription factor bHLH137-like
#ID	Fenyu NO.1-S2-1_Count	Fenyu NO.1-S2-2_Count	Fenyu NO.1-S2-3_Count	Kaorino-S2-1_Count	Kaorino-S2-2_Count	Kaorino-S2-3_Count	Fenyu NO.1-S2-1_FPKM	Fenyu NO.1-S2-2_FPKM	Fenyu NO.1-S2-3_FPKM	Kaorino-S2-1_FPKM	Kaorino-S2-2_FPKM	Kaorino-S2-3_FPKM	FDR	log2FC	regulated	Fenyu NO.1-S3-1_Count	Fenyu NO.1-S3-2_Count	Fenyu NO.1-S3-3_Count	Kaorino-S3-1_Count	Kaorino-S3-2_Count	Kaorino-S3-3_Count	Fenyu NO.1-S3-1_FPKM	Fenyu NO.1-S3-2_FPKM	Fenyu NO.1-S3-3_FPKM	Kaorino-S3-1_FPKM	Kaorino-S3-2_FPKM	Kaorino-S3-3_FPKM	FDR	log2FC	regulated	COG_class	COG_class_annotation	GO_annotation	KEGG_annotation	KEGG_pathway_annotation	KOG_class	KOG_class_annotation	Pfam_annotation	Swiss-Prot_annotation	eggNOG_class	eggNOG_class_annotation	NR_annotation
Fxa3Bg203691	102	133	113	34	30	28	2.05786	2.7335	2.4852	0.712871	0.622946	0.595496	1.70332e-10	-1.74091	down	179	195	180	32	34	43	3.48903	3.49086	3.42256	0.659679	0.609704	0.726865	1.17592e-20	-2.12812	down	--	--	Molecular Function: protein dimerization activity (GO:0046983);;	K18878|7.9e-10|cann:107866053|K18878 BHLH transcription factor Upa20 | (RefSeq) Upa20; transcription factor bHLH137-like	Plant-pathogen interaction (ko04626)	--	--	Helix-loop-helix DNA-binding domain	Transcription factor bHLH122 OS=Arabidopsis thaliana OX=3702 GN=BHLH122 PE=1 SV=1	K	Transcription	PREDICTED: transcription factor bHLH122-like [Fragaria vesca subsp. vesca]
Fxa3Cg103622	111	103	97	30	20	13	2.26185	2.11723	2.14524	0.636023	0.406499	0.276899	2.55371e-11	-2.04197	down	103	121	113	6	11	8	2.01281	2.18186	2.14847	0.126731	0.185008	0.131045	6.85528e-22	-3.1077	down	--	--	Molecular Function: protein dimerization activity (GO:0046983);;	K18878|7.8e-10|cann:107866053|K18878 BHLH transcription factor Upa20 | (RefSeq) Upa20; transcription factor bHLH137-like	Plant-pathogen interaction (ko04626)	--	--	Helix-loop-helix DNA-binding domain	Transcription factor bHLH122 OS=Arabidopsis thaliana OX=3702 GN=BHLH122 PE=1 SV=1	K	Transcription	PREDICTED: transcription factor bHLH122-like [Fragaria vesca subsp. vesca]
#ID	Fenyu NO.1-S3-1_Count	Fenyu NO.1-S3-2_Count	Fenyu NO.1-S3-3_Count	Kaorino-S3-1_Count	Kaorino-S3-2_Count	Kaorino-S3-3_Count	Fenyu NO.1-S3-1_FPKM	Fenyu NO.1-S3-2_FPKM	Fenyu NO.1-S3-3_FPKM	Kaorino-S3-1_FPKM	Kaorino-S3-2_FPKM	Kaorino-S3-3_FPKM	FDR	log2FC	regulated	COG_class	COG_class_annotation	GO_annotation	KEGG_annotation	KEGG_pathway_annotation	KOG_class	KOG_class_annotation	Pfam_annotation	Swiss-Prot_annotation	eggNOG_class	eggNOG_class_annotation	NR_annotation
Fxa2Dg202804	27	41	28	79	73	83	0.50945	0.720625	0.527723	1.64767	1.31316	1.38949	7.04862e-05	1.21319	up	--	--	Biological Process: regulation of transcription, DNA-templated (GO:0006355);; Molecular Function: protein dimerization activity (GO:0046983);;	K18878|2.4e-30|cann:107866053|K18878 BHLH transcription factor Upa20 | (RefSeq) Upa20; transcription factor bHLH137-like	Plant-pathogen interaction (ko04626)	--	--	Helix-loop-helix DNA-binding domain	Transcription factor bHLH74 OS=Arabidopsis thaliana OX=3702 GN=BHLH74 PE=1 SV=1	K	Transcription	PREDICTED: transcription factor bHLH74 [Fragaria vesca subsp. vesca]
WRKY
#ID	Fenyu NO.1-S1-1_Count	Fenyu NO.1-S1-2_Count	Fenyu NO.1-S1-3_Count	Kaorino-S1-1_Count	Kaorino-S1-2_Count	Kaorino-S1-3_Count	Fenyu NO.1-S1-1_FPKM	Fenyu NO.1-S1-2_FPKM	Fenyu NO.1-S1-3_FPKM	Kaorino-S1-1_FPKM	Kaorino-S1-2_FPKM	Kaorino-S1-3_FPKM	FDR	log2FC	regulated	Fenyu NO.1-S2-1_Count	Fenyu NO.1-S2-2_Count	Fenyu NO.1-S2-3_Count	Kaorino-S2-1_Count	Kaorino-S2-2_Count	Kaorino-S2-3_Count	Fenyu NO.1-S2-1_FPKM	Fenyu NO.1-S2-2_FPKM	Fenyu NO.1-S2-3_FPKM	Kaorino-S2-1_FPKM	Kaorino-S2-2_FPKM	Kaorino-S2-3_FPKM	FDR	log2FC	regulated	Fenyu NO.1-S3-1_Count	Fenyu NO.1-S3-2_Count	Fenyu NO.1-S3-3_Count	Kaorino-S3-1_Count	Kaorino-S3-2_Count	Kaorino-S3-3_Count	Fenyu NO.1-S3-1_FPKM	Fenyu NO.1-S3-2_FPKM	Fenyu NO.1-S3-3_FPKM	Kaorino-S3-1_FPKM	Kaorino-S3-2_FPKM	Kaorino-S3-3_FPKM	FDR	log2FC	regulated	COG_class	COG_class_annotation	GO_annotation	KEGG_annotation
Fxa1Cg102117	69	114	82	22	35	22	2.68709	4.69593	3.10164	0.811685	1.25821	0.806123	7.20693e-07	-1.55397	down	82	70	107	37	20	17	2.89012	2.53063	4.10876	1.36619	0.724145	0.627335	3.02847e-06	-1.57332	down	56	70	96	21	18	10	1.88887	2.19432	3.19075	0.76793	0.55597	0.288066	1.01628e-06	-1.73366	down	--	--	Molecular Function: transcription factor activity, sequence-specific DNA binding (GO:0003700);; Cellular Component: nucleus (GO:0005634);; Molecular Function: sequence-specific DNA binding (GO:0043565);;	K18835|1.4e-24|cam:101511665|K18835 WRKY transcription factor 2 | (RefSeq) probable WRKY transcription factor 2
WD40
None
[truncated: 8 more columns]
