# Supplementary material for: Combined transcriptome and metabolome analysis revealed the molecular mechanisms of fruit skin coloration in pink strawberry
Source: Front Plant Sci. 2024 Oct 10;15:1486892. doi: 10.3389/fpls.2024.1486892 (PMC11499181; doi:10.3389/fpls.2024.1486892)
Supplement: Supplementary file 9 [file Table8.xlsx]

## Sheet: Sheet1
#ID	COG_class	COG_class_annotation	GO_annotation	KEGG_annotation	KEGG_pathway_annotation	KOG_class	KOG_class_annotation	Pfam_annotation	Swiss-Prot_annotation	eggNOG_class	eggNOG_class_annotation	NR_annotation	Kaorino-S1-1-FPKM	Kaorino-S1-2-FPKM	Kaorino-S1-3-FPKM	Kaorino-S2-1-FPKM	Kaorino-S2-2-FPKM	Kaorino-S2-3-FPKM	Kaorino-S3-1-FPKM	Kaorino-S3-2-FPKM	Kaorino-S3-3-FPKM	Fenyu NO.1-S3-1-FPKM	Fenyu NO.1-S3-2-FPKM	Fenyu NO.1-S3-3-FPKM	Fenyu NO.1-S2-1-FPKM	Fenyu NO.1-S2-2-FPKM	Fenyu NO.1-S2-3-FPKM	Fenyu NO.1-S3-1-FPKM	Fenyu NO.1-S3-2-FPKM	Fenyu NO.1-S3-3-FPKM	2012-W02-S1-1-FPKM	2012-W02-S1-2-FPKM	2012-W02-S1-3-FPKM	2012-W02-S2-1-FPKM	2012-W02-S2-2-FPKM	2012-W02-S2-3-FPKM	2012-W02-S3-1-FPKM	2012-W02-S3-2-FPKM	2012-W02-S3-3-FPKM
Fxa7Dg102661	--	--	Molecular Function: transcription factor activity, sequence-specific DNA binding (GO:0003700);; Cellular Component: nucleus (GO:0005634);; Molecular Function: sequence-specific DNA binding (GO:0043565);;	K13459|3.4e-17|bvg:104889681|K13459 disease resistance protein RPS2 | (RefSeq) disease resistance protein At4g27190	Plant-pathogen interaction (ko04626)	--	--	WRKY DNA -binding domain	Probable WRKY transcription factor 53 OS=Arabidopsis thaliana OX=3702 GN=WRKY53 PE=1 SV=1	K	Transcription	PREDICTED: probable WRKY transcription factor 41 [Fragaria vesca subsp. vesca]	1.23851	0.542877	0.778526	1.47743	0.792385	1.569	0.250417	0.427898	0.425616	1.80051	1.69249	2.06237	0.877159	1.0299	1.06797	0	0.036206	0	0.726455	0.82246	0.896369	0.608144	0.567586	0.400152	0.142232	0.219764	0.1062
Fxa7Dg102486	--	--	Molecular Function: DNA binding (GO:0003677);; Molecular Function: transcription factor activity, sequence-specific DNA binding (GO:0003700);; Cellular Component: nucleus (GO:0005634);;	K09286|1.4e-29|nau:109232778|K09286 EREBP-like factor | (RefSeq) dehydration-responsive element-binding protein 1B-like	--	--	--	AP2 domain	Ethylene-responsive transcription factor ERF026 OS=Arabidopsis thaliana OX=3702 GN=ERF026 PE=2 SV=1	K	Transcription	transcription factor ERF16 [Fragaria x ananassa]	2.44599	3.10088	3.28829	2.50052	1.8039	3.12403	1.01234	0.398021	0.618558	2.52752	2.3462	4.05742	1.52378	2.39184	1.79928	0.483678	0.188276	0.042241	2.24506	2.25942	2.72455	6.04885	3.9217	3.69377	1.1277	0.877261	0.87687
Fxa7Dg102325	--	--	Molecular Function: DNA binding (GO:0003677);; Molecular Function: transcription factor activity, sequence-specific DNA binding (GO:0003700);; Cellular Component: nucleus (GO:0005634);;	K09286|2.1e-131|fve:101295082|K09286 EREBP-like factor | (RefSeq) ethylene-responsive transcription factor ERF105-like	--	--	--	AP2 domain	Ethylene-responsive transcription factor 5 OS=Nicotiana tabacum OX=4097 GN=ERF5 PE=2 SV=1	K	Transcription	PREDICTED: ethylene-responsive transcription factor ERF105-like [Fragaria vesca subsp. vesca]	7.04083	4.37296	4.69213	8.10865	7.82217	7.1729	16.6928	16.4175	19.2707	9.7886	10.1883	9.78501	13.4451	13.7029	15.3099	13.6157	11.5249	11.5791	12.9613	14.544	11.4645	13.3927	14.0649	15.89	13.7571	11.7565	13.1104
Fxa7Dg102324	--	--	Molecular Function: DNA binding (GO:0003677);; Molecular Function: transcription factor activity, sequence-specific DNA binding (GO:0003700);; Cellular Component: nucleus (GO:0005634);;	K09286|1.4e-102|fve:101294798|K09286 EREBP-like factor | (RefSeq) ethylene-responsive transcription factor 2-like	--	--	--	AP2 domain	Ethylene-responsive transcription factor 2 OS=Nicotiana tabacum OX=4097 GN=ERF2 PE=2 SV=1	K	Transcription	PREDICTED: ethylene-responsive transcription factor 2-like [Fragaria vesca subsp. vesca]	2.40551	1.80055	1.51381	1.28251	1.60684	2.045	1.05705	0.96472	1.22484	4.28039	4.13563	4.93608	4.67955	5.08526	3.28338	1.6449	2.0928	0.946125	12.7181	12.9456	11.6686	17.0958	11.7334	15.403	8.55376	7.92644	9.15907
Fxa7Dg102169	--	--	Molecular Function: DNA binding (GO:0003677);; Molecular Function: transcription factor activity, sequence-specific DNA binding (GO:0003700);; Cellular Component: nucleus (GO:0005634);;	K09286|2.0e-198|fve:101291378|K09286 EREBP-like factor | (RefSeq) dehydration-responsive element-binding protein 2A-like	--	--	--	AP2 domain	Dehydration-responsive element-binding protein 2A OS=Arabidopsis thaliana OX=3702 GN=DREB2A PE=1 SV=1	K	Transcription	transcription factor ERF27 [Fragaria x ananassa]	1.53798	1.36898	2.2246	3.261	3.27539	3.61476	3.95873	3.31888	2.92727	7.33786	7.16713	6.97569	5.81027	6.04242	5.86466	8.28715	7.78579	8.4195	15.7587	14.8361	16.6427	15.3254	16.2692	16.6327	21.2758	23.2494	22.3425
Fxa7Dg101701	--	--	Cellular Component: nucleus (GO:0005634);; Molecular Function: zinc ion binding (GO:0008270);; Molecular Function: sequence-specific DNA binding (GO:0043565);; Biological Process: positive regulation of transcription, DNA-templated (GO:0045893);;	K09184|1.8e-27|dcr:108218750|K09184 GATA-binding protein, other eukaryote | (RefSeq) GATA transcription factor 8-like isoform X1	--	[K]	Transcription	GATA zinc finger	GATA transcription factor 8 OS=Arabidopsis thaliana OX=3702 GN=GATA8 PE=1 SV=1	K	Transcription	PREDICTED: GATA transcription factor 8 [Fragaria vesca subsp. vesca]	3.88883	3.86866	4.00901	4.88113	5.88841	6.15295	2.81236	2.6503	2.7755	6.50512	7.14075	7.15834	10.8898	10.8079	9.77733	6.08755	6.16806	6.1727	7.88308	7.98434	7.51696	8.29979	7.95811	8.07555	6.13173	5.72733	6.52802
Fxa7Dg101415	--	--	Molecular Function: transcription factor activity, sequence-specific DNA binding (GO:0003700);; Cellular Component: nucleus (GO:0005634);; Molecular Function: sequence-specific DNA binding (GO:0043565);;	K16225|1.2e-19|csat:104760397|K16225 probable WRKY transcription factor 52 | (RefSeq) disease resistance protein RRS1-like	Plant-pathogen interaction (ko04626)	--	--	WRKY DNA -binding domain	Probable WRKY transcription factor 46 OS=Arabidopsis thaliana OX=3702 GN=WRKY46 PE=1 SV=1	K	Transcription	PREDICTED: probable WRKY transcription factor 46 [Fragaria vesca subsp. vesca]	1.02833	0.706333	1.25961	0.340632	0.172428	0.80939	0.029973	0.106703	0	1.09949	0.921427	1.97127	0.396657	0.309836	0.270343	0	0	0.082914	3.19816	2.41151	2.61085	1.74043	0.92533	0.74948	0	0.065814	0.107667
Fxa7Dg101343	--	--	Molecular Function: transcription factor activity, sequence-specific DNA binding (GO:0003700);; Cellular Component: nucleus (GO:0005634);; Molecular Function: sequence-specific DNA binding (GO:0043565);;	K12835|4.3e-23|cmax:111493042|K12835 ATP-dependent RNA helicase DDX42 [EC:3.6.4.13] | (RefSeq) DEAD-box ATP-dependent RNA helicase 24 isoform X1	Spliceosome (ko03040)	--	--	WRKY DNA -binding domain	Probable WRKY transcription factor 43 OS=Arabidopsis thaliana OX=3702 GN=WRKY43 PE=1 SV=1	K	Transcription	PREDICTED: probable WRKY transcription factor 24 [Fragaria vesca subsp. vesca]	0.77461	0.534927	1.41655	1.62226	2.00789	1.85948	0.039462	0.184378	0.128573	2.39581	4.80812	2.23746	1.77591	3.08355	3.24524	0.228916	0	0.420753	1.07671	0.993685	1.2132	0.477231	1.17489	0.544933	0.118475	0.081446	0.227624
Fxa7Dg100918	--	--	Molecular Function: transcription factor activity, sequence-specific DNA binding (GO:0003700);; Cellular Component: nucleus (GO:0005634);; Molecular Function: sequence-specific DNA binding (GO:0043565);;	K18835|1.0e-25|han:110865842|K18835 WRKY transcription factor 2 | (RefSeq) probable WRKY transcription factor 2	Plant-pathogen interaction (ko04626)	--	--	WRKY DNA -binding domain	Probable WRKY transcription factor 12 OS=Arabidopsis thaliana OX=3702 GN=WRKY12 PE=1 SV=1	K	Transcription	PREDICTED: probable WRKY transcription factor 12 [Fragaria vesca subsp. vesca]	0.278811	0.723289	0.303171	0.154701	0.097094	0.405427	0.415402	0.087862	0.364429	0.570297	0.260458	0.539072	0	0.338562	0.231907	0.242265	0.040455	0.301326	1.77303	2.12866	3.35068	0.484587	1.05083	1.2393	0.430698	0.224055	0.958645
Fxa7Dg100447	--	--	Molecular Function: DNA binding (GO:0003677);; Molecular Function: transcription factor activity, sequence-specific DNA binding (GO:0003700);; Cellular Component: nucleus (GO:0005634);;	K09285|2.1e-81|han:110942994|K09285 AP2-like factor, ANT lineage | (RefSeq) AP2-like ethylene-responsive transcription factor At1g16060	--	--	--	AP2 domain	Ethylene-responsive transcription factor WRI1 OS=Arabidopsis thaliana OX=3702 GN=WRI1 PE=1 SV=1	K	Transcription	PREDICTED: ethylene-responsive transcription factor WRI1 [Fragaria vesca subsp. vesca]	1.7873	1.84873	2.49266	1.01388	0.645364	1.05507	1.1465	1.06346	1.41219	0.817083	1.11666	1.50883	0.849767	1.56659	0.693368	1.97212	1.7334	1.90119	2.43742	3.15006	2.7012	1.79139	1.69157	1.95948	2.35123	2.67505	1.63294
Fxa7Dg100307	--	--	--	--	--	[K]	Transcription	Myb/SANT-like DNA-binding domain	Trihelix transcription factor ASIL2 OS=Arabidopsis thaliana OX=3702 GN=ASIL2 PE=1 SV=1	K	Transcription	PREDICTED: trihelix transcription factor ASIL2 [Fragaria vesca subsp. vesca]	18.5226	22.8331	19.9932	22.517	18.8678	21.5978	8.33034	7.68436	9.10918	11.0024	10.2564	9.87322	7.59137	8.73952	9.31564	3.32209	2.87599	3.3024	9.78516	9.82476	8.35711	4.0294	4.53016	5.5416	1.64674	2.4154	2.02575
Fxa7Dg100106	--	--	Molecular Function: DNA binding (GO:0003677);; Molecular Function: transcription factor activity, sequence-specific DNA binding (GO:0003700);; Cellular Component: CCAAT-binding factor complex (GO:0016602);;	K08064|2.5e-176|fve:101297000|K08064 nuclear transcription factor Y, alpha | (RefSeq) nuclear transcription factor Y subunit A-7-like	--	[K]	Transcription	CCAAT-binding transcription factor (CBF-B/NF-YA) subunit B	Nuclear transcription factor Y subunit A-7 OS=Arabidopsis thaliana OX=3702 GN=NFYA7 PE=1 SV=1	K	Transcription	PREDICTED: nuclear transcription factor Y subunit A-4-like isoform X1 [Fragaria vesca subsp. vesca]	1.11281	0.948507	1.10279	0.941625	1.08226	0.99064	0.801705	0.762209	0.824071	0.354515	0.238858	0.488781	0.853581	0.403043	0.45434	0.494684	0.519385	0.461166	1.04398	1.00882	0.957336	0.598278	0.622045	0.411788	0.325479	0.348403	0.430208
Fxa7Cg102843	--	--	Molecular Function: transcription factor activity, sequence-specific DNA binding (GO:0003700);; Cellular Component: nucleus (GO:0005634);; Molecular Function: sequence-specific DNA binding (GO:0043565);;	K13459|1.6e-17|bvg:104889681|K13459 disease resistance protein RPS2 | (RefSeq) disease resistance protein At4g27190	Plant-pathogen interaction (ko04626)	--	--	WRKY DNA -binding domain	Probable WRKY transcription factor 53 OS=Arabidopsis thaliana OX=3702 GN=WRKY53 PE=1 SV=1	K	Transcription	PREDICTED: probable WRKY transcription factor 41 [Fragaria vesca subsp. vesca]	0.716584	0.290714	0.63288	1.02448	0.661071	0.378541	0.472783	0.601506	0.205335	1.35468	1.05102	1.90602	0.347664	1.19102	0.46903	0.130891	0.056074	0.165178	0.549318	0.453064	0.600034	0.481269	0.315131	0.308979	0	0.087531	0.03789
Fxa7Cg102672	--	--	Molecular Function: DNA binding (GO:0003677);; Molecular Function: transcription factor activity, sequence-specific DNA binding (GO:0003700);; Cellular Component: nucleus (GO:0005634);;	K09286|1.1e-29|qsu:112009264|K09286 EREBP-like factor | (RefSeq) dehydration-responsive element-binding protein 1A-like	--	--	--	AP2 domain	Ethylene-responsive transcription factor ERF026 OS=Arabidopsis thaliana OX=3702 GN=ERF026 PE=2 SV=1	K	Transcription	transcription factor ERF16 [Fragaria x ananassa]	4.55138	5.16109	6.20261	4.13554	3.77484	4.36168	2.55839	1.1606	1.65001	11.2946	12.587	13.1276	11.5725	12.7436	10.9053	1.05553	1.13438	1.09397	11.4458	13.484	12.4178	21.9469	20.9495	24.2809	7.05564	9.05694	7.68487
Fxa7Cg102670	--	--	Molecular Function: DNA binding (GO:0003677);; Molecular Function: transcription factor activity, sequence-specific DNA binding (GO:0003700);; Cellular Component: nucleus (GO:0005634);;	K09286|4.3e-74|vvi:100245286|K09286 EREBP-like factor | (RefSeq) CBF4; CBF4 transcription factor	--	--	--	AP2 domain	Dehydration-responsive element-binding protein 1D OS=Arabidopsis thaliana OX=3702 GN=DREB1D PE=2 SV=1	K	Transcription	transcription factor ERF20 [Fragaria x ananassa]	0.561586	0.731166	1.00307	1.87385	1.36324	1.70327	3.00973	3.11209	3.47337	19.2304	15.8518	16.6398	22.2143	22.5703	20.5829	14.5235	16.4979	16.7391	52.8289	50.073	45.5456	86.624	89.8735	81.3829	44.6366	44.7297	41.5
Fxa7Cg102458	--	--	Molecular Function: DNA binding (GO:0003677);; Molecular Function: transcription factor activity, sequence-specific DNA binding (GO:0003700);; Cellular Component: nucleus (GO:0005634);;	K09286|7.6e-134|fve:101295082|K09286 EREBP-like factor | (RefSeq) ethylene-responsive transcription factor ERF105-like	--	--	--	AP2 domain	Ethylene-responsive transcription factor 5 OS=Nicotiana tabacum OX=4097 GN=ERF5 PE=2 SV=1	K	Transcription	PREDICTED: ethylene-responsive transcription factor ERF105-like [Fragaria vesca subsp. vesca]	9.4398	12.1443	11.1481	17.128	16.7324	16.8204	14.8678	16.6229	17.157	18.0357	19.0618	17.3409	12.1724	14.0515	12.0791	5.73991	5.38525	8.15613	25.2961	27.742	28.1329	24.4813	23.4343	24.2709	15.3652	15.5345	14.0464
Fxa7Cg102457	--	--	Molecular Function: DNA binding (GO:0003677);; Molecular Function: transcription factor activity, sequence-specific DNA binding (GO:0003700);; Cellular Component: nucleus (GO:0005634);;	K09286|4.9e-103|fve:101294798|K09286 EREBP-like factor | (RefSeq) ethylene-responsive transcription factor 2-like	--	--	--	AP2 domain	Ethylene-responsive transcription factor 2 OS=Nicotiana tabacum OX=4097 GN=ERF2 PE=2 SV=1	K	Transcription	PREDICTED: ethylene-responsive transcription factor 2-like [Fragaria vesca subsp. vesca]	0.917624	0.67311	0.653878	0.361326	0.320602	0.270888	0.105975	0.705147	0.039138	0.958231	1.05494	0.604626	0.738028	0.824697	0.91279	0	0	0.118974	2.66732	1.70775	2.77247	1.58604	1.92915	2.24963	0.747945	0.315034	0.458425
Fxa7Cg102373	--	--	Molecular Function: transcription factor activity, sequence-specific DNA binding (GO:0003700);; Cellular Component: nucleus (GO:0005634);; Molecular Function: sequence-specific DNA binding (GO:0043565);;	K16225|1.3e-15|csat:104760397|K16225 probable WRKY transcription factor 52 | (RefSeq) disease resistance protein RRS1-like	Plant-pathogen interaction (ko04626)	--	--	WRKY DNA -binding domain	Probable WRKY transcription factor 70 OS=Arabidopsis thaliana OX=3702 GN=WRKY70 PE=1 SV=1	K	Transcription	PREDICTED: probable WRKY transcription factor 70 [Fragaria vesca subsp. vesca]	2.27979	1.90852	1.47578	1.11263	0.54358	0.928549	0.867436	0.446211	0.456708	3.38429	3.24884	3.25183	1.17951	1.52093	0.763159	0.681735	0.580256	1.20046	7.07438	6.3224	5.37871	3.08797	3.7303	4.14871	1.83002	1.60234	1.77743
Fxa7Cg102294	--	--	Molecular Function: DNA binding (GO:0003677);; Molecular Function: transcription factor activity, sequence-specific DNA binding (GO:0003700);; Cellular Component: nucleus (GO:0005634);;	K09286|7.2e-162|fve:101291378|K09286 EREBP-like factor | (RefSeq) dehydration-responsive element-binding protein 2A-like	--	--	--	AP2 domain	Dehydration-responsive element-binding protein 2C OS=Arabidopsis thaliana OX=3702 GN=DREB2C PE=2 SV=2	K	Transcription	transcription factor ERF27 [Fragaria x ananassa]	3.99842	2.24789	2.53944	5.18889	5.06043	5.35218	3.99544	3.67165	5.33201	11.9385	10.1901	10.6726	7.44447	8.86282	8.44295	6.58997	6.73566	6.19114	22.5855	18.9918	21.5993	20.4788	23.834	28.9118	27.3314	26.3762	23.9754
Fxa7Cg102189	--	--	Molecular Function: DNA binding (GO:0003677);; Cellular Component: nucleus (GO:0005634);;	K08869|6.0e-28|cre:CHLREDRAFT_165812|K08869 aarF domain-containing kinase | (RefSeq) predicted protein	--	[O]	Posttranslational modification, protein turnover, chaperones	Myb-like DNA-binding domain	Transcription factor DIVARICATA OS=Antirrhinum majus OX=4151 GN=DIVARICATA PE=2 SV=1	K	Transcription	PREDICTED: transcription factor DIVARICATA-like [Fragaria vesca subsp. vesca]	0.736265	0.564788	0.612332	0.241526	0.358668	0.609386	0.53323	0.252779	0.185882	0.310593	0.476676	0.622696	0.548094	0.913643	0.659252	0.045577	0.099787	0.244169	1.49063	1.41073	1.71091	0.496468	0.35038	0.244994	0.162424	0.193183	0.14504
Fxa7Cg101890	--	--	Molecular Function: protein binding (GO:0005515);; Cellular Component: cellular_component (GO:0005575);; Cellular Component: intracellular (GO:0005622);; Cellular Component: cell (GO:0005623);; Cellular Component: nucleus (GO:0005634);; Biological Process: regulation of transcription, DNA-templated (GO:0006355);; Biological Process: biological_process (GO:0008150);; Biological Process: regulation…	K11684|4.0e-25|cam:101514937|K11684 bromodomain-containing factor 1 | (RefSeq) transcription factor GTE4-like	--	[K]	Transcription	Bromodomain extra-terminal - transcription regulation	Transcription factor GTE1 OS=Arabidopsis thaliana OX=3702 GN=GTE1 PE=1 SV=1	K	Transcription	PREDICTED: transcription factor GTE6 [Fragaria vesca subsp. vesca]	0.633244	0.615458	1.35381	0.246718	0.82587	0.450578	1.30664	1.01905	1.08501	1.38605	0.929048	0.625291	1.12994	0.760619	0.565015	0.698646	0.647902	0.351905	2.59547	2.03424	2.15401	1.66671	1.51185	1.91837	1.32682	1.80025	1.55189
Fxa7Cg101884	--	--	Molecular Function: DNA helicase activity (GO:0003678);; Cellular Component: transcription factor TFIIF complex (GO:0005674);; Biological Process: transcription initiation from RNA polymerase II promoter (GO:0006367);;	K03139|2.1e-150|fve:101299911|K03139 transcription initiation factor TFIIF subunit beta [EC:3.6.4.12] | (RefSeq) general transcription factor IIF subunit 2	Basal transcription factors (ko03022)	[K]	Transcription	TFIIF, beta subunit HTH domain	--	K	Transcription	PREDICTED: general transcription factor IIF subunit 2 [Fragaria vesca subsp. vesca]	1.14683	0.66776	0.877083	0.476855	1.09273	1.12761	0.474234	1.00259	0.732144	0.742149	0.356873	0.674517	0.508672	0.859262	0.621108	2.2952	2.09481	2.22021	0.588852	0.487794	0.384323	0.630418	0.742496	0.718027	1.00043	0.645614	0.687294
Fxa7Cg101836	--	--	Cellular Component: nucleus (GO:0005634);; Molecular Function: zinc ion binding (GO:0008270);; Molecular Function: sequence-specific DNA binding (GO:0043565);; Biological Process: positive regulation of transcription, DNA-templated (GO:0045893);;	K09184|1.4e-28|dcr:108218750|K09184 GATA-binding protein, other eukaryote | (RefSeq) GATA transcription factor 8-like isoform X1	--	[K]	Transcription	GATA zinc finger	GATA transcription factor 8 OS=Arabidopsis thaliana OX=3702 GN=GATA8 PE=1 SV=1	K	Transcription	PREDICTED: GATA transcription factor 8 [Fragaria vesca subsp. vesca]	7.62837	7.15653	6.52981	7.63824	8.13806	7.71519	5.17288	5.36227	6.74846	9.61796	9.40747	9.17952	10.6182	12.4406	12.1877	8.83227	7.07575	8.48849	11.9546	10.5204	12.4954	14.2276	11.639	15.9828	13.1299	14.6403	12.5933
Fxa7Cg101465	--	--	Molecular Function: transcription factor activity, sequence-specific DNA binding (GO:0003700);; Cellular Component: nucleus (GO:0005634);; Molecular Function: sequence-specific DNA binding (GO:0043565);;	K12835|4.3e-23|cmax:111493042|K12835 ATP-dependent RNA helicase DDX42 [EC:3.6.4.13] | (RefSeq) DEAD-box ATP-dependent RNA helicase 24 isoform X1	Spliceosome (ko03040)	--	--	WRKY DNA -binding domain	Probable WRKY transcription factor 43 OS=Arabidopsis thaliana OX=3702 GN=WRKY43 PE=1 SV=1	K	Transcription	PREDICTED: probable WRKY transcription factor 24 [Fragaria vesca subsp. vesca]	1.51706	0.656087	1.54262	1.33102	1.63159	1.25717	0	0.067928	0	2.61416	4.78863	2.09131	1.83056	2.43129	2.10973	0	0	0	1.20768	0.605508	0.385584	0.519978	0.63793	0.361424	0.150652	0.446761	0.325365
Fxa7Cg101461	--	--	Molecular Function: transcription factor activity, sequence-specific DNA binding (GO:0003700);; Cellular Component: nucleus (GO:0005634);; Molecular Function: sequence-specific DNA binding (GO:0043565);;	K13425|1.1e-163|fve:101304921|K13425 WRKY transcription factor 22 | (RefSeq) WRKY transcription factor 22	MAPK signaling pathway - plant (ko04016);; Plant-pathogen interaction (ko04626)	--	--	WRKY DNA -binding domain	WRKY transcription factor 22 OS=Arabidopsis thaliana OX=3702 GN=WRKY22 PE=2 SV=1	K	Transcription	PREDICTED: WRKY transcription factor 22 [Fragaria vesca subsp. vesca]	0.353865	0.542667	0.443142	1.1782	0.84185	0.569887	0.129491	0	0.196872	0.827597	0.542218	0.623231	1.10733	1.7949	1.10985	0	0.106356	0.117477	0.261751	0.61426	0.261585	0.456721	0.040887	0.285463	0.194825	0.237304	0.655019
Fxa7Cg101234	--	--	Molecular Function: transcription factor activity, sequence-specific DNA binding (GO:0003700);; Cellular Component: nucleus (GO:0005634);; Molecular Function: sequence-specific DNA binding (GO:0043565);;	K18835|3.2e-69|fve:101313293|K18835 WRKY transcription factor 2 | (RefSeq) probable WRKY transcription factor 2	Plant-pathogen interaction (ko04626)	--	--	--	Probable WRKY transcription factor 2 OS=Arabidopsis thaliana OX=3702 GN=WRKY2 PE=1 SV=1	K	Transcription	PREDICTED: probable WRKY transcription factor 2 [Fragaria vesca subsp. vesca]	3.62767	3.19241	3.56945	2.69102	2.48355	3.87735	2.95602	1.68913	1.47179	0.90115	0.994422	1.10281	1.48888	0.895931	1.66689	0.902391	0.704276	0.85213	1.88755	1.66109	1.47568	1.58161	1.24303	1.14549	0.908537	0.517709	0.914089
Fxa7Cg101044	--	--	Molecular Function: protein dimerization activity (GO:0046983);;	K12126|3.1e-19|lang:109328952|K12126 phytochrome-interacting factor 3 | (RefSeq) transcription factor PIF3-like	Plant hormone signal transduction (ko04075);; Circadian rhythm - plant (ko04712)	--	--	Helix-loop-helix DNA-binding domain	Transcription factor UNE10 OS=Arabidopsis thaliana OX=3702 GN=UNE10 PE=2 SV=1	K	Transcription	PREDICTED: transcription factor UNE10 [Fragaria vesca subsp. vesca]	2.2465	3.08852	2.51708	4.16344	2.89238	3.56031	0.333684	0.443745	0.438819	3.8208	3.18722	3.26367	2.83427	2.1609	2.70292	1.11518	1.42718	1.34681	1.92987	1.16881	2.05188	1.66397	1.35899	1.98819	0.628545	0.670535	1.14066
Fxa7Cg100617	--	--	Molecular Function: DNA binding (GO:0003677);; Cellular Component: nucleus (GO:0005634);;	K08869|1.2e-25|cre:CHLREDRAFT_165812|K08869 aarF domain-containing kinase | (RefSeq) predicted protein	--	[O]	Posttranslational modification, protein turnover, chaperones	Myb-like DNA-binding domain	Transcription factor DIVARICATA OS=Antirrhinum majus OX=4151 GN=DIVARICATA PE=2 SV=1	K	Transcription	PREDICTED: transcription factor DIVARICATA [Fragaria vesca subsp. vesca]	3.26209	3.35772	4.78504	5.10376	5.58886	6.53995	5.03607	4.52226	4.36758	7.01139	7.93474	7.5868	6.63367	7.56569	7.14495	4.59701	5.97996	6.56335	8.53996	8.68908	7.61299	8.96308	9.77446	10.1799	11.3836	11.0324	11.8745
Fxa7Cg100465	--	--	Molecular Function: DNA binding (GO:0003677);; Molecular Function: transcription factor activity, sequence-specific DNA binding (GO:0003700);; Cellular Component: nucleus (GO:0005634);;	K09285|4.8e-81|jre:108989513|K09285 AP2-like factor, ANT lineage | (RefSeq) AP2-like ethylene-responsive transcription factor At1g16060	--	--	--	AP2 domain	Ethylene-responsive transcription factor WRI1 OS=Arabidopsis thaliana OX=3702 GN=WRI1 PE=1 SV=1	K	Transcription	transcription factor AP212 [Fragaria x ananassa]	3.53362	4.31925	4.11993	8.08564	7.07181	9.01849	43.1821	42.5547	42.2699	3.66297	3.30328	3.25309	9.96358	10.0636	9.64883	30.8386	31.4152	30.0782	3.84924	4.0833	3.18155	7.27104	8.43421	6.1384	15.3836	16.1811	15.1033
Fxa7Cg100331	--	--	--	--	--	[K]	Transcription	Myb/SANT-like DNA-binding domain	Trihelix transcription factor ASIL2 OS=Arabidopsis thaliana OX=3702 GN=ASIL2 PE=1 SV=1	K	Transcription	PREDICTED: trihelix transcription factor ASIL2 [Fragaria vesca subsp. vesca]	20.384	22.9409	17.0042	26.1839	25.5497	23.9339	15.4626	15.4712	17.5461	14.6617	16.6191	15.156	17.3238	17.7837	17.051	11.451	10.0162	11.1859	14.7556	12.5894	15.7569	9.21867	9.39491	9.39625	8.80952	8.99922	7.04514
Fxa7Bg202907	--	--	Molecular Function: transcription factor activity, sequence-specific DNA binding (GO:0003700);; Cellular Component: nucleus (GO:0005634);; Molecular Function: sequence-specific DNA binding (GO:0043565);;	K13459|2.6e-17|bvg:104889681|K13459 disease resistance protein RPS2 | (RefSeq) disease resistance protein At4g27190	Plant-pathogen interaction (ko04626)	--	--	WRKY DNA -binding domain	Probable WRKY transcription factor 53 OS=Arabidopsis thaliana OX=3702 GN=WRKY53 PE=1 SV=1	K	Transcription	PREDICTED: probable WRKY transcription factor 41 [Fragaria vesca subsp. vesca]	0.561684	0.225679	0.513483	0.527496	0.325781	0.388186	0.204109	0.104777	0	1.33454	1.35605	1.1432	0.267086	0.676628	1.01549	0.238598	0.036345	0	0.515306	0.586998	0.697317	0.963739	0.572985	0.554312	0.051426	0.121457	0.105495
Fxa7Bg202712	--	--	Molecular Function: DNA binding (GO:0003677);; Molecular Function: transcription factor activity, sequence-specific DNA binding (GO:0003700);; Cellular Component: nucleus (GO:0005634);;	K09286|8.0e-30|nau:109232778|K09286 EREBP-like factor | (RefSeq) dehydration-responsive element-binding protein 1B-like	--	--	--	AP2 domain	Ethylene-responsive transcription factor ERF026 OS=Arabidopsis thaliana OX=3702 GN=ERF026 PE=2 SV=1	K	Transcription	transcription factor ERF16 [Fragaria x ananassa]	3.33128	2.49695	2.80167	3.4742	4.11501	4.0882	1.88066	2.26193	1.0406	4.32343	5.54457	4.95734	7.28564	8.09179	6.21023	1.67625	1.18763	0.983319	6.09497	7.63469	3.87935	14.7809	16.4045	14.1453	6.45937	6.07507	4.8838
Fxa7Bg202539	--	--	Molecular Function: DNA binding (GO:0003677);; Molecular Function: transcription factor activity, sequence-specific DNA binding (GO:0003700);; Cellular Component: nucleus (GO:0005634);;	K09286|3.6e-126|fve:101295082|K09286 EREBP-like factor | (RefSeq) ethylene-responsive transcription factor ERF105-like	--	--	--	AP2 domain	Ethylene-responsive transcription factor 5 OS=Nicotiana tabacum OX=4097 GN=ERF5 PE=2 SV=1	K	Transcription	PREDICTED: ethylene-responsive transcription factor ERF105-like [Fragaria vesca subsp. vesca]	6.6704	6.80999	7.38059	10.2006	8.85379	8.31453	9.15363	9.33895	8.99676	18.1573	16.063	16.6227	10.2081	11.4386	9.3002	4.38037	4.19016	5.52172	25.2376	26.6321	27.1459	22.8168	21.9711	22.8318	10.7642	10.1558	11.5694
Fxa7Bg202538	--	--	Molecular Function: DNA binding (GO:0003677);; Molecular Function: transcription factor activity, sequence-specific DNA binding (GO:0003700);; Cellular Component: nucleus (GO:0005634);;	K09286|5.4e-102|fve:101294798|K09286 EREBP-like factor | (RefSeq) ethylene-responsive transcription factor 2-like	--	--	--	AP2 domain	Ethylene-responsive transcription factor 2 OS=Nicotiana tabacum OX=4097 GN=ERF2 PE=2 SV=1	K	Transcription	PREDICTED: ethylene-responsive transcription factor 2-like [Fragaria vesca subsp. vesca]	1.75216	1.33794	1.33031	0.906711	0.406262	1.5132	0.350809	0.293298	0	3.2031	2.06236	2.34932	2.71345	1.75089	1.97415	0.385654	0.443338	0.176802	4.62946	6.91453	5.78334	5.34972	5.06209	4.75627	1.74098	1.78788	1.87216
Fxa7Bg202363	--	--	Molecular Function: DNA binding (GO:0003677);; Molecular Function: transcription factor activity, sequence-specific DNA binding (GO:0003700);; Cellular Component: nucleus (GO:0005634);;	K09286|7.4e-167|fve:101291378|K09286 EREBP-like factor | (RefSeq) dehydration-responsive element-binding protein 2A-like	--	--	--	AP2 domain	Dehydration-responsive element-binding protein 2C OS=Arabidopsis thaliana OX=3702 GN=DREB2C PE=2 SV=2	K	Transcription	transcription factor ERF27 [Fragaria x ananassa]	2.40878	2.91777	2.91966	6.0302	4.44919	4.2689	2.82105	3.90785	4.28181	17.1708	14.0909	13.1657	8.63987	10.2037	8.32924	8.06543	8.2048	8.93132	28.2688	28.3749	28.8074	25.4377	26.3702	26.0069	34.376	34.3935	33.3479
Fxa7Bg202253	--	--	Molecular Function: DNA binding (GO:0003677);; Cellular Component: nucleus (GO:0005634);;	K08869|2.0e-28|cre:CHLREDRAFT_165812|K08869 aarF domain-containing kinase | (RefSeq) predicted protein	--	[O]	Posttranslational modification, protein turnover, chaperones	Myb-like DNA-binding domain	Transcription factor DIVARICATA OS=Antirrhinum majus OX=4151 GN=DIVARICATA PE=2 SV=1	K	Transcription	PREDICTED: transcription factor DIVARICATA-like [Fragaria vesca subsp. vesca]	2.96671	2.75072	3.74547	1.59211	1.26087	1.93147	0.265622	0.44416	0.237494	3.68837	3.77782	2.9014	0.710944	0.389967	0.97148	0.328905	0.122336	0.550539	5.51393	5.32501	6.34811	1.07735	2.07306	0.885267	0.951646	0.778627	0.842043
Fxa7Bg201959	--	--	Molecular Function: protein binding (GO:0005515);; Cellular Component: cellular_component (GO:0005575);; Cellular Component: intracellular (GO:0005622);; Cellular Component: cell (GO:0005623);; Cellular Component: nucleus (GO:0005634);; Biological Process: regulation of transcription, DNA-templated (GO:0006355);; Biological Process: biological_process (GO:0008150);; Biological Process: regulation…	K11684|1.8e-25|cam:101514937|K11684 bromodomain-containing factor 1 | (RefSeq) transcription factor GTE4-like	--	[K]	Transcription	Bromodomain extra-terminal - transcription regulation	Transcription factor GTE1 OS=Arabidopsis thaliana OX=3702 GN=GTE1 PE=1 SV=1	K	Transcription	PREDICTED: transcription factor GTE6 [Fragaria vesca subsp. vesca]	0.788434	1.37309	0.98186	0.152814	0.492552	0.58777	0.783133	0.722291	1.04981	0.750548	0.959241	0.791195	0.714016	1.24825	1.18984	0.97077	1.23894	1.00037	1.77487	1.40608	1.20986	1.35399	1.52755	1.30079	1.2405	1.29063	0.897025
Fxa7Bg201951	--	--	Molecular Function: DNA helicase activity (GO:0003678);; Cellular Component: transcription factor TFIIF complex (GO:0005674);; Biological Process: transcription initiation from RNA polymerase II promoter (GO:0006367);;	K03139|8.8e-151|fve:101299911|K03139 transcription initiation factor TFIIF subunit beta [EC:3.6.4.12] | (RefSeq) general transcription factor IIF subunit 2	Basal transcription factors (ko03022)	[K]	Transcription	TFIIF, beta subunit HTH domain	--	K	Transcription	PREDICTED: general transcription factor IIF subunit 2 [Fragaria vesca subsp. vesca]	1.45694	1.83978	1.5036	2.42498	0.900986	1.84264	1.75371	2.62047	1.59094	0.959959	0.963211	0.728975	1.25608	1.14686	1.57263	3.73347	3.69417	3.66885	1.19397	0.743451	1.98757	0.840277	1.3437	1.18496	1.77293	1.597	0.803244
Fxa7Bg201914	--	--	Cellular Component: nucleus (GO:0005634);; Molecular Function: zinc ion binding (GO:0008270);; Molecular Function: sequence-specific DNA binding (GO:0043565);; Biological Process: positive regulation of transcription, DNA-templated (GO:0045893);;	K09184|3.4e-28|dcr:108218750|K09184 GATA-binding protein, other eukaryote | (RefSeq) GATA transcription factor 8-like isoform X1	--	[K]	Transcription	GATA zinc finger	GATA transcription factor 8 OS=Arabidopsis thaliana OX=3702 GN=GATA8 PE=1 SV=1	K	Transcription	PREDICTED: GATA transcription factor 8 [Fragaria vesca subsp. vesca]	7.21896	6.03715	6.59665	5.75524	5.75326	6.18252	3.99417	2.37936	3.20838	8.05796	6.27456	7.60067	8.26218	9.5956	8.38751	5.51462	6.81848	6.51202	8.82921	10.6958	10.6925	11.6938	10.7981	9.82099	8.77879	7.86351	8.57587
Fxa7Bg201816	--	--	Molecular Function: DNA binding (GO:0003677);; Cellular Component: nucleus (GO:0005634);; Biological Process: regulation of transcription, DNA-templated (GO:0006355);; Cellular Component: integral component of membrane (GO:0016021);;	K00521|1.6e-25|cmos:111447866|K00521 ferric-chelate reductase [EC:1.16.1.7] | (RefSeq) ferric reduction oxidase 7, chloroplastic-like	--	--	--	No apical meristem (NAM) protein	NAC domain-containing protein 14 OS=Arabidopsis thaliana OX=3702 GN=NAC014 PE=2 SV=1	--	--	PREDICTED: NAC transcription factor 25-like [Fragaria vesca subsp. vesca]	2.72174	2.81878	1.69668	2.27452	1.46151	2.3384	0.989085	0.857638	0.479201	1.68057	1.75384	1.47375	0.976161	1.1333	0.684453	0.242234	0.368017	0.393664	1.4697	2.2802	1.79673	0.671884	0.93244	1.26593	0.24055	0.552595	0.687134
Fxa7Bg201574	--	--	Molecular Function: transcription factor activity, sequence-specific DNA binding (GO:0003700);; Cellular Component: nucleus (GO:0005634);; Molecular Function: sequence-specific DNA binding (GO:0043565);;	K12835|5.6e-23|cmax:111493042|K12835 ATP-dependent RNA helicase DDX42 [EC:3.6.4.13] | (RefSeq) DEAD-box ATP-dependent RNA helicase 24 isoform X1	Spliceosome (ko03040)	--	--	WRKY DNA -binding domain	Probable WRKY transcription factor 43 OS=Arabidopsis thaliana OX=3702 GN=WRKY43 PE=1 SV=1	K	Transcription	PREDICTED: probable WRKY transcription factor 24 [Fragaria vesca subsp. vesca]	1.41821	1.23037	1.27221	2.19617	2.42352	2.90956	0	0	0.053113	2.18489	2.66401	2.13927	1.71462	2.33621	2.82558	0	0.116987	0.072214	0.80113	1.25948	0.451937	0.569476	0	0.441421	0	0.239712	0.583639
Fxa7Bg200561	--	--	Molecular Function: DNA binding (GO:0003677);; Molecular Function: transcription factor activity, sequence-specific DNA binding (GO:0003700);; Cellular Component: nucleus (GO:0005634);;	K09285|1.6e-81|jre:108989513|K09285 AP2-like factor, ANT lineage | (RefSeq) AP2-like ethylene-responsive transcription factor At1g16060	--	--	--	AP2 domain	Ethylene-responsive transcription factor WRI1 OS=Arabidopsis thaliana OX=3702 GN=WRI1 PE=1 SV=1	K	Transcription	PREDICTED: ethylene-responsive transcription factor WRI1 [Fragaria vesca subsp. vesca]	3.01922	2.05332	2.27219	2.59158	1.32557	2.04504	11.2993	10.6022	10.207	0.71004	0.70131	0.27573	1.60903	1.33764	1.08807	5.71372	4.63844	4.61301	2.39323	1.77403	1.78441	0.886	0.688664	0.780949	0.628	0.766561	0.942826
Fxa7Bg200412	--	--	Molecular Function: transcription factor activity, sequence-specific DNA binding (GO:0003700);; Biological Process: transcription, DNA-templated (GO:0006351);; Molecular Function: sequence-specific DNA binding (GO:0043565);;	K14431|2.7e-167|fve:101298745|K14431 transcription factor TGA | (RefSeq) transcription factor TGA2	Plant hormone signal transduction (ko04075)	--	--	Seed dormancy control	Transcription factor TGAL1 OS=Oryza sativa subsp. japonica OX=39947 GN=TGAL1 PE=1 SV=2	K	Transcription	transcription factor TGA2.2-like [Rosa chinensis]	3.64934	3.9529	4.63726	3.99884	3.68457	2.85802	3.11885	4.26152	3.7623	2.68156	3.03658	3.9417	2.90128	2.69582	2.76757	2.32178	2.49014	2.75598	2.66138	2.77425	2.66632	2.26201	2.79709	2.29137	2.14762	1.62329	1.824
Fxa7Bg200387	--	--	--	--	--	[K]	Transcription	Myb/SANT-like DNA-binding domain	Trihelix transcription factor ASIL2 OS=Arabidopsis thaliana OX=3702 GN=ASIL2 PE=1 SV=1	K	Transcription	PREDICTED: trihelix transcription factor ASIL2 [Fragaria vesca subsp. vesca]	28.5235	29.842	28.6271	33.4863	35.6283	34.2038	17.9973	21.1395	18.2311	17.0268	19.5193	18.0749	17.223	19.6153	16.3632	9.22401	10.2962	9.24078	16.4991	18.3869	18.6281	12.656	12.2316	13.3412	8.97972	10.1385	7.91444
Fxa7Ag202879	--	--	Molecular Function: transcription factor activity, sequence-specific DNA binding (GO:0003700);; Cellular Component: nucleus (GO:0005634);; Cellular Component: host cell nucleus (GO:0042025);; Molecular Function: sequence-specific DNA binding (GO:0043565);;	K09419|5.4e-156|fve:101299242|K09419 heat shock transcription factor, other eukaryote | (RefSeq) heat stress transcription factor B-2a	--	[K]	Transcription	HSF-type DNA-binding	Heat stress transcription factor B-2a OS=Arabidopsis thaliana OX=3702 GN=HSFB2A PE=2 SV=1	K	Transcription	PREDICTED: heat stress transcription factor B-2a [Fragaria vesca subsp. vesca]	2.86727	3.2313	3.19593	3.67766	3.11422	5.04722	5.63607	4.48679	4.38506	3.35404	4.05826	4.13627	3.23316	2.631	2.72444	4.04131	5.38441	4.37636	4.2492	3.50581	4.20388	7.16073	6.54821	7.56741	6.28037	6.85552	6.24539
Fxa7Ag202851	--	--	Molecular Function: DNA binding (GO:0003677);; Molecular Function: transcription factor activity, sequence-specific DNA binding (GO:0003700);; Cellular Component: nucleus (GO:0005634);;	K09286|1.4e-29|nau:109232778|K09286 EREBP-like factor | (RefSeq) dehydration-responsive element-binding protein 1B-like	--	--	--	AP2 domain	Ethylene-responsive transcription factor ERF026 OS=Arabidopsis thaliana OX=3702 GN=ERF026 PE=2 SV=1	K	Transcription	transcription factor ERF16 [Fragaria x ananassa]	2.96527	2.78754	3.95216	3.85457	5.07649	4.27127	2.35289	2.15198	1.65228	20.379	20.741	19.4179	31.0065	34.0458	29.3003	6.28919	4.60544	6.45663	10.9272	12.3209	12.656	24.4216	29.4252	27.875	8.59146	10.1322	7.29743
Fxa7Ag202635	--	--	Molecular Function: DNA binding (GO:0003677);; Molecular Function: transcription factor activity, sequence-specific DNA binding (GO:0003700);; Cellular Component: nucleus (GO:0005634);;	K09286|2.1e-142|fve:101295082|K09286 EREBP-like factor | (RefSeq) ethylene-responsive transcription factor ERF105-like	--	--	--	AP2 domain	Ethylene-responsive transcription factor 5 OS=Nicotiana tabacum OX=4097 GN=ERF5 PE=2 SV=1	K	Transcription	transcription factor ERF76 [Fragaria x ananassa]	6.19965	5.81951	5.10325	9.97733	10.0475	10.2315	6.54202	7.94624	7.83459	19.2596	18.3218	18.3615	22.3727	22.833	20.4708	6.49281	5.40456	7.09298	23.9902	24.2576	27.3229	24.5241	23.5049	24.8459	11.543	12.1562	12.1033
Fxa7Ag202634	--	--	Molecular Function: DNA binding (GO:0003677);; Molecular Function: transcription factor activity, sequence-specific DNA binding (GO:0003700);; Cellular Component: nucleus (GO:0005634);;	K09286|6.5e-123|fve:101294798|K09286 EREBP-like factor | (RefSeq) ethylene-responsive transcription factor 2-like	--	--	--	AP2 domain	Ethylene-responsive transcription factor 2 OS=Nicotiana tabacum OX=4097 GN=ERF2 PE=2 SV=1	K	Transcription	transcription factor ERF72 [Fragaria x ananassa]	2.65471	2.08722	2.85961	1.98818	2.02363	2.26769	2.24199	2.28422	2.18731	6.09953	6.89402	7.40325	9.10372	6.47626	5.8142	2.11309	1.59596	3.05461	14.055	15.7335	15.7886	13.3763	12.8693	14.3493	6.50342	8.08673	7.42403
Fxa7Ag202419	--	--	Molecular Function: protein dimerization activity (GO:0046983);;	K22484|1.1e-27|gab:108472703|K22484 transcriptional regulator CBF1 | (RefSeq) transcription factor bHLH106	--	--	--	Helix-loop-helix DNA-binding domain	Transcription factor bHLH51 OS=Arabidopsis thaliana OX=3702 GN=BHLH51 PE=2 SV=1	K	Transcription	PREDICTED: transcription factor bHLH51 [Fragaria vesca subsp. vesca]	1.3356	1.15591	1.94926	0.53533	0.143763	0.263651	0	0	0.09984	1.33616	1.28365	1.34215	0.391729	0.262216	0.071445	0	0.12401	0.047574	4.61074	4.49563	3.7154	0.558334	0.277936	0.903018	0.149042	0	0.366479
Fxa7Ag202344	--	--	Molecular Function: DNA binding (GO:0003677);; Cellular Component: nucleus (GO:0005634);;	K08869|1.3e-28|cre:CHLREDRAFT_165812|K08869 aarF domain-containing kinase | (RefSeq) predicted protein	--	[O]	Posttranslational modification, protein turnover, chaperones	Myb-like DNA-binding domain	Transcription factor DIVARICATA OS=Antirrhinum majus OX=4151 GN=DIVARICATA PE=2 SV=1	K	Transcription	PREDICTED: transcription factor DIVARICATA-like [Fragaria vesca subsp. vesca]	1.04627	1.54524	1.67791	0.887358	0.380621	0.423419	0.112828	0.122898	0.082068	3.28608	3.63732	2.67471	1.47659	0.547854	0.468747	0.436122	0.50223	0.63632	6.32948	6.05673	6.74035	1.48543	0.827226	1.53032	0.529434	0.246928	0.743634
Fxa7Ag202028	--	--	Cellular Component: nucleus (GO:0005634);; Biological Process: regulation of transcription, DNA-templated (GO:0006355);; Molecular Function: sequence-specific DNA binding (GO:0043565);; Molecular Function: protein heterodimerization activity (GO:0046982);;	K08065|2.8e-61|fve:101308807|K08065 nuclear transcription Y subunit beta | (RefSeq) nuclear transcription factor Y subunit B-1-like	--	[K]	Transcription	Histone-like transcription factor (CBF/NF-Y) and archaeal histone	Nuclear transcription factor Y subunit B-1 OS=Arabidopsis thaliana OX=3702 GN=NFYB1 PE=1 SV=2	B	Chromatin structure and dynamics	PREDICTED: nuclear transcription factor Y subunit B-1-like isoform X1 [Fragaria vesca subsp. vesca]	7.61346	8.02814	11.1261	9.95898	10.3066	10.4417	10.7708	11.0801	8.77233	11.8341	10.9603	10.2162	12.0914	12.8877	9.99037	13.5802	11.5742	11.0656	4.89139	5.2049	4.08841	4.783	5.2184	5.41088	5.28636	6.64414	3.79886
Fxa7Ag201991	--	--	Molecular Function: DNA helicase activity (GO:0003678);; Cellular Component: transcription factor TFIIF complex (GO:0005674);; Biological Process: transcription initiation from RNA polymerase II promoter (GO:0006367);;	K03139|8.8e-154|fve:101299911|K03139 transcription initiation factor TFIIF subunit beta [EC:3.6.4.12] | (RefSeq) general transcription factor IIF subunit 2	Basal transcription factors (ko03022)	[K]	Transcription	TFIIF, beta subunit HTH domain	--	K	Transcription	PREDICTED: general transcription factor IIF subunit 2 [Fragaria vesca subsp. vesca]	1.45172	1.65984	1.0316	1.77215	1.05159	0.856734	1.88157	2.15884	1.00692	1.61169	1.35278	1.54892	1.41416	1.49558	1.13799	3.86383	3.48951	2.98827	1.13136	0.916806	1.21377	0.878911	0.859886	1.27289	1.51947	1.50822	1.25733
Fxa7Ag201713	--	--	Molecular Function: regulatory region nucleic acid binding (GO:0001067);; Biological Process: response to acid chemical (GO:0001101);; Molecular Function: molecular_function (GO:0003674);; Molecular Function: nucleic acid binding (GO:0003676);; Molecular Function: DNA binding (GO:0003677);; Molecular Function: transcription factor activity, sequence-specific DNA binding (GO:0003700);; Molecular F…	K13422|6.4e-63|ghi:107890614|K13422 transcription factor MYC2 | (RefSeq) transcription factor MYC4-like	MAPK signaling pathway - plant (ko04016);; Plant hormone signal transduction (ko04075)	--	--	bHLH-MYC and R2R3-MYB transcription factors N-terminal	Transcription factor MTB1 OS=Solanum lycopersicum OX=4081 GN=MTB1 PE=1 SV=1	K	Transcription	PREDICTED: transcription factor bHLH13-like [Fragaria vesca subsp. vesca]	3.11176	1.9875	1.99394	1.89376	1.89036	2.22782	1.8776	1.04483	1.12758	3.1432	2.92118	3.88458	2.66608	2.7772	2.67228	1.43765	2.04683	1.98942	3.84142	4.13271	4.48465	4.67056	3.92789	4.49158	3.29667	3.27095	2.62136
Fxa7Ag201648	--	--	Molecular Function: transcription factor activity, sequence-specific DNA binding (GO:0003700);; Cellular Component: nucleus (GO:0005634);; Molecular Function: sequence-specific DNA binding (GO:0043565);;	K16225|1.5e-19|csat:104760397|K16225 probable WRKY transcription factor 52 | (RefSeq) disease resistance protein RRS1-like	Plant-pathogen interaction (ko04626)	--	--	WRKY DNA -binding domain	Probable WRKY transcription factor 46 OS=Arabidopsis thaliana OX=3702 GN=WRKY46 PE=1 SV=1	K	Transcription	WRKY transcription factor 51 [Fragaria vesca]	1.02808	0.947065	1.01946	0.616403	0.884137	0.761759	0.387859	0.160492	0.171972	2.69309	2.30809	2.15847	1.39444	2.09557	1.26803	0.093187	0.087018	0.056797	10.7348	8.71252	10.2701	3.60717	4.00616	4.74338	0.782124	0.276255	0.372729
Fxa7Ag201567	--	--	Molecular Function: transcription factor activity, sequence-specific DNA binding (GO:0003700);; Cellular Component: nucleus (GO:0005634);; Molecular Function: sequence-specific DNA binding (GO:0043565);;	K12835|4.3e-23|cmax:111493042|K12835 ATP-dependent RNA helicase DDX42 [EC:3.6.4.13] | (RefSeq) DEAD-box ATP-dependent RNA helicase 24 isoform X1	Spliceosome (ko03040)	--	--	WRKY DNA -binding domain	Probable WRKY transcription factor 43 OS=Arabidopsis thaliana OX=3702 GN=WRKY43 PE=1 SV=1	K	Transcription	PREDICTED: probable WRKY transcription factor 24 [Fragaria vesca subsp. vesca]	1.53613	1.37876	1.24324	1.85075	2.63672	1.96558	0.039793	0	0.186211	2.78385	3.71482	1.06194	2.88432	3.63172	4.03051	0	0	0	1.58082	0.965688	0.688442	0.355763	1.31039	1.29102	0.171077	0.220856	0.272742
Fxa7Ag201561	--	--	Molecular Function: transcription factor activity, sequence-specific DNA binding (GO:0003700);; Cellular Component: nucleus (GO:0005634);; Molecular Function: sequence-specific DNA binding (GO:0043565);;	K13425|2.9e-177|fve:101304921|K13425 WRKY transcription factor 22 | (RefSeq) WRKY transcription factor 22	MAPK signaling pathway - plant (ko04016);; Plant-pathogen interaction (ko04626)	--	--	WRKY DNA -binding domain	WRKY transcription factor 22 OS=Arabidopsis thaliana OX=3702 GN=WRKY22 PE=2 SV=1	K	Transcription	PREDICTED: WRKY transcription factor 22 [Fragaria vesca subsp. vesca]	0.676048	1.0681	0.77217	1.39223	1.51397	1.14122	0.157034	0.38861	0.157654	1.60204	1.32751	2.30713	1.76039	2.2556	1.70929	0	0.116803	0	0.903836	0.520772	0.876213	0.742735	0.318483	0.433729	0.308264	0.316566	0.795565
Fxa7Ag201469	--	--	--	K13422|2.6e-33|cpap:110812940|K13422 transcription factor MYC2 | (RefSeq) transcription factor MYC2-like	MAPK signaling pathway - plant (ko04016);; Plant hormone signal transduction (ko04075)	--	--	bHLH-MYC and R2R3-MYB transcription factors N-terminal	Transcription factor GLABRA 3 OS=Arabidopsis thaliana OX=3702 GN=GL3 PE=1 SV=1	K	Transcription	bHLH33 transcription factor [Fragaria x ananassa]	0.874013	0.510898	0.993755	0.488687	0.455585	0.31885	0.233364	0.337497	0.123728	1.05522	0.992829	1.04627	0.416032	0.602255	0.428883	0.612903	0.456334	0.905993	1.629	1.43037	1.68421	1.04648	0.681348	1.28227	0.817982	0.907459	0.923667
Fxa7Ag201150	--	--	Molecular Function: protein dimerization activity (GO:0046983);;	K12126|5.3e-19|lang:109328952|K12126 phytochrome-interacting factor 3 | (RefSeq) transcription factor PIF3-like	Plant hormone signal transduction (ko04075);; Circadian rhythm - plant (ko04712)	--	--	Helix-loop-helix DNA-binding domain	Transcription factor UNE10 OS=Arabidopsis thaliana OX=3702 GN=UNE10 PE=2 SV=1	K	Transcription	PREDICTED: transcription factor UNE10 [Fragaria vesca subsp. vesca]	4.5353	5.41558	5.60633	5.30417	4.07676	5.10185	0.698346	0.401561	0.811424	4.30574	3.38817	3.66833	3.10549	2.68892	2.94986	2.08148	2.01173	1.47487	2.20631	1.95004	2.04312	3.97187	2.24369	2.28727	0.841736	0.862932	1.66455
Fxa7Ag201065	--	--	Molecular Function: DNA binding (GO:0003677);; Molecular Function: transcription factor activity, sequence-specific DNA binding (GO:0003700);; Cellular Component: nucleus (GO:0005634);;	K09286|2.0e-115|fve:101293051|K09286 EREBP-like factor | (RefSeq) ethylene-responsive transcription factor 1-like	--	--	--	AP2 domain	Ethylene-responsive transcription factor 1 OS=Nicotiana tabacum OX=4097 GN=ERF1 PE=2 SV=1	K	Transcription	PREDICTED: ethylene-responsive transcription factor 1-like [Fragaria vesca subsp. vesca]	0.826994	1.11811	0.644018	0.752475	0.586476	0.903853	0.084028	0.122259	0	0.409167	0.463048	0	0.305176	0.26615	0.216113	0.320372	0	0.222419	1.45012	0.379174	0.298032	1.92917	1.00433	1.47464	7.28254	5.8021	6.51125
Fxa7Ag201005	--	--	Biological Process: glucosinolate metabolic process (GO:0019760);;	K22366|6.7e-35|jcu:105646579|K22366 thioredoxin reductase-like selenoprotein T | (RefSeq) uncharacterized protein LOC105646579	--	[K]	Transcription	Myb/SANT-like DNA-binding domain	Protein FIP2 OS=Arabidopsis thaliana OX=3702 GN=FIP2 PE=1 SV=1	K	Transcription	PREDICTED: trihelix transcription factor ASIL2 [Fragaria vesca subsp. vesca]	6.98547	8.63317	8.63113	10.359	9.57326	9.60985	4.66749	4.11226	5.14063	6.75327	4.7618	5.01036	5.20271	4.61968	5.64794	3.12349	2.75994	2.64223	5.44825	4.78817	5.41152	4.39528	4.61064	5.32502	3.97531	3.50511	3.36823
Fxa7Ag200517	--	--	Molecular Function: DNA binding (GO:0003677);; Molecular Function: transcription factor activity, sequence-specific DNA binding (GO:0003700);; Cellular Component: nucleus (GO:0005634);;	K09285|4.0e-80|han:110942994|K09285 AP2-like factor, ANT lineage | (RefSeq) AP2-like ethylene-responsive transcription factor At1g16060	--	--	--	AP2 domain	Ethylene-responsive transcription factor WRI1 OS=Arabidopsis thaliana OX=3702 GN=WRI1 PE=1 SV=1	K	Transcription	PREDICTED: ethylene-responsive transcription factor WRI1 [Fragaria vesca subsp. vesca]	2.02209	1.47332	1.24933	1.60677	1.0559	0.939658	6.62802	6.99654	6.73378	0.622685	0.488722	0.778189	2.17984	1.55948	2.51964	12.6071	11.4782	12.3085	2.89933	2.01195	2.20843	2.79851	2.65686	3.2754	8.26959	8.499	9.47713
Fxa7Ag200430	--	--	Biological Process: response to acid chemical (GO:0001101);; Cellular Component: cellular_component (GO:0005575);; Cellular Component: intracellular (GO:0005622);; Cellular Component: cell (GO:0005623);; Cellular Component: nucleus (GO:0005634);; Biological Process: regulation of transcription, DNA-templated (GO:0006355);; Biological Process: response to stress (GO:0006950);; Biological Process: …	--	--	--	--	--	Transcription factor GTE10 OS=Arabidopsis thaliana OX=3702 GN=GTE10 PE=1 SV=2	K	Transcription	PREDICTED: transcription factor GTE10-like, partial [Fragaria vesca subsp. vesca]	0	0.23283	0	0.084418	0	0	0	0	0	0.361834	0.589004	0.503576	1.02986	0.406843	0.396855	0.855571	0.546951	0.568958	1.4722	1.43801	2.08907	1.27618	1.94582	1.97998	2.41712	1.80416	2.47553
Fxa7Ag200368	--	--	--	--	--	[K]	Transcription	Myb/SANT-like DNA-binding domain	Trihelix transcription factor ASIL2 OS=Arabidopsis thaliana OX=3702 GN=ASIL2 PE=1 SV=1	K	Transcription	PREDICTED: trihelix transcription factor ASIL2 [Fragaria vesca subsp. vesca]	29.3078	31.5981	29.4517	44.5992	47.6125	47.503	21.6805	20.1106	22.5196	23.181	25.6335	22.0626	23.1871	22.5232	19.2761	10.8023	11.0788	10.0641	19.4575	18.2491	18.9875	9.57628	11.112	8.18477	7.72669	7.70418	7.98426
Fxa7Ag200271	--	--	Molecular Function: protein dimerization activity (GO:0046983);;	--	--	--	--	--	Transcription factor bHLH10 OS=Arabidopsis thaliana OX=3702 GN=BHLH10 PE=1 SV=1	L	Replication, recombination and repair	transcription factor bHLH91-like [Rosa chinensis]	0.748344	1.30333	0.670765	1.17284	0.874059	0.76413	1.35545	1.27846	0.873308	0.429825	0.480408	0.466776	0.361582	0.518375	0.416742	0.816468	0.785813	0.386195	0.381223	0.410155	0.445373	0.739767	0.501234	0.433839	0.671996	0.455505	0.199035
Fxa7Ag200230	--	--	Molecular Function: DNA binding (GO:0003677);; Cellular Component: nucleus (GO:0005634);;	--	--	--	--	B3 DNA binding domain	Putative B3 domain-containing protein Os03g0621600 OS=Oryza sativa subsp. japonica OX=39947 GN=Os03g0621600 PE=3 SV=1	K	Transcription	PREDICTED: B3 domain-containing transcription factor VRN1-like isoform X1 [Fragaria vesca subsp. vesca]	1.08347	1.06184	0.952251	1.24013	1.21899	1.36436	1.02723	0.867854	1.35437	0.593379	1.33657	1.06444	2.20912	1.71158	2.08153	1.28043	1.26471	1.42873	0.487047	0.531478	0.520155	1.08218	0.830603	0.745446	1.06818	1.41416	1.17447
Fxa6Dg103584	--	--	Molecular Function: DNA binding (GO:0003677);; Cellular Component: nucleus (GO:0005634);;	K09422|2.3e-10|mtr:MTR_5g009460|K09422 transcription factor MYB, plant | (RefSeq) myb transcription factor	--	--	--	Myb-like DNA-binding domain	Transcription factor CPC OS=Arabidopsis thaliana OX=3702 GN=CPC PE=1 SV=1	K	Transcription	MYB-like transcription factor ETC1 [Rosa chinensis]	22.7192	18.4816	23.9913	20.6398	20.494	22.2854	8.9666	10.6967	10.1834	18.9397	23.4222	23.9086	14.1274	13.8456	13.3703	7.14692	7.11116	8.27296	19.7685	18.5018	19.4926	11.5789	9.03624	10.3717	7.56675	8.14971	7.68515
Fxa6Dg103553	--	--	Molecular Function: DNA binding (GO:0003677);; Cellular Component: nucleus (GO:0005634);;	K09422|6.9e-261|fve:101300860|K09422 transcription factor MYB, plant | (RefSeq) transcription factor GAMYB	--	[K]	Transcription	Myb-like DNA-binding domain	Transcription factor MYB101 OS=Arabidopsis thaliana OX=3702 GN=MYB101 PE=1 SV=1	--	--	PREDICTED: transcription factor GAMYB [Fragaria vesca subsp. vesca]	0.875409	0.452241	0.713927	0.281809	0.48594	0.308625	0.083441	0.194096	0	0.277747	0.109138	0.288962	0.552339	0.653193	0.301615	0.146843	0.130964	0.174832	0.908991	0.957583	0.814236	0.518324	1.01607	0.461508	0.14544	0.072465	0
Fxa6Dg103374	--	--	Cellular Component: nucleus (GO:0005634);; Biological Process: regulation of transcription, DNA-templated (GO:0006355);; Molecular Function: sequence-specific DNA binding (GO:0043565);; Molecular Function: protein heterodimerization activity (GO:0046982);;	K08065|1.1e-63|fve:101309956|K08065 nuclear transcription Y subunit beta | (RefSeq) nuclear transcription factor Y subunit B-3-like	--	[K]	Transcription	Histone-like transcription factor (CBF/NF-Y) and archaeal histone	Nuclear transcription factor Y subunit B-3 OS=Arabidopsis thaliana OX=3702 GN=NFYB3 PE=1 SV=1	B	Chromatin structure and dynamics	nuclear transcription factor Y subunit B-3-like [Rosa chinensis]	0.984171	1.0847	0.850453	1.45022	1.408	0.84914	1.25086	1.40145	1.15978	0.730254	0.331338	1.13438	0.598632	0.600199	0.339229	0.540074	0.199252	0.571065	2.08148	3.34076	3.5227	1.13957	0.520534	1.13912	0.402332	0.737711	0.20404
Fxa6Dg103188	--	--	Molecular Function: transcription factor activity, sequence-specific DNA binding (GO:0003700);; Cellular Component: nucleus (GO:0005634);; Molecular Function: sequence-specific DNA binding (GO:0043565);;	K12835|1.1e-31|cmax:111493042|K12835 ATP-dependent RNA helicase DDX42 [EC:3.6.4.13] | (RefSeq) DEAD-box ATP-dependent RNA helicase 24 isoform X1	Spliceosome (ko03040)	--	--	WRKY DNA -binding domain	WRKY transcription factor 28 OS=Arabidopsis thaliana OX=3702 GN=WRKY28 PE=2 SV=1	K	Transcription	PREDICTED: probable WRKY transcription factor 71 [Fragaria vesca subsp. vesca]	37.5575	38.2028	37.2404	82.2684	80.9348	86.6533	160.64	161.384	163.345	73.0735	73.4758	79.2874	126.43	128.155	124.93	149.691	159.837	156.37	90.7546	80.9856	88.3918	158.565	164.075	167.799	253.753	253.342	242.873
Fxa6Dg102870	--	--	Molecular Function: DNA binding (GO:0003677);; Molecular Function: transcription factor activity, sequence-specific DNA binding (GO:0003700);; Cellular Component: CCAAT-binding factor complex (GO:0016602);;	K08064|7.3e-144|fve:101292324|K08064 nuclear transcription factor Y, alpha | (RefSeq) nuclear transcription factor Y subunit A-3	--	[K]	Transcription	CCAAT-binding transcription factor (CBF-B/NF-YA) subunit B	Nuclear transcription factor Y subunit A-3 OS=Arabidopsis thaliana OX=3702 GN=NFYA3 PE=2 SV=2	K	Transcription	PREDICTED: nuclear transcription factor Y subunit A-3 [Fragaria vesca subsp. vesca]	5.29293	5.21619	5.0845	4.19892	3.80476	3.96628	0.314746	0.565794	0.25291	1.10242	2.67036	1.97878	2.03622	2.42489	2.14609	0.58915	0.610312	0.665456	2.59943	3.26994	2.79319	2.38974	1.59838	1.54822	0.346384	0.933122	0.471618
Fxa6Dg102709	--	--	Molecular Function: DNA binding (GO:0003677);; Cellular Component: nucleus (GO:0005634);;	K08869|1.3e-24|cre:CHLREDRAFT_165812|K08869 aarF domain-containing kinase | (RefSeq) predicted protein	--	--	--	Myb-like DNA-binding domain	Transcription factor MYBS3 OS=Oryza sativa subsp. japonica OX=39947 GN=MYBS3 PE=2 SV=1	K	Transcription	PREDICTED: transcription factor MYB1R1 [Fragaria vesca subsp. vesca]	3.34516	3.26763	3.40416	3.16574	3.43167	3.39882	2.4306	4.11859	3.61626	5.73003	5.8698	5.59175	5.65213	5.06567	5.22622	7.1345	6.57124	5.20548	6.10898	8.70215	7.52646	5.98955	6.39467	6.43392	7.33044	7.91023	6.6542
Fxa6Dg102380	--	--	Molecular Function: transcription factor activity, sequence-specific DNA binding (GO:0003700);; Cellular Component: nucleus (GO:0005634);; Molecular Function: sequence-specific DNA binding (GO:0043565);;	K18834|9.6e-16|fve:101291408|K18834 WRKY transcription factor 1 | (RefSeq) WRKY transcription factor 1	Plant-pathogen interaction (ko04626)	--	--	WRKY DNA -binding domain	Probable WRKY transcription factor 40 OS=Arabidopsis thaliana OX=3702 GN=WRKY40 PE=1 SV=1	K	Transcription	PREDICTED: probable WRKY transcription factor 40 [Fragaria vesca subsp. vesca]	11.6572	11.5017	10.9332	12.6306	11.0082	10.3107	20.8566	21.0172	27.3486	18.9498	18.3107	18.21	37.8295	34.2726	41.9492	20.2332	21.0299	21.0156	11.6432	10.5417	11.5384	11.1858	11.723	10.7026	6.5818	5.70004	6.65394
Fxa6Dg102338	--	--	Molecular Function: DNA binding (GO:0003677);; Molecular Function: transcription factor activity, sequence-specific DNA binding (GO:0003700);; Cellular Component: nucleus (GO:0005634);;	K09285|2.3e-143|fve:101307913|K09285 AP2-like factor, ANT lineage | (RefSeq) AP2-like ethylene-responsive transcription factor At1g16060	--	--	--	AP2 domain	AP2-like ethylene-responsive transcription factor At1g16060 OS=Arabidopsis thaliana OX=3702 GN=At1g16060 PE=2 SV=1	K	Transcription	PREDICTED: AP2-like ethylene-responsive transcription factor At1g16060 [Fragaria vesca subsp. vesca]	1.15587	0.521606	1.21776	2.0139	1.83894	1.76833	0	0.062306	0	2.03922	2.42177	1.74604	1.26738	1.84548	1.77036	0	0	0.172732	0.680739	0.626441	0.951645	0.551815	0.756867	0.779228	0	0.152889	0.075347
Fxa6Dg102239	--	--	Molecular Function: transcription factor activity, sequence-specific DNA binding (GO:0003700);;	--	--	--	--	TCP family transcription factor	Transcription factor TCP4 OS=Arabidopsis thaliana OX=3702 GN=TCP4 PE=1 SV=1	K	Transcription	PREDICTED: transcription factor TCP4-like [Fragaria vesca subsp. vesca]	4.11281	2.94983	2.25663	3.76673	2.69265	3.20865	1.73636	0.967502	1.58867	2.5109	3.14492	2.72919	2.70118	2.71482	3.3569	1.47233	1.941	1.07408	1.49942	2.07219	1.73877	1.2201	1.56045	1.86622	0.778118	1.09268	0.947725
Fxa6Dg102226	--	--	Biological Process: regulation of transcription, DNA-templated (GO:0006355);; Biological Process: positive regulation of long-day photoperiodism, flowering (GO:0048578);;	--	--	--	--	--	Transcription factor VOZ1 OS=Arabidopsis thaliana OX=3702 GN=VOZ1 PE=1 SV=1	S	Function unknown	PREDICTED: transcription factor VOZ1 [Fragaria vesca subsp. vesca]	5.93909	6.08611	7.97723	6.10143	7.25996	7.27657	8.6146	6.96157	7.83202	5.01632	6.50796	6.02903	5.95478	6.52011	6.13325	7.19806	7.02601	7.07538	3.12027	3.46008	3.36138	5.28812	3.70118	2.78855	5.10542	4.98091	4.04433
Fxa6Dg102210	--	--	Molecular Function: DNA binding (GO:0003677);; Cellular Component: nucleus (GO:0005634);;	K14491|5.6e-15|sita:101784621|K14491 two-component response regulator ARR-B family | (RefSeq) two-component response regulator ORR23	Plant hormone signal transduction (ko04075)	--	--	Myb-like DNA-binding domain	Probable transcription factor GLK1 OS=Oryza sativa subsp. japonica OX=39947 GN=GLK1 PE=2 SV=1	K	Transcription	PREDICTED: probable transcription factor GLK1 isoform X2 [Fragaria vesca subsp. vesca]	0.508155	0.324081	0.431915	0.071152	0.168814	0	0	0	0	0.288678	0.328158	0.568968	0.042918	0	0	0.063473	0.031393	0.156257	1.37152	1.04693	1.62788	0.23531	0.218771	0.428178	0.245066	0.086888	0.292468
Fxa6Dg102099	--	--	Cellular Component: core TFIIH complex (GO:0000439);; Biological Process: nucleotide-excision repair (GO:0006289);; Biological Process: transcription, DNA-templated (GO:0006351);;	K03141|6.4e-174|fve:101303127|K03141 transcription initiation factor TFIIH subunit 1 | (RefSeq) probable RNA polymerase II transcription factor B subunit 1-1	Basal transcription factors (ko03022);; Nucleotide excision repair (ko03420)	[KL]	Transcription;; Replication, recombination and repair	PPR repeat	General transcription and DNA repair factor IIH subunit TFB1-1 OS=Arabidopsis thaliana OX=3702 GN=TFB1-1 PE=2 SV=1	S	Function unknown	PREDICTED: probable RNA polymerase II transcription factor B subunit 1-1 [Fragaria vesca subsp. vesca]	0	0	0.038064	0.020132	0.011247	0.01696	0.029356	0	0.035249	0.376186	0.386135	0.252997	0.27251	0.248781	0.302288	0.123002	0.377652	0.220668	0.766827	1.08607	0.869296	0.505707	0.947283	0.502424	0.757873	0.799107	0.853759
Fxa6Dg101934	--	--	Biological Process: regulation of transcription, DNA-templated (GO:0006355);; Molecular Function: protein dimerization activity (GO:0046983);;	K18878|1.7e-26|cann:107866053|K18878 BHLH transcription factor Upa20 | (RefSeq) Upa20; transcription factor bHLH137-like	Plant-pathogen interaction (ko04626)	--	--	Helix-loop-helix DNA-binding domain	Transcription factor bHLH48 OS=Arabidopsis thaliana OX=3702 GN=BHLH48 PE=2 SV=1	K	Transcription	PREDICTED: transcription factor bHLH48 [Fragaria vesca subsp. vesca]	2.79307	2.81708	2.27316	2.54369	2.55394	2.41447	2.27061	1.96107	1.73741	3.05238	2.56242	2.09311	2.37721	2.20702	2.18136	1.58767	1.49298	1.39166	1.10207	1.36192	1.33791	0.760344	0.435885	0.678031	0.554017	0.497243	0.592314
Fxa6Dg101713	--	--	Molecular Function: transcription factor activity, sequence-specific DNA binding (GO:0003700);;	K08064|3.8e-171|fve:101306067|K08064 nuclear transcription factor Y, alpha | (RefSeq) nuclear transcription factor Y subunit A-10-like	--	[K]	Transcription	CCAAT-binding transcription factor (CBF-B/NF-YA) subunit B	Nuclear transcription factor Y subunit A-2 OS=Arabidopsis thaliana OX=3702 GN=NFYA2 PE=2 SV=1	K	Transcription	PREDICTED: nuclear transcription factor Y subunit A-10-like [Fragaria vesca subsp. vesca]	0.530809	0.523809	0.92461	0.209656	0.195577	0	0.276975	0.216634	0.495669	0.501371	0.397872	0.186933	0.153272	0.149901	0.202286	0.096962	0.230971	0.317303	3.33264	3.27355	4.35711	3.74728	4.00398	4.42897	5.17056	5.63545	5.4038
Fxa6Dg101262	--	--	Molecular Function: DNA binding (GO:0003677);; Molecular Function: transcription factor activity, sequence-specific DNA binding (GO:0003700);; Cellular Component: nucleus (GO:0005634);;	K00521|3.5e-39|cmos:111447866|K00521 ferric-chelate reductase [EC:1.16.1.7] | (RefSeq) ferric reduction oxidase 7, chloroplastic-like	--	--	--	No apical meristem (NAM) protein	NAC transcription factor 25 OS=Arabidopsis thaliana OX=3702 GN=NAC025 PE=2 SV=1	K	Transcription	PREDICTED: NAC transcription factor 29-like [Fragaria vesca subsp. vesca]	0.376931	0.292393	0.437083	0.1776	0.040871	0.511457	0	0	0	0.655959	0.675136	0.555016	0.269477	0	0.136773	0	0.046301	0.187249	5.27892	3.72795	4.59051	2.56548	2.47836	2.32197	1.173	0.736431	1.75594
Fxa6Dg101084	--	--	Molecular Function: DNA binding (GO:0003677);; Molecular Function: transcription factor activity, sequence-specific DNA binding (GO:0003700);; Cellular Component: nucleus (GO:0005634);; Cellular Component: transcription factor complex (GO:0005667);; Biological Process: regulation of cell cycle (GO:0051726);;	K04683|1.1e-93|fve:101292237|K04683 transcription factor Dp-1 | (RefSeq) transcription factor-like protein DPB	--	[K]	Transcription	Transcription factor DP	Transcription factor-like protein DPB OS=Arabidopsis thaliana OX=3702 GN=DPB PE=1 SV=1	K	Transcription	PREDICTED: transcription factor-like protein DPB [Fragaria vesca subsp. vesca]	1.35045	2.3116	1.86137	1.07056	1.41169	0.991786	0.637866	0.636033	0.703042	1.50063	1.41657	1.2606	1.03482	1.18193	1.18913	1.54154	1.93674	1.14468	2.47148	2.05765	2.26387	1.51689	2.30279	1.84242	1.18928	1.4348	1.84988
Fxa6Dg101060	--	--	Molecular Function: DNA binding (GO:0003677);; Cellular Component: nucleus (GO:0005634);; Biological Process: transcription, DNA-templated (GO:0006351);; Biological Process: leaf formation (GO:0010338);;	K09422|8.6e-195|fve:101301216|K09422 transcription factor MYB, plant | (RefSeq) transcription factor AS1-like	--	[K]	Transcription	Myb-like DNA-binding domain	Transcription factor AS1 OS=Arabidopsis thaliana OX=3702 GN=AS1 PE=1 SV=1	--	--	PREDICTED: transcription factor AS1-like [Fragaria vesca subsp. vesca]	4.01712	3.89268	2.45241	3.09488	2.27303	2.44322	1.86766	1.64949	1.06511	2.05238	1.6136	1.50061	1.53405	0.968241	1.01355	1.38466	0.683972	1.21039	0.42319	0.721221	0.24016	0.184281	0.084964	0.293503	0.029893	0.083668	0.144994
Fxa6Dg100891	--	--	Molecular Function: DNA binding (GO:0003677);; Cellular Component: nucleus (GO:0005634);;	K05909|2.6e-31|zju:107430702|K05909 laccase [EC:1.10.3.2] | (RefSeq) laccase-4-like	--	[O]	Posttranslational modification, protein turnover, chaperones	Myb-like DNA-binding domain	Transcription factor DIVARICATA OS=Antirrhinum majus OX=4151 GN=DIVARICATA PE=2 SV=1	K	Transcription	PREDICTED: transcription factor DIVARICATA [Fragaria vesca subsp. vesca]	3.03346	3.48554	3.05757	2.45541	2.40772	2.95977	4.51797	4.47562	3.09857	5.15283	3.05642	3.25063	3.74559	3.67082	4.2091	4.4315	5.26158	5.49806	6.64957	5.65652	6.57771	5.9079	6.28234	7.24224	6.55565	7.51868	6.2696
Fxa6Dg100834	--	--	Molecular Function: transcription factor activity, sequence-specific DNA binding (GO:0003700);; Cellular Component: nucleus (GO:0005634);; Molecular Function: sequence-specific DNA binding (GO:0043565);;	--	--	[K]	Transcription	Myb/SANT-like DNA-binding domain	Trihelix transcription factor GT-3b OS=Arabidopsis thaliana OX=3702 GN=GT-3B PE=1 SV=1	K	Transcription	PREDICTED: trihelix transcription factor GT-3b [Fragaria vesca subsp. vesca]	9.12276	9.60436	9.22387	8.49959	9.56796	9.79768	12.7437	12.1564	10.6693	15.2034	14.5709	17.5484	26.152	26.6262	24.31	13.0856	12.894	12.5665	19.3549	21.7964	24.6229	24.1006	29.1038	27.9203	18.3988	19.998	19.1653
Fxa6Dg100766	--	--	Molecular Function: transcription factor activity, sequence-specific DNA binding (GO:0003700);; Cellular Component: nucleus (GO:0005634);; Molecular Function: sequence-specific DNA binding (GO:0043565);;	K13424|3.4e-273|fve:101311683|K13424 WRKY transcription factor 33 | (RefSeq) probable WRKY transcription factor 33	MAPK signaling pathway - plant (ko04016);; Plant-pathogen interaction (ko04626)	--	--	WRKY DNA -binding domain	Probable WRKY transcription factor 33 OS=Arabidopsis thaliana OX=3702 GN=WRKY33 PE=1 SV=2	K	Transcription	PREDICTED: probable WRKY transcription factor 33 [Fragaria vesca subsp. vesca]	4.91447	4.29626	3.37681	5.08025	3.82327	3.58587	4.3488	3.59661	3.66821	14.1807	14.3449	15.3322	8.81118	7.91375	8.85986	2.29256	2.1943	2.96808	18.7826	18.8313	17.8665	19.1827	20.1359	17.9793	8.21466	7.70575	8.63626
Fxa6Dg100616	--	--	Molecular Function: DNA binding (GO:0003677);; Cellular Component: nucleus (GO:0005634);;	K09422|1.7e-241|fve:101313714|K09422 transcription factor MYB, plant | (RefSeq) transcription factor MYB86	--	[K]	Transcription	Myb-like DNA-binding domain	Transcription factor MYB61 OS=Arabidopsis thaliana OX=3702 GN=MYB61 PE=2 SV=1	--	--	PREDICTED: transcription factor MYB86 [Fragaria vesca subsp. vesca]	1.53193	1.29401	0.595855	0.242193	0.587717	0.790934	0.122995	0.186446	0.100229	0.698942	0.846505	0.372745	0.701119	0.267878	0.400176	0.207757	0.068858	0.192278	1.97364	1.69738	1.89251	0.629242	0.845443	0.681653	0.5196	0.379217	0.518985
Fxa6Dg100545	--	--	Molecular Function: protein dimerization activity (GO:0046983);;	--	--	--	--	--	Transcription factor bHLH149 OS=Arabidopsis thaliana OX=3702 GN=BHLH149 PE=1 SV=1	K	Transcription	PREDICTED: transcription factor bHLH147-like [Fragaria vesca subsp. vesca]	19.6474	18.2804	18.9949	24.8404	24.117	23.9278	27.2459	26.3523	29.3369	25.3279	29.3403	25.5636	54.4075	53.3649	59.4361	65.8888	65.3445	62.7863	20.5721	21.4694	20.9623	46.3058	50.8089	47.5868	69.768	69.5793	66.8671
Fxa6Dg100205	--	--	Molecular Function: transcription factor activity, sequence-specific DNA binding (GO:0003700);; Cellular Component: nucleus (GO:0005634);; Molecular Function: sequence-specific DNA binding (GO:0043565);;	K13425|5.1e-22|spen:107032523|K13425 WRKY transcription factor 22 | (RefSeq) WRKY transcription factor 22-like	MAPK signaling pathway - plant (ko04016);; Plant-pathogen interaction (ko04626)	--	--	WRKY DNA -binding domain	Probable WRKY transcription factor 74 OS=Arabidopsis thaliana OX=3702 GN=WRKY74 PE=2 SV=2	K	Transcription	PREDICTED: probable WRKY transcription factor 74 [Fragaria vesca subsp. vesca]	1.08418	0.975536	0.895164	0.42156	0.406955	0.447215	0.372613	0	0	0.736483	0.393091	0.490505	0.180428	0.292213	0.298578	0.082563	0.043144	0.468534	1.84456	2.88097	2.80503	0.332028	0.343312	0.653122	0.12331	0.049186	0.473917
Fxa6Dg100120	--	--	Molecular Function: DNA binding (GO:0003677);; Molecular Function: transcription factor activity, sequence-specific DNA binding (GO:0003700);; Cellular Component: nucleus (GO:0005634);;	K09286|4.8e-31|nau:109221174|K09286 EREBP-like factor | (RefSeq) dehydration-responsive element-binding protein 2C-like	--	--	--	AP2 domain	Dehydration-responsive element-binding protein 2G OS=Arabidopsis thaliana OX=3702 GN=DREB2G PE=1 SV=1	K	Transcription	transcription factor ERF30 [Fragaria x ananassa]	4.84099	4.17119	4.88879	8.13992	6.83605	8.14279	2.14775	2.04479	2.71786	8.96723	7.15863	6.81628	6.24467	6.6533	6.20819	3.85271	6.99853	8.24993	2.55382	3.14643	3.40273	8.67276	7.99449	7.91923	2.40728	3.43125	6.84748
Fxa6Cg104571	--	--	Molecular Function: DNA binding (GO:0003677);; Cellular Component: nucleus (GO:0005634);;	K00654|3.1e-44|aip:107604842|K00654 serine palmitoyltransferase [EC:2.3.1.50] | (RefSeq) long chain base biosynthesis protein 2a	Sphingolipid metabolism (ko00600)	--	--	B3 DNA binding domain	B3 domain-containing transcription factor FUS3 OS=Arabidopsis thaliana OX=3702 GN=FUS3 PE=1 SV=2	K	Transcription	PREDICTED: B3 domain-containing transcription factor FUS3 [Fragaria vesca subsp. vesca]	4.47634	4.55025	5.4292	2.55279	1.78236	1.53764	0	0	0.081461	0.900935	0.638748	1.00594	2.27486	1.262	0.929691	0.032623	0.059731	0	5.03852	4.64205	4.85488	2.49044	1.19749	1.10882	0.144178	0.123763	0.123767
Fxa6Cg103639	--	--	Molecular Function: transcription factor activity, sequence-specific DNA binding (GO:0003700);; Cellular Component: nucleus (GO:0005634);; Molecular Function: sequence-specific DNA binding (GO:0043565);;	K18835|3.1e-20|han:110903575|K18835 WRKY transcription factor 2 | (RefSeq) probable WRKY transcription factor 4	Plant-pathogen interaction (ko04626)	--	--	WRKY DNA -binding domain	WRKY transcription factor 6 OS=Arabidopsis thaliana OX=3702 GN=WRKY6 PE=1 SV=1	K	Transcription	PREDICTED: probable WRKY transcription factor 31 [Fragaria vesca subsp. vesca]	3.09341	3.83076	3.12261	4.44842	3.81021	3.76355	4.93633	5.20927	4.82229	2.00207	2.12025	2.05117	3.56184	3.00776	3.39536	3.26637	3.7337	3.04227	3.16316	3.38788	2.80314	4.76441	4.5522	4.68396	6.07116	7.41256	6.61548
Fxa6Cg103468	--	--	Cellular Component: nucleus (GO:0005634);; Biological Process: regulation of transcription, DNA-templated (GO:0006355);; Molecular Function: sequence-specific DNA binding (GO:0043565);; Molecular Function: protein heterodimerization activity (GO:0046982);;	K08065|1.3e-85|fve:101309956|K08065 nuclear transcription Y subunit beta | (RefSeq) nuclear transcription factor Y subunit B-3-like	--	[K]	Transcription	Histone-like transcription factor (CBF/NF-Y) and archaeal histone	Nuclear transcription factor Y subunit B-3 OS=Arabidopsis thaliana OX=3702 GN=NFYB3 PE=1 SV=1	B	Chromatin structure and dynamics	PREDICTED: nuclear transcription factor Y subunit B-3-like [Fragaria vesca subsp. vesca]	8.5014	9.53288	9.1619	5.93168	4.52832	4.55652	1.6363	1.348	1.20803	9.07704	10.2031	7.04789	2.77637	4.39297	2.40785	0.535995	0.661226	1.35597	12.1611	13.4312	13.9338	4.71726	5.28641	5.60165	3.65599	3.45627	2.51184
Fxa6Cg103338	--	--	Molecular Function: protein dimerization activity (GO:0046983);;	K16189|4.1e-306|fve:101293112|K16189 phytochrome-interacting factor 4 | (RefSeq) transcription factor PIF4-like	Plant hormone signal transduction (ko04075)	--	--	Helix-loop-helix DNA-binding domain	Transcription factor PIF4 OS=Arabidopsis thaliana OX=3702 GN=PIF4 PE=1 SV=1	K	Transcription	PREDICTED: transcription factor PIF4-like [Fragaria vesca subsp. vesca]	1.67219	1.96226	2.31646	1.05289	1.67524	0.99583	0.278365	0.210375	0.158581	0.980971	1.05809	0.79849	0.675841	0.589912	1.22145	0.328901	0.339371	0.137261	1.08271	1.06118	1.40135	0.319729	0.298672	0.61193	0.189218	0.165764	0.352468
Fxa6Cg103289	--	--	Molecular Function: transcription factor activity, sequence-specific DNA binding (GO:0003700);; Cellular Component: nucleus (GO:0005634);; Molecular Function: sequence-specific DNA binding (GO:0043565);;	K12835|8.1e-32|cmax:111493042|K12835 ATP-dependent RNA helicase DDX42 [EC:3.6.4.13] | (RefSeq) DEAD-box ATP-dependent RNA helicase 24 isoform X1	Spliceosome (ko03040)	--	--	WRKY DNA -binding domain	WRKY transcription factor 28 OS=Arabidopsis thaliana OX=3702 GN=WRKY28 PE=2 SV=1	K	Transcription	PREDICTED: probable WRKY transcription factor 71 [Fragaria vesca subsp. vesca]	3.50289	3.52684	3.89563	8.89603	7.90555	7.91516	21.9703	20.2298	18.3653	9.53432	10.7123	10.9412	15.1984	16.8257	16.9877	30.7644	30.8504	31.6014	4.08566	4.17113	5.14352	9.03507	9.26644	7.95593	17.3589	15.3195	17.6227
Fxa6Cg103182	--	--	Molecular Function: transcription cofactor activity (GO:0003712);; Molecular Function: histone acetyltransferase activity (GO:0004402);; Biological Process: regulation of transcription, DNA-templated (GO:0006355);; Molecular Function: zinc ion binding (GO:0008270);; Cellular Component: host cell nucleus (GO:0042025);;	K04498|4.5e-15|crb:17897292|K04498 E1A/CREB-binding protein [EC:2.3.1.48] | (RefSeq) histone acetyltransferase HAC12 isoform X1	--	[K]	Transcription	TAZ zinc finger	BTB/POZ and TAZ domain-containing protein 4 OS=Arabidopsis thaliana OX=3702 GN=BT4 PE=1 SV=1	K	Transcription	putative histone acetyltransferase transcription factor and/or regulators TAZ family [Rosa chinensis]	2.64899	2.97145	3.81362	2.40358	2.39239	1.60938	0.651188	1.24483	1.04103	0	0	0	0	0	0	0	0	0	0	0	0	0	0	0	0	0	0
Fxa6Cg102760	--	--	Cellular Component: nucleus (GO:0005634);; Molecular Function: zinc ion binding (GO:0008270);; Molecular Function: sequence-specific DNA binding (GO:0043565);; Biological Process: positive regulation of transcription, DNA-templated (GO:0045893);;	K21630|2.1e-32|cpep:111804029|K21630 GATA-type zinc finger protein 1 | (RefSeq) GATA transcription factor 5-like isoform X1	--	[K]	Transcription	GATA zinc finger	GATA transcription factor 9 OS=Arabidopsis thaliana OX=3702 GN=GATA9 PE=2 SV=1	K	Transcription	PREDICTED: GATA transcription factor 9-like [Fragaria vesca subsp. vesca]	1.17051	1.13439	0.934818	0.690358	0.58774	0.776792	0.139609	0	0	0.598682	0.1962	0.423561	0.204772	0.088904	0.389425	0	0.031916	0	1.77584	1.56611	1.79209	0.356846	0.074696	0.336713	0.051431	0.040971	0.129598
Fxa6Cg102427	--	--	Molecular Function: transcription factor activity, sequence-specific DNA binding (GO:0003700);; Cellular Component: nucleus (GO:0005634);; Molecular Function: sequence-specific DNA binding (GO:0043565);;	K13424|5.7e-16|jre:108987784|K13424 WRKY transcription factor 33 | (RefSeq) WRKY transcription factor WRKY24-like	MAPK signaling pathway - plant (ko04016);; Plant-pathogen interaction (ko04626)	--	--	WRKY DNA -binding domain	Probable WRKY transcription factor 40 OS=Arabidopsis thaliana OX=3702 GN=WRKY40 PE=1 SV=1	K	Transcription	PREDICTED: probable WRKY transcription factor 40 [Fragaria vesca subsp. vesca]	1.63209	1.70715	1.0768	1.36314	1.16005	1.48543	1.02151	2.03755	1.89061	4.26226	3.72852	6.01461	5.02859	5.71125	4.97762	3.04997	2.25479	3.67192	7.69231	7.0193	6.84767	7.15123	6.86169	6.88994	4.33108	3.72507	3.07944
Fxa6Cg102265	--	--	Molecular Function: transcription factor activity, sequence-specific DNA binding (GO:0003700);;	--	--	--	--	TCP family transcription factor	Transcription factor TCP4 OS=Arabidopsis thaliana OX=3702 GN=TCP4 PE=1 SV=1	K	Transcription	PREDICTED: transcription factor TCP4-like [Fragaria vesca subsp. vesca]	1.44298	1.74327	2.43155	1.68332	2.10541	2.13759	0.220764	0.446947	0.899699	2.25398	1.93039	1.9989	3.14294	2.5179	2.64468	1.29159	1.03638	1.11271	2.44628	2.80796	4.16594	3.10012	3.35597	2.53381	1.83091	2.48326	3.289
Fxa6Cg102235	--	--	Molecular Function: DNA binding (GO:0003677);; Cellular Component: nucleus (GO:0005634);;	K14491|4.3e-15|sita:101784621|K14491 two-component response regulator ARR-B family | (RefSeq) two-component response regulator ORR23	Plant hormone signal transduction (ko04075)	--	--	Myb-like DNA-binding domain	Probable transcription factor GLK1 OS=Oryza sativa subsp. japonica OX=39947 GN=GLK1 PE=2 SV=1	K	Transcription	PREDICTED: probable transcription factor GLK1 isoform X2 [Fragaria vesca subsp. vesca]	0.275977	0.205519	0.128977	0.149411	0.137868	0.108515	0	0	0.061183	0.251442	0.321453	0.26224	0.07664	0	0.096694	0.076859	0.185815	0.066633	1.37495	1.11585	0.628799	0.5188	0.40755	0.331521	0.297771	0.309739	0.219482
Fxa6Cg102050	--	--	Molecular Function: transcription factor activity, sequence-specific DNA binding (GO:0003700);; Cellular Component: nucleus (GO:0005634);; Cellular Component: host cell nucleus (GO:0042025);; Molecular Function: sequence-specific DNA binding (GO:0043565);;	K09419|1.9e-106|fve:101307517|K09419 heat shock transcription factor, other eukaryote | (RefSeq) heat stress transcription factor B-3	--	[K]	Transcription	HSF-type DNA-binding	Heat stress transcription factor B-3 OS=Arabidopsis thaliana OX=3702 GN=HSFB3 PE=1 SV=1	K	Transcription	heat shock transcription factor protein 8 [Fragaria x ananassa]	1.08282	1.48253	1.63207	2.88574	1.87084	1.69167	6.17308	6.25601	7.005	1.37521	0.874186	1.4793	3.87233	3.82687	3.12486	6.37357	7.10325	8.6933	2.86542	2.30127	1.76414	4.6363	5.52481	4.95136	12.1916	14.2196	14.2641
Fxa6Cg102044	--	--	Molecular Function: DNA binding (GO:0003677);; Molecular Function: transcription factor activity, sequence-specific DNA binding (GO:0003700);; Cellular Component: nucleus (GO:0005634);;	K09285|5.9e-217|fve:101308400|K09285 AP2-like factor, ANT lineage | (RefSeq) AP2-like ethylene-responsive transcription factor At2g41710	--	--	--	AP2 domain	AP2-like ethylene-responsive transcription factor At2g41710 OS=Arabidopsis thaliana OX=3702 GN=At2g41710 PE=1 SV=2	K	Transcription	transcription factor AP214 [Fragaria x ananassa]	2.33066	1.65186	2.59231	1.70655	1.76016	1.1976	0.671186	0.805799	0.545729	1.67578	1.66452	1.80065	0.84786	0.559428	0.897426	0.977355	0.629546	1.08	2.94969	2.92482	3.53351	2.83331	2.00179	1.68053	2.07202	1.93154	1.57077
Fxa6Cg101704	--	--	Molecular Function: DNA binding (GO:0003677);; Molecular Function: transcription factor activity, sequence-specific DNA binding (GO:0003700);; Cellular Component: nucleus (GO:0005634);; Cellular Component: transcription factor complex (GO:0005667);; Molecular Function: protein dimerization activity (GO:0046983);;	K06620|7.9e-239|fve:101292239|K06620 transcription factor E2F3 | (RefSeq) transcription factor E2FA	--	[K]	Transcription	E2F transcription factor CC-MB domain	Transcription factor E2FA OS=Arabidopsis thaliana OX=3702 GN=E2FA PE=1 SV=1	K	Transcription	PREDICTED: transcription factor E2FA isoform X2 [Fragaria vesca subsp. vesca]	1.24781	1.23443	0.972026	0.742568	1.13142	0.916319	1.39717	1.25525	1.29578	1.03146	1.68141	1.12862	1.02792	1.60467	1.86299	1.74437	2.22975	2.04521	2.24839	2.30243	2.18592	2.4317	3.11824	2.20935	2.61622	2.15065	2.16167
Fxa6Cg101562	--	--	Biological Process: reproduction (GO:0000003);; Biological Process: developmental process involved in reproduction (GO:0003006);; Molecular Function: molecular_function (GO:0003674);; Molecular Function: nucleic acid binding (GO:0003676);; Molecular Function: DNA binding (GO:0003677);; Molecular Function: transcription factor activity, sequence-specific DNA binding (GO:0003700);; Molecular Functi…	K01051|5.1e-12|var:108341535|K01051 pectinesterase [EC:3.1.1.11] | (RefSeq) probable pectinesterase/pectinesterase inhibitor 58	Pentose and glucuronate interconversions (ko00040)	[K]	Transcription	Myb/SANT-like DNA-binding domain	Trihelix transcription factor PTL OS=Arabidopsis thaliana OX=3702 GN=PTL PE=1 SV=1	K	Transcription	trihelix transcription factor GT-2D [Fragaria x ananassa]	1.08096	0.867775	1.47008	0.700566	0.996998	0.789074	0.435686	0.25842	0.279233	0.959216	0.642128	1.07877	0.727878	1.01478	0.602334	0.306194	0.307264	0.395268	2.89996	2.44881	3.00155	2.35502	2.14653	2.20319	1.47589	1.15051	1.9398
Fxa6Cg101302	--	--	Molecular Function: DNA binding (GO:0003677);; Cellular Component: nucleus (GO:0005634);; Biological Process: regulation of transcription, DNA-templated (GO:0006355);;	K00521|3.5e-39|cmos:111447866|K00521 ferric-chelate reductase [EC:1.16.1.7] | (RefSeq) ferric reduction oxidase 7, chloroplastic-like	--	--	--	No apical meristem (NAM) protein	NAC transcription factor NAM-B2 OS=Triticum turgidum subsp. durum OX=4567 GN=NAM-B2 PE=2 SV=1	K	Transcription	PREDICTED: NAC transcription factor 29-like [Fragaria vesca subsp. vesca]	0.419711	0.509046	0.600594	0.573739	0.611604	0.616485	0.042356	0.212087	0	4.98657	4.09956	4.39434	1.81113	2.41778	1.98508	0.142484	0.355102	0.719859	7.91248	7.99847	8.01179	8.51134	9.68857	9.9788	3.9286	4.20725	4.26228
Fxa6Cg101236	--	--	Molecular Function: transcription factor activity, sequence-specific DNA binding (GO:0003700);; Cellular Component: nucleus (GO:0005634);; Molecular Function: sequence-specific DNA binding (GO:0043565);;	K18835|5.8e-70|atr:18429966|K18835 WRKY transcription factor 2 | (RefSeq) probable WRKY transcription factor 20	--	--	--	WRKY DNA -binding domain	WRKY transcription factor 44 OS=Arabidopsis thaliana OX=3702 GN=WRKY44 PE=1 SV=2	K	Transcription	PREDICTED: WRKY transcription factor 44 [Fragaria vesca subsp. vesca]	3.58085	3.84344	3.78059	3.26103	2.55963	2.93519	2.55307	2.5924	2.56527	2.54045	3.26771	2.89987	3.10954	2.15837	2.47219	1.48812	1.91842	1.60562	2.99196	3.28602	3.68695	1.9915	2.11181	1.53168	1.34496	0.999918	1.21996
Fxa6Cg101113	--	--	Molecular Function: DNA binding (GO:0003677);; Cellular Component: nucleus (GO:0005634);; Biological Process: transcription, DNA-templated (GO:0006351);; Biological Process: leaf formation (GO:0010338);;	K09422|1.1e-198|fve:101301216|K09422 transcription factor MYB, plant | (RefSeq) transcription factor AS1-like	--	[K]	Transcription	Myb-like DNA-binding domain	Transcription factor AS1 OS=Arabidopsis thaliana OX=3702 GN=AS1 PE=1 SV=1	--	--	PREDICTED: transcription factor AS1-like [Fragaria vesca subsp. vesca]	1.16576	1.2791	0.771408	0.864643	0.656876	0.869888	0.775003	0.507884	0.298649	4.12645	5.07382	4.92435	2.44304	3.7774	3.73491	4.02361	4.48003	3.47481	13.5749	10.652	10.6497	8.87579	8.0181	6.36818	9.21102	9.1511	8.73557
Fxa6Cg101062	--	--	Molecular Function: protein dimerization activity (GO:0046983);;	--	--	--	--	--	Transcription factor LHW OS=Arabidopsis thaliana OX=3702 GN=LHW PE=1 SV=1	K	Transcription	PREDICTED: transcription factor bHLH157-like [Fragaria vesca subsp. vesca]	5.62741	6.19658	5.57621	4.31146	4.63598	4.45286	7.06278	5.24522	6.0173	3.24093	3.24056	3.28207	3.34499	3.2695	3.23105	4.12843	3.99095	5.05263	3.78417	3.39945	3.50681	2.61335	1.74803	1.98459	1.55149	1.61635	1.7295
Fxa6Cg100906	--	--	Molecular Function: transcription factor activity, sequence-specific DNA binding (GO:0003700);; Cellular Component: nucleus (GO:0005634);; Molecular Function: sequence-specific DNA binding (GO:0043565);;	--	--	[K]	Transcription	Myb/SANT-like DNA-binding domain	Trihelix transcription factor GT-3b OS=Arabidopsis thaliana OX=3702 GN=GT-3B PE=1 SV=1	K	Transcription	PREDICTED: trihelix transcription factor GT-3b [Fragaria vesca subsp. vesca]	4.94054	4.96564	4.9749	5.65604	5.25574	4.64097	4.47205	5.00988	4.26887	10.348	8.73874	9.62249	12.5445	13.9592	13.5728	5.32038	5.60219	6.01512	15.397	14.4428	15.1515	14.6318	16.4266	17.4319	9.28765	10.4742	10.3499
Fxa6Cg100881	--	--	Molecular Function: adenylylsulfatase activity (GO:0047627);;	K10863|1.6e-209|fve:101306149|K10863 aprataxin [EC:3.6.1.70 3.6.1.71 3.6.1.72] | (RefSeq) transcription factor bHLH140	--	[R]	General function prediction only	Scavenger mRNA decapping enzyme C-term binding	Transcription factor bHLH140 OS=Arabidopsis thaliana OX=3702 GN=BHLH140 PE=3 SV=1	L	Replication, recombination and repair	PREDICTED: transcription factor bHLH140 [Fragaria vesca subsp. vesca]	1.12538	1.29427	1.23853	0.848875	0.782926	0.818016	0.621735	0.687448	0.673604	0.356468	0.631746	0.386794	0.260633	0.341154	0.679325	0.59092	0.902549	0.799461	0.48648	0.80843	1.07482	0.533069	0.602058	0.478379	0.388748	0.911368	0.525549
Fxa6Cg100819	--	--	Molecular Function: transcription factor activity, sequence-specific DNA binding (GO:0003700);; Cellular Component: nucleus (GO:0005634);; Molecular Function: sequence-specific DNA binding (GO:0043565);;	K13424|3.9e-258|fve:101311683|K13424 WRKY transcription factor 33 | (RefSeq) probable WRKY transcription factor 33	MAPK signaling pathway - plant (ko04016);; Plant-pathogen interaction (ko04626)	--	--	WRKY DNA -binding domain	Probable WRKY transcription factor 33 OS=Arabidopsis thaliana OX=3702 GN=WRKY33 PE=1 SV=2	K	Transcription	PREDICTED: probable WRKY transcription factor 33 [Fragaria vesca subsp. vesca]	0.525148	0.766971	0.89497	0.330804	0.747796	0.457296	1.04811	0.745395	0.993546	6.12052	4.47673	4.89448	3.71684	3.11747	3.53052	0.948955	0.818698	0.997035	8.23708	8.04098	6.96444	7.00302	5.53195	7.83952	3.6653	2.55264	2.82214
Fxa6Cg100747	--	--	Molecular Function: transcription factor activity, sequence-specific DNA binding (GO:0003700);; Cellular Component: nucleus (GO:0005634);; Molecular Function: sequence-specific DNA binding (GO:0043565);;	K13459|2.3e-15|bvg:104889681|K13459 disease resistance protein RPS2 | (RefSeq) disease resistance protein At4g27190	Plant-pathogen interaction (ko04626)	--	--	WRKY DNA -binding domain	Probable WRKY transcription factor 70 OS=Arabidopsis thaliana OX=3702 GN=WRKY70 PE=1 SV=1	K	Transcription	PREDICTED: probable WRKY transcription factor 70 [Fragaria vesca subsp. vesca]	0.581987	0.501119	0.531814	0.781823	0.530371	0.63818	0.655737	0.473039	0.418987	0.688549	0.833271	0.802343	0.461863	0.173958	0.381621	0	0	0.090959	0.451955	0.578578	0.390883	0.11087	0.078876	0.146203	0	0	0.027399
Fxa6Cg100667	--	--	Molecular Function: DNA binding (GO:0003677);; Cellular Component: nucleus (GO:0005634);;	K09422|1.3e-239|fve:101313714|K09422 transcription factor MYB, plant | (RefSeq) transcription factor MYB86	--	[K]	Transcription	Myb-like DNA-binding domain	Transcription factor MYB61 OS=Arabidopsis thaliana OX=3702 GN=MYB61 PE=2 SV=1	--	--	PREDICTED: transcription factor MYB86 [Fragaria vesca subsp. vesca]	1.29595	1.27053	0.864338	0.811182	0.363119	0.638705	0.563083	0.383858	0.513675	3.60243	3.80569	4.76169	5.26023	5.13929	5.12076	3.71678	3.71099	4.18865	9.66774	9.45952	9.88343	9.17058	9.67226	9.39359	11.4624	11.8345	14.6552
Fxa6Cg100664	--	--	Molecular Function: protein dimerization activity (GO:0046983);;	K12126|0.0e+00|fve:101314290|K12126 phytochrome-interacting factor 3 | (RefSeq) transcription factor PIF3	Plant hormone signal transduction (ko04075);; Circadian rhythm - plant (ko04712)	--	--	Helix-loop-helix DNA-binding domain	Transcription factor PIF3 OS=Arabidopsis thaliana OX=3702 GN=PIF3 PE=1 SV=1	K	Transcription	PREDICTED: transcription factor PIF3 isoform X1 [Fragaria vesca subsp. vesca]	2.06505	1.97458	2.23866	1.79063	2.05614	2.06114	1.49998	1.60539	1.68856	2.70853	2.6077	2.82477	1.51512	1.93157	1.66386	1.99043	1.75718	1.97525	4.61432	4.49087	4.91834	2.99914	3.06115	3.14421	2.03236	2.35459	2.50903
Fxa6Cg100600	--	--	Molecular Function: protein dimerization activity (GO:0046983);;	--	--	--	--	--	Transcription factor bHLH149 OS=Arabidopsis thaliana OX=3702 GN=BHLH149 PE=1 SV=1	K	Transcription	PREDICTED: transcription factor bHLH147-like [Fragaria vesca subsp. vesca]	4.89687	4.99305	6.94774	6.56703	5.3989	6.09037	4.60372	5.64787	5.73404	19.6469	22.682	19.5085	38.8469	37.1835	39.3248	72.5904	67.6851	68.8859	20.7166	21.2065	19.1806	40.4926	40.38	40.189	72.4695	66.5617	68.3187
Fxa6Cg100280	--	--	Molecular Function: transcription regulatory region sequence-specific DNA binding (GO:0000976);; Molecular Function: regulatory region nucleic acid binding (GO:0001067);; Molecular Function: enhancer sequence-specific DNA binding (GO:0001158);; Molecular Function: molecular_function (GO:0003674);; Molecular Function: nucleic acid binding (GO:0003676);; Molecular Function: DNA binding (GO:0003677)…	K01051|3.0e-07|var:108341535|K01051 pectinesterase [EC:3.1.1.11] | (RefSeq) probable pectinesterase/pectinesterase inhibitor 58	Pentose and glucuronate interconversions (ko00040)	[K]	Transcription	Myb/SANT-like DNA-binding domain	Trihelix transcription factor GTL2 OS=Arabidopsis thaliana OX=3702 GN=At5g28300 PE=2 SV=1	K	Transcription	PREDICTED: trihelix transcription factor GTL2 [Fragaria vesca subsp. vesca]	2.39519	2.88818	2.9729	2.22366	2.07325	1.97952	0.96899	1.45215	1.2224	2.10725	2.05247	2.53499	2.51276	1.42484	1.60364	1.50709	1.37105	1.58711	5.06418	5.08896	5.97062	2.48931	2.54727	2.69155	1.80671	2.14969	3.00653
Fxa6Cg100194	--	--	Molecular Function: protein dimerization activity (GO:0046983);;	--	--	--	--	Helix-loop-helix DNA-binding domain	Transcription factor bHLH122 OS=Arabidopsis thaliana OX=3702 GN=BHLH122 PE=1 SV=1	--	--	PREDICTED: transcription factor bHLH130-like [Fragaria vesca subsp. vesca]	2.92719	3.54747	3.91329	4.75714	4.31849	4.72698	3.38251	3.7348	3.51392	4.54139	4.74827	4.43497	4.36125	5.58493	5.55789	4.42379	3.84035	4.35621	1.98148	2.08714	1.5387	2.79777	2.34531	2.552	2.1886	3.18588	3.25671
Fxa6Cg100050	--	--	Molecular Function: transcription factor activity, sequence-specific DNA binding (GO:0003700);; Cellular Component: nucleus (GO:0005634);; Molecular Function: sequence-specific DNA binding (GO:0043565);;	K18835|0.0e+00|fve:101307611|K18835 WRKY transcription factor 2 | (RefSeq) probable WRKY transcription factor 2	Plant-pathogen interaction (ko04626)	--	--	WRKY DNA -binding domain	Probable WRKY transcription factor 2 OS=Arabidopsis thaliana OX=3702 GN=WRKY2 PE=1 SV=1	K	Transcription	PREDICTED: probable WRKY transcription factor 2 isoform X2 [Fragaria vesca subsp. vesca]	2.10659	1.24839	1.45138	1.97586	1.86743	1.82764	0.198859	0.211345	0.149362	0.776217	0.657977	0.571956	0.793048	0.522182	0.874578	0.070205	0.09373	0.060163	0.275257	0.350337	0.445314	0.208981	0.283193	0.18392	0	0	0.160385
Fxa6Bg104629	--	--	Molecular Function: DNA binding (GO:0003677);; Cellular Component: nucleus (GO:0005634);;	K00654|9.0e-44|aip:107604842|K00654 serine palmitoyltransferase [EC:2.3.1.50] | (RefSeq) long chain base biosynthesis protein 2a	Sphingolipid metabolism (ko00600)	--	--	B3 DNA binding domain	B3 domain-containing transcription factor FUS3 OS=Arabidopsis thaliana OX=3702 GN=FUS3 PE=1 SV=2	K	Transcription	PREDICTED: B3 domain-containing transcription factor FUS3 [Fragaria vesca subsp. vesca]	3.97903	3.15469	3.91336	1.89901	1.98391	2.1353	0.171449	0.175459	0.142592	1.0947	1.32323	0.846713	1.20229	0.933797	0.508469	0	0.04638	0.343595	4.20622	4.02346	4.31658	1.97885	2.52867	1.39954	0	0.10805	0.558033
Fxa6Bg104591	--	--	Molecular Function: transcription factor activity, sequence-specific DNA binding (GO:0003700);; Cellular Component: nucleus (GO:0005634);; Molecular Function: sequence-specific DNA binding (GO:0043565);;	K13424|2.8e-24|jre:108995192|K13424 WRKY transcription factor 33 | (RefSeq) probable WRKY transcription factor 33	MAPK signaling pathway - plant (ko04016);; Plant-pathogen interaction (ko04626)	--	--	WRKY DNA -binding domain	Probable WRKY transcription factor 75 OS=Arabidopsis thaliana OX=3702 GN=WRKY75 PE=1 SV=1	K	Transcription	PREDICTED: probable WRKY transcription factor 75 [Fragaria vesca subsp. vesca]	9.0293	7.51037	9.35444	15.6822	16.4723	17.2275	54.145	54.8708	51.3748	3.92845	3.94788	4.333	10.701	10.2011	12.4526	50.2215	49.8394	45.916	12.6153	12.6344	13.565	21.2276	22.5592	22.4084	35.2222	39.737	37.0376
Fxa6Bg104513	--	--	Molecular Function: RNA polymerase II transcription factor activity, sequence-specific DNA binding (GO:0000981);; Molecular Function: molecular_function (GO:0003674);; Molecular Function: nucleic acid binding (GO:0003676);; Molecular Function: DNA binding (GO:0003677);; Molecular Function: transcription factor activity, sequence-specific DNA binding (GO:0003700);; Molecular Function: binding (GO:…	--	--	[K]	Transcription	Myb/SANT-like DNA-binding domain	Trihelix transcription factor GT-1 OS=Arabidopsis thaliana OX=3702 GN=GT-1 PE=1 SV=1	K	Transcription	PREDICTED: trihelix transcription factor GT-1-like [Fragaria vesca subsp. vesca]	4.04498	3.97172	3.47392	4.7322	3.86353	3.48661	4.19419	3.26641	3.1139	5.02639	4.8496	4.75496	4.29539	3.5016	3.94265	2.68183	2.0129	2.98689	7.49717	6.86394	8.82111	6.94917	7.08952	7.81244	4.90279	5.44786	7.41218
Fxa6Bg103830	--	--	Molecular Function: DNA binding (GO:0003677);; Molecular Function: transcription factor activity, sequence-specific DNA binding (GO:0003700);; Cellular Component: nucleus (GO:0005634);;	K09286|2.1e-50|mesc:110619761|K09286 EREBP-like factor | (RefSeq) dehydration-responsive element-binding protein 2C-like	--	--	--	AP2 domain	Dehydration-responsive element-binding protein 2A OS=Arabidopsis thaliana OX=3702 GN=DREB2A PE=1 SV=1	K	Transcription	transcription factor ERF28 [Fragaria x ananassa]	4.17462	5.36478	4.24197	4.01072	3.91692	3.90876	4.0832	4.56889	4.01703	1.28787	2.28488	1.66096	1.24913	2.31312	1.24897	1.25958	1.00872	0.839281	1.4701	2.16003	0.92415	1.33262	1.33903	1.56128	1.51939	1.64293	1.05426
Fxa6Bg103798	--	--	Molecular Function: DNA binding (GO:0003677);; Cellular Component: nucleus (GO:0005634);;	K09422|2.3e-10|mtr:MTR_5g009460|K09422 transcription factor MYB, plant | (RefSeq) myb transcription factor	--	--	--	Myb-like DNA-binding domain	Transcription factor CPC OS=Arabidopsis thaliana OX=3702 GN=CPC PE=1 SV=1	K	Transcription	MYB-like transcription factor ETC1 [Rosa chinensis]	13.5338	12.7193	13.0268	11.9401	11.7107	11.456	7.01456	5.70464	7.34762	8.24148	8.74935	7.14257	4.85735	5.74226	7.16305	4.11136	4.26823	2.76469	9.04445	8.75912	7.12761	4.99063	2.89459	4.8396	5.43812	4.35452	4.28204
Fxa6Bg103743	--	--	Molecular Function: transcription factor activity, sequence-specific DNA binding (GO:0003700);; Cellular Component: nucleus (GO:0005634);; Molecular Function: sequence-specific DNA binding (GO:0043565);;	K18835|3.8e-18|han:110903575|K18835 WRKY transcription factor 2 | (RefSeq) probable WRKY transcription factor 4	Plant-pathogen interaction (ko04626)	--	--	WRKY DNA -binding domain	WRKY transcription factor 6 OS=Arabidopsis thaliana OX=3702 GN=WRKY6 PE=1 SV=1	K	Transcription	PREDICTED: probable WRKY transcription factor 31 [Fragaria vesca subsp. vesca]	9.80156	12.0826	11.4508	14.3029	16.1396	15.9383	18.3601	19.5996	19.4857	7.89326	5.46696	6.18907	7.55782	7.3654	8.34805	9.50374	9.52663	9.12439	5.56325	4.98517	5.53831	8.71866	9.79405	9.97604	13.6098	16.6212	12.0316
Fxa6Bg103568	--	--	Cellular Component: nucleus (GO:0005634);; Biological Process: regulation of transcription, DNA-templated (GO:0006355);; Molecular Function: sequence-specific DNA binding (GO:0043565);; Molecular Function: protein heterodimerization activity (GO:0046982);;	K08065|4.5e-83|fve:101309956|K08065 nuclear transcription Y subunit beta | (RefSeq) nuclear transcription factor Y subunit B-3-like	--	[K]	Transcription	Histone-like transcription factor (CBF/NF-Y) and archaeal histone	Nuclear transcription factor Y subunit B-3 OS=Arabidopsis thaliana OX=3702 GN=NFYB3 PE=1 SV=1	B	Chromatin structure and dynamics	nuclear transcription factor Y subunit B-3-like [Rosa chinensis]	0.884479	0.931888	1.35069	0.852601	1.03542	1.71122	1.42595	0.706347	0.583949	1.16193	1.2695	0.797079	1.55813	0.86842	0.772452	0.53673	0.437705	0.676058	2.39369	3.09245	3.13647	1.86322	0.835148	0.711477	0.505959	1.35938	0.352483
Fxa6Bg103386	--	--	Molecular Function: transcription factor activity, sequence-specific DNA binding (GO:0003700);; Cellular Component: nucleus (GO:0005634);; Molecular Function: sequence-specific DNA binding (GO:0043565);;	K12835|6.3e-32|cmax:111493042|K12835 ATP-dependent RNA helicase DDX42 [EC:3.6.4.13] | (RefSeq) DEAD-box ATP-dependent RNA helicase 24 isoform X1	Spliceosome (ko03040)	--	--	WRKY DNA -binding domain	WRKY transcription factor 28 OS=Arabidopsis thaliana OX=3702 GN=WRKY28 PE=2 SV=1	K	Transcription	PREDICTED: probable WRKY transcription factor 71 [Fragaria vesca subsp. vesca]	3.46846	5.11314	4.10421	12.4639	10.0517	11.6516	34.804	34.2582	29.5904	11.562	11.7257	10.4377	20.5084	19.81	17.9468	40.7641	40.888	44.0735	13.7617	14.105	14.9965	39.0145	40.7817	37.5674	73.4043	79.1469	69.6566
Fxa6Bg103050	--	--	Molecular Function: DNA binding (GO:0003677);; Molecular Function: transcription factor activity, sequence-specific DNA binding (GO:0003700);; Cellular Component: CCAAT-binding factor complex (GO:0016602);;	K08064|3.0e-162|fve:101292324|K08064 nuclear transcription factor Y, alpha | (RefSeq) nuclear transcription factor Y subunit A-3	--	[K]	Transcription	CCAAT-binding transcription factor (CBF-B/NF-YA) subunit B	Nuclear transcription factor Y subunit A-3 OS=Arabidopsis thaliana OX=3702 GN=NFYA3 PE=2 SV=2	K	Transcription	PREDICTED: nuclear transcription factor Y subunit A-3 [Fragaria vesca subsp. vesca]	2.79251	2.53216	2.25887	1.96395	1.43679	0.649384	0.125544	0.464638	0.228602	1.29703	1.54151	0.332691	0.989822	1.29681	1.0956	0.449695	0.272625	0.404765	3.03799	2.41107	2.64131	1.74726	1.49243	1.54308	0.118155	0.483386	0.323273
Fxa6Bg102862	--	--	Molecular Function: DNA binding (GO:0003677);; Molecular Function: transcription factor activity, sequence-specific DNA binding (GO:0003700);; Cellular Component: nucleus (GO:0005634);;	K09286|7.5e-81|fve:101309362|K09286 EREBP-like factor | (RefSeq) ethylene-responsive transcription factor TINY	--	--	--	AP2 domain	Ethylene-responsive transcription factor ERF037 OS=Arabidopsis thaliana OX=3702 GN=ERF037 PE=1 SV=1	K	Transcription	transcription factor ERF24 [Fragaria x ananassa]	0.348999	0	0.490693	0.382414	0	0.050877	0.212619	0.201495	0.393261	0.181311	0.318924	0.226738	0.152271	0	0	0.097585	0.04287	0.047948	2.74595	2.80139	3.27766	0.870872	0.84296	0.820581	0.093232	0	0.176272
Fxa6Bg102525	--	--	Molecular Function: transcription factor activity, sequence-specific DNA binding (GO:0003700);; Cellular Component: nucleus (GO:0005634);; Molecular Function: sequence-specific DNA binding (GO:0043565);;	K13424|1.2e-15|jre:108987784|K13424 WRKY transcription factor 33 | (RefSeq) WRKY transcription factor WRKY24-like	MAPK signaling pathway - plant (ko04016);; Plant-pathogen interaction (ko04626)	--	--	WRKY DNA -binding domain	Probable WRKY transcription factor 40 OS=Arabidopsis thaliana OX=3702 GN=WRKY40 PE=1 SV=1	K	Transcription	PREDICTED: probable WRKY transcription factor 40 [Fragaria vesca subsp. vesca]	0.796643	0.496985	0.532793	0.866607	0.591503	0.458026	1.04465	0.785329	0.745506	5.90112	6.22494	6.20347	5.32498	5.60684	6.25882	1.39281	1.8457	2.12384	9.32149	8.51294	10.4393	10.2086	8.15423	7.93362	3.09771	3.63683	2.99051
Fxa6Bg102482	--	--	Molecular Function: DNA binding (GO:0003677);; Molecular Function: transcription factor activity, sequence-specific DNA binding (GO:0003700);; Cellular Component: nucleus (GO:0005634);;	K09285|3.4e-147|fve:101307913|K09285 AP2-like factor, ANT lineage | (RefSeq) AP2-like ethylene-responsive transcription factor At1g16060	--	--	--	AP2 domain	AP2-like ethylene-responsive transcription factor At1g16060 OS=Arabidopsis thaliana OX=3702 GN=At1g16060 PE=2 SV=1	K	Transcription	PREDICTED: AP2-like ethylene-responsive transcription factor At1g16060 [Fragaria vesca subsp. vesca]	0.441546	0.261878	0.383939	0.361476	0.230251	0.859584	0	0	0	1.47095	2.26471	0.939239	0.609095	1.08774	1.66733	0	0.168314	0	0.506263	1.51534	0.747929	0.759439	0.48901	0.666357	0.177837	0.148913	0.149868
Fxa6Bg102369	--	--	Molecular Function: transcription factor activity, sequence-specific DNA binding (GO:0003700);;	--	--	--	--	TCP family transcription factor	Transcription factor TCP4 OS=Arabidopsis thaliana OX=3702 GN=TCP4 PE=1 SV=1	K	Transcription	PREDICTED: transcription factor TCP4-like [Fragaria vesca subsp. vesca]	4.08035	3.96513	3.1895	3.46271	3.09616	2.96894	1.84591	1.65618	1.5541	5.2633	6.83647	6.45981	6.01123	4.90742	5.71328	5.15542	4.83777	4.72579	6.49488	6.52392	5.82752	7.52986	6.95588	6.84246	6.77456	6.88899	6.39804
Fxa6Bg102329	--	--	Molecular Function: DNA binding (GO:0003677);; Cellular Component: nucleus (GO:0005634);;	K14491|4.3e-15|sita:101784621|K14491 two-component response regulator ARR-B family | (RefSeq) two-component response regulator ORR23	Plant hormone signal transduction (ko04075)	--	--	Myb-like DNA-binding domain	Probable transcription factor GLK1 OS=Oryza sativa subsp. japonica OX=39947 GN=GLK1 PE=2 SV=1	K	Transcription	PREDICTED: probable transcription factor GLK1 isoform X2 [Fragaria vesca subsp. vesca]	8.45651	7.50354	7.49095	2.34367	2.69699	2.72876	0.44241	0.522557	0.675352	7.68415	6.55491	6.38418	2.79164	2.92123	2.37718	1.6194	1.7146	1.83415	13.1132	13.2127	14.203	5.25575	4.41172	4.5746	3.44993	3.45337	2.97995
Fxa6Bg102285	--	--	Molecular Function: DNA binding (GO:0003677);; Molecular Function: transcription factor activity, sequence-specific DNA binding (GO:0003700);; Cellular Component: nucleus (GO:0005634);;	K09286|1.8e-51|cann:107855040|K09286 EREBP-like factor | (RefSeq) ethylene-responsive transcription factor ERF054	--	--	--	AP2 domain	Ethylene-responsive transcription factor ERF053 OS=Arabidopsis thaliana OX=3702 GN=ERF053 PE=1 SV=1	K	Transcription	transcription factor ERF1 [Fragaria x ananassa]	3.20698	3.84111	3.21265	4.19242	3.35929	3.42056	0.950222	1.44715	1.7333	5.55512	7.18081	7.58763	5.84295	4.98894	4.54736	2.82312	2.03485	2.07609	14.5902	13.4147	12.1163	7.12589	6.59857	7.91059	9.56423	10.9581	10.7209
Fxa6Bg102146	--	--	Molecular Function: transcription factor activity, sequence-specific DNA binding (GO:0003700);; Cellular Component: nucleus (GO:0005634);; Cellular Component: host cell nucleus (GO:0042025);; Molecular Function: sequence-specific DNA binding (GO:0043565);;	K09419|3.8e-107|fve:101307517|K09419 heat shock transcription factor, other eukaryote | (RefSeq) heat stress transcription factor B-3	--	[K]	Transcription	HSF-type DNA-binding	Heat stress transcription factor B-3 OS=Arabidopsis thaliana OX=3702 GN=HSFB3 PE=1 SV=1	K	Transcription	heat shock transcription factor protein 8 [Fragaria x ananassa]	1.34915	2.04591	1.60713	0.70939	1.41994	1.52757	2.64347	3.86744	2.62078	1.96661	1.85821	2.33704	3.25119	2.9415	2.52846	3.42329	4.07668	4.2527	5.59025	4.03558	3.69811	5.20646	6.85363	6.16693	10.3382	11.3879	12.0655
Fxa6Bg102140	--	--	Molecular Function: DNA binding (GO:0003677);; Molecular Function: transcription factor activity, sequence-specific DNA binding (GO:0003700);; Cellular Component: nucleus (GO:0005634);;	K09285|7.7e-217|fve:101308400|K09285 AP2-like factor, ANT lineage | (RefSeq) AP2-like ethylene-responsive transcription factor At2g41710	--	--	--	AP2 domain	AP2-like ethylene-responsive transcription factor At2g41710 OS=Arabidopsis thaliana OX=3702 GN=At2g41710 PE=1 SV=2	K	Transcription	transcription factor AP214 [Fragaria x ananassa]	0.993283	1.12651	1.63387	1.03165	0.895242	1.42999	0.380346	0.870886	0.744269	0.83632	1.14253	0.812513	0.440525	0.399105	0.854716	0.250105	0.478546	0.246172	3.15624	2.49671	3.89696	1.68932	1.73171	1.51051	0.629351	0.743398	0.641842
Fxa6Bg101275	--	--	Molecular Function: transcription factor activity, sequence-specific DNA binding (GO:0003700);; Cellular Component: nucleus (GO:0005634);; Molecular Function: sequence-specific DNA binding (GO:0043565);;	K18835|2.7e-67|atr:18429966|K18835 WRKY transcription factor 2 | (RefSeq) probable WRKY transcription factor 20	--	--	--	WRKY DNA -binding domain	WRKY transcription factor 44 OS=Arabidopsis thaliana OX=3702 GN=WRKY44 PE=1 SV=2	K	Transcription	PREDICTED: WRKY transcription factor 44 [Fragaria vesca subsp. vesca]	2.14734	1.46761	1.97808	1.66135	1.05845	1.23626	0.896984	0.677474	0.673816	0.8217	0.561426	0.932505	1.09345	0.432826	0.457132	0.616182	0.658691	0.426603	1.24112	1.1229	0.851501	0.598298	0.444865	0.539229	0.578708	0.557084	0.634906
Fxa6Bg100939	--	--	Molecular Function: transcription factor activity, sequence-specific DNA binding (GO:0003700);; Cellular Component: nucleus (GO:0005634);; Molecular Function: sequence-specific DNA binding (GO:0043565);;	--	--	[K]	Transcription	Myb/SANT-like DNA-binding domain	Trihelix transcription factor GT-3b OS=Arabidopsis thaliana OX=3702 GN=GT-3B PE=1 SV=1	K	Transcription	PREDICTED: trihelix transcription factor GT-3b [Fragaria vesca subsp. vesca]	11.9351	12.4767	11.1387	15.4978	16.6406	14.351	25.467	21.5327	23.0708	21.4115	19.7765	19.0592	36.5716	34.9641	34.4601	34.7537	32.373	33.6963	17.203	14.3876	15.3627	21.9944	22.6123	19.9373	23.4616	24.8514	25.1713
Fxa6Bg100865	--	--	Molecular Function: transcription factor activity, sequence-specific DNA binding (GO:0003700);; Cellular Component: nucleus (GO:0005634);; Molecular Function: sequence-specific DNA binding (GO:0043565);;	K13424|2.1e-267|fve:101311683|K13424 WRKY transcription factor 33 | (RefSeq) probable WRKY transcription factor 33	MAPK signaling pathway - plant (ko04016);; Plant-pathogen interaction (ko04626)	--	--	WRKY DNA -binding domain	Probable WRKY transcription factor 33 OS=Arabidopsis thaliana OX=3702 GN=WRKY33 PE=1 SV=2	K	Transcription	PREDICTED: probable WRKY transcription factor 33 [Fragaria vesca subsp. vesca]	5.54745	5.06652	3.26527	3.88916	3.95074	3.59618	2.8	3.76811	4.41838	13.4272	12.2833	14.3171	8.45643	7.03725	7.85069	1.79991	1.72334	2.44979	14.2145	13.9341	14.8932	13.3571	13.8334	13.3956	5.08565	5.72902	5.0953
Fxa6Bg100862	--	--	Molecular Function: protein dimerization activity (GO:0046983);;	--	--	--	--	--	--	S	Function unknown	PREDICTED: transcription factor SCREAM2-like isoform X1 [Fragaria vesca subsp. vesca]	0.82708	0.381016	0.829136	0.376345	0.233337	0.590229	0.172958	0.741865	0	0.897121	0.655071	1.15849	0	1.00167	0.321297	0	0	0.448278	3.34068	2.58525	4.564	1.74995	2.04401	2.09929	1.09851	0.940095	0.559255
Fxa6Bg100792	--	--	Molecular Function: transcription factor activity, sequence-specific DNA binding (GO:0003700);; Cellular Component: nucleus (GO:0005634);; Molecular Function: sequence-specific DNA binding (GO:0043565);;	K13459|1.8e-14|bvg:104889681|K13459 disease resistance protein RPS2 | (RefSeq) disease resistance protein At4g27190	Plant-pathogen interaction (ko04626)	--	--	WRKY DNA -binding domain	Probable WRKY transcription factor 70 OS=Arabidopsis thaliana OX=3702 GN=WRKY70 PE=1 SV=1	K	Transcription	WRKY transcription factor 41 [Fragaria vesca]	0.17041	0.185017	0.243421	0.04623	0.091393	0.045094	0.118569	0.088874	0.088968	0.232094	0.185802	0.2153	0.046955	0.093813	0.113813	0	0.062421	0	0.768263	0.440148	0.548856	0.729496	0.272442	0.389227	0.349356	0.535742	0.28629
Fxa6Bg100698	--	--	Molecular Function: DNA binding (GO:0003677);; Cellular Component: nucleus (GO:0005634);;	K09422|7.4e-240|fve:101313714|K09422 transcription factor MYB, plant | (RefSeq) transcription factor MYB86	--	[K]	Transcription	Myb-like DNA-binding domain	Transcription factor MYB61 OS=Arabidopsis thaliana OX=3702 GN=MYB61 PE=2 SV=1	--	--	PREDICTED: transcription factor MYB86 [Fragaria vesca subsp. vesca]	2.50881	2.20497	2.39266	2.41144	2.6871	2.44914	0.587607	0.743654	0.660582	3.71619	4.75546	4.12131	4.22741	4.67467	5.16834	3.48034	3.50712	3.44744	8.82268	7.52157	8.32009	5.61291	6.70845	6.95359	8.69294	7.66895	8.86121
Fxa6Bg100615	--	--	Molecular Function: protein dimerization activity (GO:0046983);;	--	--	--	--	--	Transcription factor bHLH149 OS=Arabidopsis thaliana OX=3702 GN=BHLH149 PE=1 SV=1	K	Transcription	PREDICTED: transcription factor bHLH147-like [Fragaria vesca subsp. vesca]	12.2932	10.8489	12.4	24.2883	21.5691	20.7037	50.594	51.6877	45.0024	24.6447	23.7093	22.7008	39.5282	41.8198	38.1806	56.9683	52.5214	53.7542	7.03289	5.54988	5.77567	14.2819	16.0924	19.0755	27.5866	27.3051	27.3547
Fxa6Bg100225	--	--	Molecular Function: transcription factor activity, sequence-specific DNA binding (GO:0003700);; Cellular Component: nucleus (GO:0005634);; Molecular Function: sequence-specific DNA binding (GO:0043565);;	K13425|1.8e-22|spen:107032523|K13425 WRKY transcription factor 22 | (RefSeq) WRKY transcription factor 22-like	MAPK signaling pathway - plant (ko04016);; Plant-pathogen interaction (ko04626)	--	--	WRKY DNA -binding domain	Probable WRKY transcription factor 74 OS=Arabidopsis thaliana OX=3702 GN=WRKY74 PE=2 SV=2	K	Transcription	PREDICTED: probable WRKY transcription factor 74 [Fragaria vesca subsp. vesca]	10.6324	10.5398	9.90468	5.76902	7.1201	8.71689	0.8621	0.574464	1.14952	8.48455	9.49598	9.07177	5.83734	5.59188	6.35097	1.75318	1.43135	2.23925	19.7801	19.526	17.8631	9.62629	10.9105	9.47235	7.37875	5.25312	8.02826
Fxa6Ag105138	--	--	Molecular Function: DNA binding (GO:0003677);; Cellular Component: nucleus (GO:0005634);;	K00654|3.1e-44|aip:107604842|K00654 serine palmitoyltransferase [EC:2.3.1.50] | (RefSeq) long chain base biosynthesis protein 2a	Sphingolipid metabolism (ko00600)	--	--	B3 DNA binding domain	B3 domain-containing transcription factor FUS3 OS=Arabidopsis thaliana OX=3702 GN=FUS3 PE=1 SV=2	K	Transcription	PREDICTED: B3 domain-containing transcription factor FUS3 [Fragaria vesca subsp. vesca]	2.8423	3.50353	2.36307	2.35444	3.13603	2.44279	0.33635	0.044004	0.081461	0.848487	0.789188	1.1005	0.68635	2.06749	1.72449	0.282626	0.214434	0.128619	4.1662	4.54974	4.84174	3.11014	3.12502	1.6065	0.172095	0.129144	0.485065
Fxa6Ag104867	--	--	Molecular Function: DNA binding (GO:0003677);; Cellular Component: nucleus (GO:0005634);;	K09422|2.9e-291|fve:101296422|K09422 transcription factor MYB, plant | (RefSeq) transcription factor MYB98-like	--	[K]	Transcription	Myb-like DNA-binding domain	Transcription factor MYB98 OS=Arabidopsis thaliana OX=3702 GN=MYB98 PE=2 SV=1	--	--	transcription factor FaMYB98 [Fragaria x ananassa]	0.473457	0.328628	0.569883	0.057183	0	0.066564	0	0	0	0.034567	0	0.049357	0.123417	0.081774	0.056649	0.030357	0.047988	0	1.03304	1.213	1.185	0.183106	0.502379	0.54718	0	0.025947	0
Fxa6Ag104135	--	--	Molecular Function: DNA binding (GO:0003677);; Cellular Component: nucleus (GO:0005634);;	K09422|2.3e-10|mtr:MTR_5g009460|K09422 transcription factor MYB, plant | (RefSeq) myb transcription factor	--	--	--	Myb-like DNA-binding domain	Transcription factor CPC OS=Arabidopsis thaliana OX=3702 GN=CPC PE=1 SV=1	K	Transcription	PREDICTED: transcription factor CPC-like [Fragaria vesca subsp. vesca]	10.0288	8.57731	9.2023	8.25423	7.36458	8.61432	6.2897	5.52893	6.32628	7.05648	6.24474	5.15772	6.08081	5.54089	4.81248	4.42216	5.31233	3.94868	7.12314	6.52748	4.23624	4.34439	4.03233	3.45827	4.05423	4.78373	5.08672
Fxa6Ag103957	--	--	Molecular Function: molecular_function (GO:0003674);; Molecular Function: nucleic acid binding (GO:0003676);; Molecular Function: DNA binding (GO:0003677);; Molecular Function: transcription factor activity, sequence-specific DNA binding (GO:0003700);; Molecular Function: binding (GO:0005488);; Cellular Component: cellular_component (GO:0005575);; Cellular Component: intracellular (GO:0005622);; …	K14494|3.5e-63|lang:109359883|K14494 DELLA protein | (RefSeq) DELLA protein GAIP-B-like	Plant hormone signal transduction (ko04075)	--	--	GRAS domain family	Scarecrow-like transcription factor PAT1 OS=Arabidopsis thaliana OX=3702 GN=PAT1 PE=1 SV=1	K	Transcription	PREDICTED: scarecrow-like transcription factor PAT1 [Fragaria vesca subsp. vesca]	1.94362	1.75676	1.77377	1.07286	1.39652	1.40257	2.68075	2.47542	2.0785	3.9047	3.59638	3.73093	3.1	2.60373	3.2613	5.12498	5.9701	6.33811	5.17883	5.15498	5.16052	2.86801	2.75975	3.16057	3.57885	2.97167	4.4096
Fxa6Ag103910	--	--	Cellular Component: nucleus (GO:0005634);; Biological Process: regulation of transcription, DNA-templated (GO:0006355);; Molecular Function: sequence-specific DNA binding (GO:0043565);; Molecular Function: protein heterodimerization activity (GO:0046982);;	K08065|2.7e-86|fve:101309956|K08065 nuclear transcription Y subunit beta | (RefSeq) nuclear transcription factor Y subunit B-3-like	--	[K]	Transcription	Histone-like transcription factor (CBF/NF-Y) and archaeal histone	Nuclear transcription factor Y subunit B-3 OS=Arabidopsis thaliana OX=3702 GN=NFYB3 PE=1 SV=1	B	Chromatin structure and dynamics	PREDICTED: nuclear transcription factor Y subunit B-3-like [Fragaria vesca subsp. vesca]	12.4021	11.0817	10.5688	8.11592	7.88245	8.13952	4.2279	4.29864	3.66856	8.87386	8.49312	8.5325	4.10483	5.72309	5.19767	1.71236	1.85887	1.91153	9.74906	11.9322	11.6744	5.38422	5.59045	5.22712	4.1988	3.6863	2.77566
Fxa6Ag103689	--	--	Molecular Function: transcription factor activity, sequence-specific DNA binding (GO:0003700);; Cellular Component: nucleus (GO:0005634);; Molecular Function: sequence-specific DNA binding (GO:0043565);;	K12835|7.5e-33|cmax:111493042|K12835 ATP-dependent RNA helicase DDX42 [EC:3.6.4.13] | (RefSeq) DEAD-box ATP-dependent RNA helicase 24 isoform X1	Spliceosome (ko03040)	--	--	WRKY DNA -binding domain	WRKY transcription factor 28 OS=Arabidopsis thaliana OX=3702 GN=WRKY28 PE=2 SV=1	K	Transcription	PREDICTED: probable WRKY transcription factor 71 [Fragaria vesca subsp. vesca]	7.12345	10.067	8.03003	14.5033	16.1759	16.8345	97.1354	103.753	93.179	6.24355	5.28842	7.57098	13.1411	14.9536	14.9445	63.2295	65.2158	60.3781	2.25947	1.56572	2.9591	4.12725	4.2956	4.31388	19.436	18.6916	17.7407
Fxa6Ag103410	--	--	Molecular Function: transcription factor activity, sequence-specific DNA binding (GO:0003700);;	--	--	[K]	Transcription	Myb/SANT-like DNA-binding domain	Trihelix transcription factor ASIL2 OS=Arabidopsis thaliana OX=3702 GN=ASIL2 PE=1 SV=1	K	Transcription	PREDICTED: trihelix transcription factor ASIL2 [Fragaria vesca subsp. vesca]	3.05887	3.69358	3.55291	2.05797	3.54787	2.92582	1.89641	2.16655	2.89391	1.67306	0.961385	1.57156	2.49722	1.49205	2.15234	1.84334	1.26205	1.89694	2.58848	2.12497	2.6859	2.1136	2.44311	1.52639	1.87863	2.2103	2.05089
Fxa6Ag103322	--	--	Molecular Function: DNA binding (GO:0003677);; Molecular Function: transcription factor activity, sequence-specific DNA binding (GO:0003700);; Cellular Component: CCAAT-binding factor complex (GO:0016602);;	K08064|6.2e-160|fve:101292324|K08064 nuclear transcription factor Y, alpha | (RefSeq) nuclear transcription factor Y subunit A-3	--	[K]	Transcription	CCAAT-binding transcription factor (CBF-B/NF-YA) subunit B	Nuclear transcription factor Y subunit A-3 OS=Arabidopsis thaliana OX=3702 GN=NFYA3 PE=2 SV=2	K	Transcription	PREDICTED: nuclear transcription factor Y subunit A-3 [Fragaria vesca subsp. vesca]	1.63154	1.85008	2.15524	1.77762	1.95049	1.45812	0.440647	0.561162	0.388221	1.13601	1.06537	1.42022	1.05678	0.948579	1.00937	0.317729	0.454127	0.221764	1.65386	1.05091	1.86711	0.750371	0.814206	0.750859	0.072569	0.403978	0.063646
Fxa6Ag103290	--	--	Molecular Function: DNA binding (GO:0003677);; Cellular Component: nucleus (GO:0005634);;	K09422|1.1e-121|fve:101301126|K09422 transcription factor MYB, plant | (RefSeq) transcription factor WER-like	--	[K]	Transcription	Myb-like DNA-binding domain	Transcription factor MYB3 OS=Crocosmia x crocosmiiflora OX=1053288 GN=MYB3 PE=2 SV=1	--	--	PREDICTED: transcription factor WER-like [Fragaria vesca subsp. vesca]	12.5684	14.2088	14.3357	15.2409	12.3266	11.0238	9.70658	10.2226	9.14698	6.1996	6.11462	5.67911	4.89294	4.64595	4.21849	4.44515	5.65278	3.92308	1.18803	0.47233	0.444677	0.449495	0.221302	0.421066	0	0	0.404778
Fxa6Ag102887	--	--	Molecular Function: DNA binding (GO:0003677);; Molecular Function: transcription factor activity, sequence-specific DNA binding (GO:0003700);; Cellular Component: nucleus (GO:0005634);;	K09286|2.4e-17|gra:105790241|K09286 EREBP-like factor | (RefSeq) ethylene-responsive transcription factor 3-like	--	--	--	AP2 domain	Ethylene-responsive transcription factor WIN1 OS=Arabidopsis thaliana OX=3702 GN=WIN1 PE=2 SV=1	K	Transcription	PREDICTED: LOW QUALITY PROTEIN: ethylene-responsive transcription factor WIN1-like [Fragaria vesca subsp. vesca]	0	0	0	0	0	0	0	0	0	2.04921	2.00303	2.11716	0.390046	1.08652	1.19971	0.53604	0.805698	0.68771	6.19581	6.0471	6.93997	1.81417	1.11619	1.51165	0.696661	0.393116	0.965399
Fxa6Ag102759	--	--	Molecular Function: transcription factor activity, sequence-specific DNA binding (GO:0003700);; Cellular Component: nucleus (GO:0005634);; Molecular Function: sequence-specific DNA binding (GO:0043565);;	K18834|2.1e-15|fve:101291408|K18834 WRKY transcription factor 1 | (RefSeq) WRKY transcription factor 1	Plant-pathogen interaction (ko04626)	--	--	WRKY DNA -binding domain	Probable WRKY transcription factor 40 OS=Arabidopsis thaliana OX=3702 GN=WRKY40 PE=1 SV=1	K	Transcription	PREDICTED: probable WRKY transcription factor 40 [Fragaria vesca subsp. vesca]	3.59853	3.76965	2.95484	4.98127	4.15279	4.04345	8.10195	7.86556	9.03469	19.4905	21.1418	20.2155	35.8929	38.5793	37.5975	25.5343	26.8148	30.252	31.3472	26.8993	30.4128	49.6775	49.4329	45.6956	59.9522	60.1895	58.6633
Fxa6Ag102718	--	--	Molecular Function: DNA binding (GO:0003677);; Molecular Function: transcription factor activity, sequence-specific DNA binding (GO:0003700);; Cellular Component: nucleus (GO:0005634);;	K09285|3.9e-151|fve:101307913|K09285 AP2-like factor, ANT lineage | (RefSeq) AP2-like ethylene-responsive transcription factor At1g16060	--	--	--	AP2 domain	AP2-like ethylene-responsive transcription factor At1g16060 OS=Arabidopsis thaliana OX=3702 GN=At1g16060 PE=2 SV=1	K	Transcription	PREDICTED: AP2-like ethylene-responsive transcription factor At1g16060 [Fragaria vesca subsp. vesca]	1.756	1.29972	2.44841	3.18527	2.57518	2.17424	0.12824	0.166288	0	3.08259	3.3372	2.08426	1.49751	2.87193	3.48607	0.045986	0	0	1.28228	0.829161	1.27093	0.581337	1.04623	0.490189	0	0.141727	0.261885
Fxa6Ag102600	--	--	Molecular Function: transcription factor activity, sequence-specific DNA binding (GO:0003700);;	--	--	--	--	TCP family transcription factor	Transcription factor TCP4 OS=Arabidopsis thaliana OX=3702 GN=TCP4 PE=1 SV=1	K	Transcription	PREDICTED: transcription factor TCP4-like [Fragaria vesca subsp. vesca]	3.87066	4.21572	4.14699	4.75692	4.04592	3.94992	2.63991	2.47117	2.20146	5.49317	5.16608	4.21483	6.63372	6.09307	5.61368	3.60544	3.05796	3.45304	5.48087	5.51616	6.76442	5.94493	6.27667	7.88809	5.7927	5.96564	5.06297
Fxa6Ag102557	--	--	Molecular Function: DNA binding (GO:0003677);; Cellular Component: nucleus (GO:0005634);;	K14491|4.3e-15|sita:101784621|K14491 two-component response regulator ARR-B family | (RefSeq) two-component response regulator ORR23	Plant hormone signal transduction (ko04075)	--	--	Myb-like DNA-binding domain	Probable transcription factor GLK1 OS=Oryza sativa subsp. japonica OX=39947 GN=GLK1 PE=2 SV=1	K	Transcription	PREDICTED: probable transcription factor GLK1 isoform X2 [Fragaria vesca subsp. vesca]	1.97415	1.20029	2.02773	0.373797	0.502387	0.437785	0.583324	0.5584	0.624124	2.5115	1.63903	1.81184	0.710786	0.336116	0.551958	0.360098	0.658914	0.426372	5.27413	5.74562	6.06052	1.6582	1.53658	1.45818	0.934857	1.06189	1.44694
Fxa6Ag102349	--	--	Molecular Function: transcription factor activity, sequence-specific DNA binding (GO:0003700);; Cellular Component: nucleus (GO:0005634);; Cellular Component: host cell nucleus (GO:0042025);; Molecular Function: sequence-specific DNA binding (GO:0043565);;	K09419|2.6e-111|fve:101307517|K09419 heat shock transcription factor, other eukaryote | (RefSeq) heat stress transcription factor B-3	--	[K]	Transcription	HSF-type DNA-binding	Heat stress transcription factor B-3 OS=Arabidopsis thaliana OX=3702 GN=HSFB3 PE=1 SV=1	K	Transcription	PREDICTED: heat stress transcription factor B-3 [Fragaria vesca subsp. vesca]	0.530426	0.794013	0.924028	0.316587	0.464804	0.471592	0.617956	0.438495	0.750181	1.14801	1.09275	0.334081	0.83934	1.1231	0.984081	1.85012	1.40415	2.6971	0.82909	1.23518	0.815324	1.69661	2.31734	2.41537	7.86409	6.95533	6.22275
Fxa6Ag102272	--	--	Biological Process: regulation of transcription, DNA-templated (GO:0006355);; Molecular Function: protein dimerization activity (GO:0046983);;	K18878|1.7e-26|cann:107866053|K18878 BHLH transcription factor Upa20 | (RefSeq) Upa20; transcription factor bHLH137-like	Plant-pathogen interaction (ko04626)	--	--	Helix-loop-helix DNA-binding domain	Transcription factor bHLH48 OS=Arabidopsis thaliana OX=3702 GN=BHLH48 PE=2 SV=1	K	Transcription	PREDICTED: transcription factor bHLH48 [Fragaria vesca subsp. vesca]	3.68409	3.36179	3.70313	3.37379	3.70709	3.60438	2.72837	2.87456	3.29485	4.86944	4.4089	3.86705	3.66132	4.0354	4.32958	2.27613	2.85931	2.25397	5.60658	6.13875	5.99735	5.40693	5.04559	4.33518	5.34926	4.84355	5.05084
Fxa6Ag102265	--	--	Molecular Function: protein dimerization activity (GO:0046983);;	K18878|1.3e-09|cann:107866053|K18878 BHLH transcription factor Upa20 | (RefSeq) Upa20; transcription factor bHLH137-like	Plant-pathogen interaction (ko04626)	--	--	Helix-loop-helix DNA-binding domain	Transcription factor bHLH130 OS=Arabidopsis thaliana OX=3702 GN=BHLH130 PE=1 SV=1	K	Transcription	PREDICTED: transcription factor bHLH130 [Fragaria vesca subsp. vesca]	0.672342	0.242645	0.462653	0.471687	0.29981	0.234844	0	0.059282	0.154654	21.7538	21.9786	20.7664	13.5293	14.9615	15.751	11.8069	12.0964	13.6381	34.1589	34.1866	32.3821	61.8173	60.8802	67.9765	84.1029	83.7002	79.7521
Fxa6Ag101634	--	--	Biological Process: reproduction (GO:0000003);; Biological Process: developmental process involved in reproduction (GO:0003006);; Molecular Function: molecular_function (GO:0003674);; Molecular Function: nucleic acid binding (GO:0003676);; Molecular Function: DNA binding (GO:0003677);; Molecular Function: transcription factor activity, sequence-specific DNA binding (GO:0003700);; Molecular Functi…	K01051|1.8e-12|var:108341535|K01051 pectinesterase [EC:3.1.1.11] | (RefSeq) probable pectinesterase/pectinesterase inhibitor 58	Pentose and glucuronate interconversions (ko00040)	[K]	Transcription	Myb/SANT-like DNA-binding domain	Trihelix transcription factor PTL OS=Arabidopsis thaliana OX=3702 GN=PTL PE=1 SV=1	K	Transcription	PREDICTED: trihelix transcription factor PTL [Fragaria vesca subsp. vesca]	3.65146	3.98904	4.72271	2.7506	2.39979	2.23008	1.58564	1.69187	2.07793	3.97784	4.73746	3.21741	2.98215	3.24105	3.61548	3.11585	3.11755	3.41122	5.4314	5.34861	6.22415	5.68012	4.46535	6.03511	5.45682	5.9632	5.41516
Fxa6Ag101500	--	--	Molecular Function: DNA binding (GO:0003677);; Cellular Component: nucleus (GO:0005634);; Biological Process: regulation of transcription, DNA-templated (GO:0006355);;	K00521|3.4e-39|cmos:111447866|K00521 ferric-chelate reductase [EC:1.16.1.7] | (RefSeq) ferric reduction oxidase 7, chloroplastic-like	--	--	--	No apical meristem (NAM) protein	NAC transcription factor NAM-B2 OS=Triticum turgidum subsp. durum OX=4567 GN=NAM-B2 PE=2 SV=1	K	Transcription	PREDICTED: NAC transcription factor 29-like [Fragaria vesca subsp. vesca]	0.097571	0	0.063821	0.120627	0.063232	0.098248	0.087984	0	0	0.198141	0.253561	0.538166	0.120358	0.101247	0.09205	0	0.037493	0.162967	1.02198	0.850021	1.11449	1.72814	2.56659	2.34036	0.893437	1.175	1.36966
Fxa6Ag101429	--	--	Molecular Function: transcription factor activity, sequence-specific DNA binding (GO:0003700);; Cellular Component: nucleus (GO:0005634);; Molecular Function: sequence-specific DNA binding (GO:0043565);;	K18835|4.9e-69|atr:18429966|K18835 WRKY transcription factor 2 | (RefSeq) probable WRKY transcription factor 20	--	--	--	WRKY DNA -binding domain	WRKY transcription factor 44 OS=Arabidopsis thaliana OX=3702 GN=WRKY44 PE=1 SV=2	K	Transcription	PREDICTED: WRKY transcription factor 44 [Fragaria vesca subsp. vesca]	3.47342	3.63731	4.48824	4.16636	3.75555	4.4217	2.42038	2.44186	2.46785	1.87683	2.03435	1.98762	2.70745	2.0357	3.26104	1.52168	1.22963	1.92954	2.79102	1.99354	2.15992	1.77289	1.20291	1.67937	1.38739	1.49473	1.82675
Fxa6Ag101287	--	--	Molecular Function: DNA binding (GO:0003677);; Cellular Component: nucleus (GO:0005634);; Biological Process: transcription, DNA-templated (GO:0006351);; Biological Process: leaf formation (GO:0010338);;	K09422|1.1e-198|fve:101301216|K09422 transcription factor MYB, plant | (RefSeq) transcription factor AS1-like	--	[K]	Transcription	Myb-like DNA-binding domain	Transcription factor AS1 OS=Arabidopsis thaliana OX=3702 GN=AS1 PE=1 SV=1	--	--	PREDICTED: transcription factor AS1-like [Fragaria vesca subsp. vesca]	1.10151	0.933599	0.947289	0.81855	0.607428	0.277108	0.141481	0.334238	0.76601	0.778576	0.657546	0.398699	0.44364	0.271445	0.594451	0.116517	0.648179	0.254266	0.382866	0.504391	0.135811	0.153464	1.5154	0.221364	0.414869	0.568471	1.16837
Fxa6Ag101168	--	--	Molecular Function: DNA binding (GO:0003677);; Cellular Component: nucleus (GO:0005634);;	K09422|9.1e-122|fve:101299596|K09422 transcription factor MYB, plant | (RefSeq) transcription factor LAF1	--	[K]	Transcription	Myb-like DNA-binding domain	Transcription factor MYB1 OS=Arabidopsis thaliana OX=3702 GN=MYB1 PE=2 SV=1	K	Transcription	PREDICTED: transcription factor LAF1 [Fragaria vesca subsp. vesca]	2.34575	2.43146	3.6696	3.52046	3.23844	2.92739	2.00267	1.73711	1.96477	3.49735	3.3853	3.28908	3.74827	4.67164	4.08252	3.30223	3.04282	3.75198	5.75837	4.65061	5.04291	4.03462	4.68229	4.66971	4.75823	3.91319	4.36698
Fxa6Ag101043	--	--	Molecular Function: transcription factor activity, sequence-specific DNA binding (GO:0003700);; Cellular Component: nucleus (GO:0005634);; Molecular Function: sequence-specific DNA binding (GO:0043565);;	--	--	[K]	Transcription	Myb/SANT-like DNA-binding domain	Trihelix transcription factor GT-3b OS=Arabidopsis thaliana OX=3702 GN=GT-3B PE=1 SV=1	K	Transcription	PREDICTED: trihelix transcription factor GT-3b [Fragaria vesca subsp. vesca]	2.11535	2.12638	1.59509	2.18934	1.41924	2.66119	1.26428	1.74366	0.507371	2.82161	2.35179	2.46174	2.60139	1.92521	2.89897	0.627348	0.672781	1.27481	3.21556	3.31456	3.75078	3.57407	4.11197	5.32015	1.88807	3.17049	2.96036
Fxa6Ag100950	--	--	Molecular Function: transcription factor activity, sequence-specific DNA binding (GO:0003700);; Cellular Component: nucleus (GO:0005634);; Molecular Function: sequence-specific DNA binding (GO:0043565);;	K13424|5.0e-277|fve:101311683|K13424 WRKY transcription factor 33 | (RefSeq) probable WRKY transcription factor 33	MAPK signaling pathway - plant (ko04016);; Plant-pathogen interaction (ko04626)	--	--	WRKY DNA -binding domain	Probable WRKY transcription factor 33 OS=Arabidopsis thaliana OX=3702 GN=WRKY33 PE=1 SV=2	K	Transcription	PREDICTED: probable WRKY transcription factor 33 [Fragaria vesca subsp. vesca]	1.77084	2.22557	1.75891	2.05155	1.78952	1.58019	1.42875	0.932406	1.00995	5.77577	5.04733	4.75818	2.28698	1.83624	2.13088	0.237587	0.160095	0.43734	7.39944	6.43532	6.14962	3.16958	4.13298	3.58938	0.906391	0.529184	0.685931
Fxa6Ag100855	--	--	Molecular Function: transcription factor activity, sequence-specific DNA binding (GO:0003700);; Cellular Component: nucleus (GO:0005634);; Molecular Function: sequence-specific DNA binding (GO:0043565);;	K13459|9.9e-15|cqi:110714731|K13459 disease resistance protein RPS2 | (RefSeq) probable disease resistance protein At4g27220 isoform X1	Plant-pathogen interaction (ko04626)	--	--	WRKY DNA -binding domain	Probable WRKY transcription factor 70 OS=Arabidopsis thaliana OX=3702 GN=WRKY70 PE=1 SV=1	K	Transcription	PREDICTED: probable WRKY transcription factor 70 [Fragaria vesca subsp. vesca]	0.131148	0.02618	0.320297	0.055972	0.119715	0.209464	0	0.038197	0.031545	0.692342	0.222711	0.367752	0.10779	0.155462	0.138588	0	0.022653	0.024344	1.53793	1.67189	0.902979	0.546254	0.578078	0.71702	0.079894	0.261706	0.240182
Fxa6Ag100742	--	--	Molecular Function: DNA binding (GO:0003677);; Cellular Component: nucleus (GO:0005634);;	K09422|2.8e-244|fve:101313714|K09422 transcription factor MYB, plant | (RefSeq) transcription factor MYB86	--	[K]	Transcription	Myb-like DNA-binding domain	Transcription factor MYB61 OS=Arabidopsis thaliana OX=3702 GN=MYB61 PE=2 SV=1	--	--	PREDICTED: transcription factor MYB86 [Fragaria vesca subsp. vesca]	10.332	10.5648	10.4079	14.0487	15.1963	16.0141	12.1262	11.0372	11.0992	15.1082	16.2706	15.5651	22.8436	21.6801	24.4094	21.2526	20.7466	22.0287	14.5471	13.8802	17.4216	21.1346	20.5299	21.0357	24.341	26.8836	25.7601
Fxa6Ag100654	--	--	Molecular Function: protein dimerization activity (GO:0046983);;	--	--	--	--	--	Transcription factor bHLH149 OS=Arabidopsis thaliana OX=3702 GN=BHLH149 PE=1 SV=1	K	Transcription	PREDICTED: transcription factor bHLH147-like [Fragaria vesca subsp. vesca]	29.094	26.6778	26.9939	23.9496	24.9222	25.5541	29.9997	26.8133	21.8077	17.2485	16.2015	13.4963	14.2081	16.0234	15.1955	19.696	20.934	18.976	9.53957	10.9068	13.648	12.1003	9.55912	10.5713	11.2014	9.2924	9.34287
Fxa6Ag100424	--	--	Molecular Function: nucleic acid binding (GO:0003676);; Molecular Function: zinc ion binding (GO:0008270);;	--	--	--	--	--	--	--	--	putative transcription factor interactor and regulator CCHC(Zn) family [Rosa chinensis]	0.184119	0	0	0	0.124197	0	4.1514	2.75967	3.44654	0	0.115191	0	0.297549	0	0.421437	1.71697	1.92071	2.0674	0	0.097276	0	0	0.210638	0	0.761932	1.36612	0.800779
Fxa6Ag100105	--	--	Molecular Function: RNA binding (GO:0003723);; Molecular Function: metal ion binding (GO:0046872);;	--	--	[R]	General function prediction only	Ankyrin repeats (many copies)	--	S	Function unknown	putative transcription factor C3H family [Rosa chinensis]	0	0.109772	0.155908	0	0.111054	0	0.242994	0.401203	0.466508	0.219914	0.087959	0	0.214997	0.075571	0	0.360818	0.323955	0.387888	0.70957	0.945548	1.17524	0.697636	0.623141	0.477659	0.778826	0.850845	0.936615
Fxa6Ag100053	--	--	Molecular Function: transcription factor activity, sequence-specific DNA binding (GO:0003700);; Cellular Component: nucleus (GO:0005634);; Molecular Function: sequence-specific DNA binding (GO:0043565);;	K18835|0.0e+00|fve:101307611|K18835 WRKY transcription factor 2 | (RefSeq) probable WRKY transcription factor 2	Plant-pathogen interaction (ko04626)	--	--	WRKY DNA -binding domain	Probable WRKY transcription factor 2 OS=Arabidopsis thaliana OX=3702 GN=WRKY2 PE=1 SV=1	K	Transcription	PREDICTED: probable WRKY transcription factor 2 isoform X2 [Fragaria vesca subsp. vesca]	1.99383	1.49424	1.54017	2.30833	1.80618	2.35277	0.067428	0.125343	0.098907	0.843472	0.620833	0.568553	0.851869	0.590372	0.961438	0.115243	0.096065	0.044482	0.355662	0.538043	0.577432	0.300405	0.117896	0.191705	0	0	0
Fxa5Dg203243	--	--	Molecular Function: transcription factor activity, sequence-specific DNA binding (GO:0003700);; Biological Process: transcription, DNA-templated (GO:0006351);; Molecular Function: sequence-specific DNA binding (GO:0043565);;	K14431|1.2e-196|fve:101292708|K14431 transcription factor TGA | (RefSeq) transcription factor TGA7-like	Plant hormone signal transduction (ko04075)	--	--	Seed dormancy control	Transcription factor TGA7 OS=Arabidopsis thaliana OX=3702 GN=TGA7 PE=1 SV=1	K	Transcription	PREDICTED: transcription factor TGA7-like isoform X1 [Fragaria vesca subsp. vesca]	1.33357	1.09441	1.24325	1.31149	1.89491	1.95432	5.72298	5.06489	5.06282	1.82761	1.99602	2.70267	4.95547	4.97972	5.21761	9.58314	8.22453	8.34309	2.92316	2.04502	2.42715	5.10865	4.69098	5.40186	9.71875	11.4639	9.70529
Fxa5Dg203181	--	--	Molecular Function: DNA binding (GO:0003677);; Molecular Function: transcription factor activity, sequence-specific DNA binding (GO:0003700);; Cellular Component: nucleus (GO:0005634);;	K09286|1.5e-127|fve:101313895|K09286 EREBP-like factor | (RefSeq) ethylene-responsive transcription factor RAP2-4	--	--	--	AP2 domain	Ethylene-responsive transcription factor RAP2-4 OS=Arabidopsis thaliana OX=3702 GN=RAP2-4 PE=1 SV=1	K	Transcription	transcription factor ERF5 [Fragaria x ananassa]	14.4649	10.9041	11.5404	12.3639	13.058	11.1669	12.6763	13.361	14.0566	22.0256	20.5835	20.5127	18.4852	18.8114	18.9849	20.8652	18.9804	17.8442	34.9115	31.8981	31.6441	18.5569	19.9652	20.7803	33.6823	35.0285	36.4977
Fxa5Dg202688	--	--	Molecular Function: DNA binding (GO:0003677);; Molecular Function: transcription factor activity, sequence-specific DNA binding (GO:0003700);; Cellular Component: nucleus (GO:0005634);;	K09287|7.4e-206|fve:101306588|K09287 RAV-like factor | (RefSeq) AP2/ERF and B3 domain-containing transcription factor At1g50680-like	--	--	--	B3 DNA binding domain	AP2/ERF and B3 domain-containing transcription factor At1g50680 OS=Arabidopsis thaliana OX=3702 GN=At1g50680 PE=2 SV=1	K	Transcription	transcription factor RAV2 [Fragaria x ananassa]	0	0	0	0	0	0	0	0	0	0.936719	0.850298	0.947605	0.644941	0.350591	1.17798	0.957063	0.814952	1.03427	1.21826	0.914468	0.885882	1.80985	1.10098	1.21815	1.77135	1.50611	1.31565
Fxa5Dg202556	--	--	Molecular Function: transcription factor activity, sequence-specific DNA binding (GO:0003700);; Cellular Component: nucleus (GO:0005634);; Molecular Function: sequence-specific DNA binding (GO:0043565);;	K13424|5.8e-21|ccaj:109816325|K13424 WRKY transcription factor 33 | (RefSeq) probable WRKY transcription factor 33	MAPK signaling pathway - plant (ko04016);; Plant-pathogen interaction (ko04626)	--	--	WRKY DNA -binding domain	Probable WRKY transcription factor 9 OS=Arabidopsis thaliana OX=3702 GN=WRKY9 PE=2 SV=1	K	Transcription	PREDICTED: probable WRKY transcription factor 9 isoform X1 [Fragaria vesca subsp. vesca]	0.320495	0.26298	0.326705	0.187098	0.228705	0.246905	1.0013	0.812919	0.859476	0.268635	0.16671	0.234482	0.173331	0.417699	0.519958	0.574638	0.475523	0.417305	0.185328	0.110721	0.137311	0.080229	0.045058	0.288507	0.197296	0.243229	0.140247
Fxa5Dg201873	--	--	Molecular Function: protein dimerization activity (GO:0046983);;	K20558|4.2e-24|mus:103984378|K20558 transcription factor SPEECHLESS | (RefSeq) transcription factor SPEECHLESS-like	MAPK signaling pathway - plant (ko04016)	--	--	Helix-loop-helix DNA-binding domain	Transcription factor bHLH71 OS=Arabidopsis thaliana OX=3702 GN=BHLH71 PE=1 SV=1	K	Transcription	PREDICTED: transcription factor bHLH71 [Fragaria vesca subsp. vesca]	0.201379	0.30915	0.223531	0	0.081801	0.111642	0	0	0	0	0	0	0	0	0	0	0	0	1.68297	1.41772	1.05182	0.307911	0.1868	0.537629	0	0	0
Fxa5Dg201850	--	--	Biological Process: response to acid chemical (GO:0001101);; Molecular Function: molecular_function (GO:0003674);; Molecular Function: nucleic acid binding (GO:0003676);; Molecular Function: DNA binding (GO:0003677);; Molecular Function: transcription factor activity, sequence-specific DNA binding (GO:0003700);; Molecular Function: binding (GO:0005488);; Molecular Function: calcium ion binding (G…	K13422|0.0e+00|fve:101308180|K13422 transcription factor MYC2 | (RefSeq) transcription factor MYC2-like	MAPK signaling pathway - plant (ko04016);; Plant hormone signal transduction (ko04075)	--	--	bHLH-MYC and R2R3-MYB transcription factors N-terminal	Transcription factor MYC2 OS=Solanum lycopersicum OX=4081 GN=MYC2 PE=1 SV=1	K	Transcription	PREDICTED: transcription factor MYC2-like [Fragaria vesca subsp. vesca]	4.19724	3.15616	3.91091	6.91502	7.49498	7.63118	8.1472	7.87603	7.26562	26.2619	27.2565	26.0172	13.4705	12.8138	11.3135	6.49058	6.03802	8.32593	44.7794	42.7598	44.9141	48.5496	49.9858	53.3031	32.5005	32.1097	31.4336
Fxa5Dg201653	--	--	Molecular Function: DNA binding (GO:0003677);; Molecular Function: transcription factor activity, sequence-specific DNA binding (GO:0003700);; Cellular Component: nucleus (GO:0005634);;	K09286|2.2e-109|fve:101293789|K09286 EREBP-like factor | (RefSeq) ethylene-responsive transcription factor 2	--	--	--	AP2 domain	Ethylene-responsive transcription factor 1A OS=Arabidopsis thaliana OX=3702 GN=ERF1A PE=1 SV=2	K	Transcription	transcription factor ERF73 [Fragaria x ananassa]	1.62178	3.32713	2.76315	3.16732	4.64555	4.96607	1.85444	2.52556	2.8278	11.7379	12.427	13.9367	4.53758	3.29462	4.3946	2.47187	2.14013	3.07889	19.307	23.1701	19.9461	19.3001	18.174	16.7309	9.10476	9.66705	10.0886
Fxa5Dg201652	--	--	Molecular Function: DNA binding (GO:0003677);; Molecular Function: transcription factor activity, sequence-specific DNA binding (GO:0003700);; Cellular Component: nucleus (GO:0005634);;	K09286|5.1e-161|fve:101294079|K09286 EREBP-like factor | (RefSeq) ethylene-responsive transcription factor 5	--	--	--	AP2 domain	Ethylene-responsive transcription factor 5 OS=Arabidopsis thaliana OX=3702 GN=ERF5 PE=2 SV=1	K	Transcription	PREDICTED: ethylene-responsive transcription factor 5 [Fragaria vesca subsp. vesca]	1.62689	0.788614	1.2768	1.14999	1.48331	1.91439	0.587482	0.57541	0.686155	1.20664	1.71324	2.04518	1.26822	0.606065	0.893967	0.675171	1.07241	0.356608	0.461645	0.81685	0.447183	1.13822	0.977269	1.2349	0.281851	0.48327	0.535296
Fxa5Dg201323	--	--	Molecular Function: DNA binding (GO:0003677);; Molecular Function: transcription factor activity, sequence-specific DNA binding (GO:0003700);; Cellular Component: nucleus (GO:0005634);; Cellular Component: transcription factor complex (GO:0005667);;	K09391|1.8e-187|fve:101304006|K09391 transcription factor E2F7/8 | (RefSeq) E2F transcription factor-like E2FE	--	[K]	Transcription	E2F/DP family winged-helix DNA-binding domain	E2F transcription factor-like E2FE OS=Arabidopsis thaliana OX=3702 GN=E2FE PE=1 SV=1	K	Transcription	PREDICTED: E2F transcription factor-like E2FE isoform X2 [Fragaria vesca subsp. vesca]	1.13253	0.474578	0.659049	0.729624	0.756516	0.819139	0.967314	0.940713	0.710406	1.93527	1.29555	1.7475	0.984031	1.66555	1.44872	0.575392	0.87726	0.696673	2.50181	2.23812	2.70457	3.34379	2.59216	2.72767	2.58515	3.28223	2.54303
Fxa5Dg201064	--	--	Molecular Function: protein dimerization activity (GO:0046983);;	--	--	--	--	Helix-loop-helix DNA-binding domain	Transcription factor BIM1 OS=Arabidopsis thaliana OX=3702 GN=BIM1 PE=1 SV=2	K	Transcription	PREDICTED: transcription factor BIM1 [Fragaria vesca subsp. vesca]	4.51256	5.20266	4.61247	5.6154	5.07187	5.34211	3.66817	3.78464	3.60199	3.48566	3.09893	2.79365	3.78936	3.17961	3.432	2.10463	2.05865	2.27453	5.49482	5.74281	5.2448	4.71307	5.6436	4.04027	4.9451	4.45181	4.48557
Fxa5Dg200755	--	--	Molecular Function: DNA binding (GO:0003677);; Molecular Function: transcription factor activity, sequence-specific DNA binding (GO:0003700);; Cellular Component: nucleus (GO:0005634);;	K12900|4.8e-27|lang:109341833|K12900 FUS-interacting serine-arginine-rich protein 1 | (RefSeq) serine/arginine-rich SC35-like splicing factor SCL30A	Spliceosome (ko03040)	--	--	AP2 domain	Ethylene-responsive transcription factor ERF114 OS=Arabidopsis thaliana OX=3702 GN=ERF114 PE=1 SV=1	K	Transcription	transcription factor ERF90 [Fragaria x ananassa]	0.882504	1.54056	1.22039	0.330004	0.160478	0.605145	0.134211	0.256	0.698872	1.66246	1.77441	1.28159	1.82877	1.79214	1.41228	0.231516	0.454952	0.221857	2.34794	1.30853	2.16461	1.23332	0.571018	0.710576	0.448086	0.213663	0.565119
Fxa5Dg200735	--	--	Molecular Function: protein dimerization activity (GO:0046983);;	K16190|5.1e-14|bdi:100843665|K16190 glucuronokinase [EC:2.7.1.43] | (RefSeq) transcription factor TDR	Pentose and glucuronate interconversions (ko00040);; Ascorbate and aldarate metabolism (ko00053);; Amino sugar and nucleotide sugar metabolism (ko00520)	--	--	Helix-loop-helix DNA-binding domain	Transcription factor ICE1 OS=Arabidopsis thaliana OX=3702 GN=SCRM PE=1 SV=1	K	Transcription	PREDICTED: transcription factor ICE1 [Fragaria vesca subsp. vesca]	6.77141	7.59064	7.65745	6.13696	6.42716	5.99602	0.812148	0.617037	0.687444	4.22415	5.35664	4.23524	3.90862	3.7685	4.00003	2.36465	1.90642	2.17253	3.88103	4.4112	4.70534	3.21858	3.75819	3.35794	0.754157	0.324003	1.33274
Fxa5Dg200675	--	--	Molecular Function: RNA polymerase II regulatory region sequence-specific DNA binding (GO:0000977);; Molecular Function: transcription factor activity, sequence-specific DNA binding (GO:0003700);; Cellular Component: nucleus (GO:0005634);; Biological Process: positive regulation of transcription from RNA polymerase II promoter (GO:0045944);; Molecular Function: protein dimerization activity (GO:0…	K09264|2.3e-90|fve:101290854|K09264 MADS-box transcription factor, plant | (RefSeq) MADS-box transcription factor 23-like	--	[K]	Transcription	SRF-type transcription factor (DNA-binding and dimerisation domain)	MADS-box transcription factor 15 OS=Oryza sativa subsp. japonica OX=39947 GN=MADS15 PE=1 SV=2	K	Transcription	PREDICTED: MADS-box transcription factor 23-like isoform X3 [Fragaria vesca subsp. vesca]	0.559465	1.09093	0.769815	0.764125	1.18229	0.500953	0	0	0	1.61934	1.80457	1.76738	0.288555	0	0.682847	0	0	0.181871	5.88303	4.52983	6.84094	0.89746	0.959199	1.22673	0.486426	0.086492	0
Fxa5Dg200429	--	--	Molecular Function: DNA binding (GO:0003677);; Biological Process: regulation of transcription from RNA polymerase II promoter (GO:0006357);; Molecular Function: protein dimerization activity (GO:0046983);;	--	--	--	--	Helix-loop-helix DNA-binding domain	Transcription factor bHLH162 OS=Arabidopsis thaliana OX=3702 GN=BHLH162 PE=1 SV=1	K	Transcription	PREDICTED: transcription factor bHLH100-like [Fragaria vesca subsp. vesca]	0.609633	0	0.384127	0.566988	0.283907	0.233543	0.795409	1.08311	0.622939	1.88976	1.51223	1.77247	1.50873	1.5521	2.05127	3.60396	1.88428	2.8396	1.12622	0.901368	0.782623	1.45696	1.12403	1.06129	1.29407	0.717869	1.29464
Fxa5Dg200364	--	--	Molecular Function: DNA binding (GO:0003677);; Molecular Function: transcription factor activity, sequence-specific DNA binding (GO:0003700);; Cellular Component: nucleus (GO:0005634);;	K09286|2.2e-32|ini:109172586|K09286 EREBP-like factor | (RefSeq) ethylene-responsive transcription factor RAP2-4-like	--	--	--	AP2 domain	Ethylene-responsive transcription factor ERF061 OS=Arabidopsis thaliana OX=3702 GN=ERF061 PE=2 SV=1	K	Transcription	transcription factor ERF3 [Fragaria x ananassa]	14.7354	13.0076	12.5182	15.0352	14.9671	15.4373	24.9436	25.4807	26.4915	18.8832	19.3946	16.8642	26.8166	26.6396	24.4623	44.9744	45.6666	44.0159	30.5937	26.8672	29.5566	40.2016	42.2021	43.1406	66.7137	75.7065	65.0944
Fxa5Dg200357	--	--	Molecular Function: transcription factor activity, sequence-specific DNA binding (GO:0003700);; Cellular Component: nucleus (GO:0005634);; Molecular Function: sequence-specific DNA binding (GO:0043565);;	K13459|3.9e-18|cqi:110711488|K13459 disease resistance protein RPS2 | (RefSeq) disease resistance protein At4g27190-like isoform X1	Plant-pathogen interaction (ko04626)	--	--	WRKY DNA -binding domain	Probable WRKY transcription factor 53 OS=Arabidopsis thaliana OX=3702 GN=WRKY53 PE=1 SV=1	K	Transcription	PREDICTED: probable WRKY transcription factor 53 [Fragaria vesca subsp. vesca]	6.00653	5.11076	4.63026	5.52699	5.13895	5.03263	1.68808	1.87674	2.09861	14.0016	13.0857	16.9193	7.06736	6.157	5.70955	1.59715	0.657595	1.98518	20.1006	19.4986	20.2193	19.9165	21.2639	21.436	4.12156	4.89951	4.76235
Fxa5Dg200332	--	--	Molecular Function: DNA binding (GO:0003677);; Molecular Function: transcription factor activity, sequence-specific DNA binding (GO:0003700);; Cellular Component: nucleus (GO:0005634);;	K13434|3.6e-34|vvi:100246641|K13434 pathogenesis-related genes transcriptional activator PTI6 | (RefSeq) pathogenesis-related genes transcriptional activator PTI6	Plant-pathogen interaction (ko04626)	--	--	AP2 domain	Ethylene-responsive transcription factor CRF2 OS=Arabidopsis thaliana OX=3702 GN=CRF2 PE=1 SV=1	K	Transcription	transcription factor ERF53 [Fragaria x ananassa]	0.136064	0.166781	0.143617	0.248201	0.026399	0.261374	0.116333	0	0.021457	0.379786	0.299841	0.39738	0.073747	0.049352	0.31957	0.049141	0.0448	0.305489	1.73799	1.87684	0.946492	0.542381	0.339496	0.661115	0.096237	0.030733	0.206144
Fxa5Dg200216	--	--	Molecular Function: protein dimerization activity (GO:0046983);;	K13422|7.3e-36|sind:105165158|K13422 transcription factor MYC2 | (RefSeq) transcription factor MYC4-like	MAPK signaling pathway - plant (ko04016);; Plant hormone signal transduction (ko04075)	--	--	bHLH-MYC and R2R3-MYB transcription factors N-terminal	Transcription factor GLABRA 3 OS=Arabidopsis thaliana OX=3702 GN=GL3 PE=1 SV=1	K	Transcription	PREDICTED: transcription factor GLABRA 3 [Fragaria vesca subsp. vesca]	0.959858	0.978244	1.51103	0.582334	0.280988	0.904121	0.406022	0.409708	0.492883	1.21504	0.765387	0.958117	0.469356	0.62614	0.939318	1.15929	1.0911	1.20732	2.39821	1.52782	2.2453	0.707074	0.665466	0.729085	1.00315	1.56741	1.11159
Fxa5Dg200157	--	--	Molecular Function: transcription factor activity, sequence-specific DNA binding (GO:0003700);; Cellular Component: nucleus (GO:0005634);; Cellular Component: host cell nucleus (GO:0042025);; Molecular Function: sequence-specific DNA binding (GO:0043565);;	K09419|1.1e-156|fve:101301205|K09419 heat shock transcription factor, other eukaryote | (RefSeq) heat stress transcription factor B-2b	--	[K]	Transcription	HSF-type DNA-binding	Heat stress transcription factor B-2b OS=Oryza sativa subsp. japonica OX=39947 GN=HSFB2B PE=2 SV=1	K	Transcription	PREDICTED: heat stress transcription factor B-2b [Fragaria vesca subsp. vesca]	4.3764	3.97676	4.09963	5.05208	4.44914	4.2077	8.13423	6.50856	6.55291	10.8547	8.87576	9.28083	6.53425	8.80649	7.8361	12.3444	13.0339	10.5331	10.0704	11.0979	9.63919	9.28416	7.97464	9.26969	11.2239	9.22594	9.53218
Fxa5Cg203181	--	--	Molecular Function: transcription factor activity, sequence-specific DNA binding (GO:0003700);; Cellular Component: nucleus (GO:0005634);; Molecular Function: sequence-specific DNA binding (GO:0043565);;	K13425|2.0e-22|egu:105047514|K13425 WRKY transcription factor 22 | (RefSeq) WRKY transcription factor 22-like	MAPK signaling pathway - plant (ko04016);; Plant-pathogen interaction (ko04626)	--	--	WRKY DNA -binding domain	Probable WRKY transcription factor 35 OS=Arabidopsis thaliana OX=3702 GN=WRKY35 PE=2 SV=1	K	Transcription	PREDICTED: probable WRKY transcription factor 65 [Fragaria vesca subsp. vesca]	7.3464	7.257	5.45725	3.92411	3.49359	4.39267	0.45427	0.361173	0.860553	4.05623	5.11302	5.24804	2.0646	1.14733	0.789789	0.660567	0.406871	0.861777	8.18083	9.2944	11.8771	3.88833	2.64325	3.2149	1.48294	1.68695	1.85712
Fxa5Cg203137	--	--	Molecular Function: transcription factor activity, sequence-specific DNA binding (GO:0003700);; Biological Process: transcription, DNA-templated (GO:0006351);; Molecular Function: sequence-specific DNA binding (GO:0043565);;	K14431|4.6e-201|fve:101292708|K14431 transcription factor TGA | (RefSeq) transcription factor TGA7-like	Plant hormone signal transduction (ko04075)	--	--	Seed dormancy control	Transcription factor TGA7 OS=Arabidopsis thaliana OX=3702 GN=TGA7 PE=1 SV=1	K	Transcription	PREDICTED: transcription factor TGA7-like isoform X1 [Fragaria vesca subsp. vesca]	0.300829	0.326957	0.546402	0.60658	0.850928	0.612318	0.946851	0.450451	1.51669	0.586791	1.10546	1.30634	1.59858	2.77479	2.23454	3.15383	1.50918	3.39336	2.91698	2.09427	1.97638	3.43244	4.05119	4.90746	6.03986	5.40166	4.66509
Fxa5Cg203084	--	--	Molecular Function: DNA binding (GO:0003677);; Molecular Function: transcription factor activity, sequence-specific DNA binding (GO:0003700);; Cellular Component: nucleus (GO:0005634);;	K09286|1.8e-125|fve:101313895|K09286 EREBP-like factor | (RefSeq) ethylene-responsive transcription factor RAP2-4	--	--	--	AP2 domain	Ethylene-responsive transcription factor RAP2-4 OS=Arabidopsis thaliana OX=3702 GN=RAP2-4 PE=1 SV=1	K	Transcription	transcription factor ERF5 [Fragaria x ananassa]	26.5735	26.9286	27.839	34.2539	37.4981	34.6366	34.787	28.8972	30.2373	59.1713	56.8791	56.3957	56.2271	58.4124	51.375	36.6657	38.4858	38.4694	72.3674	70.7486	73.2993	51.6725	59.2131	58.8101	70.5686	73.9791	71.5622
Fxa5Cg202849	--	--	Cellular Component: nucleus (GO:0005634);; Biological Process: regulation of transcription, DNA-templated (GO:0006355);; Molecular Function: zinc ion binding (GO:0008270);; Molecular Function: sequence-specific DNA binding (GO:0043565);;	K21444|1.2e-43|dzi:111309072|K21444 poly(rC)-binding protein 3/4 | (RefSeq) KH domain-containing protein HEN4 isoform X1	--	[K]	Transcription	CCT motif	GATA transcription factor 24 OS=Arabidopsis thaliana OX=3702 GN=GATA24 PE=1 SV=2	K	Transcription	PREDICTED: GATA transcription factor 24-like [Fragaria vesca subsp. vesca]	2.10831	1.72965	1.42546	1.66537	1.54477	1.7179	1.27599	1.60577	1.34646	1.50509	1.42029	0.967374	0.833005	0.730087	1.34698	0.704273	0.582379	0.758885	2.74945	2.01762	1.92901	2.48281	1.69182	2.43154	0.917708	1.1364	1.33633
Fxa5Cg202802	--	--	Molecular Function: protein dimerization activity (GO:0046983);;	K13422|1.2e-11|egu:105043927|K13422 transcription factor MYC2 | (RefSeq) transcription factor MYC2-like	MAPK signaling pathway - plant (ko04016);; Plant hormone signal transduction (ko04075)	--	--	Helix-loop-helix DNA-binding domain	Transcription factor bHLH93 OS=Arabidopsis thaliana OX=3702 GN=BHLH93 PE=1 SV=1	K	Transcription	PREDICTED: transcription factor bHLH93-like [Fragaria vesca subsp. vesca]	0.93018	1.46715	0.860326	1.22707	1.07292	1.16419	3.43873	4.13155	3.18566	0.164703	0.412987	0.414136	0.390573	0.886062	0.499699	0.591246	0.686093	0.697885	0.091899	0.051056	0.040162	0.146223	0.115937	0.02624	0.05542	0	0
Fxa5Cg202015	--	--	--	--	--	--	--	Zinc-finger of C2H2 type	--	S	Function unknown	putative transcription factor C2H2 family [Rosa chinensis]	12.2376	13.8846	16.82	11.9833	10.1968	12.378	7.92702	7.93251	10.6867	15.2318	16.4308	17.4177	16.6666	18.9519	15.9629	16.4343	12.0955	13.2007	15.9335	20.4956	15.8978	24.0927	22.063	21.3168	30.9853	24.6508	30.0164
Fxa5Cg201827	--	--	Molecular Function: protein dimerization activity (GO:0046983);;	K20558|1.6e-23|mus:103984378|K20558 transcription factor SPEECHLESS | (RefSeq) transcription factor SPEECHLESS-like	MAPK signaling pathway - plant (ko04016)	--	--	Helix-loop-helix DNA-binding domain	Transcription factor bHLH71 OS=Arabidopsis thaliana OX=3702 GN=BHLH71 PE=1 SV=1	K	Transcription	PREDICTED: transcription factor bHLH71 [Fragaria vesca subsp. vesca]	2.16339	1.6282	2.02093	0.955468	1.30535	0.593048	0	0	0	0.057137	0.122427	0	0.18234	0.209662	0.10504	0	0	0	3.04008	2.25839	2.34254	0.821661	0.796844	0.761307	0	0	0
Fxa5Cg201806	--	--	Biological Process: response to acid chemical (GO:0001101);; Molecular Function: molecular_function (GO:0003674);; Molecular Function: nucleic acid binding (GO:0003676);; Molecular Function: DNA binding (GO:0003677);; Molecular Function: transcription factor activity, sequence-specific DNA binding (GO:0003700);; Molecular Function: binding (GO:0005488);; Molecular Function: calcium ion binding (G…	K13422|0.0e+00|fve:101308180|K13422 transcription factor MYC2 | (RefSeq) transcription factor MYC2-like	MAPK signaling pathway - plant (ko04016);; Plant hormone signal transduction (ko04075)	--	--	bHLH-MYC and R2R3-MYB transcription factors N-terminal	Transcription factor MYC2 OS=Solanum lycopersicum OX=4081 GN=MYC2 PE=1 SV=1	K	Transcription	PREDICTED: transcription factor MYC2-like [Fragaria vesca subsp. vesca]	2.69656	2.81933	3.30968	4.99702	5.80415	5.90586	6.51872	6.24323	5.37907	18.0933	18	18.5274	10.1693	8.40836	9.34818	5.02143	4.86092	7.70199	36.2221	30.6539	36.03	36.6243	38.456	39.315	24.7057	26.4314	26.7559
Fxa5Cg201587	--	--	Molecular Function: DNA binding (GO:0003677);; Molecular Function: transcription factor activity, sequence-specific DNA binding (GO:0003700);; Cellular Component: nucleus (GO:0005634);;	K09286|2.0e-107|fve:101293789|K09286 EREBP-like factor | (RefSeq) ethylene-responsive transcription factor 2	--	--	--	AP2 domain	Ethylene-responsive transcription factor 1A OS=Arabidopsis thaliana OX=3702 GN=ERF1A PE=1 SV=2	K	Transcription	transcription factor ERF73 [Fragaria x ananassa]	3.20709	3.47905	4.44335	3.7925	4.03679	3.86298	3.8923	3.87326	4.26181	9.24421	7.57211	8.34969	3.93731	3.915	3.69334	3.91498	3.22641	4.18378	13.4253	15.9215	14.1582	12.7456	12.6441	13.3215	8.89327	8.44625	7.12824
Fxa5Cg201586	--	--	Molecular Function: DNA binding (GO:0003677);; Molecular Function: transcription factor activity, sequence-specific DNA binding (GO:0003700);; Cellular Component: nucleus (GO:0005634);;	K09286|5.6e-146|fve:101294079|K09286 EREBP-like factor | (RefSeq) ethylene-responsive transcription factor 5	--	--	--	AP2 domain	Ethylene-responsive transcription factor 5 OS=Arabidopsis thaliana OX=3702 GN=ERF5 PE=2 SV=1	K	Transcription	PREDICTED: ethylene-responsive transcription factor 5 [Fragaria vesca subsp. vesca]	3.22525	3.34339	3.13625	7.384	6.26624	7.19298	10.7415	9.99538	10.7858	5.93101	7.12736	5.72386	3.55192	3.99822	3.87149	4.08479	6.10769	4.91024	7.50108	6.3147	7.9657	13.3926	15.569	13.9538	17.0333	18.0504	16.9485
Fxa5Cg201563	--	--	Molecular Function: DNA binding (GO:0003677);; Cellular Component: nucleus (GO:0005634);;	K08869|7.4e-24|cre:CHLREDRAFT_165812|K08869 aarF domain-containing kinase | (RefSeq) predicted protein	--	--	--	Myb-like DNA-binding domain	Transcription factor KUA1 OS=Arabidopsis thaliana OX=3702 GN=KUA1 PE=1 SV=1	K	Transcription	PREDICTED: transcription factor MYB1R1 [Fragaria vesca subsp. vesca]	28.0399	26.2176	25.9183	23.7285	24.1688	26.7553	9.09297	8.94935	8.2071	22.7593	21.4473	20.1412	9.85958	11.954	9.92031	4.62393	5.62288	5.41762	20.0173	19.8881	20.8108	12.548	13.2162	14.7592	7.87714	9.00145	10.5559
Fxa5Cg201285	--	--	Molecular Function: DNA binding (GO:0003677);; Molecular Function: transcription factor activity, sequence-specific DNA binding (GO:0003700);; Cellular Component: nucleus (GO:0005634);; Cellular Component: transcription factor complex (GO:0005667);;	K09391|6.8e-186|fve:101304006|K09391 transcription factor E2F7/8 | (RefSeq) E2F transcription factor-like E2FE	--	[K]	Transcription	E2F/DP family winged-helix DNA-binding domain	E2F transcription factor-like E2FE OS=Arabidopsis thaliana OX=3702 GN=E2FE PE=1 SV=1	K	Transcription	PREDICTED: E2F transcription factor-like E2FE isoform X2 [Fragaria vesca subsp. vesca]	0.636067	0.514617	1.19179	0.759056	0.834114	0.822537	0.460685	0.27135	0.103754	1.51063	1.25186	1.13487	0.754547	0.768438	0.758449	0.227173	0.32481	0.430305	1.57948	1.72884	2.30985	2.43236	2.29918	2.19382	2.81484	1.73827	2.81184
Fxa5Cg201268	--	--	Molecular Function: DNA binding (GO:0003677);; Cellular Component: nucleus (GO:0005634);;	K08869|9.7e-24|cre:CHLREDRAFT_165812|K08869 aarF domain-containing kinase | (RefSeq) predicted protein	--	--	--	Myb-like DNA-binding domain	Transcription factor MYB1R1 OS=Solanum tuberosum OX=4113 PE=2 SV=1	K	Transcription	transcription factor MYB1R1 [Rosa chinensis]	21.1765	18.6339	18.0224	17.7299	17.865	14.9145	17.8919	15.8341	16.5613	13.1077	10.995	11.6812	9.69053	12.9349	10.8598	13.627	16.3161	17.0082	14.432	16.2238	15.8399	7.7242	6.97359	7.11274	4.56094	4.03042	4.37059
Fxa5Cg201186	--	--	Molecular Function: transcription factor activity, sequence-specific DNA binding (GO:0003700);;	K16221|2.8e-31|lang:109335954|K16221 transcription factor TCP21 (protein CCA1 HIKING EXPEDITION) | (RefSeq) transcription factor TCP7-like	Circadian rhythm - plant (ko04712)	--	--	TCP family transcription factor	Transcription factor TCP15 OS=Arabidopsis thaliana OX=3702 GN=TCP15 PE=1 SV=1	K	Transcription	PREDICTED: transcription factor TCP14 [Fragaria vesca subsp. vesca]	1.18288	0.836982	1.18066	0.399334	0.292323	0.220157	0	0	0	0.191243	0.184763	0.299562	0.067455	0.093144	0.038394	0	0	0	0.739801	0.455814	0.11966	0	0.124048	0.1128	0	0	0
Fxa5Cg201019	--	--	Molecular Function: protein dimerization activity (GO:0046983);;	--	--	--	--	Helix-loop-helix DNA-binding domain	Transcription factor BIM1 OS=Arabidopsis thaliana OX=3702 GN=BIM1 PE=1 SV=2	K	Transcription	PREDICTED: transcription factor BIM1 [Fragaria vesca subsp. vesca]	30.2448	33.618	29.43	25.2135	25.766	26.0086	6.25119	7.34977	6.41762	17.0654	15.306	16.9747	10.6444	9.64025	8.9494	7.55922	5.62172	7.37511	18.2327	17.3705	20.1587	13.1617	14.0619	12.4331	10.5528	12.7896	11.8927
Fxa5Cg200950	--	--	Molecular Function: DNA binding (GO:0003677);; Cellular Component: nucleus (GO:0005634);;	K08869|5.2e-32|cre:CHLREDRAFT_165812|K08869 aarF domain-containing kinase | (RefSeq) predicted protein	--	[O]	Posttranslational modification, protein turnover, chaperones	Myb-like DNA-binding domain	Transcription factor MYBS1 OS=Oryza sativa subsp. indica OX=39946 GN=MYBS1 PE=3 SV=1	K	Transcription	PREDICTED: transcription factor DIVARICATA [Fragaria vesca subsp. vesca]	9.50224	9.33462	9.14368	8.62587	7.83227	8.20233	5.03299	3.13104	4.63489	6.15434	8.02183	7.85176	6.63568	4.99836	6.89945	2.29318	2.46478	1.39958	6.50545	5.86308	5.68038	3.56565	4.03376	3.45462	2.67001	2.01302	2.41117
Fxa5Cg200917	--	--	Molecular Function: DNA binding (GO:0003677);; Molecular Function: transcription factor activity, sequence-specific DNA binding (GO:0003700);; Cellular Component: nucleus (GO:0005634);;	K13434|1.9e-14|ccav:112513543|K13434 pathogenesis-related genes transcriptional activator PTI6 | (RefSeq) pathogenesis-related genes transcriptional activator PTI6-like	Plant-pathogen interaction (ko04626)	--	--	AP2 domain	Ethylene-responsive transcription factor CRF1 OS=Arabidopsis thaliana OX=3702 GN=CRF1 PE=1 SV=1	K	Transcription	PREDICTED: ethylene-responsive transcription factor ERF118-like [Fragaria vesca subsp. vesca]	0.680425	0.6481	0.382608	0.390158	0.19376	0.137479	0.028525	0.029616	0.088197	0.425946	0.550246	0.457613	0.378198	0.071707	0.305194	0.554772	0.275753	0.215114	1.47007	1.54019	1.53986	0.495959	1.05182	0.74841	0.436997	0.568406	0.631698
Fxa5Cg200842	--	--	Molecular Function: protein dimerization activity (GO:0046983);;	--	--	--	--	bHLH-MYC and R2R3-MYB transcription factors N-terminal	Transcription factor bHLH157 OS=Arabidopsis thaliana OX=3702 GN=BHLH157 PE=1 SV=1	S	Function unknown	PREDICTED: transcription factor bHLH157-like isoform X2 [Fragaria vesca subsp. vesca]	0.958762	0.813218	0.637966	0.376643	0.718636	0.438746	0.253443	0.431794	0.486412	0.847715	0.557539	0.609288	0.32534	0.294955	0.274627	0.526484	0.406981	0.589284	1.24405	1.12864	1.22439	1.01631	0.817339	0.795621	0.332973	0.632443	0.371377
Fxa5Cg200705	--	--	Molecular Function: DNA binding (GO:0003677);; Molecular Function: transcription factor activity, sequence-specific DNA binding (GO:0003700);; Cellular Component: nucleus (GO:0005634);;	K12900|4.8e-27|lang:109341833|K12900 FUS-interacting serine-arginine-rich protein 1 | (RefSeq) serine/arginine-rich SC35-like splicing factor SCL30A	Spliceosome (ko03040)	--	--	AP2 domain	Ethylene-responsive transcription factor ERF114 OS=Arabidopsis thaliana OX=3702 GN=ERF114 PE=1 SV=1	K	Transcription	transcription factor ERF90 [Fragaria x ananassa]	0.796489	1.20775	0.478467	0.244149	0.192979	0.639456	0.31005	0.083115	0.616572	1.263	1.5073	1.6623	1.49914	1.49789	1.48162	0.309111	0.570335	0.678685	1.45122	1.74907	1.78807	1.02775	0.995413	0.762867	0.961064	1.0387	0.816843
Fxa5Cg200689	--	--	Molecular Function: protein dimerization activity (GO:0046983);;	K16190|5.1e-14|bdi:100843665|K16190 glucuronokinase [EC:2.7.1.43] | (RefSeq) transcription factor TDR	Pentose and glucuronate interconversions (ko00040);; Ascorbate and aldarate metabolism (ko00053);; Amino sugar and nucleotide sugar metabolism (ko00520)	--	--	Helix-loop-helix DNA-binding domain	Transcription factor ICE1 OS=Arabidopsis thaliana OX=3702 GN=SCRM PE=1 SV=1	K	Transcription	PREDICTED: transcription factor ICE1 [Fragaria vesca subsp. vesca]	5.14209	4.4714	5.46296	2.94275	2.85365	3.80845	0.442735	0.333328	0.180003	2.4266	2.19701	1.86418	1.91365	1.59449	1.40267	1.01895	0.554098	0.649461	6.79157	5.18873	5.93051	3.97507	3.11512	3.06181	0.21996	0.305578	0.618703
Fxa5Cg200636	--	--	Molecular Function: RNA polymerase II regulatory region sequence-specific DNA binding (GO:0000977);; Molecular Function: transcription factor activity, sequence-specific DNA binding (GO:0003700);; Cellular Component: nucleus (GO:0005634);; Biological Process: positive regulation of transcription from RNA polymerase II promoter (GO:0045944);; Molecular Function: protein dimerization activity (GO:0…	K09264|2.1e-91|fve:101290854|K09264 MADS-box transcription factor, plant | (RefSeq) MADS-box transcription factor 23-like	--	[K]	Transcription	SRF-type transcription factor (DNA-binding and dimerisation domain)	MADS-box transcription factor 17 OS=Oryza sativa subsp. japonica OX=39947 GN=MADS17 PE=1 SV=2	K	Transcription	PREDICTED: MADS-box transcription factor 23-like isoform X3 [Fragaria vesca subsp. vesca]	0.547056	0.204515	0.378268	0	0.338901	0	0	0	0	0.937377	1.07445	1.62332	0.166428	0	0	0	0	0.402662	7.94037	6.14408	6.28667	2.04017	0.668741	0.62136	0	0	0.664133
Fxa5Cg200428	--	--	Molecular Function: DNA binding (GO:0003677);; Biological Process: regulation of transcription from RNA polymerase II promoter (GO:0006357);; Molecular Function: protein dimerization activity (GO:0046983);;	--	--	--	--	Helix-loop-helix DNA-binding domain	Transcription factor bHLH162 OS=Arabidopsis thaliana OX=3702 GN=BHLH162 PE=1 SV=1	K	Transcription	PREDICTED: transcription factor bHLH100-like [Fragaria vesca subsp. vesca]	0.659724	0.357503	0.218474	1.36021	0.652132	0.973976	1.03675	1.25591	1.04799	1.62255	1.78421	1.31406	1.66847	2.52194	1.67652	4.44996	3.84767	2.88641	2.59656	1.35645	0.883638	3.62854	3.48406	3.38102	3.42071	2.97364	3.73611
Fxa5Cg200371	--	--	Molecular Function: DNA binding (GO:0003677);; Molecular Function: transcription factor activity, sequence-specific DNA binding (GO:0003700);; Cellular Component: nucleus (GO:0005634);;	K09286|2.3e-32|ini:109172586|K09286 EREBP-like factor | (RefSeq) ethylene-responsive transcription factor RAP2-4-like	--	--	--	AP2 domain	Ethylene-responsive transcription factor ERF061 OS=Arabidopsis thaliana OX=3702 GN=ERF061 PE=2 SV=1	K	Transcription	transcription factor ERF3 [Fragaria x ananassa]	6.26887	7.32427	7.76326	9.25521	7.74464	8.36644	25.673	24.1138	23.6046	15.5367	16.579	16.9563	34.8603	30.4562	30.8451	60.8862	60.1791	59.2725	15.2832	16.8362	16.5835	32.7768	30.1555	32.5061	54.1808	55.0077	54.5276
Fxa5Cg200364	--	--	Molecular Function: transcription factor activity, sequence-specific DNA binding (GO:0003700);; Cellular Component: nucleus (GO:0005634);; Molecular Function: sequence-specific DNA binding (GO:0043565);;	K16225|3.0e-18|csat:104760397|K16225 probable WRKY transcription factor 52 | (RefSeq) disease resistance protein RRS1-like	Plant-pathogen interaction (ko04626)	--	--	WRKY DNA -binding domain	Probable WRKY transcription factor 53 OS=Arabidopsis thaliana OX=3702 GN=WRKY53 PE=1 SV=1	K	Transcription	PREDICTED: probable WRKY transcription factor 53 [Fragaria vesca subsp. vesca]	3.86399	4.33663	3.9561	5.03783	4.42129	5.46688	2.20331	1.62917	1.88222	12.4009	11.9259	13.6416	4.99707	5.12998	4.33949	0.594358	1.27254	1.91307	17.0965	17.5717	20.5405	18.7848	20.5728	20.5292	4.36599	4.29493	7.22959
Fxa5Cg200210	--	--	Molecular Function: protein dimerization activity (GO:0046983);;	K13422|4.6e-38|han:110864554|K13422 transcription factor MYC2 | (RefSeq) transcription factor MYC2-like	MAPK signaling pathway - plant (ko04016);; Plant hormone signal transduction (ko04075)	--	--	bHLH-MYC and R2R3-MYB transcription factors N-terminal	Transcription factor GLABRA 3 OS=Arabidopsis thaliana OX=3702 GN=GL3 PE=1 SV=1	K	Transcription	PREDICTED: transcription factor GLABRA 3 [Fragaria vesca subsp. vesca]	6.3366	5.9332	7.23957	6.54715	6.95927	6.43243	2.37464	2.6145	2.74456	8.13575	8.83507	8.4578	5.67175	4.94623	4.89167	6.80727	5.82698	6.56754	17.1211	17.8882	15.8198	7.12892	7.63823	7.36007	4.63028	4.98434	6.98645
Fxa5Cg200125	--	--	Molecular Function: DNA binding (GO:0003677);; Molecular Function: transcription factor activity, sequence-specific DNA binding (GO:0003700);; Cellular Component: nucleus (GO:0005634);;	K09286|4.0e-28|egr:104449198|K09286 EREBP-like factor | (RefSeq) dehydration-responsive element-binding protein 1B	--	--	--	AP2 domain	Ethylene-responsive transcription factor ERF026 OS=Arabidopsis thaliana OX=3702 GN=ERF026 PE=2 SV=1	K	Transcription	PREDICTED: ethylene-responsive transcription factor ERF027-like [Fragaria vesca subsp. vesca]	0.260694	0.184405	0.114763	0.099633	0.132009	0.244207	0	0	0.014131	0.536486	0.401951	0.456108	0.255033	0.354691	0.483187	0.031617	0.08696	0.073622	1.09249	0.741462	0.626034	2.51975	2.05217	2.81794	0.30736	0.602258	0.840206
Fxa5Bg103535	--	--	Molecular Function: transcription factor activity, sequence-specific DNA binding (GO:0003700);; Cellular Component: nucleus (GO:0005634);; Molecular Function: sequence-specific DNA binding (GO:0043565);;	K13425|1.2e-22|atr:18433179|K13425 WRKY transcription factor 22 | (RefSeq) WRKY transcription factor 22	MAPK signaling pathway - plant (ko04016)	--	--	WRKY DNA -binding domain	Probable WRKY transcription factor 35 OS=Arabidopsis thaliana OX=3702 GN=WRKY35 PE=2 SV=1	K	Transcription	PREDICTED: probable WRKY transcription factor 65 [Fragaria vesca subsp. vesca]	10.7255	14.3051	13.1804	7.05285	6.73069	6.3225	1.83929	0.955596	1.58596	8.09327	10.0492	7.09238	4.67731	3.73447	3.66372	0.778002	0.457439	0.810957	17.3503	18.1052	16.7648	4.57217	4.68331	6.19511	1.8818	2.13583	2.25677
Fxa5Bg103500	--	--	Molecular Function: transcription factor activity, sequence-specific DNA binding (GO:0003700);; Biological Process: transcription, DNA-templated (GO:0006351);; Molecular Function: sequence-specific DNA binding (GO:0043565);;	K14431|4.1e-202|fve:101292708|K14431 transcription factor TGA | (RefSeq) transcription factor TGA7-like	Plant hormone signal transduction (ko04075)	--	--	Seed dormancy control	Transcription factor TGA7 OS=Arabidopsis thaliana OX=3702 GN=TGA7 PE=1 SV=1	K	Transcription	PREDICTED: transcription factor TGA7-like isoform X1 [Fragaria vesca subsp. vesca]	0.285536	0.45358	1.31007	0.630379	0.474698	0.81341	1.49522	3.76636	2.6255	2.32201	1.86328	0.433538	3.0234	2.04068	2.95085	2.87631	3.90405	3.36582	2.13353	1.88495	4.08431	3.7072	5.90335	2.2522	6.87892	3.16074	4.58076
Fxa5Bg103432	--	--	Molecular Function: DNA binding (GO:0003677);; Molecular Function: transcription factor activity, sequence-specific DNA binding (GO:0003700);; Cellular Component: nucleus (GO:0005634);;	K09286|4.5e-90|fve:101313895|K09286 EREBP-like factor | (RefSeq) ethylene-responsive transcription factor RAP2-4	--	--	--	AP2 domain	Ethylene-responsive transcription factor RAP2-4 OS=Arabidopsis thaliana OX=3702 GN=RAP2-4 PE=1 SV=1	K	Transcription	transcription factor ERF5 [Fragaria x ananassa]	21.6299	17.8773	18.4349	18.3449	22.8191	21.845	13.9911	16.9467	15.2215	30.4596	26.5788	26.4792	24.3003	27.8726	27.0869	17.687	19.0051	16.6594	31.1468	36.2345	33.3277	25.7461	29.9191	28.3276	36.0576	44.6297	41.7287
Fxa5Bg103351	--	--	Molecular Function: DNA binding (GO:0003677);; Cellular Component: nucleus (GO:0005634);;	K09422|2.2e-182|fve:101310421|K09422 transcription factor MYB, plant | (RefSeq) transcription factor MYB39	--	[K]	Transcription	Myb-like DNA-binding domain	Transcription factor MYB93 OS=Arabidopsis thaliana OX=3702 GN=MYB93 PE=1 SV=1	--	--	PREDICTED: transcription factor MYB39 [Fragaria vesca subsp. vesca]	2.13412	2.20472	2.64128	4.01005	2.52739	3.17764	0.159275	0	0	3.49134	4.82233	2.01392	1.65136	2.96005	3.34785	0	0	0	2.52075	1.29047	1.39173	0.093726	0.486953	0.27038	0	0	0.142948
Fxa5Bg103258	--	--	Molecular Function: protein dimerization activity (GO:0046983);;	K20558|5.3e-25|mtr:MTR_1g028470|K20558 transcription factor SPEECHLESS | (RefSeq) basic helix loop helix (BHLH) DNA-binding family protein	MAPK signaling pathway - plant (ko04016)	--	--	Helix-loop-helix DNA-binding domain	Transcription factor bHLH96 OS=Arabidopsis thaliana OX=3702 GN=BHLH96 PE=1 SV=1	K	Transcription	PREDICTED: transcription factor bHLH96 [Fragaria vesca subsp. vesca]	0.567912	0.261385	0.5258	0.635827	0.68093	0.338556	1.01041	0.578249	0.267692	0.91208	0.350829	0.351959	0.201137	0.456425	0.290268	0.509628	0.119677	0.223125	2.51251	2.10344	3.73331	0.694038	1.02883	1.04829	0.511127	0.465099	0.293164
Fxa5Bg102579	--	--	Cellular Component: core TFIIH complex (GO:0000439);; Biological Process: nucleotide-excision repair (GO:0006289);; Biological Process: transcription, DNA-templated (GO:0006351);;	K03141|7.0e-162|fve:101303127|K03141 transcription initiation factor TFIIH subunit 1 | (RefSeq) probable RNA polymerase II transcription factor B subunit 1-1	Basal transcription factors (ko03022);; Nucleotide excision repair (ko03420)	[KL]	Transcription;; Replication, recombination and repair	--	General transcription and DNA repair factor IIH subunit TFB1-1 OS=Arabidopsis thaliana OX=3702 GN=TFB1-1 PE=2 SV=1	--	--	PREDICTED: probable RNA polymerase II transcription factor B subunit 1-1 [Fragaria vesca subsp. vesca]	0.583859	0.50769	0.37524	0.799571	0.405759	0.641089	0.209112	0.453856	0.608244	0.492126	0.498194	0.939626	0.509112	0.660477	0.913849	0.384843	0.481036	0.712464	1.84278	1.48646	0.772322	1.3107	1.26716	1.73999	1.39935	0.937971	0.928377
Fxa5Bg101961	--	--	Molecular Function: protein dimerization activity (GO:0046983);;	K20558|1.7e-25|mus:103984378|K20558 transcription factor SPEECHLESS | (RefSeq) transcription factor SPEECHLESS-like	MAPK signaling pathway - plant (ko04016)	--	--	Helix-loop-helix DNA-binding domain	Transcription factor bHLH71 OS=Arabidopsis thaliana OX=3702 GN=BHLH71 PE=1 SV=1	K	Transcription	PREDICTED: transcription factor bHLH71 [Fragaria vesca subsp. vesca]	1.28139	1.62041	2.05586	1.38757	0.444263	0.65999	0	0	0	0	0	0.055972	0.105399	0	0	0	0	0	2.87193	2.8798	2.42576	0.743382	0.792894	1.46686	0	0	0
Fxa5Bg101707	--	--	Molecular Function: DNA binding (GO:0003677);; Molecular Function: transcription factor activity, sequence-specific DNA binding (GO:0003700);; Cellular Component: nucleus (GO:0005634);;	K09286|8.6e-111|fve:101293789|K09286 EREBP-like factor | (RefSeq) ethylene-responsive transcription factor 2	--	--	--	AP2 domain	Ethylene-responsive transcription factor 1A OS=Arabidopsis thaliana OX=3702 GN=ERF1A PE=1 SV=2	K	Transcription	transcription factor ERF73 [Fragaria x ananassa]	4.10377	4.05138	3.73482	4.90011	4.19463	5.41475	5.16218	4.48552	4.42266	16.8706	14.413	15.4514	7.83408	6.434	5.35537	3.70558	2.72599	4.05243	29.9375	33.7553	36.9598	26.2208	26.8361	30.8009	14.4852	14.8667	13.1648
Fxa5Bg101706	--	--	Molecular Function: DNA binding (GO:0003677);; Molecular Function: transcription factor activity, sequence-specific DNA binding (GO:0003700);; Cellular Component: nucleus (GO:0005634);;	K09286|2.9e-142|fve:101294079|K09286 EREBP-like factor | (RefSeq) ethylene-responsive transcription factor 5	--	--	--	AP2 domain	Ethylene-responsive transcription factor 5 OS=Nicotiana tabacum OX=4097 GN=ERF5 PE=2 SV=1	K	Transcription	transcription factor ERF75 [Fragaria x ananassa]	3.02248	1.94782	2.36075	5.32203	6.21864	6.47907	4.35647	5.08698	4.66708	3.75436	3.42035	3.23171	2.23247	1.8224	1.6567	0.753542	0.954558	0.750789	4.196	4.12713	4.20504	3.62429	3.70366	3.37092	1.45044	1.77023	2.18346
Fxa5Bg101456	--	--	Molecular Function: DNA binding (GO:0003677);; Cellular Component: nucleus (GO:0005634);;	K09422|1.8e-99|fve:101311479|K09422 transcription factor MYB, plant | (RefSeq) transcription factor MYB3-like	--	[K]	Transcription	Myb-like DNA-binding domain	Myb-related protein 308 OS=Antirrhinum majus OX=4151 GN=MYB308 PE=2 SV=1	--	--	transcription factor MYB1 [Fragaria x ananassa]	0.381139	0	0	0.265244	0.240946	0	0	0	0.548272	4.9699	4.57313	3.94496	6.94617	7.90153	7.77419	14.1486	14.5457	13.4887	3.51588	3.3058	3.44793	4.44986	3.3187	2.31014	8.51084	9.21735	7.48725
Fxa5Bg101093	--	--	Molecular Function: protein dimerization activity (GO:0046983);;	--	--	--	--	Helix-loop-helix DNA-binding domain	Transcription factor BIM1 OS=Arabidopsis thaliana OX=3702 GN=BIM1 PE=1 SV=2	K	Transcription	PREDICTED: transcription factor BIM1 [Fragaria vesca subsp. vesca]	8.89201	10.0378	9.61848	8.51477	8.52019	8.48788	5.75784	5.30705	4.65372	4.5211	4.518	6.11703	5.68116	3.54786	4.40529	4.30845	4.47001	4.9182	15.4639	13.7363	15.8648	9.5549	10.4162	9.91187	8.84117	9.16037	9.34905
Fxa5Bg101027	--	--	Molecular Function: DNA binding (GO:0003677);; Cellular Component: nucleus (GO:0005634);;	K08869|6.3e-32|cre:CHLREDRAFT_165812|K08869 aarF domain-containing kinase | (RefSeq) predicted protein	--	[O]	Posttranslational modification, protein turnover, chaperones	Myb-like DNA-binding domain	Transcription factor SRM1 OS=Arabidopsis thaliana OX=3702 GN=SRM1 PE=1 SV=1	K	Transcription	PREDICTED: transcription factor DIVARICATA [Fragaria vesca subsp. vesca]	3.43334	3.58607	3.13744	2.36319	1.93078	2.49609	1.16744	0.783896	0.750669	3.97271	3.00567	2.37125	2.67977	2.79115	2.56957	2.50669	1.59734	1.36089	3.96218	4.76078	3.89856	4.21528	4.3465	3.70696	3.99837	2.69723	3.34404
Fxa5Bg100885	--	--	Molecular Function: protein dimerization activity (GO:0046983);;	K13422|5.7e-115|cit:102607443|K13422 transcription factor MYC2 | (RefSeq) transcription factor MYC2-like	MAPK signaling pathway - plant (ko04016);; Plant hormone signal transduction (ko04075)	--	--	bHLH-MYC and R2R3-MYB transcription factors N-terminal	Transcription factor MYC3 OS=Arabidopsis thaliana OX=3702 GN=MYC3 PE=1 SV=1	K	Transcription	transcription factor MYC2-like isoform X2 [Rosa chinensis]	0.072888	0.212676	0.300277	0.301434	0.371315	0.193039	0.131247	0.20853	0.048047	0.224521	0.2822	0.320616	0.253237	0.055111	0.034514	0.365674	0	0.204202	1.95402	1.71655	1.96823	1.05835	0.802002	0.729496	0.405576	0.299993	0.560383
Fxa5Bg100775	--	--	Molecular Function: DNA binding (GO:0003677);; Molecular Function: transcription factor activity, sequence-specific DNA binding (GO:0003700);; Cellular Component: nucleus (GO:0005634);;	K12900|4.3e-27|lang:109341833|K12900 FUS-interacting serine-arginine-rich protein 1 | (RefSeq) serine/arginine-rich SC35-like splicing factor SCL30A	Spliceosome (ko03040)	--	--	AP2 domain	Ethylene-responsive transcription factor ERF114 OS=Arabidopsis thaliana OX=3702 GN=ERF114 PE=1 SV=1	K	Transcription	transcription factor ERF90 [Fragaria x ananassa]	1.2822	2.05529	2.14756	1.30916	0.559662	1.2313	0.815801	0.80815	0.540921	1.88434	1.12403	1.05543	2.04027	3.94858	2.77201	0.786247	0.628339	0.48341	1.17178	1.37211	1.10278	1.36776	0.963161	1.54411	2.85619	2.46008	2.10911
Fxa5Bg100757	--	--	Molecular Function: protein dimerization activity (GO:0046983);;	K16190|5.1e-14|bdi:100843665|K16190 glucuronokinase [EC:2.7.1.43] | (RefSeq) transcription factor TDR	Pentose and glucuronate interconversions (ko00040);; Ascorbate and aldarate metabolism (ko00053);; Amino sugar and nucleotide sugar metabolism (ko00520)	--	--	Helix-loop-helix DNA-binding domain	Transcription factor ICE1 OS=Arabidopsis thaliana OX=3702 GN=SCRM PE=1 SV=1	K	Transcription	PREDICTED: transcription factor ICE1 [Fragaria vesca subsp. vesca]	5.91782	5.33269	5.66639	4.11482	3.69238	3.39337	0.216717	0.367506	0.488399	3.08947	3.16042	3.04632	2.51097	2.8329	2.42143	0.993773	0.981269	0.862372	6.67499	7.59471	5.26648	3.99694	4.19539	3.21169	0.449825	0.602762	1.54545
Fxa5Bg100377	--	--	Molecular Function: DNA binding (GO:0003677);; Molecular Function: transcription factor activity, sequence-specific DNA binding (GO:0003700);; Cellular Component: nucleus (GO:0005634);;	K09286|1.1e-31|ini:109172586|K09286 EREBP-like factor | (RefSeq) ethylene-responsive transcription factor RAP2-4-like	--	--	--	AP2 domain	Ethylene-responsive transcription factor ERF061 OS=Arabidopsis thaliana OX=3702 GN=ERF061 PE=2 SV=1	K	Transcription	transcription factor ERF3 [Fragaria x ananassa]	7.29453	6.20265	6.66072	7.93892	9.32245	9.80675	32.0514	31.0516	31.732	18.9266	18.5753	20.1007	27.4769	27.4375	27.7457	50.2335	50.5163	47.1461	30.5427	26.6622	30.4053	48.4216	49.9213	53.5574	53.8526	59.5495	56.8453
Fxa5Bg100369	--	--	Molecular Function: transcription factor activity, sequence-specific DNA binding (GO:0003700);; Cellular Component: nucleus (GO:0005634);; Molecular Function: sequence-specific DNA binding (GO:0043565);;	K13459|1.7e-18|cqi:110711488|K13459 disease resistance protein RPS2 | (RefSeq) disease resistance protein At4g27190-like isoform X1	Plant-pathogen interaction (ko04626)	--	--	WRKY DNA -binding domain	Probable WRKY transcription factor 53 OS=Arabidopsis thaliana OX=3702 GN=WRKY53 PE=1 SV=1	K	Transcription	PREDICTED: probable WRKY transcription factor 53 [Fragaria vesca subsp. vesca]	3.97726	3.71634	5.39758	5.01105	5.08312	5.06381	2.01587	1.62635	2.40764	19.5649	17.7336	19.8165	10.4571	9.3315	9.84603	0.894296	1.21751	2.05688	22.3454	20.0503	23.0433	29.4509	28.7289	26.0269	6.57507	7.73161	6.90605
Fxa5Bg100146	--	--	Molecular Function: DNA binding (GO:0003677);; Molecular Function: transcription factor activity, sequence-specific DNA binding (GO:0003700);; Cellular Component: nucleus (GO:0005634);;	K09286|5.9e-64|qsu:112027778|K09286 EREBP-like factor | (RefSeq) dehydration-responsive element-binding protein 1B-like	--	--	--	AP2 domain	Dehydration-responsive element-binding protein 1B OS=Arabidopsis thaliana OX=3702 GN=DREB1B PE=1 SV=2	K	Transcription	PREDICTED: ethylene-responsive transcription factor ERF027-like [Fragaria vesca subsp. vesca]	0.602435	0.444205	0.251564	0.692309	0.292252	0.52392	0.131686	0.174954	0.144003	3.56174	3.4197	4.81273	3.95367	3.34089	2.40891	0.233005	0.446094	0.421483	12.9535	14.7148	13.531	9.12514	9.5259	9.7055	5.35288	4.31111	4.61435
Fxa5Bg100135	--	--	Molecular Function: transcription factor activity, sequence-specific DNA binding (GO:0003700);;	K16221|3.5e-25|ccaj:109796718|K16221 transcription factor TCP21 (protein CCA1 HIKING EXPEDITION) | (RefSeq) transcription factor TCP7-like	Circadian rhythm - plant (ko04712)	--	--	TCP family transcription factor	Transcription factor TCP9 OS=Arabidopsis thaliana OX=3702 GN=TCP9 PE=1 SV=1	K	Transcription	PREDICTED: transcription factor TCP9-like [Fragaria vesca subsp. vesca]	0.84431	0.528244	0.622569	0.248203	0.225365	0.251432	0.349495	0.521662	0.543987	0.235659	0.150525	0.191041	0.044945	0.257883	0.195489	0.175509	0.069663	0.247553	1.96834	1.80333	1.57467	0.382233	0.413004	0.254255	0.101622	0.238192	0.155736
Fxa5Ag203685	--	--	Molecular Function: transcription factor activity, sequence-specific DNA binding (GO:0003700);; Biological Process: transcription, DNA-templated (GO:0006351);; Molecular Function: sequence-specific DNA binding (GO:0043565);;	K14431|4.1e-202|fve:101292708|K14431 transcription factor TGA | (RefSeq) transcription factor TGA7-like	Plant hormone signal transduction (ko04075)	--	--	Seed dormancy control	Transcription factor TGA7 OS=Arabidopsis thaliana OX=3702 GN=TGA7 PE=1 SV=1	K	Transcription	PREDICTED: transcription factor TGA7-like isoform X1 [Fragaria vesca subsp. vesca]	0.629124	0.419335	0.425544	0.294786	0.867184	0.843173	0.267766	0.433651	0.737677	2.00757	1.91709	3.06159	2.17339	1.78656	0.973165	1.16619	2.50685	1.89046	2.17119	2.17636	1.41869	2.84295	1.55622	4.0073	1.65593	4.39264	4.02405
Fxa5Ag203588	--	--	Molecular Function: DNA binding (GO:0003677);; Cellular Component: nucleus (GO:0005634);;	K09422|1.9e-189|fve:101310421|K09422 transcription factor MYB, plant | (RefSeq) transcription factor MYB39	--	[K]	Transcription	Myb-like DNA-binding domain	Transcription factor MYB93 OS=Arabidopsis thaliana OX=3702 GN=MYB93 PE=1 SV=1	--	--	PREDICTED: transcription factor MYB39 [Fragaria vesca subsp. vesca]	0.516528	0.685809	0.595978	1.63186	1.51332	1.43246	0	0.048323	0	1.5502	2.49581	1.42359	1.48761	2.36906	3.02833	0	0	0	0.157899	0.167256	0.455655	0.325121	0.774788	0.057879	0	0	0.070835
Fxa5Ag203488	--	--	Molecular Function: protein dimerization activity (GO:0046983);;	K20558|3.4e-24|hbr:110645927|K20558 transcription factor SPEECHLESS | (RefSeq) transcription factor SPEECHLESS-like	MAPK signaling pathway - plant (ko04016)	--	--	Helix-loop-helix DNA-binding domain	Transcription factor bHLH96 OS=Arabidopsis thaliana OX=3702 GN=BHLH96 PE=1 SV=1	K	Transcription	PREDICTED: transcription factor bHLH96 [Fragaria vesca subsp. vesca]	1.25689	1.27296	1.44251	2.57913	3.13999	2.23713	8.62354	6.66106	6.73109	0.800143	0.559184	0.762475	0.302673	0.300259	0.43979	0.244166	0.505314	0.543372	2.48838	2.12348	1.93722	0.364101	0.27285	0.509617	0.571686	0.280981	0.631769
Fxa5Ag202422	--	--	Molecular Function: transcription factor activity, sequence-specific DNA binding (GO:0003700);;	--	--	--	--	bZIP transcription factor	bZIP transcription factor 60 OS=Arabidopsis thaliana OX=3702 GN=BZIP60 PE=1 SV=1	L	Replication, recombination and repair	PREDICTED: bZIP transcription factor 60 [Fragaria vesca subsp. vesca]	9.7599	8.4688	9.74003	11.3706	13.5831	9.72001	11.8421	9.51066	8.38063	16.7437	17.4493	18.7824	18.6417	16.7343	12.8875	13.3486	13.0701	15.4605	33.8359	32.2371	31.4064	34.7347	34.1321	33.4258	31.5497	32.7959	33.4364
Fxa5Ag202018	--	--	Molecular Function: DNA binding (GO:0003677);; Cellular Component: nucleus (GO:0005634);;	K09422|9.8e-192|fve:101296299|K09422 transcription factor MYB, plant | (RefSeq) transcription factor MYB39	--	[K]	Transcription	Myb-like DNA-binding domain	Transcription factor MYB93 OS=Arabidopsis thaliana OX=3702 GN=MYB93 PE=1 SV=1	--	--	PREDICTED: transcription factor MYB39 [Fragaria vesca subsp. vesca]	0.448743	0.693932	1.01519	1.35526	1.27783	1.00476	0.2367	0	0.079998	0.541628	0.936585	0.746095	0.75715	0.956725	0.868597	0.045179	0.070807	0	0.266759	0.412499	0.291964	0.262473	0.375811	0.449046	0.102829	0.180315	0.153023
Fxa5Ag202007	--	--	Molecular Function: DNA binding (GO:0003677);; Cellular Component: nucleus (GO:0005634);;	K09422|2.0e-104|fve:101301126|K09422 transcription factor MYB, plant | (RefSeq) transcription factor WER-like	--	[K]	Transcription	Myb-like DNA-binding domain	Transcription factor MYB3 OS=Crocosmia x crocosmiiflora OX=1053288 GN=MYB3 PE=2 SV=1	--	--	PREDICTED: transcription factor WER-like [Fragaria vesca subsp. vesca]	0.559587	1.10994	0.693923	0.47288	0.267721	0.722118	0.830288	0.734403	0.375278	1.77346	2.2315	1.64315	1.17895	1.38592	1.57041	1.04551	1.14531	0.566592	2.83515	2.62561	2.49006	1.61957	1.53538	1.40996	1.32538	1.64667	2.33132
Fxa5Ag202001	--	--	Molecular Function: protein dimerization activity (GO:0046983);;	K20558|1.2e-26|mus:103984378|K20558 transcription factor SPEECHLESS | (RefSeq) transcription factor SPEECHLESS-like	MAPK signaling pathway - plant (ko04016)	--	--	Helix-loop-helix DNA-binding domain	Transcription factor bHLH71 OS=Arabidopsis thaliana OX=3702 GN=BHLH71 PE=1 SV=1	K	Transcription	PREDICTED: transcription factor bHLH71 [Fragaria vesca subsp. vesca]	0.868068	1.05219	0.747263	1.44527	1.24612	0.515362	0.110159	0	0.26817	1.12709	0.323825	0.395686	0.612654	0.532849	0.61988	0.199416	0.417358	0.085667	2.86517	3.28749	2.64138	1.46097	0.754694	0.91592	0.067995	0	0.102883
Fxa5Ag201976	--	--	Biological Process: response to acid chemical (GO:0001101);; Molecular Function: molecular_function (GO:0003674);; Molecular Function: nucleic acid binding (GO:0003676);; Molecular Function: DNA binding (GO:0003677);; Molecular Function: transcription factor activity, sequence-specific DNA binding (GO:0003700);; Molecular Function: binding (GO:0005488);; Molecular Function: calcium ion binding (G…	K13422|0.0e+00|fve:101308180|K13422 transcription factor MYC2 | (RefSeq) transcription factor MYC2-like	MAPK signaling pathway - plant (ko04016);; Plant hormone signal transduction (ko04075)	--	--	bHLH-MYC and R2R3-MYB transcription factors N-terminal	Transcription factor MYC2 OS=Solanum lycopersicum OX=4081 GN=MYC2 PE=1 SV=1	K	Transcription	PREDICTED: transcription factor MYC2-like [Fragaria vesca subsp. vesca]	7.29392	8.28793	7.29363	15.1744	14.8916	13.897	13.4012	12.7205	12.9208	25.2381	23.607	23.8337	14.5939	14.1921	14.3329	9.64249	8.52549	10.1073	22.61	24.0455	23.8158	23.0208	24.2572	24.903	17.6622	17.9129	16.1388
Fxa5Ag201764	--	--	Molecular Function: DNA binding (GO:0003677);; Molecular Function: transcription factor activity, sequence-specific DNA binding (GO:0003700);; Cellular Component: nucleus (GO:0005634);;	K09286|3.8e-76|pavi:110756480|K09286 EREBP-like factor | (RefSeq) ethylene-responsive transcription factor 1A	--	--	--	AP2 domain	Ethylene-responsive transcription factor 1A OS=Arabidopsis thaliana OX=3702 GN=ERF1A PE=1 SV=2	K	Transcription	transcription factor ERF73 [Fragaria x ananassa]	3.34933	4.92597	3.00656	5.54032	5.78155	4.23111	2.70364	3.26087	2.35847	13.2274	12.5243	13.4288	8.48277	5.75363	5.2502	2.75065	2.6264	3.72734	22.3913	25.9967	18.3592	16.6325	18.2668	17.9561	9.54254	9.48194	7.78142
Fxa5Ag201762	--	--	Molecular Function: DNA binding (GO:0003677);; Molecular Function: transcription factor activity, sequence-specific DNA binding (GO:0003700);; Cellular Component: nucleus (GO:0005634);;	K09286|5.9e-151|fve:101294079|K09286 EREBP-like factor | (RefSeq) ethylene-responsive transcription factor 5	--	--	--	AP2 domain	Ethylene-responsive transcription factor 5 OS=Arabidopsis thaliana OX=3702 GN=ERF5 PE=2 SV=1	K	Transcription	PREDICTED: ethylene-responsive transcription factor 5 [Fragaria vesca subsp. vesca]	15.9405	15.2889	13.4957	18.9616	17.4771	16.5187	14.8451	14.9151	16.6602	30.3467	31.6435	30.3863	15.46	12.7792	13.4696	10.354	9.30204	8.89916	18.8899	15.4059	19.7089	13.6019	13.1939	14.3653	12.5747	12.0878	11.4541
Fxa5Ag201432	--	--	Molecular Function: DNA binding (GO:0003677);; Molecular Function: transcription factor activity, sequence-specific DNA binding (GO:0003700);; Cellular Component: nucleus (GO:0005634);; Cellular Component: transcription factor complex (GO:0005667);;	K09391|7.1e-181|fve:101304006|K09391 transcription factor E2F7/8 | (RefSeq) E2F transcription factor-like E2FE	--	[K]	Transcription	E2F/DP family winged-helix DNA-binding domain	E2F transcription factor-like E2FE OS=Arabidopsis thaliana OX=3702 GN=E2FE PE=1 SV=1	K	Transcription	PREDICTED: E2F transcription factor-like E2FE isoform X2 [Fragaria vesca subsp. vesca]	0.738833	0.871177	1.03564	0.821977	1.38912	0.522597	0.579102	0.455253	0.519532	1.15199	2.15848	0.940523	0.545625	0.828871	0.439038	0	0.259466	0.432075	1.7203	1.42294	2.50457	2.41839	1.85809	2.08135	1.80889	1.76174	2.529
Fxa5Ag201413	--	--	Molecular Function: DNA binding (GO:0003677);; Cellular Component: nucleus (GO:0005634);;	K08869|5.1e-20|cre:CHLREDRAFT_165812|K08869 aarF domain-containing kinase | (RefSeq) predicted protein	--	--	--	Myb-like DNA-binding domain	Transcription factor MYB1R1 OS=Solanum tuberosum OX=4113 PE=2 SV=1	K	Transcription	PREDICTED: LOW QUALITY PROTEIN: transcription factor MYB1R1 [Fragaria vesca subsp. vesca]	18.5852	19.104	19.957	19.5821	20.9089	20.4705	13.3392	12.6167	10.6231	15.7952	15.5041	14.4885	11.8259	13.0002	11.4054	11.9908	12.2443	14.6633	30.008	31.3755	37.6413	20.4553	20.2934	22.1055	19.967	19.2094	19.7647
Fxa5Ag201163	--	--	Molecular Function: RNA polymerase II regulatory region sequence-specific DNA binding (GO:0000977);; Molecular Function: transcription factor activity, sequence-specific DNA binding (GO:0003700);; Cellular Component: nucleus (GO:0005634);; Biological Process: positive regulation of transcription from RNA polymerase II promoter (GO:0045944);; Molecular Function: protein dimerization activity (GO:0…	K09264|4.9e-112|fve:101305755|K09264 MADS-box transcription factor, plant | (RefSeq) truncated transcription factor CAULIFLOWER A	--	[K]	Transcription	K-box region	Agamous-like MADS-box protein AGL8 homolog OS=Solanum tuberosum OX=4113 PE=2 SV=1	K	Transcription	PREDICTED: truncated transcription factor CAULIFLOWER A [Fragaria vesca subsp. vesca]	55.7222	62.6285	57.7195	25.8757	27.3444	31.0272	11.8559	12.9305	13.0948	30.2977	31.8745	28.0624	9.44721	10.2438	8.51163	5.14259	5.11225	6.40217	68.884	64.9855	72.4737	14.3472	13.1409	11.5871	3.42214	3.32914	4.54254
Fxa5Ag201146	--	--	Molecular Function: protein dimerization activity (GO:0046983);;	K16189|9.3e-06|cam:101488979|K16189 phytochrome-interacting factor 4 | (RefSeq) transcription factor PIF4-like	Plant hormone signal transduction (ko04075)	--	--	Helix-loop-helix DNA-binding domain	Transcription factor BIM1 OS=Arabidopsis thaliana OX=3702 GN=BIM1 PE=1 SV=2	K	Transcription	PREDICTED: transcription factor BIM1 [Fragaria vesca subsp. vesca]	3.98576	4.74925	4.04191	5.25218	6.75117	5.23982	4.10879	3.2956	3.66618	2.3	2.40425	2.59909	2.77127	2.63831	2.51186	2.75805	1.94959	2.08036	1.58669	1.66796	2.01555	2.15157	1.80384	2.59601	2.12475	1.80363	1.62603
Fxa5Ag200955	--	--	Molecular Function: protein dimerization activity (GO:0046983);;	--	--	--	--	bHLH-MYC and R2R3-MYB transcription factors N-terminal	Transcription factor bHLH157 OS=Arabidopsis thaliana OX=3702 GN=BHLH157 PE=1 SV=1	S	Function unknown	PREDICTED: transcription factor bHLH157-like isoform X2 [Fragaria vesca subsp. vesca]	1.1027	0.775991	0.905753	0.452737	0.612404	0.604135	0.573147	0.251097	0.241106	0.888996	1.26621	1.26571	0.327196	0.190465	0.556624	1.05198	1.04845	0.76276	1.50904	1.55951	1.06051	0.838565	0.781835	0.551107	0.392361	0.418906	0.558754
Fxa5Ag200923	--	--	Molecular Function: protein dimerization activity (GO:0046983);;	K13422|9.5e-118|cit:102607443|K13422 transcription factor MYC2 | (RefSeq) transcription factor MYC2-like	MAPK signaling pathway - plant (ko04016);; Plant hormone signal transduction (ko04075)	--	--	bHLH-MYC and R2R3-MYB transcription factors N-terminal	Transcription factor MYC2 OS=Arabidopsis thaliana OX=3702 GN=MYC2 PE=1 SV=2	K	Transcription	transcription factor MYC2-like isoform X2 [Rosa chinensis]	1.99577	1.47776	1.40761	1.87042	1.72594	1.1734	3.80829	2.90275	3.80763	0.280738	0.515134	0.378314	0.037113	0.126664	0.195642	1.40567	1.06027	1.32379	0.361924	0.088728	0.391736	0.11861	0	0.061821	0	0.022213	0
Fxa5Ag200816	--	--	Molecular Function: DNA binding (GO:0003677);; Molecular Function: transcription factor activity, sequence-specific DNA binding (GO:0003700);; Cellular Component: nucleus (GO:0005634);;	K12900|3.2e-27|lang:109341833|K12900 FUS-interacting serine-arginine-rich protein 1 | (RefSeq) serine/arginine-rich SC35-like splicing factor SCL30A	Spliceosome (ko03040)	--	--	AP2 domain	Ethylene-responsive transcription factor ERF114 OS=Arabidopsis thaliana OX=3702 GN=ERF114 PE=1 SV=1	K	Transcription	PREDICTED: ethylene-responsive transcription factor ERF113-like [Fragaria vesca subsp. vesca]	0.924043	0.861543	1.36858	0.509699	0.542989	0.562992	0.546842	0.43787	0.414924	0.969229	1.24077	1.05701	3.11241	1.99419	1.98191	0.796389	0.542612	0.388336	0.455766	0.774957	0.192617	0.745608	0	0.428093	0.375072	0.381501	0.03957
Fxa5Ag200461	--	--	Molecular Function: DNA binding (GO:0003677);; Biological Process: regulation of transcription from RNA polymerase II promoter (GO:0006357);; Molecular Function: protein dimerization activity (GO:0046983);;	--	--	--	--	Helix-loop-helix DNA-binding domain	Transcription factor bHLH162 OS=Arabidopsis thaliana OX=3702 GN=BHLH162 PE=1 SV=1	K	Transcription	PREDICTED: transcription factor bHLH100-like [Fragaria vesca subsp. vesca]	0.284495	0.961441	0.771141	0.774382	0.731954	0.910851	0.368535	0.607985	0.178149	1.94427	2.56647	1.75425	1.23023	1.69263	0.766064	0.520457	0.129913	0.777755	2.80156	2.96014	2.21724	2.83887	1.5248	2.1386	1.18319	1.17499	0.75225
Fxa5Ag200390	--	--	Molecular Function: transcription factor activity, sequence-specific DNA binding (GO:0003700);; Cellular Component: nucleus (GO:0005634);; Molecular Function: sequence-specific DNA binding (GO:0043565);;	K13459|1.0e-18|cqi:110711488|K13459 disease resistance protein RPS2 | (RefSeq) disease resistance protein At4g27190-like isoform X1	Plant-pathogen interaction (ko04626)	--	--	WRKY DNA -binding domain	Probable WRKY transcription factor 53 OS=Arabidopsis thaliana OX=3702 GN=WRKY53 PE=1 SV=1	K	Transcription	PREDICTED: probable WRKY transcription factor 53 [Fragaria vesca subsp. vesca]	7.2789	7.9769	8.06344	7.33841	8.93993	7.26209	4.04272	4.09364	3.27062	30.087	26.5803	29.7964	12.9254	11.3016	9.80287	1.50882	2.19319	2.85583	40.0488	34.8932	40.0706	44.7356	44.9001	46.4022	11.7789	12.6415	13.2997
Fxa5Ag200363	--	--	Molecular Function: DNA binding (GO:0003677);; Molecular Function: transcription factor activity, sequence-specific DNA binding (GO:0003700);; Cellular Component: nucleus (GO:0005634);;	K13434|3.1e-33|vvi:100246641|K13434 pathogenesis-related genes transcriptional activator PTI6 | (RefSeq) pathogenesis-related genes transcriptional activator PTI6	Plant-pathogen interaction (ko04626)	--	--	AP2 domain	Ethylene-responsive transcription factor CRF2 OS=Arabidopsis thaliana OX=3702 GN=CRF2 PE=1 SV=1	K	Transcription	PREDICTED: ethylene-responsive transcription factor CRF2 [Fragaria vesca subsp. vesca]	0.864874	0.241965	0.768542	0.371117	0.423738	0.323583	0.053604	0	0	1.14966	0.450661	0.681491	0.630722	0.212359	0.157893	0.02484	0.111217	0.068509	4.54518	4.65876	4.36431	1.47245	1.08086	1.19836	0.162333	0.255183	0.148961
Fxa5Ag200299	--	--	Molecular Function: transcription factor activity, sequence-specific DNA binding (GO:0003700);; Cellular Component: nucleus (GO:0005634);; Molecular Function: sequence-specific DNA binding (GO:0043565);;	K13426|8.4e-155|fve:101293392|K13426 WRKY transcription factor 29 | (RefSeq) probable WRKY transcription factor 29	MAPK signaling pathway - plant (ko04016);; Plant-pathogen interaction (ko04626)	--	--	WRKY DNA -binding domain	Probable WRKY transcription factor 29 OS=Arabidopsis thaliana OX=3702 GN=WRKY29 PE=2 SV=1	K	Transcription	PREDICTED: probable WRKY transcription factor 29 isoform X2 [Fragaria vesca subsp. vesca]	1.23779	0.859293	1.01987	1.50873	1.39618	1.28549	0.116351	0.265065	0.596824	2.74493	2.10762	3.67488	2.7503	2.65736	1.90101	0.116398	0.334324	0.064976	1.42596	1.94193	1.72768	1.29269	1.20283	1.25125	0.788972	0.627714	0.899162
Fxa5Ag200164	--	--	Molecular Function: transcription factor activity, sequence-specific DNA binding (GO:0003700);; Cellular Component: nucleus (GO:0005634);; Cellular Component: host cell nucleus (GO:0042025);; Molecular Function: sequence-specific DNA binding (GO:0043565);;	K09419|4.9e-159|fve:101301205|K09419 heat shock transcription factor, other eukaryote | (RefSeq) heat stress transcription factor B-2b	--	[K]	Transcription	HSF-type DNA-binding	Heat stress transcription factor B-2b OS=Oryza sativa subsp. japonica OX=39947 GN=HSFB2B PE=2 SV=1	K	Transcription	PREDICTED: heat stress transcription factor B-2b [Fragaria vesca subsp. vesca]	4.02112	2.34055	2.97146	1.9632	2.0137	2.25949	2.18848	2.06136	2.29431	3.52026	2.54888	3.57397	1.08089	0.905709	1.3055	1.92595	1.46841	1.69167	4.62562	4.15529	4.04273	1.11407	1.18686	1.9127	1.17705	0.537614	0.786699
Fxa5Ag200127	--	--	Molecular Function: transcription factor activity, sequence-specific DNA binding (GO:0003700);;	K16221|3.0e-24|csv:101214586|K16221 transcription factor TCP21 (protein CCA1 HIKING EXPEDITION) | (RefSeq) transcription factor TCP21	Circadian rhythm - plant (ko04712)	--	--	TCP family transcription factor	Transcription factor TCP9 OS=Arabidopsis thaliana OX=3702 GN=TCP9 PE=1 SV=1	K	Transcription	PREDICTED: transcription factor TCP9-like [Fragaria vesca subsp. vesca]	1.31024	1.8475	1.93276	1.48458	1.82118	1.55001	3.28525	3.84507	3.83904	1.2551	1.85864	1.28334	0.649195	0.651887	0.569185	2.79327	2.9452	2.7569	4.68235	4.62377	3.67603	3.52502	2.383	3.05122	3.86666	4.05929	4.14814
Fxa4Dg102935	--	--	Cellular Component: transcription factor TFIIIC complex (GO:0000127);; Biological Process: transcription initiation from RNA polymerase III promoter (GO:0006384);;	K15202|3.6e-263|fve:101303216|K15202 general transcription factor 3C polypeptide 5 (transcription factor C subunit 1) | (RefSeq) general transcription factor 3C polypeptide 5-like	--	[K]	Transcription	RNA polymerase III transcription factor (TF)IIIC subunit HTH domain	--	K	Transcription	PREDICTED: general transcription factor 3C polypeptide 5-like isoform X2 [Fragaria vesca subsp. vesca]	0.290203	0.474511	0.855618	0.168405	0.205083	0.359329	0.268293	0.09883	0	0.434847	0.362885	0.48427	0.748026	0.515979	0.800766	0.467466	0.476456	0.159023	0.477971	0.275756	0.204361	1.06431	0.412913	0.407908	0.582347	0.328149	1.01892
Fxa4Dg102914	--	--	Molecular Function: DNA binding (GO:0003677);; Cellular Component: nucleus (GO:0005634);;	K08869|1.1e-29|cre:CHLREDRAFT_165812|K08869 aarF domain-containing kinase | (RefSeq) predicted protein	--	[O]	Posttranslational modification, protein turnover, chaperones	Myb-like DNA-binding domain	Transcription factor SRM1 OS=Arabidopsis thaliana OX=3702 GN=SRM1 PE=1 SV=1	K	Transcription	PREDICTED: transcription factor DIVARICATA [Fragaria vesca subsp. vesca]	0.902101	1.22087	1.4122	0.795165	1.04412	1.33644	0.394186	0.38023	0.414897	1.5642	1.8074	2.22269	1.00553	1.14401	1.45989	0.768105	0.812761	0.979938	2.95791	3.93643	3.04525	1.84294	1.65849	1.45586	1.18263	1.91529	1.13852
Fxa4Dg102766	--	--	Molecular Function: DNA binding (GO:0003677);; Cellular Component: nucleus (GO:0005634);; Molecular Function: zinc ion binding (GO:0008270);;	K08869|8.2e-22|cre:CHLREDRAFT_165812|K08869 aarF domain-containing kinase | (RefSeq) predicted protein	--	--	--	Myb-like DNA-binding domain	Transcription factor KUA1 OS=Arabidopsis thaliana OX=3702 GN=KUA1 PE=1 SV=1	K	Transcription	PREDICTED: transcription factor MYB1R1 [Fragaria vesca subsp. vesca]	0.655611	0.637682	0.287499	0.201207	0.044926	0.414819	0.099665	0.137191	0	0.849849	0.943755	0.848464	0.504837	0.41891	0.217821	0	0.096658	0.050809	1.30121	1.67829	1.43823	0.97909	0.752179	0.896778	0.197296	0.221532	0.522924
Fxa4Dg102387	--	--	Molecular Function: DNA binding (GO:0003677);; Cellular Component: nucleus (GO:0005634);; Biological Process: regulation of transcription, DNA-templated (GO:0006355);;	K00521|5.3e-42|cmos:111447866|K00521 ferric-chelate reductase [EC:1.16.1.7] | (RefSeq) ferric reduction oxidase 7, chloroplastic-like	--	--	--	No apical meristem (NAM) protein	NAC domain-containing protein 1 OS=Solanum lycopersicum OX=4081 GN=NAP1 PE=2 SV=1	K	Transcription	PREDICTED: NAC transcription factor 29-like [Fragaria vesca subsp. vesca]	6.84528	7.80211	6.37882	2.23378	2.74873	2.66193	0.910008	0.75943	1.31765	5.37824	5.01072	4.60912	1.65353	1.1316	1.63562	1.10941	0.945048	1.86265	11.3497	11.9285	12.3369	3.55971	2.94637	2.49105	1.2025	0.85124	1.34582
Fxa4Dg102335	--	--	Molecular Function: transcription factor activity, sequence-specific DNA binding (GO:0003700);; Cellular Component: nucleus (GO:0005634);; Molecular Function: sequence-specific DNA binding (GO:0043565);;	K12835|1.5e-32|cmax:111493042|K12835 ATP-dependent RNA helicase DDX42 [EC:3.6.4.13] | (RefSeq) DEAD-box ATP-dependent RNA helicase 24 isoform X1	Spliceosome (ko03040)	--	--	WRKY DNA -binding domain	Probable WRKY transcription factor 57 OS=Arabidopsis thaliana OX=3702 GN=WRKY57 PE=2 SV=1	K	Transcription	PREDICTED: probable WRKY transcription factor 57 isoform X1 [Fragaria vesca subsp. vesca]	1.74256	1.63912	0.968165	1.13088	2.07069	1.25879	1.38327	1.32898	1.31925	1.94178	2.24336	2.10023	1.72782	1.39789	2.30927	1.30418	1.84055	1.61374	3.43803	2.98955	2.92345	2.65205	2.14395	1.80054	2.51615	2.08116	2.19467
Fxa4Dg102231	--	--	Biological Process: regulation of transcription, DNA-templated (GO:0006355);; Molecular Function: protein dimerization activity (GO:0046983);;	K18878|4.0e-30|cann:107866053|K18878 BHLH transcription factor Upa20 | (RefSeq) Upa20; transcription factor bHLH137-like	Plant-pathogen interaction (ko04626)	--	--	Helix-loop-helix DNA-binding domain	Transcription factor bHLH49 OS=Arabidopsis thaliana OX=3702 GN=BHLH49 PE=1 SV=1	K	Transcription	PREDICTED: transcription factor bHLH49 [Fragaria vesca subsp. vesca]	1.74652	1.47375	1.52236	1.50374	1.33504	1.19121	0.255022	0.29216	0.386755	1.8104	1.48548	2.14614	1.24741	1.45779	0.96501	1.26202	1.24129	1.02423	4.18319	4.37859	3.11364	3.00165	2.69274	2.41021	2.0955	2.04212	1.33166
Fxa4Dg102150	--	--	Molecular Function: DNA binding (GO:0003677);; Cellular Component: nucleus (GO:0005634);;	K14491|1.2e-07|ghi:107906918|K14491 two-component response regulator ARR-B family | (RefSeq) two-component response regulator ORR24-like	Plant hormone signal transduction (ko04075)	--	--	Myb-like DNA-binding domain	Transcription factor HHO3 OS=Arabidopsis thaliana OX=3702 GN=HHO3 PE=1 SV=1	K	Transcription	PREDICTED: probable transcription factor GLK2 [Fragaria vesca subsp. vesca]	1.15634	1.18416	1.5621	0.380151	0.603287	1.21667	0.151221	0.17584	0.202273	1.9554	1.97106	2.41912	1.33463	0.99285	1.34715	0.795931	0.607011	0.974159	3.38467	4.36143	3.46417	1.28855	1.37929	1.13426	1.34487	1.35078	1.28683
Fxa4Dg101730	--	--	Molecular Function: DNA binding (GO:0003677);; Molecular Function: transcription factor activity, sequence-specific DNA binding (GO:0003700);; Cellular Component: nucleus (GO:0005634);;	K12900|5.7e-26|lang:109341833|K12900 FUS-interacting serine-arginine-rich protein 1 | (RefSeq) serine/arginine-rich SC35-like splicing factor SCL30A	Spliceosome (ko03040)	--	--	AP2 domain	Ethylene-responsive transcription factor ERF113 OS=Arabidopsis thaliana OX=3702 GN=ERF113 PE=2 SV=1	K	Transcription	transcription factor ERF89 [Fragaria x ananassa]	1.08352	1.00248	0.725599	1.37474	1.36396	0.472965	0.638733	0.314773	0.065736	1.01805	1.05507	0.679271	0.78624	0.929199	1.35701	1.01195	1.13983	0.698623	2.27502	2.73393	2.3709	1.64161	1.03968	1.8234	0.843896	0.932417	1.21555
Fxa4Dg101664	--	--	Molecular Function: transcription factor activity, sequence-specific DNA binding (GO:0003700);;	K16241|2.4e-78|fve:101297428|K16241 transcription factor HY5 | (RefSeq) transcription factor HY5-like	Circadian rhythm - plant (ko04712)	[K]	Transcription	bZIP transcription factor	Transcription factor HY5-like OS=Arabidopsis thaliana OX=3702 GN=HYH PE=1 SV=1	K	Transcription	PREDICTED: transcription factor HY5-like isoform X2 [Fragaria vesca subsp. vesca]	0.970313	0	0.640345	0.250427	0	0.232511	0.111252	0.274883	0	0.367181	0.423319	0.307436	1.14184	1.00942	0.462162	0.659922	0.711659	0.606969	0.435887	0.607701	1.29251	1.08328	1.2674	1.15636	0.661857	1.78534	1.45897
Fxa4Dg101543	--	--	Molecular Function: transcription factor activity, sequence-specific DNA binding (GO:0003700);; Cellular Component: nucleus (GO:0005634);; Molecular Function: sequence-specific DNA binding (GO:0043565);;	K12835|1.4e-36|cmax:111493042|K12835 ATP-dependent RNA helicase DDX42 [EC:3.6.4.13] | (RefSeq) DEAD-box ATP-dependent RNA helicase 24 isoform X1	Spliceosome (ko03040)	--	--	WRKY DNA -binding domain	Probable WRKY transcription factor 48 OS=Arabidopsis thaliana OX=3702 GN=WRKY48 PE=2 SV=1	K	Transcription	PREDICTED: probable WRKY transcription factor 48 [Fragaria vesca subsp. vesca]	6.20989	6.4595	7.00027	6.19491	5.19423	6.71496	2.4269	3.00964	3.37068	18.4674	20.3949	19.4307	18.6174	20.5026	17.9863	4.49768	4.70726	5.19156	25.1581	25.8506	28.1901	38.7062	34.8895	36.915	28.0476	27.9025	24.8753
Fxa4Dg101467	--	--	Biological Process: regulation of transcription, DNA-templated (GO:0006355);; Molecular Function: zinc ion binding (GO:0008270);; Molecular Function: sequence-specific DNA binding (GO:0043565);;	K21630|2.2e-07|cmax:111478040|K21630 GATA-type zinc finger protein 1 | (RefSeq) GATA transcription factor 6-like	--	[K]	Transcription	GATA zinc finger	GATA transcription factor 15 OS=Arabidopsis thaliana OX=3702 GN=GATA15 PE=2 SV=2	K	Transcription	PREDICTED: GATA transcription factor 15-like [Fragaria vesca subsp. vesca]	1.81289	1.96832	2.50098	1.79234	2.43828	2.29916	2.89292	2.29821	1.31732	3.67146	3.74445	3.10408	1.95382	3.20477	3.30595	4.21052	3.57523	3.19074	2.79547	4.75514	5.15776	3.84702	3.84147	2.50884	5.21083	3.63912	5.07113
Fxa4Dg101102	--	--	Molecular Function: DNA binding (GO:0003677);; Cellular Component: nucleus (GO:0005634);; Molecular Function: methyltransferase activity (GO:0008168);; Molecular Function: oxidoreductase activity (GO:0016491);; Biological Process: methylation (GO:0032259);;	K14491|5.3e-11|thj:104813542|K14491 two-component response regulator ARR-B family | (RefSeq) two-component response regulator ARR18-like	Plant hormone signal transduction (ko04075)	--	--	MYB-CC type transfactor, LHEQLE motif	Protein PHR1-LIKE 2 OS=Arabidopsis thaliana OX=3702 GN=PHL2 PE=1 SV=1	K	Transcription	PREDICTED: myb family transcription factor APL isoform X1 [Fragaria vesca subsp. vesca]	0.462408	1.57885	0.650151	1.33348	1.39499	1.49895	1.32757	1.40311	2.31973	1.30781	1.24517	1.22425	0.764099	0.964596	0.689863	1.67889	1.72846	1.53085	1.36734	0.703215	1.26892	0.741622	1.10897	0.850285	0.580722	0.800145	0.973706
Fxa4Dg100957	--	--	--	--	--	--	--	--	Transcription factor IBH1 OS=Arabidopsis thaliana OX=3702 GN=IBH1 PE=1 SV=1	A	RNA processing and modification	transcription factor IBH1-like [Rosa chinensis]	2.92008	4.20258	4.10335	3.64696	2.24838	3.29117	2.49493	2.75313	2.64858	4.40993	4.30125	2.4951	4.50909	6.21851	3.56385	8.3027	5.97563	6.29032	4.99772	4.33433	5.82633	5.14454	6.2228	6.29759	6.41263	6.25179	7.18506
Fxa4Dg100848	--	--	Molecular Function: protein dimerization activity (GO:0046983);;	K18878|9.1e-08|cann:107866053|K18878 BHLH transcription factor Upa20 | (RefSeq) Upa20; transcription factor bHLH137-like	Plant-pathogen interaction (ko04626)	--	--	Helix-loop-helix DNA-binding domain	Transcription factor bHLH128 OS=Arabidopsis thaliana OX=3702 GN=BHLH128 PE=1 SV=1	K	Transcription	PREDICTED: transcription factor bHLH128 isoform X1 [Fragaria vesca subsp. vesca]	5.13849	6.44241	4.35426	6.43236	4.61681	4.28444	2.397	1.88505	2.17045	5.46378	5.26559	5.28363	3.10335	3.36411	3.16805	1.81792	1.09073	1.29191	7.09784	7.91345	8.06405	5.30934	5.09361	5.1136	2.86962	3.00296	3.73993
Fxa4Dg100493	--	--	Molecular Function: transcription factor activity, sequence-specific DNA binding (GO:0003700);; Cellular Component: nucleus (GO:0005634);; Molecular Function: sequence-specific DNA binding (GO:0043565);;	K13425|8.9e-26|pop:7457359|K13425 WRKY transcription factor 22 | (RefSeq) WRKY transcription factor 22	MAPK signaling pathway - plant (ko04016);; Plant-pathogen interaction (ko04626)	--	--	WRKY DNA -binding domain	Probable WRKY transcription factor 11 OS=Arabidopsis thaliana OX=3702 GN=WRKY11 PE=2 SV=2	K	Transcription	PREDICTED: probable WRKY transcription factor 11 [Fragaria vesca subsp. vesca]	4.92299	4.14217	3.97781	4.85733	5.71004	3.54403	4.16863	2.82533	3.77976	6.12543	6.27086	7.181	4.93201	4.62381	4.36852	2.76191	1.68366	2.33592	7.29316	7.57235	7.81605	6.72196	6.38206	7.01106	5.6098	4.18676	4.29692
Fxa4Dg100404	--	--	Biological Process: regulation of transcription, DNA-templated (GO:0006355);; Molecular Function: zinc ion binding (GO:0008270);; Molecular Function: sequence-specific DNA binding (GO:0043565);;	K21630|5.8e-28|cmax:111478040|K21630 GATA-type zinc finger protein 1 | (RefSeq) GATA transcription factor 6-like	--	[K]	Transcription	GATA zinc finger	GATA transcription factor 1 OS=Arabidopsis thaliana OX=3702 GN=GATA1 PE=2 SV=2	K	Transcription	PREDICTED: GATA transcription factor 1 [Fragaria vesca subsp. vesca]	3.71059	2.28023	2.81434	2.56578	1.52392	2.50517	1.81339	1.33342	1.06898	3.84518	2.52372	2.64907	1.4814	2.17639	1.54764	1.24088	1.08349	1.33582	5.20598	3.44144	2.03975	1.46018	2.1392	2.39547	2.97649	2.59589	2.29376
Fxa4Dg100100	--	--	Molecular Function: transcription factor activity, sequence-specific DNA binding (GO:0003700);; Cellular Component: nucleus (GO:0005634);; Cellular Component: host cell nucleus (GO:0042025);; Molecular Function: sequence-specific DNA binding (GO:0043565);;	K09419|6.9e-182|fve:101297339|K09419 heat shock transcription factor, other eukaryote | (RefSeq) heat stress transcription factor A-6b	--	[K]	Transcription	HSF-type DNA-binding	Heat stress transcription factor A-6b OS=Arabidopsis thaliana OX=3702 GN=HSFA6b PE=2 SV=1	K	Transcription	PREDICTED: heat stress transcription factor A-6b [Fragaria vesca subsp. vesca]	0.676765	0.655803	0.665763	0.643315	0.21087	0.414052	1.27594	1.09125	1.06749	0.133442	0	0.50087	0.271143	0.152974	0.089284	1.12443	1.24438	0.470054	0	0	0	0.102986	0	0	0.05132	0	0
Fxa4Cg202613	--	--	Molecular Function: RNA polymerase II transcription factor activity, sequence-specific DNA binding (GO:0000981);; Molecular Function: core promoter proximal region sequence-specific DNA binding (GO:0000987);; Cellular Component: nucleus (GO:0005634);; Biological Process: positive regulation of transcription from RNA polymerase II promoter (GO:0045944);; Molecular Function: protein dimerization ac…	K09264|1.9e-14|cit:102619676|K09264 MADS-box transcription factor, plant | (RefSeq) truncated transcription factor CAULIFLOWER D-like isoform X1	--	[K]	Transcription	SRF-type transcription factor (DNA-binding and dimerisation domain)	Agamous-like MADS-box protein AGL30 OS=Arabidopsis thaliana OX=3702 GN=AGL30 PE=1 SV=1	K	Transcription	PREDICTED: MADS-box transcription factor 25 isoform X1 [Fragaria vesca subsp. vesca]	1.09651	1.83849	1.35901	1.19249	1.15736	1.20959	0.288989	0.801364	0.362859	0.509439	0.854651	0.801282	0.531615	0.466985	0.357375	0.403182	0.491595	0.193426	0.623001	0.13081	0.376656	0.568928	0.474883	0.786715	0.300136	0.436231	0.619686
Fxa4Cg202600	--	--	Molecular Function: DNA binding (GO:0003677);; Cellular Component: nucleus (GO:0005634);; Biological Process: regulation of transcription, DNA-templated (GO:0006355);;	K00521|6.9e-42|cmos:111447866|K00521 ferric-chelate reductase [EC:1.16.1.7] | (RefSeq) ferric reduction oxidase 7, chloroplastic-like	--	--	--	No apical meristem (NAM) protein	NAC domain-containing protein 1 OS=Solanum lycopersicum OX=4081 GN=NAP1 PE=2 SV=1	K	Transcription	PREDICTED: NAC transcription factor 29-like [Fragaria vesca subsp. vesca]	23.2495	23.6438	21.0374	8.61427	8.70767	7.95768	1.90701	1.25893	2.16603	9.91198	10.755	11.6856	2.16474	1.52957	1.41756	0.52038	0.596465	0.81079	28.4688	27.9018	26.0227	5.05094	4.59699	4.26797	0.679726	0.614728	0.598911
Fxa4Cg202450	--	--	Biological Process: regulation of transcription, DNA-templated (GO:0006355);; Molecular Function: protein dimerization activity (GO:0046983);;	K18878|3.0e-30|cann:107866053|K18878 BHLH transcription factor Upa20 | (RefSeq) Upa20; transcription factor bHLH137-like	Plant-pathogen interaction (ko04626)	--	--	Helix-loop-helix DNA-binding domain	Transcription factor bHLH49 OS=Arabidopsis thaliana OX=3702 GN=BHLH49 PE=1 SV=1	K	Transcription	PREDICTED: transcription factor bHLH49 [Fragaria vesca subsp. vesca]	4.34595	3.9771	3.57497	2.52869	2.90631	2.79285	1.26528	1.43544	1.57839	3.9876	3.75003	3.79671	2.94652	2.92863	2.19865	2.31053	1.74863	1.67579	7.50241	6.95202	8.14059	4.48218	4.0782	4.58488	2.94089	3.11779	3.39945
Fxa4Cg202372	--	--	Molecular Function: DNA binding (GO:0003677);; Cellular Component: nucleus (GO:0005634);;	K14491|4.1e-08|ghi:107906918|K14491 two-component response regulator ARR-B family | (RefSeq) two-component response regulator ORR24-like	Plant hormone signal transduction (ko04075)	--	--	Myb-like DNA-binding domain	Transcription factor HHO3 OS=Arabidopsis thaliana OX=3702 GN=HHO3 PE=1 SV=1	K	Transcription	PREDICTED: probable transcription factor GLK2 [Fragaria vesca subsp. vesca]	2.1672	2.57833	2.64132	1.66928	3.68582	2.02868	2.97344	1.79223	2.2978	2.87522	3.949	4.04054	2.6286	2.94475	3.04753	4.53039	4.86756	5.44969	12.1636	9.56072	9.97008	4.83812	5.40461	5.00619	7.83294	6.55646	6.41959
Fxa4Cg202362	--	--	Molecular Function: transcription factor activity, sequence-specific DNA binding (GO:0003700);; Biological Process: transcription, DNA-templated (GO:0006351);; Molecular Function: sequence-specific DNA binding (GO:0043565);;	K14431|2.4e-251|fve:101301963|K14431 transcription factor TGA | (RefSeq) transcription factor HBP-1b(c38)-like	Plant hormone signal transduction (ko04075)	--	--	Seed dormancy control	Transcription factor PERIANTHIA OS=Arabidopsis thaliana OX=3702 GN=PAN PE=1 SV=1	K	Transcription	PREDICTED: transcription factor HBP-1b(c38)-like [Fragaria vesca subsp. vesca]	0.973571	0.73346	0.644106	0.948509	0.802204	0.406824	0	0.24882	0.100596	0.506268	0.398786	0.639798	0.520815	0.122348	0.307698	0.244589	0.139762	0.254271	4.50956	5.61289	4.74769	2.23524	2.04174	2.7132	1.71716	1.56921	2.13141
Fxa4Cg202263	--	--	Molecular Function: DNA binding (GO:0003677);;	K09422|3.7e-149|fve:101309834|K09422 transcription factor MYB, plant | (RefSeq) transcription factor MYB24	--	[K]	Transcription	Myb-like DNA-binding domain	Transcription factor MYB62 OS=Arabidopsis thaliana OX=3702 GN=MYB62 PE=2 SV=1	--	--	PREDICTED: transcription factor MYB24 [Fragaria vesca subsp. vesca]	0.8823	0.697423	0.636331	0.423306	0.336101	0.28543	0.220313	0.074882	0.101962	0.682005	0.599323	0.522727	0.365103	0.310203	0.138633	0.028518	0.105183	0.414616	2.88842	2.45508	2.33441	1.74619	1.17852	0.730981	0.446618	0.353028	0.372867
Fxa4Cg201866	--	--	Biological Process: response to molecule of bacterial origin (GO:0002237);; Biological Process: regulation of immune system process (GO:0002682);; Biological Process: negative regulation of immune system process (GO:0002683);; Molecular Function: molecular_function (GO:0003674);; Molecular Function: nucleic acid binding (GO:0003676);; Molecular Function: DNA binding (GO:0003677);; Molecular Funct…	K06210|5.9e-08|ppp:112279923|K06210 nicotinamide mononucleotide adenylyltransferase [EC:2.7.7.1 2.7.7.18] | (RefSeq) uncharacterized protein LOC112279923 isoform X1	Nicotinate and nicotinamide metabolism (ko00760)	--	--	Myb/SANT-like DNA-binding domain	Trihelix transcription factor ASR3 OS=Arabidopsis thaliana OX=3702 GN=ASR3 PE=1 SV=1	S	Function unknown	PREDICTED: trihelix transcription factor GT-2 [Fragaria vesca subsp. vesca]	6.51687	5.25747	6.28135	3.83569	3.37325	3.92093	4.00755	3.65169	5.12973	3.16154	2.17662	2.59312	1.7128	1.78907	1.96148	2.83767	2.41751	2.63016	1.75948	1.62147	1.63213	1.03448	1.52908	1.30751	1.30529	1.06988	1.32388
Fxa4Cg201862	--	--	Molecular Function: DNA binding (GO:0003677);; Molecular Function: transcription factor activity, sequence-specific DNA binding (GO:0003700);; Cellular Component: nucleus (GO:0005634);;	K12900|1.3e-25|lang:109341833|K12900 FUS-interacting serine-arginine-rich protein 1 | (RefSeq) serine/arginine-rich SC35-like splicing factor SCL30A	Spliceosome (ko03040)	--	--	AP2 domain	Ethylene-responsive transcription factor ERF113 OS=Arabidopsis thaliana OX=3702 GN=ERF113 PE=2 SV=1	K	Transcription	transcription factor ERF89 [Fragaria x ananassa]	2.90533	2.88407	4.51541	3.18204	2.31756	2.90361	3.31688	3.31783	2.79034	1.38085	2.09022	1.32988	2.90474	1.57065	2.93505	2.34505	2.49413	2.10572	2.07377	2.52149	3.4391	1.93679	0.929983	2.37947	1.45361	1.72322	1.32188
Fxa4Cg201710	--	--	Molecular Function: DNA binding (GO:0003677);;	K09422|8.9e-174|fve:101295899|K09422 transcription factor MYB, plant | (RefSeq) transcription factor MYB108	--	[K]	Transcription	Myb-like DNA-binding domain	Transcription factor MYB108 OS=Arabidopsis thaliana OX=3702 GN=MYB108 PE=1 SV=1	--	--	PREDICTED: transcription factor MYB108 [Fragaria vesca subsp. vesca]	0.228918	0.989519	1.14295	0.875337	0.763886	0.637654	0.196628	0.187496	0.129003	0.6215	0.600448	0.201875	0.799599	1.11963	0.750331	0.10854	0.094034	0.393616	0.202148	0.236145	0.231613	0.361108	0.190115	0.330894	0.201817	0.091062	0.371027
Fxa4Cg201688	--	--	Molecular Function: transcription factor activity, sequence-specific DNA binding (GO:0003700);; Cellular Component: nucleus (GO:0005634);; Molecular Function: sequence-specific DNA binding (GO:0043565);;	K12835|4.0e-34|cmax:111493042|K12835 ATP-dependent RNA helicase DDX42 [EC:3.6.4.13] | (RefSeq) DEAD-box ATP-dependent RNA helicase 24 isoform X1	Spliceosome (ko03040)	--	--	WRKY DNA -binding domain	Probable WRKY transcription factor 48 OS=Arabidopsis thaliana OX=3702 GN=WRKY48 PE=2 SV=1	K	Transcription	PREDICTED: probable WRKY transcription factor 48 [Fragaria vesca subsp. vesca]	12.7473	9.21863	10.5691	16.9522	15.873	14.3975	17.5684	17.7659	18.2066	33.8287	32.6551	35.3445	47.0149	54.6028	44.7583	29.9942	29.9963	31.1079	41.3028	40.6292	43.0507	74.0058	73.9047	74.1817	52.2973	59.407	57.5292
Fxa4Cg201120	--	--	Molecular Function: transcription factor activity, sequence-specific DNA binding (GO:0003700);; Cellular Component: nucleus (GO:0005634);; Cellular Component: host cell nucleus (GO:0042025);; Molecular Function: sequence-specific DNA binding (GO:0043565);;	K09419|3.7e-281|fve:101302160|K09419 heat shock transcription factor, other eukaryote | (RefSeq) heat stress transcription factor A-5	--	[K]	Transcription	HSF-type DNA-binding	Heat stress transcription factor A-5 OS=Arabidopsis thaliana OX=3702 GN=HSFA5 PE=2 SV=1	K	Transcription	PREDICTED: heat stress transcription factor A-5 [Fragaria vesca subsp. vesca]	1.69038	1.18123	1.55056	1.01409	1.29027	0.783057	1.21214	1.11116	0.933509	2.06137	2.18407	2.73723	2.10409	1.84499	1.931	1.28985	0.976043	0.931811	3.42499	3.19661	4.17839	3.39843	3.93276	3.63268	2.51358	2.42125	2.84923
Fxa4Cg201003	--	--	Molecular Function: protein dimerization activity (GO:0046983);;	K18878|5.3e-08|cann:107866053|K18878 BHLH transcription factor Upa20 | (RefSeq) Upa20; transcription factor bHLH137-like	Plant-pathogen interaction (ko04626)	--	--	Helix-loop-helix DNA-binding domain	Transcription factor bHLH128 OS=Arabidopsis thaliana OX=3702 GN=BHLH128 PE=1 SV=1	K	Transcription	PREDICTED: transcription factor bHLH128 isoform X1 [Fragaria vesca subsp. vesca]	6.61818	5.80905	5.9374	4.69693	3.89285	3.6031	1.4556	1.62012	1.85285	4.56447	4.85587	4.73117	3.19498	3.44775	2.82486	1.06439	1.2937	1.12867	8.05843	8.63286	8.24198	6.4435	4.99331	4.84105	3.41288	3.27359	3.57647
Fxa4Cg200551	--	--	Molecular Function: transcription factor activity, sequence-specific DNA binding (GO:0003700);; Cellular Component: nucleus (GO:0005634);; Molecular Function: sequence-specific DNA binding (GO:0043565);;	K13425|2.3e-27|pop:7457359|K13425 WRKY transcription factor 22 | (RefSeq) WRKY transcription factor 22	MAPK signaling pathway - plant (ko04016);; Plant-pathogen interaction (ko04626)	--	--	WRKY DNA -binding domain	Probable WRKY transcription factor 11 OS=Arabidopsis thaliana OX=3702 GN=WRKY11 PE=2 SV=2	K	Transcription	PREDICTED: probable WRKY transcription factor 11 [Fragaria vesca subsp. vesca]	5.33899	8.52032	6.59595	9.1789	9.06362	9.03895	7.62113	6.53895	7.87109	23.3581	22.3012	23.6278	16.5189	17.4258	17.5447	3.66294	2.38	4.00067	30.2807	29.7173	29.6177	31.5911	27.6048	30.7456	14.0148	12.2494	15.257
Fxa4Bg103194	--	--	Biological Process: regulation of transcription, DNA-templated (GO:0006355);; Molecular Function: protein dimerization activity (GO:0046983);;	K18878|4.4e-30|cann:107866053|K18878 BHLH transcription factor Upa20 | (RefSeq) Upa20; transcription factor bHLH137-like	Plant-pathogen interaction (ko04626)	--	--	Helix-loop-helix DNA-binding domain	Transcription factor BHLH089 OS=Oryza sativa subsp. japonica OX=39947 GN=BHLH089 PE=1 SV=1	K	Transcription	PREDICTED: transcription factor bHLH79 isoform X3 [Fragaria vesca subsp. vesca]	1.61786	1.11833	0.781962	0.575997	0.790481	0.532552	0.164018	0.333646	0.45955	1.56017	1.71445	1.43618	1.09538	0.911771	1.03509	0.938496	1.39759	1.6824	2.62392	4.64644	3.13952	2.08778	2.3102	2.68272	2.20844	2.52107	1.97407
Fxa4Bg103030	--	--	Molecular Function: transcription factor activity, sequence-specific DNA binding (GO:0003700);; Cellular Component: nucleus (GO:0005634);; Cellular Component: host cell nucleus (GO:0042025);; Molecular Function: sequence-specific DNA binding (GO:0043565);;	K09419|7.2e-238|fve:101290755|K09419 heat shock transcription factor, other eukaryote | (RefSeq) heat stress transcription factor A-8	--	[K]	Transcription	HSF-type DNA-binding	Heat stress transcription factor A-8 OS=Arabidopsis thaliana OX=3702 GN=HSFA8 PE=2 SV=1	K	Transcription	PREDICTED: heat stress transcription factor A-8 isoform X1 [Fragaria vesca subsp. vesca]	3.30422	2.78533	2.73876	3.33418	3.24982	3.20583	3.13059	3.42099	3.18779	4.8511	4.43825	5.87243	3.53833	4.28604	3.96115	4.68122	4.90434	4.30213	7.35036	6.434	8.15561	6.43606	6.83113	6.30573	6.20693	6.21172	8.1105
Fxa4Bg103013	--	--	Molecular Function: nucleic acid binding (GO:0003676);; Molecular Function: zinc ion binding (GO:0008270);;	--	--	--	--	Zinc knuckle	--	L	Replication, recombination and repair	putative transcription factor interactor and regulator CCHC(Zn) family [Rosa chinensis]	0.41259	0.542843	0.222639	0.567427	0.75724	0.491289	1.29905	0.682702	0.260235	1.11553	0.91692	1.92491	1.03515	0.677525	0.854132	1.87949	1.20693	1.86357	2.13488	2.13242	1.11193	2.0971	1.28303	1.99568	2.87486	2.63333	2.73822
Fxa4Bg102837	--	--	Molecular Function: DNA binding (GO:0003677);; Cellular Component: nucleus (GO:0005634);; Biological Process: regulation of transcription, DNA-templated (GO:0006355);;	K00521|4.1e-42|cmos:111447866|K00521 ferric-chelate reductase [EC:1.16.1.7] | (RefSeq) ferric reduction oxidase 7, chloroplastic-like	--	--	--	No apical meristem (NAM) protein	NAC domain-containing protein 1 OS=Solanum lycopersicum OX=4081 GN=NAP1 PE=2 SV=1	K	Transcription	PREDICTED: NAC transcription factor 29-like [Fragaria vesca subsp. vesca]	1.13863	2.26899	1.25389	1.0116	0.455712	0.707673	0.231051	0.455414	0.358468	1.4757	2.50459	3.03641	1.06766	0.716028	1.49033	0.302131	0.302475	0.671582	13.4685	14.7656	9.76778	2.8185	3.24496	3.63173	0.654955	0.465493	0.72812
Fxa4Bg102812	--	--	Molecular Function: transcription factor activity, sequence-specific DNA binding (GO:0003700);; Cellular Component: nucleus (GO:0005634);; Molecular Function: sequence-specific DNA binding (GO:0043565);;	K08819|1.6e-78|thj:104822348|K08819 cyclin-dependent kinase 12/13 [EC:2.7.11.22 2.7.11.23] | (RefSeq) LOW QUALITY PROTEIN: cyclin-dependent kinase 12	--	--	--	WRKY DNA -binding domain	Probable WRKY transcription factor 3 OS=Arabidopsis thaliana OX=3702 GN=WRKY3 PE=2 SV=1	K	Transcription	PREDICTED: probable WRKY transcription factor 3 [Fragaria vesca subsp. vesca]	1.85306	1.5677	2.40847	1.31782	1.98235	1.73841	0.770458	0.882463	0.342854	3.27179	3.10013	3.31033	2.1557	2.598	3.01873	0.628166	1.23887	0.808051	6.85417	6.9587	7.24291	3.85827	4.41046	5.48019	3.52914	3.48902	3.16164
Fxa4Bg102790	--	--	Molecular Function: transcription factor activity, sequence-specific DNA binding (GO:0003700);; Cellular Component: nucleus (GO:0005634);; Molecular Function: sequence-specific DNA binding (GO:0043565);;	K12835|1.6e-31|cmax:111493042|K12835 ATP-dependent RNA helicase DDX42 [EC:3.6.4.13] | (RefSeq) DEAD-box ATP-dependent RNA helicase 24 isoform X1	Spliceosome (ko03040)	--	--	WRKY DNA -binding domain	Probable WRKY transcription factor 57 OS=Arabidopsis thaliana OX=3702 GN=WRKY57 PE=2 SV=1	K	Transcription	PREDICTED: probable WRKY transcription factor 57 isoform X2 [Fragaria vesca subsp. vesca]	0.299341	0.123416	0.352452	0.374874	0.333023	0.329192	0.571114	0.627547	0.703426	0.708261	0.462409	0.537072	0.477534	0.302346	0.712909	0.787013	0.529933	0.507133	1.13196	1.91732	1.89267	1.16663	1.19225	1.6277	1.18895	1.93475	1.20449
Fxa4Bg102694	--	--	Biological Process: regulation of transcription, DNA-templated (GO:0006355);; Molecular Function: protein dimerization activity (GO:0046983);;	K18878|2.3e-30|cann:107866053|K18878 BHLH transcription factor Upa20 | (RefSeq) Upa20; transcription factor bHLH137-like	Plant-pathogen interaction (ko04626)	--	--	Helix-loop-helix DNA-binding domain	Transcription factor bHLH49 OS=Arabidopsis thaliana OX=3702 GN=BHLH49 PE=1 SV=1	K	Transcription	PREDICTED: transcription factor bHLH49 [Fragaria vesca subsp. vesca]	3.3491	2.88747	2.5472	2.94761	2.89027	2.87201	1.64748	1.14944	1.33228	4.59595	4.52441	3.93813	2.21645	3.22356	2.75865	2.23919	1.94908	2.34849	9.0842	7.92665	7.45064	4.04708	4.12386	4.90224	3.39527	3.06563	2.9803
Fxa4Bg102552	--	--	Molecular Function: DNA binding (GO:0003677);;	K09422|2.8e-149|fve:101309834|K09422 transcription factor MYB, plant | (RefSeq) transcription factor MYB24	--	[K]	Transcription	Myb-like DNA-binding domain	Transcription factor MYB62 OS=Arabidopsis thaliana OX=3702 GN=MYB62 PE=2 SV=1	--	--	PREDICTED: transcription factor MYB24 [Fragaria vesca subsp. vesca]	3.75463	3.35533	2.95298	1.69259	2.04255	2.59339	0.724339	0.604159	0.313585	3.67611	4.74832	4.25561	1.75782	1.55495	1.96494	0.624259	0.744919	0.746593	5.6167	6.47499	6.08708	4.63187	4.41614	3.91183	1.63827	1.72893	1.38774
Fxa4Bg102220	--	--	Molecular Function: transcription factor activity, sequence-specific DNA binding (GO:0003700);; Cellular Component: nucleus (GO:0005634);; Molecular Function: sequence-specific DNA binding (GO:0043565);;	K13424|3.5e-25|jre:108995192|K13424 WRKY transcription factor 33 | (RefSeq) probable WRKY transcription factor 33	MAPK signaling pathway - plant (ko04016);; Plant-pathogen interaction (ko04626)	--	--	WRKY DNA -binding domain	Probable WRKY transcription factor 75 OS=Arabidopsis thaliana OX=3702 GN=WRKY75 PE=1 SV=1	K	Transcription	PREDICTED: probable WRKY transcription factor 75 [Fragaria vesca subsp. vesca]	2.47297	1.50452	1.88084	1.24099	1.48449	0.715686	2.83919	2.22248	1.36338	1.89424	2.72148	2.84327	1.6233	1.62098	1.37314	1.65088	0.362802	1.16882	2.43295	2.84965	1.4972	0.577705	1.42244	0.8448	0.744865	0.721914	0.70811
Fxa4Bg102183	--	--	Molecular Function: DNA binding (GO:0003677);; Cellular Component: nucleus (GO:0005634);; Biological Process: regulation of transcription, DNA-templated (GO:0006355);;	K00521|1.6e-29|cmos:111447866|K00521 ferric-chelate reductase [EC:1.16.1.7] | (RefSeq) ferric reduction oxidase 7, chloroplastic-like	--	--	--	No apical meristem (NAM) protein	NAC domain-containing protein 83 OS=Arabidopsis thaliana OX=3702 GN=NAC083 PE=1 SV=1	K	Transcription	PREDICTED: NAC transcription factor 29 [Fragaria vesca subsp. vesca]	29.3568	25.7961	28.3667	19.6002	16.2864	16.1288	10.9137	11.8125	11.5184	22.8672	21.8569	22.9734	17.8715	18.7598	16.708	15.2498	14.8566	14.8624	36.4683	34.9608	36.2335	25.2325	25.3627	22.6588	38.1029	36.7855	38.5555
Fxa4Bg102140	--	--	Biological Process: response to molecule of bacterial origin (GO:0002237);; Biological Process: regulation of immune system process (GO:0002682);; Biological Process: negative regulation of immune system process (GO:0002683);; Molecular Function: molecular_function (GO:0003674);; Molecular Function: nucleic acid binding (GO:0003676);; Molecular Function: DNA binding (GO:0003677);; Molecular Funct…	K06210|9.1e-09|ppp:112279923|K06210 nicotinamide mononucleotide adenylyltransferase [EC:2.7.7.1 2.7.7.18] | (RefSeq) uncharacterized protein LOC112279923 isoform X1	Nicotinate and nicotinamide metabolism (ko00760)	--	--	Myb/SANT-like DNA-binding domain	Trihelix transcription factor ASR3 OS=Arabidopsis thaliana OX=3702 GN=ASR3 PE=1 SV=1	S	Function unknown	PREDICTED: trihelix transcription factor GT-2 [Fragaria vesca subsp. vesca]	5.48087	4.4843	5.11191	2.70262	2.89983	2.95344	3.8446	4.13709	4.83239	3.09811	2.8391	2.87897	2.48496	2.38851	1.74253	2.45966	3.03215	2.26921	3.70551	3.98928	3.85013	2.5486	2.30963	1.43597	1.49261	1.39515	1.36088
Fxa4Bg102134	--	--	Molecular Function: DNA binding (GO:0003677);; Molecular Function: transcription factor activity, sequence-specific DNA binding (GO:0003700);; Cellular Component: nucleus (GO:0005634);;	K12900|5.8e-26|lang:109341833|K12900 FUS-interacting serine-arginine-rich protein 1 | (RefSeq) serine/arginine-rich SC35-like splicing factor SCL30A	Spliceosome (ko03040)	--	--	AP2 domain	Ethylene-responsive transcription factor ERF115 OS=Arabidopsis thaliana OX=3702 GN=ERF115 PE=1 SV=1	K	Transcription	transcription factor ERF89 [Fragaria x ananassa]	2.65194	2.30268	3.13876	3.54274	2.70857	1.32185	4.05105	3.38697	4.01928	2.46954	1.73143	2.28152	2.86758	3.06945	3.19815	4.19415	3.79165	3.44152	2.37263	2.12339	1.82432	2.74754	1.88443	2.29631	0.76368	1.34011	1.16008
Fxa4Bg101929	--	--	Molecular Function: transcription factor activity, sequence-specific DNA binding (GO:0003700);; Cellular Component: nucleus (GO:0005634);; Molecular Function: sequence-specific DNA binding (GO:0043565);;	K12835|2.5e-36|cmax:111493042|K12835 ATP-dependent RNA helicase DDX42 [EC:3.6.4.13] | (RefSeq) DEAD-box ATP-dependent RNA helicase 24 isoform X1	Spliceosome (ko03040)	--	--	WRKY DNA -binding domain	Probable WRKY transcription factor 48 OS=Arabidopsis thaliana OX=3702 GN=WRKY48 PE=2 SV=1	K	Transcription	PREDICTED: probable WRKY transcription factor 48 [Fragaria vesca subsp. vesca]	2.92132	1.89809	2.55714	1.67708	1.85282	1.37077	0.554369	0.797548	0.463873	2.88655	3.1005	4.51501	4.27611	4.1612	5.05735	1.05318	1.13077	0.850243	6.16763	5.1342	4.77424	4.87495	5.3456	4.55084	4.58535	4.38018	4.70678
Fxa4Bg101927	--	--	Molecular Function: protein dimerization activity (GO:0046983);;	--	--	--	--	--	Transcription factor bHLH147 OS=Arabidopsis thaliana OX=3702 GN=BHLH147 PE=1 SV=1	S	Function unknown	PREDICTED: transcription factor bHLH148-like [Fragaria vesca subsp. vesca]	4.84093	5.46412	6.62556	4.29212	5.1196	6.18982	2.73873	3.30222	3.40385	4.40309	4.62849	4.34584	4.6536	4.34976	4.56818	6.89917	7.41072	7.60726	4.9255	4.24205	4.64735	3.37484	4.66307	4.47953	3.80879	4.42284	4.25441
Fxa4Bg101851	--	--	Biological Process: regulation of transcription, DNA-templated (GO:0006355);; Molecular Function: zinc ion binding (GO:0008270);; Molecular Function: sequence-specific DNA binding (GO:0043565);;	K21630|1.3e-07|cmax:111478040|K21630 GATA-type zinc finger protein 1 | (RefSeq) GATA transcription factor 6-like	--	[K]	Transcription	GATA zinc finger	GATA transcription factor 15 OS=Arabidopsis thaliana OX=3702 GN=GATA15 PE=2 SV=2	K	Transcription	PREDICTED: GATA transcription factor 15-like [Fragaria vesca subsp. vesca]	1.82736	1.64401	2.41415	3.43502	2.49487	4.1457	1.07316	1.19792	1.32648	2.53058	2.88003	1.46458	1.83472	1.93128	2.48874	1.38687	2.02685	2.05931	3.34906	3.98836	2.15411	3.55569	2.61324	1.90044	3.15547	3.14737	3.02923
Fxa4Bg100605	--	--	Molecular Function: transcription factor activity, sequence-specific DNA binding (GO:0003700);; Cellular Component: nucleus (GO:0005634);; Molecular Function: sequence-specific DNA binding (GO:0043565);;	K13425|1.3e-25|pop:7457359|K13425 WRKY transcription factor 22 | (RefSeq) WRKY transcription factor 22	MAPK signaling pathway - plant (ko04016);; Plant-pathogen interaction (ko04626)	--	--	WRKY DNA -binding domain	Probable WRKY transcription factor 11 OS=Arabidopsis thaliana OX=3702 GN=WRKY11 PE=2 SV=2	K	Transcription	PREDICTED: probable WRKY transcription factor 11 [Fragaria vesca subsp. vesca]	1.79161	2.64484	2.33419	1.93419	1.77174	3.03961	4.07097	3.52892	4.06255	4.71641	4.05596	3.77272	5.03734	3.84499	3.23893	2.06972	1.6185	1.76039	4.85137	4.26185	3.64403	5.93924	4.60576	5.96249	4.10016	4.42934	2.94339
Fxa4Ag103578	--	--	Cellular Component: transcription factor TFIIIC complex (GO:0000127);; Biological Process: transcription initiation from RNA polymerase III promoter (GO:0006384);;	K15202|0.0e+00|fve:101303216|K15202 general transcription factor 3C polypeptide 5 (transcription factor C subunit 1) | (RefSeq) general transcription factor 3C polypeptide 5-like	--	[K]	Transcription	RNA polymerase III transcription factor (TF)IIIC subunit HTH domain	--	K	Transcription	PREDICTED: general transcription factor 3C polypeptide 5-like isoform X1 [Fragaria vesca subsp. vesca]	5.80135	4.36631	3.64106	2.99492	3.51844	5.46629	1.05619	2.62661	2.3079	6.12714	4.53943	6.08017	7.12177	9.11844	6.17112	3.5443	2.74888	3.17139	3.85862	6.22637	5.47755	5.49238	6.28374	6.05037	5.07099	4.79735	5.10672
Fxa4Ag103381	--	--	Biological Process: regulation of transcription, DNA-templated (GO:0006355);; Molecular Function: protein dimerization activity (GO:0046983);;	K18878|3.3e-30|cann:107866053|K18878 BHLH transcription factor Upa20 | (RefSeq) Upa20; transcription factor bHLH137-like	Plant-pathogen interaction (ko04626)	--	--	Helix-loop-helix DNA-binding domain	Transcription factor bHLH79 OS=Arabidopsis thaliana OX=3702 GN=BHLH79 PE=1 SV=1	K	Transcription	PREDICTED: transcription factor bHLH79 isoform X3 [Fragaria vesca subsp. vesca]	0.510543	0.78822	1.20025	0.512472	0.76487	0.766131	0.377861	0.725789	0.523862	0.703333	0.551768	0.784075	0.965614	1.01544	0.566259	1.4818	1.74759	1.83144	0.909244	1.89414	1.42404	1.70886	1.82815	1.86946	1.19495	1.27226	2.22022
Fxa4Ag102964	--	--	Molecular Function: DNA binding (GO:0003677);; Cellular Component: nucleus (GO:0005634);; Biological Process: regulation of transcription, DNA-templated (GO:0006355);;	K00521|9.0e-42|cmos:111447866|K00521 ferric-chelate reductase [EC:1.16.1.7] | (RefSeq) ferric reduction oxidase 7, chloroplastic-like	--	--	--	No apical meristem (NAM) protein	NAC domain-containing protein 1 OS=Solanum lycopersicum OX=4081 GN=NAP1 PE=2 SV=1	K	Transcription	PREDICTED: NAC transcription factor 29-like [Fragaria vesca subsp. vesca]	3.38847	2.8201	3.97981	2.25327	0.731296	1.82217	0.87103	0.98692	1.26334	4.5001	5.40905	5.43703	1.75762	2.34331	1.70993	0.729643	0.589505	0.734543	12.5641	15.1935	12.1141	3.04474	5.07742	4.81839	0.885233	0.466807	1.66278
Fxa4Ag102934	--	--	Molecular Function: transcription factor activity, sequence-specific DNA binding (GO:0003700);; Cellular Component: nucleus (GO:0005634);; Molecular Function: sequence-specific DNA binding (GO:0043565);;	K08819|5.5e-79|thj:104822348|K08819 cyclin-dependent kinase 12/13 [EC:2.7.11.22 2.7.11.23] | (RefSeq) LOW QUALITY PROTEIN: cyclin-dependent kinase 12	--	--	--	WRKY DNA -binding domain	Probable WRKY transcription factor 3 OS=Arabidopsis thaliana OX=3702 GN=WRKY3 PE=2 SV=1	K	Transcription	PREDICTED: probable WRKY transcription factor 3 [Fragaria vesca subsp. vesca]	4.77017	6.28973	5.77953	3.26344	4.39846	4.65629	1.8297	1.63871	2.08874	5.32551	5.55741	5.02776	4.54195	3.84748	4.40131	1.9729	2.70134	2.67923	7.84621	7.37081	8.31851	6.27447	6.00285	5.73552	3.99379	5.86791	4.50078
Fxa4Ag102906	--	--	Molecular Function: transcription factor activity, sequence-specific DNA binding (GO:0003700);; Cellular Component: nucleus (GO:0005634);; Molecular Function: sequence-specific DNA binding (GO:0043565);;	K12835|2.6e-32|cmax:111493042|K12835 ATP-dependent RNA helicase DDX42 [EC:3.6.4.13] | (RefSeq) DEAD-box ATP-dependent RNA helicase 24 isoform X1	Spliceosome (ko03040)	--	--	WRKY DNA -binding domain	Probable WRKY transcription factor 57 OS=Arabidopsis thaliana OX=3702 GN=WRKY57 PE=2 SV=1	K	Transcription	PREDICTED: probable WRKY transcription factor 57 isoform X1 [Fragaria vesca subsp. vesca]	0.182543	0.404536	0.488229	0.19319	0.082664	0.449807	0.26831	0.466856	0.117565	0.676407	0.513095	0.437119	0.338081	0.200662	0.307448	0.060169	0.211155	0.100403	1.327	1.61165	1.65219	0.716612	0.94117	1.0437	0.873572	0.385732	1.09751
Fxa4Ag102701	--	--	Molecular Function: DNA binding (GO:0003677);; Molecular Function: transcription factor activity, sequence-specific DNA binding (GO:0003700);; Cellular Component: nucleus (GO:0005634);;	K09287|6.0e-197|fve:101305654|K09287 RAV-like factor | (RefSeq) AP2/ERF and B3 domain-containing transcription repressor TEM1-like	--	--	--	B3 DNA binding domain	AP2/ERF and B3 domain-containing transcription repressor RAV2 OS=Arabidopsis thaliana OX=3702 GN=RAV2 PE=1 SV=1	K	Transcription	transcription factor RAV6 [Fragaria x ananassa]	11.6803	10.4814	10.811	5.64244	6.17243	5.99684	0.924399	0.427514	0.772762	22.0829	19.503	20.4796	6.48112	5.78643	7.0118	0.319016	0.259891	0.932216	51.0318	48.0789	47.8531	22.0913	17.452	18.7811	5.43851	4.30846	4.35712
Fxa4Ag102682	--	--	Molecular Function: transcription factor activity, sequence-specific DNA binding (GO:0003700);; Biological Process: transcription, DNA-templated (GO:0006351);; Molecular Function: sequence-specific DNA binding (GO:0043565);;	K14431|1.8e-254|fve:101301963|K14431 transcription factor TGA | (RefSeq) transcription factor HBP-1b(c38)-like	Plant hormone signal transduction (ko04075)	--	--	Seed dormancy control	Transcription factor PERIANTHIA OS=Arabidopsis thaliana OX=3702 GN=PAN PE=1 SV=1	K	Transcription	PREDICTED: transcription factor HBP-1b(c38)-like [Fragaria vesca subsp. vesca]	2.27613	2.05004	1.60023	1.78979	1.56245	1.63777	1.91304	1.3723	1.604	0.582005	1.07052	1.48043	0.654877	0.761103	0.949666	0.630951	1.03832	0.947616	2.0095	1.01935	1.56201	0.661377	0.586287	1.07365	0.473249	0.452922	1.46729
Fxa4Ag102286	--	--	Molecular Function: transcription factor activity, sequence-specific DNA binding (GO:0003700);; Cellular Component: nucleus (GO:0005634);; Molecular Function: sequence-specific DNA binding (GO:0043565);;	K18835|2.3e-25|pda:103710681|K18835 WRKY transcription factor 2 | (RefSeq) probable WRKY transcription factor 2	Plant-pathogen interaction (ko04626)	--	--	WRKY DNA -binding domain	Probable WRKY transcription factor 75 OS=Arabidopsis thaliana OX=3702 GN=WRKY75 PE=1 SV=1	K	Transcription	PREDICTED: probable WRKY transcription factor 75 [Fragaria vesca subsp. vesca]	5.09075	4.84495	5.87578	4.08251	6.04591	4.99969	7.93776	8.47434	7.54818	9.24421	8.71686	9.11974	4.48209	7.91628	5.3274	4.16629	5.73192	4.83843	7.5216	6.32828	7.18152	5.38134	4.70746	5.10229	3.10528	2.53191	3.23563
Fxa4Ag102138	--	--	Molecular Function: transcription factor activity, sequence-specific DNA binding (GO:0003700);;	K16241|5.6e-80|fve:101297428|K16241 transcription factor HY5 | (RefSeq) transcription factor HY5-like	Circadian rhythm - plant (ko04712)	[K]	Transcription	bZIP transcription factor	Transcription factor HY5-like OS=Arabidopsis thaliana OX=3702 GN=HYH PE=1 SV=1	K	Transcription	PREDICTED: transcription factor HY5-like isoform X2 [Fragaria vesca subsp. vesca]	2.49305	1.69452	2.54673	1.59467	1.4001	1.0625	0	0.517918	0.489277	2.9277	2.40223	2.98534	4.21024	4.05317	4.1988	4.72868	4.15072	2.477	5.57682	5.8199	6.27812	8.58589	7.40818	7.17104	4.32132	4.49754	4.7176
Fxa4Ag102007	--	--	Molecular Function: transcription factor activity, sequence-specific DNA binding (GO:0003700);; Cellular Component: nucleus (GO:0005634);; Molecular Function: sequence-specific DNA binding (GO:0043565);;	K12835|3.3e-36|cmax:111493042|K12835 ATP-dependent RNA helicase DDX42 [EC:3.6.4.13] | (RefSeq) DEAD-box ATP-dependent RNA helicase 24 isoform X1	Spliceosome (ko03040)	--	--	WRKY DNA -binding domain	Probable WRKY transcription factor 48 OS=Arabidopsis thaliana OX=3702 GN=WRKY48 PE=2 SV=1	K	Transcription	PREDICTED: probable WRKY transcription factor 48 [Fragaria vesca subsp. vesca]	8.55638	9.1577	8.97353	9.74353	10.813	10.8958	7.02545	7.21212	7.4751	23.425	22.9326	24.395	33.5641	34.0055	33.2462	11.7763	13.1531	13.0937	24.2517	24.8811	26.3169	47.2202	46.2609	46.107	33.6398	39.9364	34.7545
Fxa4Ag101126	--	--	Molecular Function: protein dimerization activity (GO:0046983);;	K18878|5.0e-08|cann:107866053|K18878 BHLH transcription factor Upa20 | (RefSeq) Upa20; transcription factor bHLH137-like	Plant-pathogen interaction (ko04626)	--	--	Helix-loop-helix DNA-binding domain	Transcription factor bHLH128 OS=Arabidopsis thaliana OX=3702 GN=BHLH128 PE=1 SV=1	K	Transcription	PREDICTED: transcription factor bHLH128 isoform X1 [Fragaria vesca subsp. vesca]	5.36682	5.61536	4.70041	4.85474	4.75088	4.72278	2.36695	1.9673	1.97048	4.62108	4.7394	3.97062	4.02364	3.39635	3.99724	1.56217	1.70046	1.24231	6.24689	5.66003	5.6142	4.65986	4.33423	3.94233	3.1576	2.8283	3.27518
Fxa4Ag100956	--	--	Molecular Function: protein dimerization activity (GO:0046983);;	K05765|3.1e-15|gra:105781290|K05765 cofilin | (RefSeq) uncharacterized LOC105781290	--	--	--	--	Transcription factor bHLH153 OS=Arabidopsis thaliana OX=3702 GN=BHLH153 PE=1 SV=1	K	Transcription	PREDICTED: transcription factor bHLH113 [Fragaria vesca subsp. vesca]	4.14591	5.54848	4.05637	4.48817	3.81813	2.6046	2.24766	2.06945	1.51929	3.6416	2.30586	4.0544	3.2532	3.71111	3.84012	3.53115	4.43236	3.97311	4.3743	4.37972	4.60012	3.84045	5.06304	4.8038	6.46741	5.64068	4.01858
Fxa4Ag100603	--	--	Molecular Function: transcription factor activity, sequence-specific DNA binding (GO:0003700);; Cellular Component: nucleus (GO:0005634);; Molecular Function: sequence-specific DNA binding (GO:0043565);;	K13425|2.9e-27|pop:7457359|K13425 WRKY transcription factor 22 | (RefSeq) WRKY transcription factor 22	MAPK signaling pathway - plant (ko04016);; Plant-pathogen interaction (ko04626)	--	--	WRKY DNA -binding domain	Probable WRKY transcription factor 11 OS=Arabidopsis thaliana OX=3702 GN=WRKY11 PE=2 SV=2	K	Transcription	PREDICTED: probable WRKY transcription factor 11 [Fragaria vesca subsp. vesca]	3.23374	3.20547	3.05043	2.40386	1.86666	2.07443	1.19922	1.5021	1.21996	9.02655	8.04336	8.9067	6.76837	7.96565	8.40933	1.58785	1.25913	1.66155	7.9142	8.33572	8.20145	8.55781	8.1465	10.8969	4.87644	5.72247	5.83669
Fxa3Dg203529	--	--	Molecular Function: transcription factor activity, sequence-specific DNA binding (GO:0003700);; Cellular Component: nucleus (GO:0005634);; Molecular Function: sequence-specific DNA binding (GO:0043565);;	K13425|5.0e-16|han:110937590|K13425 WRKY transcription factor 22 | (RefSeq) WRKY transcription factor 22-like	MAPK signaling pathway - plant (ko04016);; Plant-pathogen interaction (ko04626)	--	--	Plant zinc cluster domain	Probable WRKY transcription factor 15 OS=Arabidopsis thaliana OX=3702 GN=WRKY15 PE=2 SV=1	K	Transcription	PREDICTED: probable WRKY transcription factor 15 [Fragaria vesca subsp. vesca]	3.59746	5.55932	3.97704	5.45843	3.92151	4.43991	2.85388	3.80041	2.92484	3.27386	2.10357	2.87745	4.7067	3.02572	2.47401	1.62954	1.38698	2.31363	1.36811	2.31882	1.24023	2.29404	2.86401	2.10619	2.23974	2.25033	1.35018
Fxa3Dg203240	--	--	Molecular Function: transcription factor activity, sequence-specific DNA binding (GO:0003700);;	K20557|6.9e-38|atr:18444327|K20557 transcription factor VIP1 | (RefSeq) transcription factor VIP1	MAPK signaling pathway - plant (ko04016)	--	--	bZIP transcription factor	Transcription factor RF2b OS=Oryza sativa subsp. japonica OX=39947 GN=RF2b PE=1 SV=2	K	Transcription	PREDICTED: transcription factor RF2b-like [Fragaria vesca subsp. vesca]	3.47318	3.05676	3.97507	3.02496	3.30551	4.01575	1.76216	1.70907	1.77433	5.48712	5.77574	5.61328	6.38419	5.98312	5.74709	3.91668	3.85451	3.45632	4.81781	5.63734	5.95688	6.38311	6.20146	7.59583	4.91614	5.97358	5.47908
Fxa3Dg203201	--	--	Molecular Function: transcription factor activity, sequence-specific DNA binding (GO:0003700);; Cellular Component: nucleus (GO:0005634);; Molecular Function: sequence-specific DNA binding (GO:0043565);;	K13424|4.8e-274|fve:101305151|K13424 WRKY transcription factor 33 | (RefSeq) probable WRKY transcription factor 25	MAPK signaling pathway - plant (ko04016);; Plant-pathogen interaction (ko04626)	--	--	WRKY DNA -binding domain	WRKY transcription factor WRKY24 OS=Oryza sativa subsp. indica OX=39946 GN=WRKY24 PE=2 SV=1	K	Transcription	PREDICTED: probable WRKY transcription factor 25 [Fragaria vesca subsp. vesca]	1.95963	2.52883	2.19799	2.0229	1.52224	1.6537	2.26043	2.29122	2.15077	4.49596	5.24509	4.8448	3.7761	3.77003	3.94947	2.64759	2.65594	1.82488	6.21366	4.59984	5.7079	6.16107	6.94624	6.59572	3.3724	3.42334	2.61592
Fxa3Dg202986	--	--	Molecular Function: DNA binding (GO:0003677);; Cellular Component: nucleus (GO:0005634);;	K14491|2.0e-20|fve:101292682|K14491 two-component response regulator ARR-B family | (RefSeq) two-component response regulator ARR1-like	Plant hormone signal transduction (ko04075)	--	--	Myb-like DNA-binding domain	Transcription factor LUX OS=Arabidopsis thaliana OX=3702 GN=LUX PE=1 SV=1	K	Transcription	PREDICTED: transcription factor PCL1 [Fragaria vesca subsp. vesca]	22.9918	21.2781	20.6723	20.8253	24.7349	19.2901	11.953	10.0197	11.1206	28.0579	26.8483	27.8725	26.9359	23.4787	24.9106	11.3128	9.33321	10.2419	26.7844	27.4629	25.0377	23.1782	25.8125	27.4956	21.0318	20.9491	19.4122
Fxa3Dg202462	--	--	Cellular Component: nucleus (GO:0005634);; Biological Process: regulation of transcription, DNA-templated (GO:0006355);; Molecular Function: sequence-specific DNA binding (GO:0043565);; Molecular Function: protein heterodimerization activity (GO:0046982);;	K08065|4.6e-78|fve:101295885|K08065 nuclear transcription Y subunit beta | (RefSeq) nuclear transcription factor Y subunit B-3-like	--	[K]	Transcription	Histone-like transcription factor (CBF/NF-Y) and archaeal histone	Nuclear transcription factor Y subunit B-2 OS=Arabidopsis thaliana OX=3702 GN=NFYB2 PE=1 SV=1	B	Chromatin structure and dynamics	PREDICTED: nuclear transcription factor Y subunit B-3-like [Fragaria vesca subsp. vesca]	6.97001	7.76197	6.03967	2.52564	2.47168	2.11778	0.224138	0.392182	0.33102	6.24717	7.40328	8.81742	1.18704	1.15959	1.68498	0.143274	0.268467	0.46399	17.0462	19.7616	19.499	3.36893	2.82847	2.61449	0.609308	0.724738	0.738803
Fxa3Dg202086	--	--	Molecular Function: transcription factor activity, sequence-specific DNA binding (GO:0003700);; Biological Process: transcription, DNA-templated (GO:0006351);; Molecular Function: sequence-specific DNA binding (GO:0043565);;	K14431|5.1e-296|fve:101309994|K14431 transcription factor TGA | (RefSeq) transcription factor TGA6	Plant hormone signal transduction (ko04075)	--	--	Seed dormancy control	Transcription factor TGA9 OS=Arabidopsis thaliana OX=3702 GN=TGA9 PE=1 SV=1	K	Transcription	PREDICTED: transcription factor TGA6 isoform X4 [Fragaria vesca subsp. vesca]	3.58225	3.67719	3.25516	3.13501	3.17889	3.16451	1.44721	0.722039	1.14804	3.75815	4.13402	4.39199	3.48526	3.94833	4.74002	2.2255	2.13041	2.8308	5.71607	5.75741	6.55624	7.90628	8.02973	7.33383	5.27267	4.81358	4.90584
Fxa3Dg202015	--	--	Molecular Function: DNA binding (GO:0003677);; Molecular Function: transcription factor activity, sequence-specific DNA binding (GO:0003700);; Cellular Component: nucleus (GO:0005634);; Cellular Component: transcription factor complex (GO:0005667);; Molecular Function: protein dimerization activity (GO:0046983);;	K06620|4.4e-241|fve:101311245|K06620 transcription factor E2F3 | (RefSeq) transcription factor E2FB	--	[K]	Transcription	E2F transcription factor CC-MB domain	Transcription factor E2FB OS=Arabidopsis thaliana OX=3702 GN=E2FB PE=1 SV=1	K	Transcription	PREDICTED: transcription factor E2FB [Fragaria vesca subsp. vesca]	0.658197	1.34829	0.844808	0.580534	0.605102	0.607422	0.443189	0.860787	0.752324	1.06194	1.09056	0.876292	1.24627	0.669424	0.780984	0.823332	0.681414	0.886172	0.647863	1.3988	1.59163	1.72887	0.999677	1.58965	1.13805	1.07471	0.805362
Fxa3Dg201963	--	--	Molecular Function: DNA binding (GO:0003677);; Molecular Function: transcription factor activity, sequence-specific DNA binding (GO:0003700);; Cellular Component: nucleus (GO:0005634);;	K09286|1.8e-112|fve:101298399|K09286 EREBP-like factor | (RefSeq) ethylene-responsive transcription factor 3-like	--	--	--	AP2 domain	Ethylene-responsive transcription factor 3 OS=Nicotiana tabacum OX=4097 GN=ERF3 PE=2 SV=1	K	Transcription	PREDICTED: ethylene-responsive transcription factor 3-like [Fragaria vesca subsp. vesca]	11.9509	9.2852	10.2916	10.2048	10.4536	12.9463	4.99727	5.87862	5.11901	6.00422	5.73809	7.14352	5.33216	6.82689	5.40764	2.53934	3.02643	4.07034	2.40391	3.92526	3.48535	3.18799	5.86718	4.86724	3.0713	3.08312	2.23049
Fxa3Dg201771	--	--	Molecular Function: DNA binding (GO:0003677);;	K01653|6.2e-12|rcu:8262764|K01653 acetolactate synthase I/III small subunit [EC:2.2.1.6] | (RefSeq) B3 domain-containing transcription factor ABI3	Valine, leucine and isoleucine biosynthesis (ko00290);; Butanoate metabolism (ko00650);; C5-Branched dibasic acid metabolism (ko00660);; Pantothenate and CoA biosynthesis (ko00770);; 2-Oxocarboxylic acid metabolism (ko01210);; Biosynthesis of amino acids (ko01230)	--	--	B3 DNA binding domain	B3 domain-containing transcription factor LEC2 OS=Arabidopsis thaliana OX=3702 GN=LEC2 PE=1 SV=1	--	--	PREDICTED: B3 domain-containing transcription factor FUS3-like [Fragaria vesca subsp. vesca]	1.1634	1.96429	0.77448	0.912579	0.978845	0.829596	1.35416	0.488719	0.717064	0.951884	0.761656	1.05671	0.917081	1.16629	0.834814	0.95736	0.731617	0.929652	0.143558	0.146765	0.164409	0.083647	0.047407	0.092196	0	0	0.044729
Fxa3Dg201665	--	--	Molecular Function: DNA binding (GO:0003677);; Cellular Component: nucleus (GO:0005634);; Biological Process: regulation of transcription, DNA-templated (GO:0006355);;	K00521|1.0e-40|cmos:111447866|K00521 ferric-chelate reductase [EC:1.16.1.7] | (RefSeq) ferric reduction oxidase 7, chloroplastic-like	--	--	--	No apical meristem (NAM) protein	NAC transcription factor 56 OS=Arabidopsis thaliana OX=3702 GN=NAC056 PE=2 SV=1	K	Transcription	NAC transcription factor 2 [Fragaria chiloensis]	62.5849	67.664	66.0068	65.6376	64.0759	64.1612	49.1881	50.5726	48.4912	122.375	127.716	123.066	114.256	114.689	114.382	123.159	120.229	129.67	225.762	228.75	237.85	275.806	276.581	266.914	375.003	353.828	345.962
Fxa3Dg201493	--	--	Molecular Function: transcription factor activity, sequence-specific DNA binding (GO:0003700);;	--	--	--	--	TCP family transcription factor	Transcription factor TCP4 OS=Arabidopsis thaliana OX=3702 GN=TCP4 PE=1 SV=1	K	Transcription	PREDICTED: transcription factor TCP4 [Fragaria vesca subsp. vesca]	2.32795	2.77212	3.02571	2.1048	2.96493	2.38931	2.76361	2.86893	2.3026	5.36322	4.69088	5.29676	6.81826	6.29798	5.78011	5.81709	7.28538	6.14971	8.53391	7.64706	7.80981	9.29592	11.6223	10.7318	12.9511	11.9942	12.1125
Fxa3Dg201484	--	--	Molecular Function: protein binding (GO:0005515);;	K11684|5.0e-95|adu:107479554|K11684 bromodomain-containing factor 1 | (RefSeq) transcription factor GTE4 isoform X1	--	[K]	Transcription	Bromodomain extra-terminal - transcription regulation	Transcription factor GTE4 OS=Arabidopsis thaliana OX=3702 GN=GTE4 PE=2 SV=1	K	Transcription	PREDICTED: transcription factor GTE3, chloroplastic isoform X2 [Fragaria vesca subsp. vesca]	3.24787	3.41808	2.38209	1.60384	2.3185	2.37667	1.70563	1.6568	1.81631	3.52938	4.05926	2.71375	2.7482	3.06805	2.56019	2.92315	3.27872	3.5835	5.2091	4.6462	4.78625	4.61256	4.48569	5.44317	4.45735	5.00307	4.75967
Fxa3Dg201434	--	--	Biological Process: transcription, DNA-templated (GO:0006351);; Molecular Function: sequence-specific DNA binding (GO:0043565);;	K14431|5.9e-12|dosa:Os05t0492000-00|K14431 transcription factor TGA | (RefSeq) Os05g0492000; Similar to BZIP transcription factor.	Plant hormone signal transduction (ko04075)	--	--	Seed dormancy control	Protein DOG1-like 2 OS=Arabidopsis thaliana OX=3702 GN=DOGL2 PE=4 SV=2	S	Function unknown	PREDICTED: transcription factor TGA5 [Fragaria vesca subsp. vesca]	3.23528	2.87615	4.03775	3.4635	3.95389	2.54298	0.234307	0.424115	0.8039	4.9106	3.7552	3.84785	4.86825	4.42321	5.74908	1.94057	2.5046	1.6576	9.08727	9.81724	8.18565	8.74822	7.44908	7.61834	1.89532	1.03503	2.32806
Fxa3Dg201118	--	--	Molecular Function: DNA binding (GO:0003677);; Cellular Component: nucleus (GO:0005634);;	K14491|2.4e-10|cic:CICLE_v10007648mg|K14491 two-component response regulator ARR-B family | (RefSeq) hypothetical protein	Plant hormone signal transduction (ko04075)	--	--	MYB-CC type transfactor, LHEQLE motif	Myb family transcription factor IPN2 OS=Lotus japonicus OX=34305 GN=IPN2 PE=1 SV=1	K	Transcription	PREDICTED: myb family transcription factor APL isoform X1 [Fragaria vesca subsp. vesca]	0	0.290423	0.197004	0.087423	0.141709	0	0.070715	0.04305	0	0.201923	0.358757	0.1726	0.265242	0.257288	0.515292	0.357484	0.140559	0.646948	0.817149	1.0161	1.08635	0.226856	0.115174	0.347086	0	0.098984	0.303316
Fxa3Dg201081	--	--	Molecular Function: metalloendopeptidase activity (GO:0004222);; Cellular Component: integral component of membrane (GO:0016021);;	K07765|6.7e-282|fve:101307969|K07765 S2P endopeptidase [EC:3.4.24.85] | (RefSeq) membrane-bound transcription factor site-2 protease	Protein processing in endoplasmic reticulum (ko04141)	[O]	Posttranslational modification, protein turnover, chaperones	Peptidase family M50	Membrane-bound transcription factor site-2 protease homolog OS=Arabidopsis thaliana OX=3702 GN=S2P PE=2 SV=2	O	Posttranslational modification, protein turnover, chaperones	PREDICTED: membrane-bound transcription factor site-2 protease isoform X1 [Fragaria vesca subsp. vesca]	1.52384	0.876861	1.02686	1.23078	0.462952	0.944209	1.15504	0.793366	1.10639	1.20747	0.917796	1.56958	1.25388	1.02099	1.04787	2.55488	2.77953	2.62613	1.09822	1.39664	1.14167	1.72176	1.94691	1.71037	1.70393	1.97885	1.58482
Fxa3Dg200743	--	--	Molecular Function: DNA binding (GO:0003677);; Biological Process: regulation of transcription from RNA polymerase II promoter (GO:0006357);; Molecular Function: protein dimerization activity (GO:0046983);;	--	--	--	--	Helix-loop-helix DNA-binding domain	Transcription factor bHLH162 OS=Arabidopsis thaliana OX=3702 GN=BHLH162 PE=1 SV=1	K	Transcription	PREDICTED: transcription factor bHLH126 [Fragaria vesca subsp. vesca]	7.98767	9.13184	8.27827	4.92586	6.96007	5.94049	0.80221	0.610254	0.535797	3.86624	3.55757	2.4305	2.65187	3.36419	1.43928	0.1396	0.503287	0.361074	0.470539	0.715961	0.823404	0.596871	0.462399	0.677173	0.43576	0.1604	0.7093
Fxa3Dg200624	--	--	Biological Process: transcription, DNA-templated (GO:0006351);; Molecular Function: sequence-specific DNA binding (GO:0043565);;	K14431|3.2e-08|bdi:100845620|K14431 transcription factor TGA | (RefSeq) transcription factor TGAL7	Plant hormone signal transduction (ko04075)	--	--	Seed dormancy control	Protein DOG1-like 4 OS=Arabidopsis thaliana OX=3702 GN=DOGL4 PE=1 SV=1	S	Function unknown	PREDICTED: transcription factor TGA2 [Fragaria vesca subsp. vesca]	1.93484	2.35212	1.67378	2.20359	1.74274	2.43258	0.057962	0.186857	0.63483	2.8948	3.18444	3.23032	1.9347	1.56802	1.55894	0.261975	0.375816	0.211479	4.81487	4.6662	4.51292	3.98457	3.99831	3.93686	0.901659	0.939344	0.602025
Fxa3Dg200424	--	--	Molecular Function: transcription factor activity, sequence-specific DNA binding (GO:0003700);;	--	--	--	--	TCP family transcription factor	Transcription factor TCP2 OS=Arabidopsis thaliana OX=3702 GN=TCP2 PE=1 SV=1	K	Transcription	PREDICTED: transcription factor TCP2 [Fragaria vesca subsp. vesca]	12.2894	12.4361	12.2045	8.54148	7.90628	7.67266	4.22021	3.36804	4.38571	8.62402	8.08011	8.25502	4.10403	3.2951	4.09216	3.91077	3.63376	3.88349	10.3526	9.59472	10.1959	6.5573	5.86102	6.19076	3.92785	4.62129	3.57922
Fxa3Dg200356	--	--	Molecular Function: DNA binding (GO:0003677);; Cellular Component: nucleus (GO:0005634);; Biological Process: regulation of transcription, DNA-templated (GO:0006355);;	K00521|1.2e-43|cmos:111447866|K00521 ferric-chelate reductase [EC:1.16.1.7] | (RefSeq) ferric reduction oxidase 7, chloroplastic-like	--	--	--	No apical meristem (NAM) protein	NAC transcription factor 25 OS=Arabidopsis thaliana OX=3702 GN=NAC025 PE=2 SV=1	K	Transcription	PREDICTED: NAC transcription factor 25 [Fragaria vesca subsp. vesca]	7.82797	8.19282	9.29038	9.34905	9.55709	9.55682	9.87174	9.54639	7.88503	2.77099	1.95444	1.39861	2.63678	3.23969	3.95478	2.84359	2.67577	4.11156	3.7592	3.44262	2.44452	3.29651	3.41224	2.82313	3.59537	5.19857	4.53788
Fxa3Dg200128	--	--	Molecular Function: transcription factor activity, sequence-specific DNA binding (GO:0003700);; Cellular Component: nucleus (GO:0005634);; Molecular Function: sequence-specific DNA binding (GO:0043565);;	K18834|1.2e-21|soe:110803840|K18834 WRKY transcription factor 1 | (RefSeq) WRKY transcription factor 1	Plant-pathogen interaction (ko04626)	--	--	WRKY DNA -binding domain	WRKY transcription factor 6 OS=Arabidopsis thaliana OX=3702 GN=WRKY6 PE=1 SV=1	K	Transcription	PREDICTED: probable WRKY transcription factor 31 [Fragaria vesca subsp. vesca]	3.10576	3.8018	3.24756	2.83027	2.29556	2.17203	3.25622	3.60432	3.7986	9.02639	7.39442	8.68093	8.64494	8.87544	8.49935	10.9889	11.4425	11.8366	9.07623	10.2993	8.67853	12.2747	10.1854	10.4974	8.49096	8.65977	9.34313
Fxa3Dg200009	--	--	Molecular Function: DNA binding (GO:0003677);; Cellular Component: nucleus (GO:0005634);;	K22218|6.5e-11|apro:F751_2022|K22218 protein-tyrosine sulfotransferase [EC:2.8.2.20] | (RefSeq) Protein-tyrosine sulfotransferase	--	--	--	MYB-CC type transfactor, LHEQLE motif	Protein PHR1-LIKE 2 OS=Arabidopsis thaliana OX=3702 GN=PHL2 PE=1 SV=1	K	Transcription	PREDICTED: myb family transcription factor APL-like [Fragaria vesca subsp. vesca]	8.54721	8.38572	8.35427	8.38106	8.82454	6.47733	7.28392	7.9604	7.51325	7.81075	7.68555	7.64275	8.90958	7.02417	7.85939	5.5621	5.77324	7.63285	13.9845	15.7821	17.2057	12.11	13.1955	12.7367	13.8541	15.1506	13.3454
Fxa3Cg103622	--	--	Molecular Function: protein dimerization activity (GO:0046983);;	K18878|7.8e-10|cann:107866053|K18878 BHLH transcription factor Upa20 | (RefSeq) Upa20; transcription factor bHLH137-like	Plant-pathogen interaction (ko04626)	--	--	Helix-loop-helix DNA-binding domain	Transcription factor bHLH122 OS=Arabidopsis thaliana OX=3702 GN=BHLH122 PE=1 SV=1	K	Transcription	PREDICTED: transcription factor bHLH122-like [Fragaria vesca subsp. vesca]	0.52394	1.04987	0.629575	0.636023	0.406499	0.276899	0.126731	0.185008	0.131045	1.61822	1.6437	1.58406	2.26185	2.11723	2.14524	2.01281	2.18186	2.14847	3.17855	2.27106	3.42437	3.52135	3.27444	3.72617	3.96968	4.56214	4.39756
Fxa3Cg103465	--	--	Molecular Function: transcription factor activity, sequence-specific DNA binding (GO:0003700);; Cellular Component: nucleus (GO:0005634);; Molecular Function: sequence-specific DNA binding (GO:0043565);;	K18835|0.0e+00|fve:101313293|K18835 WRKY transcription factor 2 | (RefSeq) probable WRKY transcription factor 2	Plant-pathogen interaction (ko04626)	--	--	WRKY DNA -binding domain	Probable WRKY transcription factor 2 OS=Arabidopsis thaliana OX=3702 GN=WRKY2 PE=1 SV=1	K	Transcription	PREDICTED: probable WRKY transcription factor 2 [Fragaria vesca subsp. vesca]	1.50369	1.1117	1.23189	0.446061	0.614834	0.585888	0.133074	0.073564	0.171898	0.420305	0.516568	0.763062	0.444737	0.44752	0.570588	0.146883	0.039098	0.240869	1.27874	1.20233	0.810269	0.834862	0.618619	0.494162	0.157499	0.093318	0.072506
Fxa3Cg103393	--	--	Molecular Function: transcription factor activity, sequence-specific DNA binding (GO:0003700);;	K20557|1.1e-43|atr:18444327|K20557 transcription factor VIP1 | (RefSeq) transcription factor VIP1	MAPK signaling pathway - plant (ko04016)	--	--	bZIP transcription factor	Transcription factor RF2b OS=Oryza sativa subsp. japonica OX=39947 GN=RF2b PE=1 SV=2	K	Transcription	PREDICTED: transcription factor RF2b-like [Fragaria vesca subsp. vesca]	0.041166	0.364226	0.304703	0.444957	0.297494	0.216535	0.058562	0.22622	0.044299	0.251026	0.296034	0.81057	0.332543	0.208321	0.445134	0.29138	0.266812	0.108012	1.59702	1.91086	1.59696	1.53035	1.36519	1.90901	0.977362	1.32147	1.40002
Fxa3Cg103331	--	--	Molecular Function: transcription factor activity, sequence-specific DNA binding (GO:0003700);; Cellular Component: nucleus (GO:0005634);; Molecular Function: sequence-specific DNA binding (GO:0043565);;	K13424|1.9e-302|fve:101305151|K13424 WRKY transcription factor 33 | (RefSeq) probable WRKY transcription factor 25	MAPK signaling pathway - plant (ko04016);; Plant-pathogen interaction (ko04626)	--	--	WRKY DNA -binding domain	WRKY transcription factor WRKY24 OS=Oryza sativa subsp. indica OX=39946 GN=WRKY24 PE=2 SV=1	K	Transcription	PREDICTED: probable WRKY transcription factor 25 [Fragaria vesca subsp. vesca]	1.41944	1.03778	0.967212	1.34589	0.9753	0.819349	0.62372	0.774395	0.844986	2.13941	1.97185	2.81407	1.67666	1.39105	1.42599	0.73163	1.20599	0.90544	2.82336	2.07883	3.53033	3.19992	1.81568	3.1033	1.18977	1.08706	1.56655
Fxa3Cg102445	--	--	Cellular Component: nucleus (GO:0005634);; Biological Process: regulation of transcription, DNA-templated (GO:0006355);; Molecular Function: sequence-specific DNA binding (GO:0043565);; Molecular Function: protein heterodimerization activity (GO:0046982);;	K08065|6.8e-88|fve:101295885|K08065 nuclear transcription Y subunit beta | (RefSeq) nuclear transcription factor Y subunit B-3-like	--	[K]	Transcription	Histone-like transcription factor (CBF/NF-Y) and archaeal histone	Nuclear transcription factor Y subunit B-2 OS=Arabidopsis thaliana OX=3702 GN=NFYB2 PE=1 SV=1	B	Chromatin structure and dynamics	PREDICTED: nuclear transcription factor Y subunit B-3-like [Fragaria vesca subsp. vesca]	2.19992	2.52195	2.13073	1.50228	0.962062	1.58233	0.33537	0.182731	0.040801	4.56846	5.37021	4.99537	1.81699	1.41375	1.2404	0.218486	0.113139	0.373484	13.3905	13.795	15.245	4.92276	4.13263	2.884	1.62197	1.33451	1.48332
Fxa3Cg102166	--	--	Molecular Function: DNA binding (GO:0003677);; Molecular Function: transcription factor activity, sequence-specific DNA binding (GO:0003700);; Cellular Component: nucleus (GO:0005634);; Cellular Component: transcription factor complex (GO:0005667);; Molecular Function: protein dimerization activity (GO:0046983);;	K06620|1.6e-244|fve:101311245|K06620 transcription factor E2F3 | (RefSeq) transcription factor E2FB	--	[K]	Transcription	E2F transcription factor CC-MB domain	Transcription factor E2FB OS=Arabidopsis thaliana OX=3702 GN=E2FB PE=1 SV=1	K	Transcription	PREDICTED: transcription factor E2FB [Fragaria vesca subsp. vesca]	0.502887	0.727682	0.822438	0.495706	0.376669	0.717475	0.316809	0.326708	0.23878	1.18325	0.40058	0.730474	0.525558	0.599012	0.509184	0.331255	0.703491	0.20918	0.763577	0.938084	1.40826	0.619769	0.373018	1.76612	0.662268	0.83149	0.989849
Fxa3Cg102091	--	--	Molecular Function: transcription factor activity, sequence-specific DNA binding (GO:0003700);; Biological Process: transcription, DNA-templated (GO:0006351);; Molecular Function: sequence-specific DNA binding (GO:0043565);;	K14431|7.6e-284|fve:101309994|K14431 transcription factor TGA | (RefSeq) transcription factor TGA6	Plant hormone signal transduction (ko04075)	--	--	Seed dormancy control	Transcription factor TGA9 OS=Arabidopsis thaliana OX=3702 GN=TGA9 PE=1 SV=1	K	Transcription	PREDICTED: transcription factor TGA6 isoform X4 [Fragaria vesca subsp. vesca]	1.16384	0.960547	0.929073	1.37931	1.54978	1.41046	0.40041	0.523442	0.339965	2.18236	1.44215	1.94284	1.26303	1.99811	1.48351	1.05885	1.48863	0.643751	1.44989	1.63618	1.46141	2.70986	1.53738	2.24768	1.46691	1.00834	1.53559
Fxa3Cg101960	--	--	Molecular Function: transcription factor activity, sequence-specific DNA binding (GO:0003700);; Cellular Component: nucleus (GO:0005634);; Molecular Function: sequence-specific DNA binding (GO:0043565);;	K13424|5.8e-21|egr:104434125|K13424 WRKY transcription factor 33 | (RefSeq) probable WRKY transcription factor 26 isoform X1	MAPK signaling pathway - plant (ko04016);; Plant-pathogen interaction (ko04626)	--	--	WRKY DNA -binding domain	WRKY transcription factor 6 OS=Arabidopsis thaliana OX=3702 GN=WRKY6 PE=1 SV=1	K	Transcription	PREDICTED: probable WRKY transcription factor 31 [Fragaria vesca subsp. vesca]	0.184923	0.192159	0.151301	0	0.215213	0	1.21976	1.18554	0.765781	0	0	0.200307	0.390989	0.20799	0.199175	0.830927	0.887682	0.605388	0	0	0	0	0	0	0	0.08054	0
Fxa3Cg101491	--	--	Biological Process: transcription, DNA-templated (GO:0006351);; Molecular Function: sequence-specific DNA binding (GO:0043565);;	K14431|2.9e-11|dosa:Os05t0492000-00|K14431 transcription factor TGA | (RefSeq) Os05g0492000; Similar to BZIP transcription factor.	Plant hormone signal transduction (ko04075)	--	--	Seed dormancy control	Protein DOG1-like 4 OS=Arabidopsis thaliana OX=3702 GN=DOGL4 PE=1 SV=1	S	Function unknown	PREDICTED: transcription factor TGA5 [Fragaria vesca subsp. vesca]	11.1102	10.5884	11.7564	10.2844	7.95838	7.49835	1.29255	0.676244	1.53079	8.53595	7.3174	5.22732	7.22255	11.1062	8.02708	3.14563	2.96469	2.3793	13.239	14.8315	15.5451	8.87645	7.31516	10.7216	1.1867	2.42991	3.44295
Fxa3Cg101119	--	--	Molecular Function: metalloendopeptidase activity (GO:0004222);; Cellular Component: integral component of membrane (GO:0016021);;	K07765|2.3e-108|fve:101307969|K07765 S2P endopeptidase [EC:3.4.24.85] | (RefSeq) membrane-bound transcription factor site-2 protease	Protein processing in endoplasmic reticulum (ko04141)	[O]	Posttranslational modification, protein turnover, chaperones	--	Membrane-bound transcription factor site-2 protease homolog OS=Arabidopsis thaliana OX=3702 GN=S2P PE=2 SV=2	O	Posttranslational modification, protein turnover, chaperones	PREDICTED: membrane-bound transcription factor site-2 protease isoform X2 [Fragaria vesca subsp. vesca]	2.23272	2.10865	1.5541	1.69539	1.53907	1.64042	1.31656	1.01864	1.33742	0.192031	0.255028	0.398791	0.323693	0.204817	0.382388	0.447564	0.366791	0.469085	0.468682	0.775286	0.729684	0.517567	0.306493	0.389924	0.312301	0.196088	0.212715
Fxa3Cg100921	--	--	Molecular Function: transcription factor activity, sequence-specific DNA binding (GO:0003700);; Cellular Component: nucleus (GO:0005634);; Molecular Function: sequence-specific DNA binding (GO:0043565);;	K13425|3.2e-39|nsy:104219892|K13425 WRKY transcription factor 22 | (RefSeq) WRKY transcription factor 22-like	MAPK signaling pathway - plant (ko04016);; Plant-pathogen interaction (ko04626)	--	--	WRKY DNA -binding domain	Probable WRKY transcription factor 14 OS=Arabidopsis thaliana OX=3702 GN=WRKY14 PE=2 SV=2	K	Transcription	PREDICTED: probable WRKY transcription factor 14 [Fragaria vesca subsp. vesca]	0.313531	0.481588	0.534346	0.430734	1.22037	0.389208	1.26442	0.806741	0.823591	0.052065	0.264072	0.204304	0.282626	0.229321	0.282332	0.357785	0.267381	0.513935	0.342068	0.095604	0	0.035487	0.191057	0	0.073456	0.095381	0.139201
Fxa3Cg100774	--	--	Molecular Function: DNA binding (GO:0003677);; Biological Process: regulation of transcription from RNA polymerase II promoter (GO:0006357);; Molecular Function: protein dimerization activity (GO:0046983);;	--	--	--	--	Helix-loop-helix DNA-binding domain	Transcription factor bHLH162 OS=Arabidopsis thaliana OX=3702 GN=BHLH162 PE=1 SV=1	K	Transcription	PREDICTED: transcription factor bHLH126 [Fragaria vesca subsp. vesca]	2.06109	1.97147	1.39367	0.403812	0.658284	0.318363	0	0.228498	0	0.232472	0.273638	0.393444	0	0.467062	0	0	0	0.091236	0.414431	0	0.319563	0	0	0	0	0	0
Fxa3Cg100762	--	--	Molecular Function: DNA binding (GO:0003677);; Cellular Component: nucleus (GO:0005634);;	K00654|8.1e-07|aip:107604842|K00654 serine palmitoyltransferase [EC:2.3.1.50] | (RefSeq) long chain base biosynthesis protein 2a	Sphingolipid metabolism (ko00600)	--	--	--	B3 domain-containing transcription factor LEC2 OS=Arabidopsis thaliana OX=3702 GN=LEC2 PE=1 SV=1	K	Transcription	PREDICTED: B3 domain-containing transcription factor LEC2-like [Fragaria vesca subsp. vesca]	13.9152	11.8218	11.2625	12.0698	11.0043	8.14285	0.942419	0.447481	1.32765	2.86126	2.61413	1.3594	2.9985	2.07002	1.44352	0.410231	0	0.198146	5.40722	3.18552	6.63516	3.40988	3.77247	4.34288	0.537461	0.515189	1.06047
Fxa3Cg100706	--	--	Biological Process: regulation of transcription, DNA-templated (GO:0006355);; Biological Process: positive regulation of long-day photoperiodism, flowering (GO:0048578);;	K23166|6.8e-78|fve:101308647|K23166 optic atrophy 3 protein | (RefSeq) OPA3-like protein	--	--	--	Optic atrophy 3 protein (OPA3)	Transcription factor VOZ1 OS=Arabidopsis thaliana OX=3702 GN=VOZ1 PE=1 SV=1	S	Function unknown	PREDICTED: transcription factor VOZ1 isoform X1 [Fragaria vesca subsp. vesca]	22.9946	22.8776	21.3855	23.452	25.0409	24.4168	28.7403	28.4487	27.4088	17.3193	17.7407	17.6572	18.7961	18.1469	17.6975	16.1715	17.2019	15.7598	11.5299	9.85181	10.7728	10.2698	9.18969	10.8725	7.7934	7.8377	8.10945
Fxa3Cg100634	--	--	Biological Process: transcription, DNA-templated (GO:0006351);; Molecular Function: sequence-specific DNA binding (GO:0043565);;	--	--	--	--	--	Protein DOG1-like 3 OS=Arabidopsis thaliana OX=3702 GN=DOGL3 PE=2 SV=1	S	Function unknown	PREDICTED: transcription factor TGA3-like [Fragaria vesca subsp. vesca]	12.9178	13.7787	12.7765	16.6359	13.32	15.022	1.47786	1.00119	1.31579	11.3022	8.65857	9.86479	7.11817	8.61799	9.34397	1.42799	1.62073	0.666581	8.20914	6.60188	5.25209	7.224	5.81918	5.2796	0.924592	0.661777	2.52285
Fxa3Cg100606	--	--	Molecular Function: transcription factor activity, sequence-specific DNA binding (GO:0003700);; Cellular Component: nucleus (GO:0005634);; Molecular Function: sequence-specific DNA binding (GO:0043565);;	K13425|4.2e-28|adu:107485852|K13425 WRKY transcription factor 22 | (RefSeq) WRKY transcription factor 22	MAPK signaling pathway - plant (ko04016);; Plant-pathogen interaction (ko04626)	--	--	WRKY DNA -binding domain	Probable WRKY transcription factor 65 OS=Arabidopsis thaliana OX=3702 GN=WRKY65 PE=2 SV=1	K	Transcription	PREDICTED: probable WRKY transcription factor 65 isoform X1 [Fragaria vesca subsp. vesca]	0.46234	0.205437	0.445867	0.23619	0.154494	0	0.048959	0.307428	0.083341	0.714806	1.42044	0.543208	1.53016	2.65508	2.33403	2.41603	2.36219	1.80123	2.32694	2.49987	1.20096	4.78457	3.17062	3.95119	4.42922	4.34262	4.36146
Fxa3Cg100437	--	--	Molecular Function: transcription factor activity, sequence-specific DNA binding (GO:0003700);;	--	--	--	--	TCP family transcription factor	Transcription factor TCP2 OS=Arabidopsis thaliana OX=3702 GN=TCP2 PE=1 SV=1	K	Transcription	PREDICTED: transcription factor TCP2 [Fragaria vesca subsp. vesca]	11.6264	12.4566	9.89845	9.67905	8.36614	8.62715	5.58261	5.64078	6.06513	4.15811	3.59708	3.58837	2.48939	3.1941	2.78336	3.27906	3.25477	2.85991	5.41294	4.74979	5.44157	3.93905	2.84126	3.25574	2.7691	2.05059	2.4581
Fxa3Cg100140	--	--	Molecular Function: transcription factor activity, sequence-specific DNA binding (GO:0003700);; Cellular Component: nucleus (GO:0005634);; Molecular Function: sequence-specific DNA binding (GO:0043565);;	K18834|7.0e-22|soe:110803840|K18834 WRKY transcription factor 1 | (RefSeq) WRKY transcription factor 1	Plant-pathogen interaction (ko04626)	--	--	WRKY DNA -binding domain	WRKY transcription factor 6 OS=Arabidopsis thaliana OX=3702 GN=WRKY6 PE=1 SV=1	K	Transcription	PREDICTED: probable WRKY transcription factor 31 [Fragaria vesca subsp. vesca]	4.25666	4.01592	3.90701	2.07711	2.93427	2.99245	2.65435	3.24325	3.02808	7.64437	6.99719	8.13937	5.73328	4.50741	5.55258	5.04515	4.28894	4.92497	10.3014	9.07056	9.01197	10.9496	8.76852	9.1968	4.996	5.90976	5.60788
Fxa3Bg203691	--	--	Molecular Function: protein dimerization activity (GO:0046983);;	K18878|7.9e-10|cann:107866053|K18878 BHLH transcription factor Upa20 | (RefSeq) Upa20; transcription factor bHLH137-like	Plant-pathogen interaction (ko04626)	--	--	Helix-loop-helix DNA-binding domain	Transcription factor bHLH122 OS=Arabidopsis thaliana OX=3702 GN=BHLH122 PE=1 SV=1	K	Transcription	PREDICTED: transcription factor bHLH122-like [Fragaria vesca subsp. vesca]	0.768653	0.74427	1.30512	0.712871	0.622946	0.595496	0.659679	0.609704	0.726865	2.47374	1.98909	1.46996	2.05786	2.7335	2.4852	3.48903	3.49086	3.42256	3.26222	2.44083	3.38155	4.95202	5.33562	6.14481	8.59969	8.45925	6.57885
Fxa3Bg203521	--	--	Molecular Function: DNA binding (GO:0003677);; Molecular Function: transcription factor activity, sequence-specific DNA binding (GO:0003700);; Cellular Component: nucleus (GO:0005634);;	K09286|2.7e-44|fve:101291067|K09286 EREBP-like factor | (RefSeq) ethylene-responsive transcription factor RAP2-12-like	--	--	--	--	Ethylene-responsive transcription factor RAP2-12 OS=Arabidopsis thaliana OX=3702 GN=RAP2-12 PE=1 SV=1	K	Transcription	PREDICTED: ethylene-responsive transcription factor RAP2-12-like [Fragaria vesca subsp. vesca]	3.8698	5.49616	4.21946	3.31076	3.15115	3.31132	4.42277	3.67732	3.85712	1.40331	1.17643	1.56619	1.85256	2.01851	2.35817	2.10015	2.2942	2.0076	0.897935	1.39135	1.37598	1.94688	1.05937	1.44463	0.857572	0.969647	0.819954
Fxa3Bg203406	--	--	Molecular Function: transcription factor activity, sequence-specific DNA binding (GO:0003700);; Cellular Component: nucleus (GO:0005634);; Molecular Function: sequence-specific DNA binding (GO:0043565);;	K13424|2.1e-290|fve:101305151|K13424 WRKY transcription factor 33 | (RefSeq) probable WRKY transcription factor 25	MAPK signaling pathway - plant (ko04016);; Plant-pathogen interaction (ko04626)	--	--	WRKY DNA -binding domain	WRKY transcription factor WRKY24 OS=Oryza sativa subsp. indica OX=39946 GN=WRKY24 PE=2 SV=1	K	Transcription	PREDICTED: probable WRKY transcription factor 25 [Fragaria vesca subsp. vesca]	1.1176	1.59843	1.26207	1.61814	1.38657	0.776102	1.74861	1.19947	1.34343	1.34191	1.58681	1.73645	0.904578	1.12093	0.931836	0.166317	0.37156	0.434205	1.896	2.26788	1.42243	2.12369	1.99592	1.54247	0.433496	0.724752	0.797893
Fxa3Bg203137	--	--	Molecular Function: DNA binding (GO:0003677);; Cellular Component: nucleus (GO:0005634);;	K14491|7.8e-20|bdi:100828175|K14491 two-component response regulator ARR-B family | (RefSeq) two-component response regulator ORR22	Plant hormone signal transduction (ko04075)	--	--	Myb-like DNA-binding domain	Transcription factor BOA OS=Arabidopsis thaliana OX=3702 GN=BOA PE=2 SV=1	K	Transcription	PREDICTED: transcription factor PCL1 [Fragaria vesca subsp. vesca]	11.081	9.70722	9.15433	12.8949	11.857	10.5686	5.86266	5.80623	5.72703	14.1096	13.6242	12.5406	14.7653	14.2861	13.2412	5.33616	6.87314	7.49718	16.9138	17.0585	16.2649	17.6784	16.8088	18.4242	14.8775	17.9469	16.106
Fxa3Bg202899	--	--	Molecular Function: DNA binding (GO:0003677);; Molecular Function: transcription factor activity, sequence-specific DNA binding (GO:0003700);; Cellular Component: nucleus (GO:0005634);;	K09284|5.4e-257|fve:101295120|K09284 AP2-like factor, euAP2 lineage | (RefSeq) ethylene-responsive transcription factor RAP2-7-like	--	--	--	AP2 domain	Ethylene-responsive transcription factor RAP2-7 OS=Arabidopsis thaliana OX=3702 GN=RAP2-7 PE=2 SV=2	K	Transcription	PREDICTED: ethylene-responsive transcription factor RAP2-7-like isoform X1 [Fragaria vesca subsp. vesca]	3.01619	3.81875	3.30786	2.62981	3.17466	2.93384	2.75321	3.06027	3.17664	6.56525	5.02643	4.41977	6.01124	6.47679	6.10577	5.60838	5.01722	5.26423	7.48147	9.1379	8.52338	6.41214	6.87656	7.61051	6.09323	7.18879	8.27362
Fxa3Bg202535	--	--	Cellular Component: nucleus (GO:0005634);; Biological Process: regulation of transcription, DNA-templated (GO:0006355);; Molecular Function: sequence-specific DNA binding (GO:0043565);; Molecular Function: protein heterodimerization activity (GO:0046982);;	K08065|4.2e-67|fve:101295885|K08065 nuclear transcription Y subunit beta | (RefSeq) nuclear transcription factor Y subunit B-3-like	--	[K]	Transcription	Histone-like transcription factor (CBF/NF-Y) and archaeal histone	Nuclear transcription factor Y subunit B-3 OS=Arabidopsis thaliana OX=3702 GN=NFYB3 PE=1 SV=1	B	Chromatin structure and dynamics	PREDICTED: nuclear transcription factor Y subunit B-3-like [Fragaria vesca subsp. vesca]	4.63416	6.15045	7.56656	2.04361	1.80497	1.50387	0.531626	0.267301	0.1649	6.54733	6.52355	6.69807	1.3634	1.18329	0.786211	0.055497	0.109785	0.470355	19.3186	19.2582	18.8699	4.34616	4.34726	4.12157	1.01392	0.699066	1.48884
Fxa3Bg202204	--	--	Molecular Function: DNA binding (GO:0003677);; Cellular Component: nucleus (GO:0005634);; Biological Process: regulation of transcription, DNA-templated (GO:0006355);;	--	--	--	--	No apical meristem (NAM) protein	Protein CUP-SHAPED COTYLEDON 1 OS=Arabidopsis thaliana OX=3702 GN=NAC054 PE=1 SV=1	--	--	PREDICTED: transcription factor JUNGBRUNNEN 1-like [Fragaria vesca subsp. vesca]	0	0	0	0.088768	0.078588	0	0	0	0	0.194333	0.097272	0.535079	0.193502	0.373171	0.185459	0.126044	0.099655	0.1109	0.861152	1.29086	2.07343	1.71097	2.28466	2.85345	0.966923	1.31345	1.54424
Fxa3Bg202168	--	--	Molecular Function: transcription factor activity, sequence-specific DNA binding (GO:0003700);; Biological Process: transcription, DNA-templated (GO:0006351);; Molecular Function: sequence-specific DNA binding (GO:0043565);;	K14431|1.2e-281|fve:101309994|K14431 transcription factor TGA | (RefSeq) transcription factor TGA6	Plant hormone signal transduction (ko04075)	--	--	Seed dormancy control	Transcription factor TGA9 OS=Arabidopsis thaliana OX=3702 GN=TGA9 PE=1 SV=1	K	Transcription	PREDICTED: transcription factor TGA6 isoform X2 [Fragaria vesca subsp. vesca]	1.89083	2.17075	2.10562	2.42243	2.4174	1.82298	1.60139	1.7523	1.14682	2.00474	2.13216	1.88744	1.78186	1.71628	1.88343	1.80357	1.613	1.91369	2.82311	1.986	2.85819	3.69895	3.53737	3.85851	4.50325	4.47927	3.28769
Fxa3Bg202026	--	--	Molecular Function: DNA binding (GO:0003677);; Molecular Function: transcription factor activity, sequence-specific DNA binding (GO:0003700);; Cellular Component: nucleus (GO:0005634);;	K09286|5.5e-117|fve:101298399|K09286 EREBP-like factor | (RefSeq) ethylene-responsive transcription factor 3-like	--	--	--	AP2 domain	Ethylene-responsive transcription factor 3 OS=Nicotiana tabacum OX=4097 GN=ERF3 PE=2 SV=1	K	Transcription	transcription factor ERF58 [Fragaria x ananassa]	2.29307	1.79255	2.61663	2.4698	2.20498	2.09786	0.71979	1.40259	1.37013	2.67835	3.12579	3.18214	2.53981	2.48906	2.90963	1.00035	0.760886	1.52904	3.89076	4.76043	4.74306	4.37624	4.47279	5.61052	3.7899	3.3934	2.42437
Fxa3Bg201691	--	--	Biological Process: transcription, DNA-templated (GO:0006351);; Molecular Function: sequence-specific DNA binding (GO:0043565);;	K14431|6.5e-11|dosa:Os05t0492000-00|K14431 transcription factor TGA | (RefSeq) Os05g0492000; Similar to BZIP transcription factor.	Plant hormone signal transduction (ko04075)	--	--	Seed dormancy control	Protein DOG1-like 3 OS=Arabidopsis thaliana OX=3702 GN=DOGL3 PE=2 SV=1	S	Function unknown	PREDICTED: transcription factor TGA5 [Fragaria vesca subsp. vesca]	3.50307	3.61131	3.25271	3.32718	2.81186	2.59377	0.423317	1.05781	1.0137	3.61548	3.32607	3.14661	4.36265	2.82252	3.39572	1.46877	1.1883	1.34151	6.71565	7.66345	7.3537	5.51165	4.01106	4.81091	1.33525	1.95774	2.39158
Fxa3Bg201644	--	--	Molecular Function: transcription factor activity, sequence-specific DNA binding (GO:0003700);;	--	--	--	--	TCP family transcription factor	Transcription factor TCP4 OS=Arabidopsis thaliana OX=3702 GN=TCP4 PE=1 SV=1	K	Transcription	PREDICTED: transcription factor TCP4 [Fragaria vesca subsp. vesca]	2.30958	2.38103	2.13346	1.35826	1.29298	1.08004	1.23014	0.635952	0.644627	1.14259	1.11101	1.0001	1.16089	1.27333	1.63211	0.876548	0.756578	0.704632	1.34766	1.15511	1.79589	0.902421	0.858905	1.03361	0.796989	0.998123	0.989869
Fxa3Bg201142	[OK]	Posttranslational modification, protein turnover, chaperones;; Transcription	Molecular Function: metalloendopeptidase activity (GO:0004222);; Cellular Component: integral component of membrane (GO:0016021);;	K07765|3.1e-287|fve:101307969|K07765 S2P endopeptidase [EC:3.4.24.85] | (RefSeq) membrane-bound transcription factor site-2 protease	Protein processing in endoplasmic reticulum (ko04141)	[O]	Posttranslational modification, protein turnover, chaperones	Peptidase family M50	Membrane-bound transcription factor site-2 protease homolog OS=Arabidopsis thaliana OX=3702 GN=S2P PE=2 SV=2	O	Posttranslational modification, protein turnover, chaperones	PREDICTED: membrane-bound transcription factor site-2 protease isoform X1 [Fragaria vesca subsp. vesca]	3.69691	3.2616	3.73746	3.17044	3.38709	2.3698	1.58049	1.95232	2.38977	1.7905	1.34755	1.40468	2.18574	1.00057	1.53695	1.38639	1.59119	0.857289	0.578049	0.751112	0.788075	1.2055	0.796917	0.695258	0.995303	1.11229	0.852114
Fxa3Bg200730	--	--	Biological Process: regulation of transcription, DNA-templated (GO:0006355);; Biological Process: positive regulation of long-day photoperiodism, flowering (GO:0048578);;	K23166|2.8e-76|fve:101308647|K23166 optic atrophy 3 protein | (RefSeq) OPA3-like protein	--	--	--	Optic atrophy 3 protein (OPA3)	Transcription factor VOZ1 OS=Arabidopsis thaliana OX=3702 GN=VOZ1 PE=1 SV=1	S	Function unknown	PREDICTED: transcription factor VOZ1 isoform X1 [Fragaria vesca subsp. vesca]	16.3743	16.7959	17.2216	17.1817	15.3119	13.5474	12.6442	12.4708	13.5154	17.6528	19.4418	18.3894	20.0958	19.3172	19.7878	13.63	14.1322	14.8929	13.2096	12.3037	13.4734	9.80085	9.00059	9.17242	8.88297	8.27774	7.94923
Fxa3Bg200365	--	--	Molecular Function: protein dimerization activity (GO:0046983);;	--	--	--	--	Helix-loop-helix DNA-binding domain	Transcription factor PRE6 OS=Arabidopsis thaliana OX=3702 GN=PRE6 PE=1 SV=1	K	Transcription	PREDICTED: transcription factor PRE6-like [Fragaria vesca subsp. vesca]	211.887	228.276	229.499	299.571	302.832	312.457	351.44	368.153	354.006	312.444	338.183	304.752	469.111	493.551	485.469	375.098	375.732	363.602	85.8438	87.7843	79.6118	141.429	151.449	145.179	227.86	207.027	206.581
Fxa3Bg200154	--	--	Molecular Function: transcription factor activity, sequence-specific DNA binding (GO:0003700);; Cellular Component: nucleus (GO:0005634);; Molecular Function: sequence-specific DNA binding (GO:0043565);;	K18834|4.1e-22|soe:110803840|K18834 WRKY transcription factor 1 | (RefSeq) WRKY transcription factor 1	Plant-pathogen interaction (ko04626)	--	--	WRKY DNA -binding domain	WRKY transcription factor 6 OS=Arabidopsis thaliana OX=3702 GN=WRKY6 PE=1 SV=1	K	Transcription	PREDICTED: probable WRKY transcription factor 31 [Fragaria vesca subsp. vesca]	15.948	15.4331	16.3376	31.8961	30.8759	31.2493	78.7047	81.0255	80.9254	26.4042	26.5433	26.0574	57.9803	59.2907	62.4438	64.0817	68.6777	63.8317	8.07172	8.76088	9.39896	10.6874	9.51812	10.7652	9.28906	9.41517	8.56526
Fxa3Bg200008	--	--	Molecular Function: DNA binding (GO:0003677);; Cellular Component: nucleus (GO:0005634);;	K15210|3.9e-10|hbr:110669946|K15210 snRNA-activating protein complex subunit 3 | (RefSeq) snRNA-activating protein complex subunit-like isoform X1	--	--	--	MYB-CC type transfactor, LHEQLE motif	Protein PHR1-LIKE 2 OS=Arabidopsis thaliana OX=3702 GN=PHL2 PE=1 SV=1	K	Transcription	PREDICTED: myb family transcription factor APL-like [Fragaria vesca subsp. vesca]	7.60807	6.33107	5.7315	8.46775	6.80659	7.21035	5.20668	5.76719	5.60145	4.28629	6.62075	6.42327	4.71136	7.2271	6.667	4.05338	4.96471	5.09204	0.248824	0.304571	0.33215	0.744634	0.187296	0.503267	0.451035	0.532719	0.572693
Fxa3Ag104345	--	--	Molecular Function: RNA polymerase II regulatory region sequence-specific DNA binding (GO:0000977);; Molecular Function: mRNA binding (GO:0003729);; Cellular Component: cytoplasm (GO:0005737);; Molecular Function: purine-rich negative regulatory element binding (GO:0032422);; Biological Process: response to cadmium ion (GO:0046686);;	K21772|2.4e-151|fve:101307472|K21772 transcriptional activator protein Pur-alpha | (RefSeq) transcription factor Pur-alpha 1	--	[K]	Transcription	PurA ssDNA and RNA-binding protein	Transcription factor Pur-alpha 1 OS=Arabidopsis thaliana OX=3702 GN=PURA1 PE=1 SV=2	K	Transcription	PREDICTED: transcription factor Pur-alpha 1 isoform X1 [Fragaria vesca subsp. vesca]	7.77654	4.81346	3.55544	0.569625	2.43157	2.51435	5.32376	1.73423	3.91619	4.36374	7.04658	3.20476	0.793438	3.8161	1.49874	6.54627	4.3599	1.60409	0.89535	1.22284	1.26454	1.39754	2.98093	4.51678	4.43779	0.766557	3.85564
Fxa3Ag104134	--	--	Molecular Function: nucleic acid binding (GO:0003676);; Molecular Function: zinc ion binding (GO:0008270);;	K22804|2.7e-28|bna:106442438|K22804 structural maintenance of chromosomes protein 6 | (RefSeq) structural maintenance of chromosomes protein 6B-like	--	[R]	General function prediction only	Domain of unknown function (DUF4283)	--	S	Function unknown	putative transcription factor interactor and regulator CCHC(Zn) family [Rosa chinensis]	0.504638	0.171916	0.26883	0.197682	0.11911	0.151435	0.144417	0.293312	0.239778	0.221948	0.164162	0.289502	0.248671	0.421618	0.182323	0.706207	0.567456	0.523285	0.295388	0.227019	0.363836	0.363206	0.247357	0.1611	0.448374	0.598879	0.510081
Fxa3Ag104069	--	--	Molecular Function: protein dimerization activity (GO:0046983);;	K18878|7.9e-10|cann:107866053|K18878 BHLH transcription factor Upa20 | (RefSeq) Upa20; transcription factor bHLH137-like	Plant-pathogen interaction (ko04626)	--	--	Helix-loop-helix DNA-binding domain	Transcription factor bHLH122 OS=Arabidopsis thaliana OX=3702 GN=BHLH122 PE=1 SV=1	K	Transcription	PREDICTED: transcription factor bHLH122-like [Fragaria vesca subsp. vesca]	1.40305	1.49608	0.867751	1.65239	1.8936	1.67414	6.71175	7.0329	6.53442	0.975495	0.913389	1.09608	1.47361	1.6192	1.65843	5.12582	5.61002	4.86795	1.62641	1.01043	0.699129	1.07943	1.47503	1.21295	2.07292	2.61019	2.45589
Fxa3Ag103788	--	--	Molecular Function: transcription factor activity, sequence-specific DNA binding (GO:0003700);;	K20557|9.2e-37|dct:110102661|K20557 transcription factor VIP1 | (RefSeq) transcription factor VIP1	MAPK signaling pathway - plant (ko04016)	--	--	bZIP transcription factor	Transcription factor RF2b OS=Oryza sativa subsp. japonica OX=39947 GN=RF2b PE=1 SV=2	K	Transcription	PREDICTED: transcription factor RF2b-like [Fragaria vesca subsp. vesca]	1.75899	0.708125	1.13231	0.695923	1.14255	0.997864	0.49503	0.195036	0.117444	1.6838	1.03298	1.56817	1.70365	1.78814	1.93853	0.590141	0.951597	0.466323	1.14687	0.855559	1.52482	2.10255	2.26552	1.96596	1.32622	1.90793	1.33529
Fxa3Ag103719	--	--	Molecular Function: transcription factor activity, sequence-specific DNA binding (GO:0003700);; Cellular Component: nucleus (GO:0005634);; Molecular Function: sequence-specific DNA binding (GO:0043565);;	K13424|5.4e-294|fve:101305151|K13424 WRKY transcription factor 33 | (RefSeq) probable WRKY transcription factor 25	MAPK signaling pathway - plant (ko04016);; Plant-pathogen interaction (ko04626)	--	--	WRKY DNA -binding domain	WRKY transcription factor WRKY24 OS=Oryza sativa subsp. indica OX=39946 GN=WRKY24 PE=2 SV=1	K	Transcription	PREDICTED: probable WRKY transcription factor 25 [Fragaria vesca subsp. vesca]	1.38097	0.878439	0.7368	0.400034	0.396423	0.69423	0.637993	0.202112	0.418225	1.73676	1.51992	1.95239	1.35966	0.932696	1.04692	0.699744	0.706262	0.584813	1.56858	1.46673	1.25474	1.25941	1.28878	1.25383	0.483881	0.353946	0.714767
Fxa3Ag103207	--	--	Molecular Function: DNA binding (GO:0003677);; Molecular Function: transcription factor activity, sequence-specific DNA binding (GO:0003700);; Cellular Component: nucleus (GO:0005634);;	K09284|2.4e-268|fve:101295120|K09284 AP2-like factor, euAP2 lineage | (RefSeq) ethylene-responsive transcription factor RAP2-7-like	--	--	--	AP2 domain	Ethylene-responsive transcription factor RAP2-7 OS=Arabidopsis thaliana OX=3702 GN=RAP2-7 PE=2 SV=2	K	Transcription	PREDICTED: ethylene-responsive transcription factor RAP2-7-like isoform X1 [Fragaria vesca subsp. vesca]	3.08238	3.08807	2.71333	2.6188	2.23346	2.09505	1.74565	1.81085	2.55968	4.35288	3.4243	3.84147	4.24904	2.70524	4.05899	2.98576	4.24008	3.56238	5.52886	5.03078	5.53864	3.77187	4.75634	4.70711	4.20571	4.49132	4.45417
Fxa3Ag103055	--	--	Biological Process: regulation of transcription, DNA-templated (GO:0006355);; Molecular Function: zinc ion binding (GO:0008270);; Molecular Function: sequence-specific DNA binding (GO:0043565);;	K21630|3.0e-27|cpep:111804029|K21630 GATA-type zinc finger protein 1 | (RefSeq) GATA transcription factor 5-like isoform X1	--	[K]	Transcription	GATA zinc finger	GATA transcription factor 11 OS=Arabidopsis thaliana OX=3702 GN=GATA11 PE=2 SV=1	K	Transcription	PREDICTED: GATA transcription factor 11-like [Fragaria vesca subsp. vesca]	3.16421	4.10282	3.88741	3.9388	3.78548	4.19495	0.807404	0.349697	0.869495	4.57546	4.41681	3.4392	5.23751	6.232	5.61867	0.990994	0.657495	0.657469	3.07661	2.07805	3.13025	1.98541	2.57433	2.84995	1.72054	1.98964	2.30696
Fxa3Ag102536	--	--	Molecular Function: transcription factor activity, sequence-specific DNA binding (GO:0003700);; Cellular Component: nucleus (GO:0005634);; Molecular Function: protein dimerization activity (GO:0046983);; Biological Process: root development (GO:0048364);;	--	--	--	--	bHLH-MYC and R2R3-MYB transcription factors N-terminal	Transcription factor LHW OS=Arabidopsis thaliana OX=3702 GN=LHW PE=1 SV=1	S	Function unknown	PREDICTED: transcription factor LHW [Fragaria vesca subsp. vesca]	0.86758	0.509713	0.978371	0.940927	0.668931	0.519605	0.881463	0.713017	0.77464	0.303541	0.276719	0.622297	0.295929	0.540834	0.496597	0.594075	0.5024	0.549674	0.414706	0.340985	0.349129	0.328794	0.204133	0.33754	0.161921	0.311919	0.154397
Fxa3Ag102498	--	--	Molecular Function: DNA binding (GO:0003677);; Molecular Function: transcription factor activity, sequence-specific DNA binding (GO:0003700);; Cellular Component: nucleus (GO:0005634);; Cellular Component: transcription factor complex (GO:0005667);; Molecular Function: protein dimerization activity (GO:0046983);;	K06620|5.7e-246|fve:101311245|K06620 transcription factor E2F3 | (RefSeq) transcription factor E2FB	--	[K]	Transcription	E2F transcription factor CC-MB domain	Transcription factor E2FB OS=Arabidopsis thaliana OX=3702 GN=E2FB PE=1 SV=1	K	Transcription	PREDICTED: transcription factor E2FB [Fragaria vesca subsp. vesca]	0.34627	0.910863	0.792136	0.493383	0.504726	0.359827	0.223235	0.267047	0.689567	1.13123	0.353675	1.29666	0.710595	0.42278	1.02442	0.752935	0.651302	0.709659	2.00916	2.6115	2.08736	1.9868	1.678	2.26777	1.81353	2.11263	1.98913
Fxa3Ag102379	--	--	Molecular Function: transcription factor activity, sequence-specific DNA binding (GO:0003700);; Biological Process: transcription, DNA-templated (GO:0006351);; Molecular Function: sequence-specific DNA binding (GO:0043565);;	K14431|4.9e-299|fve:101309994|K14431 transcription factor TGA | (RefSeq) transcription factor TGA6	Plant hormone signal transduction (ko04075)	--	--	Seed dormancy control	Transcription factor TGA9 OS=Arabidopsis thaliana OX=3702 GN=TGA9 PE=1 SV=1	K	Transcription	PREDICTED: transcription factor TGA6 isoform X1 [Fragaria vesca subsp. vesca]	1.87717	2.61491	1.97259	1.51612	1.45712	1.52222	0.584451	0.636653	0.555654	1.27981	1.47395	1.26334	1.24437	0.877089	1.72778	0.393008	0.737477	0.542912	1.17848	1.06936	0.789225	0.589386	1.15202	0.581359	0.260224	0.29554	0.332569
Fxa3Ag102289	--	--	Molecular Function: transcription factor activity, sequence-specific DNA binding (GO:0003700);; Cellular Component: nucleus (GO:0005634);; Molecular Function: sequence-specific DNA binding (GO:0043565);;	K18835|7.9e-90|atr:18429966|K18835 WRKY transcription factor 2 | (RefSeq) probable WRKY transcription factor 20	--	--	--	WRKY DNA -binding domain	Probable WRKY transcription factor 20 OS=Arabidopsis thaliana OX=3702 GN=WRKY20 PE=2 SV=1	K	Transcription	PREDICTED: probable WRKY transcription factor 20 isoform X1 [Fragaria vesca subsp. vesca]	7.91498	7.88018	7.63919	5.16478	5.5865	5.25666	3.85309	4.86241	4.57323	3.34421	3.42473	2.97156	4.04691	4.57501	4.2379	4.46451	3.84034	3.57219	4.66472	4.23611	4.93016	4.75531	4.90843	4.00811	4.25563	4.41102	4.08489
Fxa3Ag101673	--	--	Biological Process: transcription, DNA-templated (GO:0006351);; Molecular Function: sequence-specific DNA binding (GO:0043565);;	K14431|6.5e-11|dosa:Os05t0492000-00|K14431 transcription factor TGA | (RefSeq) Os05g0492000; Similar to BZIP transcription factor.	Plant hormone signal transduction (ko04075)	--	--	Seed dormancy control	Protein DOG1-like 4 OS=Arabidopsis thaliana OX=3702 GN=DOGL4 PE=1 SV=1	S	Function unknown	PREDICTED: transcription factor TGA5 [Fragaria vesca subsp. vesca]	2.78364	2.99625	3.17035	1.84383	2.56844	2.21212	0.241814	0.146305	0.352611	1.93997	1.36252	0.737819	1.43036	1.21494	0.676454	0.504724	0.435388	0.341212	6.1421	6.10993	5.88464	5.19217	5.78139	4.80057	0.901865	0.866853	1.21234
Fxa3Ag101346	--	--	Cellular Component: nucleus (GO:0005634);; Molecular Function: protein heterodimerization activity (GO:0046982);;	K08066|7.9e-131|fve:101305504|K08066 nuclear transcription factor Y, gamma | (RefSeq) nuclear transcription factor Y subunit C-2	--	[K]	Transcription	Core histone H2A/H2B/H3/H4	Nuclear transcription factor Y subunit C-4 OS=Oryza sativa subsp. japonica OX=39947 GN=NFYC4 PE=1 SV=1	K	Transcription	PREDICTED: nuclear transcription factor Y subunit C-2 [Fragaria vesca subsp. vesca]	4.76889	5.51839	6.43962	8.1186	5.93638	6.29619	8.23602	6.03437	6.54345	7.37972	7.93745	7.52171	10.3389	9.96673	8.2903	8.09398	7.76535	7.67764	13.9215	12.8679	14.3038	12.6911	12.5327	14.1753	13.0599	13.6633	13.9036
Fxa3Ag100849	--	--	Molecular Function: DNA binding (GO:0003677);; Biological Process: regulation of transcription from RNA polymerase II promoter (GO:0006357);; Molecular Function: protein dimerization activity (GO:0046983);;	--	--	--	--	Helix-loop-helix DNA-binding domain	Transcription factor bHLH162 OS=Arabidopsis thaliana OX=3702 GN=BHLH162 PE=1 SV=1	K	Transcription	PREDICTED: transcription factor bHLH126 [Fragaria vesca subsp. vesca]	0.380426	0	0.082688	0	0.092203	0	0	0	0	0.428669	0.737913	0	0	0.120737	0.260384	0	0	0	3.45634	1.64187	1.52834	1.56267	0.9032	0.77714	0	0.103731	0.086343
Fxa3Ag100707	--	--	Biological Process: transcription, DNA-templated (GO:0006351);; Molecular Function: sequence-specific DNA binding (GO:0043565);;	K14431|9.2e-08|bdi:100845620|K14431 transcription factor TGA | (RefSeq) transcription factor TGAL7	Plant hormone signal transduction (ko04075)	--	--	Seed dormancy control	Protein DOG1-like 4 OS=Arabidopsis thaliana OX=3702 GN=DOGL4 PE=1 SV=1	S	Function unknown	PREDICTED: transcription factor TGA2 [Fragaria vesca subsp. vesca]	2.05491	1.59312	2.70525	2.48847	3.0737	2.65012	0.142372	0.059916	0.199735	0.62589	0.456669	0.95773	0.060483	0.24049	0.434728	0.16501	0.119756	0.045306	0.818693	1.17575	0.371139	1.35178	1.23378	2.18499	0.679587	0.234841	0.792228
Fxa3Ag100680	--	--	Molecular Function: transcription factor activity, sequence-specific DNA binding (GO:0003700);; Cellular Component: nucleus (GO:0005634);; Molecular Function: sequence-specific DNA binding (GO:0043565);;	K13425|1.4e-28|adu:107485852|K13425 WRKY transcription factor 22 | (RefSeq) WRKY transcription factor 22	MAPK signaling pathway - plant (ko04016);; Plant-pathogen interaction (ko04626)	--	--	WRKY DNA -binding domain	Probable WRKY transcription factor 65 OS=Arabidopsis thaliana OX=3702 GN=WRKY65 PE=2 SV=1	K	Transcription	PREDICTED: probable WRKY transcription factor 65 isoform X1 [Fragaria vesca subsp. vesca]	0.696726	0.713012	0.672236	1.13712	0.912341	1.14854	3.11043	2.72165	3.54857	0.313686	0.34838	0.380678	1.28079	0.836034	0.608745	0.621859	0.243511	0.937479	0.273966	0.147378	0.44994	0.526529	0.562641	0.44355	0.303514	0.226089	0.173584
Fxa3Ag100482	--	--	Molecular Function: transcription factor activity, sequence-specific DNA binding (GO:0003700);;	--	--	--	--	TCP family transcription factor	Transcription factor TCP2 OS=Arabidopsis thaliana OX=3702 GN=TCP2 PE=1 SV=1	K	Transcription	PREDICTED: transcription factor TCP2 [Fragaria vesca subsp. vesca]	10.3007	10.0832	11.1479	7.86299	7.27722	6.64373	4.6746	4.0482	3.86821	3.25765	3.98065	3.58775	3.4209	3.01024	3.71813	2.43978	2.2886	2.3581	6.92896	7.03136	7.34701	2.64651	3.31591	3.31752	1.65796	2.7443	2.88482
Fxa3Ag100147	--	--	Molecular Function: transcription factor activity, sequence-specific DNA binding (GO:0003700);; Cellular Component: nucleus (GO:0005634);; Molecular Function: sequence-specific DNA binding (GO:0043565);;	K18834|9.2e-22|soe:110803840|K18834 WRKY transcription factor 1 | (RefSeq) WRKY transcription factor 1	Plant-pathogen interaction (ko04626)	--	--	WRKY DNA -binding domain	WRKY transcription factor 6 OS=Arabidopsis thaliana OX=3702 GN=WRKY6 PE=1 SV=1	K	Transcription	PREDICTED: probable WRKY transcription factor 31 [Fragaria vesca subsp. vesca]	5.39387	6.06193	5.44052	3.95119	4.19685	4.85485	4.67929	5.72952	5.09368	9.35499	8.52243	9.70878	9.0345	8.77895	8.10507	8.99171	8.4335	8.34104	13.7886	15.3578	12.763	15.4676	14.239	14.5013	8.9202	9.5128	10.167
Fxa2Dg203581	--	--	Molecular Function: transcription factor activity, sequence-specific DNA binding (GO:0003700);; Cellular Component: nucleus (GO:0005634);; Molecular Function: sequence-specific DNA binding (GO:0043565);;	K18834|2.3e-16|han:110886029|K18834 WRKY transcription factor 1 | (RefSeq) WRKY transcription factor SUSIBA2-like	Plant-pathogen interaction (ko04626)	--	--	WRKY DNA -binding domain	Probable WRKY transcription factor 40 OS=Arabidopsis thaliana OX=3702 GN=WRKY40 PE=1 SV=1	K	Transcription	PREDICTED: probable WRKY transcription factor 40 isoform X2 [Fragaria vesca subsp. vesca]	1.24498	1.55787	1.47374	0.846847	0.703638	0.86636	0.296999	0.155737	0.151811	3.43831	2.37895	3.78925	2.4586	2.48287	2.58314	0	0	0.053746	3.17178	3.28335	2.33427	2.80687	1.94289	2.12344	0.757789	0.482464	0.400063
Fxa2Dg203554	--	--	Molecular Function: DNA binding (GO:0003677);; Molecular Function: transcription factor activity, sequence-specific DNA binding (GO:0003700);; Cellular Component: nucleus (GO:0005634);;	K09286|8.1e-21|bna:106427325|K09286 EREBP-like factor | (RefSeq) ethylene-responsive transcription factor ERF057	--	--	--	AP2 domain	Ethylene-responsive transcription factor ERF003 OS=Arabidopsis thaliana OX=3702 GN=ERF003 PE=1 SV=1	K	Transcription	transcription factor ERF37 [Fragaria x ananassa]	68.3347	68.1187	66.321	65.7079	61.3424	69.7613	20.4793	21.2092	22.0651	32.9819	37.9423	34.8115	42.2962	43.81	38.0979	8.7625	9.4118	7.19745	3.64125	3.24642	3.84964	3.27679	3.42887	2.95197	0.548014	0.744143	0.408751
Fxa2Dg203353	--	--	Molecular Function: DNA binding (GO:0003677);; Molecular Function: transcription factor activity, sequence-specific DNA binding (GO:0003700);; Cellular Component: nucleus (GO:0005634);;	K09286|4.1e-30|sly:101261712|K09286 EREBP-like factor | (RefSeq) ethylene-responsive transcription factor 1	--	--	--	AP2 domain	Dehydration-responsive element-binding protein 2D OS=Arabidopsis thaliana OX=3702 GN=DREB2D PE=2 SV=1	K	Transcription	transcription factor ERF31 [Fragaria x ananassa]	16.4867	14.3422	14.3444	19.881	18.6789	21.9642	2.30422	1.7634	2.37752	13.0191	14.8572	14.6961	13.7571	13.2016	12.1927	2.34801	2.12519	2.19324	7.35995	9.48412	9.37658	11.0603	8.7401	9.28743	1.74529	1.61426	4.13919
Fxa2Dg203318	--	--	Molecular Function: DNA binding (GO:0003677);; Molecular Function: transcription factor activity, sequence-specific DNA binding (GO:0003700);; Cellular Component: nucleus (GO:0005634);; Cellular Component: transcription factor complex (GO:0005667);; Molecular Function: protein dimerization activity (GO:0046983);;	K06620|8.3e-227|fve:101310671|K06620 transcription factor E2F3 | (RefSeq) transcription factor E2FC	--	[K]	Transcription	E2F/DP family winged-helix DNA-binding domain	Transcription factor E2FC OS=Arabidopsis thaliana OX=3702 GN=E2FC PE=1 SV=1	K	Transcription	PREDICTED: transcription factor E2FC isoform X1 [Fragaria vesca subsp. vesca]	0.172613	0.319263	0.599731	0.323058	0.319861	0.415633	1.76211	1.43506	1.16095	0.71658	0.518321	0.353384	0.415485	0.457337	0.082393	1.27424	1.49145	1.65443	0	0.173796	0.377778	0.305861	0.123405	0.335408	0.228516	0.083062	0.358377
Fxa2Dg202970	--	--	Molecular Function: DNA binding (GO:0003677);; Cellular Component: nucleus (GO:0005634);;	K09422|2.1e-48|ghi:107900510|K09422 transcription factor MYB, plant | (RefSeq) LOW QUALITY PROTEIN: transcription factor MYB44	--	[K]	Transcription	Myb-like DNA-binding domain	Transcription factor MYB73 OS=Arabidopsis thaliana OX=3702 GN=MYB73 PE=1 SV=1	--	--	PREDICTED: transcription factor MYB44-like [Fragaria vesca subsp. vesca]	0	0	0	0	0	0	0	0	0	0	0	0	0	0	0	0	0	0	1.99843	1.42182	2.12531	0.620239	0.559418	0.603301	0	0	0.148879
Fxa2Dg202927	--	--	Molecular Function: protein dimerization activity (GO:0046983);;	K12126|4.3e-27|nnu:104585579|K12126 phytochrome-interacting factor 3 | (RefSeq) transcription factor PIF3	Plant hormone signal transduction (ko04075);; Circadian rhythm - plant (ko04712)	--	--	Helix-loop-helix DNA-binding domain	Transcription factor SPATULA OS=Arabidopsis thaliana OX=3702 GN=SPT PE=1 SV=1	T	Signal transduction mechanisms	PREDICTED: transcription factor SPATULA-like [Fragaria vesca subsp. vesca]	0.881477	1.01173	1.05106	0.544301	0.460736	1.227	0	0.191285	0.150574	0.268294	0.357711	0.539592	0.098607	0.422816	0.625121	0.216261	0.263505	0	0.095941	0.059637	0.190122	0.489081	0.197255	0.094685	0.13364	0	0.177092
Fxa2Dg202905	--	--	Molecular Function: DNA binding (GO:0003677);; Cellular Component: nucleus (GO:0005634);;	K09422|4.8e-145|fve:101292274|K09422 transcription factor MYB, plant | (RefSeq) transcription factor MYB44-like	--	[K]	Transcription	Myb-like DNA-binding domain	Transcription factor MYB44 OS=Arabidopsis thaliana OX=3702 GN=MYB44 PE=1 SV=1	--	--	PREDICTED: transcription factor MYB44-like [Fragaria vesca subsp. vesca]	41.8079	41.7692	37.605	42.4856	41.305	43.7971	34.8241	30.8432	30.2494	61.4423	59.9893	61.7069	55.1676	49.7609	48.7117	46.3756	47.9901	49.9648	92.7649	91.1656	98.0534	103.059	101.89	100.303	92.3868	90.0971	82.9156
Fxa2Dg202807	--	--	Molecular Function: DNA binding (GO:0003677);; Molecular Function: transcription factor activity, sequence-specific DNA binding (GO:0003700);; Cellular Component: nucleus (GO:0005634);;	K09285|0.0e+00|fve:101300121|K09285 AP2-like factor, ANT lineage | (RefSeq) AP2-like ethylene-responsive transcription factor ANT	--	--	--	AP2 domain	AP2-like ethylene-responsive transcription factor CRL5 OS=Oryza sativa subsp. japonica OX=39947 GN=CRL5 PE=2 SV=1	K	Transcription	PREDICTED: AP2-like ethylene-responsive transcription factor ANT [Fragaria vesca subsp. vesca]	0.105152	0.05518	0.276913	0	0	0	0	0	0.044506	0.094406	0.184388	0.182922	0.026837	0	0	0.05071	0.023694	0	0.578725	0.557103	0.540343	0.101357	0	0.050582	0	0	0
Fxa2Dg202804	--	--	Biological Process: regulation of transcription, DNA-templated (GO:0006355);; Molecular Function: protein dimerization activity (GO:0046983);;	K18878|2.4e-30|cann:107866053|K18878 BHLH transcription factor Upa20 | (RefSeq) Upa20; transcription factor bHLH137-like	Plant-pathogen interaction (ko04626)	--	--	Helix-loop-helix DNA-binding domain	Transcription factor bHLH74 OS=Arabidopsis thaliana OX=3702 GN=BHLH74 PE=1 SV=1	K	Transcription	PREDICTED: transcription factor bHLH74 [Fragaria vesca subsp. vesca]	0.962277	1.3085	1.81071	1.37551	1.236	1.23794	1.64767	1.31316	1.38949	0.34374	0.623311	0.953804	0.805184	0.78374	0.822609	0.50945	0.720625	0.527723	0.142596	0.212669	0.318325	0.221017	0.106751	0.161543	0.353028	0.166767	0.117445
Fxa2Dg202668	--	--	Molecular Function: molecular_function (GO:0003674);; Molecular Function: transcription factor activity, sequence-specific DNA binding (GO:0003700);; Biological Process: regulation of transcription, DNA-templated (GO:0006355);; Biological Process: biological_process (GO:0008150);; Biological Process: regulation of biosynthetic process (GO:0009889);; Biological Process: regulation of gene expressi…	K01051|2.8e-07|var:108341535|K01051 pectinesterase [EC:3.1.1.11] | (RefSeq) probable pectinesterase/pectinesterase inhibitor 58	Pentose and glucuronate interconversions (ko00040)	[K]	Transcription	Myb/SANT-like DNA-binding domain	Trihelix transcription factor GT-2 OS=Arabidopsis thaliana OX=3702 GN=GT-2 PE=1 SV=1	K	Transcription	PREDICTED: trihelix transcription factor GT-2-like [Fragaria vesca subsp. vesca]	0.531858	0.685049	0.661345	0.515554	0.578487	0.395721	0.299818	0.152381	0.301928	0.613826	0.562629	0.894601	0.888299	0.373334	0.415124	1.10981	0.767327	0.770908	0.450722	0.586658	0.644586	0.912626	1.04587	0.725303	0.444906	0.728262	0.188689
Fxa2Dg202536	--	--	Molecular Function: DNA binding (GO:0003677);; Molecular Function: transcription factor activity, sequence-specific DNA binding (GO:0003700);; Cellular Component: nucleus (GO:0005634);;	K16241|3.7e-72|fve:101314818|K16241 transcription factor HY5 | (RefSeq) transcription factor HY5	Circadian rhythm - plant (ko04712)	[K]	Transcription	bZIP transcription factor	Transcription factor HY5 OS=Arabidopsis thaliana OX=3702 GN=HY5 PE=1 SV=1	K	Transcription	transcription factor HY5 [Fragaria x ananassa]	4.83302	4.52897	6.04629	4.95286	3.03539	4.47037	2.70522	1.32132	2.19524	5.67452	6.8105	6.75971	3.603	4.03888	2.61006	2.54338	3.1307	2.11876	6.99314	6.80769	7.13284	12.5765	11.1161	11.4379	6.56727	4.2966	5.6082
Fxa2Dg202507	--	--	Molecular Function: DNA binding (GO:0003677);; Molecular Function: transcription factor activity, sequence-specific DNA binding (GO:0003700);; Cellular Component: nucleus (GO:0005634);;	K09286|1.0e-154|fve:101314813|K09286 EREBP-like factor | (RefSeq) ethylene-responsive transcription factor ERF071	--	--	--	AP2 domain	Ethylene-responsive transcription factor ERF071 OS=Arabidopsis thaliana OX=3702 GN=ERF071 PE=2 SV=1	K	Transcription	PREDICTED: ethylene-responsive transcription factor ERF071 isoform X1 [Fragaria vesca subsp. vesca]	1.54532	1.49073	1.58646	3.14962	3.92085	3.15889	2.53399	3.33425	2.70485	2.18252	2.23558	2.19191	3.48189	3.81374	3.00115	3.188	3.56413	3.50026	5.14638	4.017	3.43671	4.70252	4.69273	4.50891	7.06109	5.82721	7.37981
Fxa2Dg202453	--	--	Molecular Function: DNA binding (GO:0003677);; Molecular Function: transcription factor activity, sequence-specific DNA binding (GO:0003700);; Cellular Component: nucleus (GO:0005634);;	K09286|8.8e-17|ppp:112279394|K09286 EREBP-like factor | (RefSeq) ethylene-responsive transcription factor ERF022-like	--	--	--	AP2 domain	Ethylene-responsive transcription factor ERF012 OS=Arabidopsis thaliana OX=3702 GN=ERF012 PE=2 SV=1	K	Transcription	transcription factor ERF9 [Fragaria x ananassa]	0	0.237735	0.284854	0.449878	0.019369	0.442285	0	0.22316	0.363612	2.07015	2.6938	3.5625	0.369526	1.09326	0.586112	0.319673	0.157919	0.548151	8.51237	7.00464	8.22319	10.0262	10.9397	10.2567	2.34497	2.44754	3.10392
Fxa2Dg202402	--	--	Molecular Function: molecular_function (GO:0003674);; Molecular Function: DNA binding (GO:0003677);; Molecular Function: transcription factor activity, sequence-specific DNA binding (GO:0003700);; Cellular Component: cellular_component (GO:0005575);; Cellular Component: intracellular (GO:0005622);; Cellular Component: cell (GO:0005623);; Cellular Component: nucleus (GO:0005634);; Biological Proce…	K00521|3.1e-42|cmos:111447866|K00521 ferric-chelate reductase [EC:1.16.1.7] | (RefSeq) ferric reduction oxidase 7, chloroplastic-like	--	--	--	No apical meristem (NAM) protein	NAC domain-containing protein 2 OS=Arabidopsis thaliana OX=3702 GN=NAC002 PE=1 SV=2	K	Transcription	NAC transcription factor ATAF1.1 [Fragaria x ananassa]	11.325	11.8076	12.3606	14.9718	16.4035	14.7714	31.3056	35.757	32.0085	18.4119	19.6165	16.8875	20.9012	19.1963	20.5159	47.5808	50.8061	45.8827	11.1533	10.9753	10.055	17.6123	12.3492	12.3622	16.1671	14.8439	17.6993
Fxa2Dg201722	--	--	Molecular Function: DNA binding (GO:0003677);; Cellular Component: nucleus (GO:0005634);;	K01653|1.1e-59|rcu:8262764|K01653 acetolactate synthase I/III small subunit [EC:2.2.1.6] | (RefSeq) B3 domain-containing transcription factor ABI3	Valine, leucine and isoleucine biosynthesis (ko00290);; Butanoate metabolism (ko00650);; C5-Branched dibasic acid metabolism (ko00660);; Pantothenate and CoA biosynthesis (ko00770);; 2-Oxocarboxylic acid metabolism (ko01210);; Biosynthesis of amino acids (ko01230)	--	--	B3 DNA binding domain	B3 domain-containing transcription factor ABI3 OS=Arabidopsis thaliana OX=3702 GN=ABI3 PE=1 SV=1	K	Transcription	PREDICTED: B3 domain-containing transcription factor ABI3 isoform X1 [Fragaria vesca subsp. vesca]	8.23501	7.45658	8.08067	7.5216	7.70014	7.47928	0.715549	0.610502	1.03329	6.20811	5.06137	4.57626	3.8891	3.74177	3.68197	1.45826	1.28712	1.58769	5.8656	5.08392	5.96003	4.08425	3.49297	3.61285	0.790534	0.599031	0.944466
Fxa2Dg201671	--	--	--	--	--	[K]	Transcription	Myb/SANT-like DNA-binding domain	--	K	Transcription	PREDICTED: trihelix transcription factor ASIL1 [Fragaria vesca subsp. vesca]	4.94195	6.15876	5.65099	7.52266	5.7634	3.64431	4.26927	4.91632	3.25037	4.3684	4.49661	5.71704	3.57599	4.09148	2.97677	3.14136	3.19293	3.03909	1.99352	1.90394	2.55255	2.40303	3.08969	1.89338	2.94664	2.83718	2.34239
Fxa2Dg201605	--	--	Biological Process: regulation of transcription, DNA-templated (GO:0006355);; Molecular Function: protein dimerization activity (GO:0046983);;	K18878|1.2e-31|cann:107866053|K18878 BHLH transcription factor Upa20 | (RefSeq) Upa20; transcription factor bHLH137-like	Plant-pathogen interaction (ko04626)	--	--	Helix-loop-helix DNA-binding domain	Transcription factor bHLH62 OS=Arabidopsis thaliana OX=3702 GN=BHLH62 PE=2 SV=1	K	Transcription	PREDICTED: transcription factor bHLH62 [Fragaria vesca subsp. vesca]	40.6044	43.1597	41.0078	49.1618	52.0358	49.6413	34.628	36.4595	39.6932	42.2431	39.6938	44.5266	88.834	82.5673	94.2039	58.3656	55.6726	55.7035	15.3404	15.6603	15.418	24.5501	23.7659	23.1347	26.54	25.8022	24.4229
Fxa2Dg201573	--	--	--	--	--	--	--	--	Transcription factor IBH1 OS=Arabidopsis thaliana OX=3702 GN=IBH1 PE=1 SV=1	--	--	PREDICTED: transcription factor IBH1-like [Fragaria vesca subsp. vesca]	27.2362	29.7078	26.8747	19.5181	21.7297	23.6526	27.8145	29.3633	28.9476	21.9087	22.476	23.3527	18.5815	24.4891	24.7362	31.1238	27.2316	27.0943	9.27731	9.13495	10.4458	6.97028	5.54577	6.07932	11.3455	14.8144	11.2207
Fxa2Dg201148	--	--	Molecular Function: DNA binding (GO:0003677);; Molecular Function: transcription factor activity, sequence-specific DNA binding (GO:0003700);; Cellular Component: nucleus (GO:0005634);;	K12900|1.1e-30|lang:109341833|K12900 FUS-interacting serine-arginine-rich protein 1 | (RefSeq) serine/arginine-rich SC35-like splicing factor SCL30A	Spliceosome (ko03040)	--	--	AP2 domain	Ethylene-responsive transcription factor ERF110 OS=Arabidopsis thaliana OX=3702 GN=ERF110 PE=2 SV=2	K	Transcription	PREDICTED: ethylene-responsive transcription factor ABR1-like isoform X1 [Fragaria vesca subsp. vesca]	1.38101	1.13577	0.886144	1.49734	2.04998	1.94439	0.119885	0.373567	0.297897	1.51053	1.5519	1.53169	1.56203	0.721079	1.79276	0.670485	0.489627	0.660982	0.879291	0.697446	0.8633	0.879514	0.752853	0.942875	0.617646	0.289404	0.863469
Fxa2Dg200875	--	--	Cellular Component: nucleus (GO:0005634);; Molecular Function: zinc ion binding (GO:0008270);; Molecular Function: sequence-specific DNA binding (GO:0043565);; Biological Process: positive regulation of transcription, DNA-templated (GO:0045893);;	K21630|9.9e-41|cpep:111804029|K21630 GATA-type zinc finger protein 1 | (RefSeq) GATA transcription factor 5-like isoform X1	--	[K]	Transcription	GATA zinc finger	GATA transcription factor 5 OS=Arabidopsis thaliana OX=3702 GN=GATA5 PE=2 SV=1	K	Transcription	PREDICTED: GATA transcription factor 5-like [Fragaria vesca subsp. vesca]	1.53671	0.986586	1.89796	1.09885	0.87456	1.07568	0.36084	0.295369	0.093026	1.44432	1.96741	2.34208	0.766606	0.931866	0.705265	0.076569	0.03969	0.08106	1.69251	1.60733	0.844479	2.37852	2.56355	2.85242	0.681038	0.517371	0.32144
Fxa2Dg200799	--	--	Biological Process: regulation of transcription, DNA-templated (GO:0006355);; Molecular Function: protein dimerization activity (GO:0046983);;	K18878|1.4e-32|cann:107866053|K18878 BHLH transcription factor Upa20 | (RefSeq) Upa20; transcription factor bHLH137-like	Plant-pathogen interaction (ko04626)	--	--	Helix-loop-helix DNA-binding domain	Transcription factor bHLH63 OS=Arabidopsis thaliana OX=3702 GN=BHLH63 PE=1 SV=1	K	Transcription	PREDICTED: transcription factor bHLH63 [Fragaria vesca subsp. vesca]	0.892302	1.01432	1.01451	0.511437	0.988081	0.644603	0.410074	0.364678	0.354946	0.349384	0.464207	0.263137	0.394094	0.497551	0.396204	0.577752	0.319422	0.360198	0.054353	0	0.296628	0.352842	0.170524	0.121575	0	0.227125	0.11772
Fxa2Dg200662	--	--	Molecular Function: DNA binding (GO:0003677);; Cellular Component: nucleus (GO:0005634);;	--	--	--	--	B3 DNA binding domain	B3 domain-containing transcription factor VRN1 OS=Arabidopsis thaliana OX=3702 GN=VRN1 PE=1 SV=1	K	Transcription	PREDICTED: B3 domain-containing transcription factor VRN1 [Fragaria vesca subsp. vesca]	10.05	8.68203	7.70556	7.45142	5.7844	6.64467	5.54868	6.32552	6.89984	5.37807	4.8276	5.45533	3.97297	3.71129	3.98974	5.22588	5.21935	4.77721	4.55305	5.32177	5.39393	4.25455	4.07582	3.72474	3.53657	2.39875	3.76371
Fxa2Dg200586	--	--	Molecular Function: DNA binding (GO:0003677);; Molecular Function: transcription factor activity, sequence-specific DNA binding (GO:0003700);; Cellular Component: nucleus (GO:0005634);;	K09286|3.9e-24|thj:104817479|K09286 EREBP-like factor | (RefSeq) ethylene-responsive transcription factor ERF071-like	--	--	--	AP2 domain	Ethylene-responsive transcription factor ERF109 OS=Arabidopsis thaliana OX=3702 GN=ERF109 PE=1 SV=1	K	Transcription	PREDICTED: ethylene-responsive transcription factor ERF109-like [Fragaria vesca subsp. vesca]	0	0.057527	0	0.106003	0	0.087169	0.058801	0	0	0.860372	0.748543	1.13917	0.361918	0.39781	0.531306	0.056512	0.074653	0.25233	3.55604	3.51045	3.47555	4.16932	4.00007	5.91421	2.06175	1.2891	1.89135
Fxa2Dg200492	--	--	Molecular Function: DNA binding (GO:0003677);;	K09422|8.7e-129|fve:101306948|K09422 transcription factor MYB, plant | (RefSeq) transcription factor MYB44-like	--	[K]	Transcription	Myb-like DNA-binding domain	Transcription factor MYB44 OS=Arabidopsis thaliana OX=3702 GN=MYB44 PE=1 SV=1	--	--	PREDICTED: transcription factor MYB44-like [Fragaria vesca subsp. vesca]	0.244402	0.387968	0.241535	0.698093	0.288421	0.470298	0.374473	0.192303	1.31313	1.60766	1.87137	2.03839	0.779797	0.867055	0.644703	1.54625	0.656197	1.20216	7.32399	6.1042	6.55703	4.28999	4.39801	5.54713	4.52924	5.51934	5.47251
Fxa2Dg200442	--	--	Molecular Function: DNA binding (GO:0003677);; Cellular Component: nucleus (GO:0005634);;	--	--	--	--	B3 DNA binding domain	--	--	--	PREDICTED: B3 domain-containing transcription factor VRN1-like [Fragaria vesca subsp. vesca]	1.39404	0.532195	0.704963	0.873978	1.30617	0.683481	0.612915	0.544983	0.768054	3.07881	3.85178	3.41775	3.62101	3.6472	3.18358	3.15829	3.4713	3.28801	4.53566	3.69846	4.7648	3.24933	3.4008	3.25395	4.46185	3.07744	3.73768
Fxa2Dg200342	--	--	Molecular Function: protein dimerization activity (GO:0046983);;	K05765|5.7e-14|gra:105781290|K05765 cofilin | (RefSeq) uncharacterized LOC105781290	--	--	--	--	Transcription factor bHLH113 OS=Arabidopsis thaliana OX=3702 GN=BHLH113 PE=2 SV=1	K	Transcription	PREDICTED: transcription factor bHLH113-like isoform X1 [Fragaria vesca subsp. vesca]	17.2993	20.0818	17.9736	13.7025	15.3847	16.2806	6.52978	7.64536	8.31149	11.4383	12.5229	10.5435	8.92548	7.18481	8.00759	4.97176	5.181	5.57737	21.1702	19.9582	22.5779	19.6018	19.8144	19.1773	22.2318	24.0144	24.6587
Fxa2Dg200285	--	--	Molecular Function: DNA binding (GO:0003677);; Cellular Component: nucleus (GO:0005634);;	K09422|1.2e-107|fve:101301126|K09422 transcription factor MYB, plant | (RefSeq) transcription factor WER-like	--	[K]	Transcription	Myb-like DNA-binding domain	Transcription factor WER OS=Arabidopsis thaliana OX=3702 GN=WER PE=1 SV=1	--	--	PREDICTED: transcription factor WER-like [Fragaria vesca subsp. vesca]	4.61232	5.03458	4.95776	4.185	4.50609	5.06837	2.90991	2.58391	2.7299	1.75352	1.87935	1.78805	1.50385	1.71582	1.64145	1.40699	0.77633	0.525296	0	0	0.173782	0	0.05763	0	0	0	0
Fxa2Dg200186	--	--	Molecular Function: protein dimerization activity (GO:0046983);;	K13422|7.7e-13|ppp:112288376|K13422 transcription factor MYC2 | (RefSeq) transcription factor MYC3-like isoform X1	MAPK signaling pathway - plant (ko04016);; Plant hormone signal transduction (ko04075)	--	--	Helix-loop-helix DNA-binding domain	Transcription factor bHLH25 OS=Arabidopsis thaliana OX=3702 GN=BHLH25 PE=2 SV=2	K	Transcription	PREDICTED: transcription factor bHLH18-like [Fragaria vesca subsp. vesca]	0.216109	0.299594	0.159621	0.102917	0	0.138293	0	0.046941	0.094554	0.349198	0.22758	0.726574	1.0339	1.62705	1.4491	0.046826	0.074681	0.030587	0.516567	0.443796	0.34415	0.266252	0.169866	0.321263	0.057692	0.175863	0.298256
Fxa2Cg203428	--	--	Molecular Function: DNA binding (GO:0003677);; Molecular Function: transcription factor activity, sequence-specific DNA binding (GO:0003700);; Cellular Component: nucleus (GO:0005634);;	K09286|8.1e-19|eus:EUTSA_v10000354mg|K09286 EREBP-like factor | (RefSeq) hypothetical protein	--	--	--	AP2 domain	Ethylene-responsive transcription factor ERF012 OS=Arabidopsis thaliana OX=3702 GN=ERF012 PE=2 SV=1	K	Transcription	PREDICTED: ethylene-responsive transcription factor ERF014 [Fragaria vesca subsp. vesca]	0.172091	0.127391	0.118628	0.248035	0.262789	0.419864	0.079469	0.110339	0.172824	1.25743	1.66761	0.859328	0.365655	0.724519	0.464346	0	0.021795	0.489813	6.71344	5.53113	7.49971	5.31421	4.20099	5.68562	1.9165	1.50255	0.520243
Fxa2Cg203361	--	--	Molecular Function: DNA binding (GO:0003677);; Molecular Function: transcription factor activity, sequence-specific DNA binding (GO:0003700);; Cellular Component: nucleus (GO:0005634);;	K09286|2.2e-151|fve:101314813|K09286 EREBP-like factor | (RefSeq) ethylene-responsive transcription factor ERF071	--	--	--	AP2 domain	Ethylene-responsive transcription factor ERF071 OS=Arabidopsis thaliana OX=3702 GN=ERF071 PE=2 SV=1	K	Transcription	PREDICTED: ethylene-responsive transcription factor ERF071 isoform X1 [Fragaria vesca subsp. vesca]	0.665803	1.28985	0.471121	0.553739	0.418578	0.326162	0.351411	0.223352	0.089551	0.552851	1.18219	0.97485	0.959025	0.769968	0.49088	0.436789	0.559386	0.55513	4.36143	4.35366	5.00245	2.22073	1.66019	1.39014	1.11156	0.633838	0.619911
Fxa2Cg203021	--	--	Molecular Function: protein dimerization activity (GO:0046983);;	K12126|5.2e-13|gmx:100820151|K12126 phytochrome-interacting factor 3 | (RefSeq) transcription factor PIF3	Plant hormone signal transduction (ko04075);; Circadian rhythm - plant (ko04712)	--	--	Helix-loop-helix DNA-binding domain	Transcription factor UNE12 OS=Arabidopsis thaliana OX=3702 GN=UNE12 PE=1 SV=2	K	Transcription	PREDICTED: transcription factor UNE12 [Fragaria vesca subsp. vesca]	2.99436	3.33689	2.93517	2.80317	2.52795	1.46272	3.38344	4.12234	3.09715	1.65749	2.38017	2.09225	1.39897	1.78178	2.07219	5.63134	5.3401	4.48345	4.23906	4.5656	3.82031	2.50756	2.07958	1.9724	1.98867	2.18403	1.28798
Fxa2Cg202780	--	--	Molecular Function: protein dimerization activity (GO:0046983);;	K16189|1.0e-35|psom:113287256|K16189 phytochrome-interacting factor 4 | (RefSeq) transcription factor PIF4-like isoform X1	Plant hormone signal transduction (ko04075)	--	--	Helix-loop-helix DNA-binding domain	Transcription factor PIF1 OS=Arabidopsis thaliana OX=3702 GN=PIF1 PE=1 SV=1	K	Transcription	PREDICTED: transcription factor PIF1 [Fragaria vesca subsp. vesca]	1.67083	1.21487	1.85717	2.40513	2.41485	2.43071	0.64174	0.864174	0.764008	2.92762	1.95984	1.96148	2.12567	2.51302	2.58176	2.89991	2.52878	3.21339	0.802848	0.904245	1.08403	1.2699	1.50956	2.32009	1.26213	1.17841	1.46456
Fxa2Cg202688	--	--	Molecular Function: DNA binding (GO:0003677);; Molecular Function: transcription factor activity, sequence-specific DNA binding (GO:0003700);; Cellular Component: nucleus (GO:0005634);;	--	--	--	--	AP2 domain	Ethylene-responsive transcription factor-like protein At4g13040 OS=Arabidopsis thaliana OX=3702 GN=At4g13040 PE=2 SV=2	K	Transcription	transcription factor Soloist [Fragaria x ananassa]	1.77773	2.21138	0.988252	1.50434	1.81514	2.06326	1.93325	3.03117	2.02872	1.29801	1.06101	1.01668	0.830948	1.3879	0.864212	1.77421	1.34893	1.52193	0.807974	1.23468	0.527564	0.767451	0.662877	0.643473	0.28909	0.462145	0.293388
Fxa2Cg202447	--	--	Molecular Function: DNA binding (GO:0003677);; Cellular Component: nucleus (GO:0005634);; Biological Process: regulation of transcription, DNA-templated (GO:0006355);;	K00521|8.0e-49|cmos:111447866|K00521 ferric-chelate reductase [EC:1.16.1.7] | (RefSeq) ferric reduction oxidase 7, chloroplastic-like	--	--	--	No apical meristem (NAM) protein	NAC domain-containing protein 6 OS=Glycine max OX=3847 GN=NAC6 PE=2 SV=1	K	Transcription	PREDICTED: NAC transcription factor 29 [Fragaria vesca subsp. vesca]	0.280807	0.54019	0.182082	0.164508	0.570136	0.230578	0.204396	0.04871	0.15442	0.467984	0.178805	0.671443	0.861586	0.475846	0.683883	0	0	0	1.33406	1.21182	1.0025	0.665732	0.634101	1.03294	0.262858	0.147919	0.057837
Fxa2Cg202179	--	--	Molecular Function: DNA binding (GO:0003677);; Molecular Function: transcription factor activity, sequence-specific DNA binding (GO:0003700);; Cellular Component: nucleus (GO:0005634);;	K12900|1.1e-30|lang:109341833|K12900 FUS-interacting serine-arginine-rich protein 1 | (RefSeq) serine/arginine-rich SC35-like splicing factor SCL30A	Spliceosome (ko03040)	--	--	AP2 domain	Ethylene-responsive transcription factor ERF110 OS=Arabidopsis thaliana OX=3702 GN=ERF110 PE=2 SV=2	K	Transcription	PREDICTED: ethylene-responsive transcription factor ABR1-like isoform X1 [Fragaria vesca subsp. vesca]	2.4592	2.88651	2.69145	4.26644	2.99656	3.57438	0.616079	0.487181	0.987074	6.4858	5.57482	5.54275	3.15449	2.69804	2.60957	1.05927	0.867288	0.901588	3.53076	3.37955	4.29983	4.5826	3.78385	3.14493	1.06263	0.890303	1.68634
Fxa2Cg202050	--	--	Molecular Function: DNA binding (GO:0003677);; Biological Process: regulation of transcription from RNA polymerase II promoter (GO:0006357);; Molecular Function: protein dimerization activity (GO:0046983);;	--	--	--	--	Helix-loop-helix DNA-binding domain	Transcription factor ORG2 OS=Arabidopsis thaliana OX=3702 GN=ORG2 PE=1 SV=1	K	Transcription	PREDICTED: transcription factor ORG2-like [Fragaria vesca subsp. vesca]	2.13851	2.67437	3.10109	0.758778	1.17157	0.901374	0.511303	0.481079	0.763929	1.53929	2.58994	0.981802	2.64267	3.47003	2.92556	0	0.084174	0	1.00387	0.686806	0.598086	1.33284	1.35808	1.34041	0.654416	1.49998	1.20414
Fxa2Cg201647	--	--	Molecular Function: transcription factor activity, sequence-specific DNA binding (GO:0003700);; Biological Process: positive regulation of transcription, DNA-templated (GO:0045893);;	K14432|8.8e-235|fve:101291997|K14432 ABA responsive element binding factor | (RefSeq) bZIP transcription factor TRAB1	Plant hormone signal transduction (ko04075)	--	--	bZIP transcription factor	ABSCISIC ACID-INSENSITIVE 5-like protein 7 OS=Arabidopsis thaliana OX=3702 GN=ABF4 PE=1 SV=1	K	Transcription	PREDICTED: bZIP transcription factor TRAB1 [Fragaria vesca subsp. vesca]	6.84592	5.50457	7.06595	4.46442	4.61984	4.33774	4.33223	3.36064	3.59008	2.45484	2.58807	2.93366	1.97124	3.20459	1.87639	2.51201	1.79745	2.90714	1.27574	1.82795	2.38059	0.748508	0.898787	0.610308	0.786953	0.466284	0.458826
Fxa2Cg201612	--	--	Molecular Function: DNA binding (GO:0003677);;	K09422|2.3e-130|fve:101306948|K09422 transcription factor MYB, plant | (RefSeq) transcription factor MYB44-like	--	[K]	Transcription	Myb-like DNA-binding domain	Transcription factor MYB44 OS=Arabidopsis thaliana OX=3702 GN=MYB44 PE=1 SV=1	--	--	PREDICTED: transcription factor MYB44-like [Fragaria vesca subsp. vesca]	2.61091	2.27012	2.8811	2.16673	2.20464	3.81643	0.71501	0.975604	0.85014	6.52103	5.8958	9.30561	3.72709	3.20556	4.05268	0.998932	0.892564	3.09189	10.9928	11.1772	10.097	9.75091	9.88189	10.8242	7.26162	6.17984	6.96839
Fxa2Cg201405	--	--	Molecular Function: protein dimerization activity (GO:0046983);;	K13422|3.1e-14|ppp:112288376|K13422 transcription factor MYC2 | (RefSeq) transcription factor MYC3-like isoform X1	MAPK signaling pathway - plant (ko04016);; Plant hormone signal transduction (ko04075)	--	--	Helix-loop-helix DNA-binding domain	Transcription factor bHLH25 OS=Arabidopsis thaliana OX=3702 GN=BHLH25 PE=2 SV=2	K	Transcription	PREDICTED: transcription factor bHLH18-like [Fragaria vesca subsp. vesca]	0.201415	0.078397	0.517606	0	0.13887	0	0	0	0.094838	0.271399	0.267452	0.691112	1.43612	1.78139	1.46857	0.19877	0	0.05581	0.556297	0.431258	0.170375	0.128229	0.488554	0	0.234425	0	0
Fxa2Cg201382	--	--	Molecular Function: RNA polymerase II regulatory region sequence-specific DNA binding (GO:0000977);; Molecular Function: transcription factor activity, sequence-specific DNA binding (GO:0003700);; Cellular Component: nucleus (GO:0005634);; Biological Process: positive regulation of transcription from RNA polymerase II promoter (GO:0045944);; Molecular Function: protein dimerization activity (GO:0…	K09264|6.1e-28|fve:101300321|K09264 MADS-box transcription factor, plant | (RefSeq) MADS-box transcription factor 6-like	--	[K]	Transcription	K-box region	Agamous-like MADS-box protein MADS3 OS=Vitis vinifera OX=29760 GN=MADS3 PE=2 SV=1	K	Transcription	PREDICTED: MADS-box transcription factor 6-like [Fragaria vesca subsp. vesca]	1.15828	0	2.01114	3.00966	3.06868	3.02678	4.56005	4.43403	3.99342	0	0	0	0	0	0	0	0	0	0	0	0	0	0	0	0	0	0
Fxa2Cg201151	--	--	Molecular Function: DNA binding (GO:0003677);; Molecular Function: transcription factor activity, sequence-specific DNA binding (GO:0003700);; Cellular Component: nucleus (GO:0005634);;	K16241|9.7e-73|fve:101314818|K16241 transcription factor HY5 | (RefSeq) transcription factor HY5	Circadian rhythm - plant (ko04712)	[K]	Transcription	bZIP transcription factor	Transcription factor HY5 OS=Arabidopsis thaliana OX=3702 GN=HY5 PE=1 SV=1	K	Transcription	PREDICTED: transcription factor HY5 [Fragaria vesca subsp. vesca]	5.41898	7.05129	6.4043	3.14381	4.95156	4.96699	3.69723	2.29159	2.02097	9.38982	9.20194	7.74583	6.3123	7.32264	6.25156	5.08101	5.8906	5.131	10.5859	10.6487	13.1582	13.0312	16.6889	14.92	6.80892	7.13541	7.83084
Fxa2Cg200925	--	--	Biological Process: regulation of transcription, DNA-templated (GO:0006355);; Molecular Function: zinc ion binding (GO:0008270);; Molecular Function: sequence-specific DNA binding (GO:0043565);;	--	--	[K]	Transcription	GATA zinc finger	Putative GATA transcription factor 22 OS=Arabidopsis thaliana OX=3702 GN=GATA22 PE=1 SV=1	K	Transcription	PREDICTED: putative GATA transcription factor 22 [Fragaria vesca subsp. vesca]	0.93201	1.80191	1.50257	1.77422	1.62634	2.129	0.142159	0.043625	0	0.487595	0.869691	1.21083	1.07612	0.898245	1.28039	0.210543	0.284665	0.185591	1.38567	1.34741	0.963987	0.563325	0.356896	0.385255	0.095629	0.170582	0.136827
Fxa2Cg200752	--	--	Molecular Function: DNA binding (GO:0003677);; Cellular Component: nucleus (GO:0005634);;	K09422|4.5e-143|fve:101292274|K09422 transcription factor MYB, plant | (RefSeq) transcription factor MYB44-like	--	[K]	Transcription	Myb-like DNA-binding domain	Transcription factor MYB44 OS=Arabidopsis thaliana OX=3702 GN=MYB44 PE=1 SV=1	--	--	PREDICTED: transcription factor MYB44-like [Fragaria vesca subsp. vesca]	29.1713	31.6194	30.3605	30.9667	34.091	36.501	27.6166	28.7903	26.613	61.3755	68.4899	64.858	48.8522	55.1285	53.3214	48.7502	47.9772	51.1935	110.427	98.5419	103.993	99.0673	103.198	97.8188	94.5846	90.8593	91.1541
Fxa2Cg200479	--	--	Molecular Function: transcription factor activity, sequence-specific DNA binding (GO:0003700);; Cellular Component: nucleus (GO:0005634);; Molecular Function: sequence-specific DNA binding (GO:0043565);;	K13425|6.8e-25|han:110922953|K13425 WRKY transcription factor 22 | (RefSeq) WRKY transcription factor 22-like	MAPK signaling pathway - plant (ko04016);; Plant-pathogen interaction (ko04626)	--	--	WRKY DNA -binding domain	Probable WRKY transcription factor 17 OS=Arabidopsis thaliana OX=3702 GN=WRKY17 PE=1 SV=2	K	Transcription	PREDICTED: probable WRKY transcription factor 17 [Fragaria vesca subsp. vesca]	6.92362	6.88507	7.22391	6.96917	7.76304	8.33676	6.31637	5.57306	7.05042	21.5549	19.8328	22.0263	25.3619	28.6597	25.8466	9.52195	10.603	10.553	16.9213	16.6041	17.2359	17.5565	16.7379	18.357	16.4432	18.2133	13.6438
Fxa2Cg200452	--	--	--	--	--	--	--	--	--	--	--	PREDICTED: transcription factor btd [Fragaria vesca subsp. vesca]	6.55257	7.45018	8.23779	8.51105	7.56685	7.69986	3.99809	3.76126	4.00822	5.55685	5.14677	5.46448	3.88177	3.52584	4.9117	3.01189	2.7265	2.55741	4.04826	4.06734	4.46741	2.48742	2.72439	3.27288	2.59667	2.5123	2.43718
Fxa2Bg203726	--	--	Molecular Function: DNA binding (GO:0003677);; Molecular Function: transcription factor activity, sequence-specific DNA binding (GO:0003700);; Cellular Component: nucleus (GO:0005634);;	K09286|1.3e-21|bna:106427325|K09286 EREBP-like factor | (RefSeq) ethylene-responsive transcription factor ERF057	--	--	--	AP2 domain	Ethylene-responsive transcription factor ERF003 OS=Arabidopsis thaliana OX=3702 GN=ERF003 PE=1 SV=1	K	Transcription	PREDICTED: ethylene-responsive transcription factor ERF003-like [Fragaria vesca subsp. vesca]	18.7369	21.5231	19.6445	24.2696	28.3929	25.5897	34.3491	38.5262	38.0142	36.6076	36.4016	40.3163	62.2715	65.2169	66.4424	85.7561	79.8221	81.7186	33.0808	36.4668	41.4336	57.1443	62.1524	60.265	92.8077	90.0656	89.3752
Fxa2Bg203377	--	--	--	--	--	--	--	--	--	--	--	PREDICTED: transcription factor btd [Fragaria vesca subsp. vesca]	1.70743	2.37731	2.49017	2.95618	2.64685	2.13408	1.26926	1.25167	0.877778	1.16567	1.48835	2.13549	1.90975	1.80909	2.29891	1.6083	1.31753	1.65746	1.54913	1.09339	1.281	0.997972	1.28554	1.11956	0.478075	0.273498	0.777156
Fxa2Bg203109	--	--	Molecular Function: DNA binding (GO:0003677);; Cellular Component: nucleus (GO:0005634);;	K09422|1.6e-145|fve:101292274|K09422 transcription factor MYB, plant | (RefSeq) transcription factor MYB44-like	--	[K]	Transcription	Myb-like DNA-binding domain	Transcription factor MYB44 OS=Arabidopsis thaliana OX=3702 GN=MYB44 PE=1 SV=1	--	--	PREDICTED: transcription factor MYB44-like [Fragaria vesca subsp. vesca]	20.7059	22.4991	24.3815	22.0388	21.9189	21.024	23.7723	25.0154	24.7991	42.9229	48.1535	42.6188	43.9984	44.2798	37.9565	46.6328	48.5767	49.2039	68.6964	66.5505	74.2378	72.1161	73.4261	72.5199	81.336	85.2522	83.8474
Fxa2Bg203015	--	--	Molecular Function: DNA binding (GO:0003677);; Molecular Function: transcription factor activity, sequence-specific DNA binding (GO:0003700);; Cellular Component: nucleus (GO:0005634);;	K09285|0.0e+00|fve:101300121|K09285 AP2-like factor, ANT lineage | (RefSeq) AP2-like ethylene-responsive transcription factor ANT	--	--	--	AP2 domain	AP2-like ethylene-responsive transcription factor ANT OS=Arabidopsis thaliana OX=3702 GN=ANT PE=1 SV=2	K	Transcription	PREDICTED: AP2-like ethylene-responsive transcription factor ANT [Fragaria vesca subsp. vesca]	0.384536	0.224438	0.268478	0.130069	0.171966	0.087403	0.066515	0	0	0.484182	0.44902	0.277494	0.03527	0.042225	0.024579	0	0	0	0.681558	0.975937	0.7408	0.097381	0.172589	0.138631	0	0.040528	0.05388
Fxa2Bg203013	--	--	Biological Process: regulation of transcription, DNA-templated (GO:0006355);; Molecular Function: protein dimerization activity (GO:0046983);;	K18878|1.1e-30|cann:107866053|K18878 BHLH transcription factor Upa20 | (RefSeq) Upa20; transcription factor bHLH137-like	Plant-pathogen interaction (ko04626)	--	--	Helix-loop-helix DNA-binding domain	Transcription factor bHLH74 OS=Arabidopsis thaliana OX=3702 GN=BHLH74 PE=1 SV=1	K	Transcription	PREDICTED: transcription factor bHLH74 [Fragaria vesca subsp. vesca]	1.83523	1.83776	2.98052	2.25205	1.99019	1.7098	1.20133	0.771481	1.55703	2.39369	2.46437	2.96865	2.15762	2.06535	2.14079	2.95613	2.53731	2.63138	3.80599	3.19194	3.39529	2.44531	2.34929	2.46909	1.89806	1.89299	2.57384
Fxa2Bg202735	--	--	Molecular Function: DNA binding (GO:0003677);; Molecular Function: transcription factor activity, sequence-specific DNA binding (GO:0003700);; Cellular Component: nucleus (GO:0005634);;	K16241|3.7e-69|fve:101314818|K16241 transcription factor HY5 | (RefSeq) transcription factor HY5	Circadian rhythm - plant (ko04712)	[K]	Transcription	bZIP transcription factor	Transcription factor HY5 OS=Arabidopsis thaliana OX=3702 GN=HY5 PE=1 SV=1	K	Transcription	PREDICTED: transcription factor HY5 [Fragaria vesca subsp. vesca]	6.18625	6.82282	7.07888	5.51437	3.71093	5.13224	3.98858	3.53317	3.77481	8.34169	8.62364	9.425	7.39606	6.30444	7.30892	7.30553	7.74291	6.14798	9.6817	8.14635	8.94374	9.00209	10.3884	13.6746	7.64271	8.38493	7.18806
Fxa2Bg202470	--	--	Molecular Function: DNA binding (GO:0003677);; Molecular Function: transcription factor activity, sequence-specific DNA binding (GO:0003700);; Cellular Component: nucleus (GO:0005634);;	K09286|1.4e-146|fve:101314813|K09286 EREBP-like factor | (RefSeq) ethylene-responsive transcription factor ERF071	--	--	--	AP2 domain	Ethylene-responsive transcription factor ERF071 OS=Arabidopsis thaliana OX=3702 GN=ERF071 PE=2 SV=1	K	Transcription	PREDICTED: ethylene-responsive transcription factor ERF071 isoform X1 [Fragaria vesca subsp. vesca]	0.653053	0.430687	0.403698	0.397999	0.214599	0.244942	0.262565	0.253731	0.281773	0.3565	0.863026	0.52717	0.226049	0.401832	0.544432	0.36478	0.401516	0.596009	2.60265	1.6303	2.65314	1.14198	0.720633	1.20839	0.63156	0.649789	0.728035
Fxa2Bg202041	--	--	Molecular Function: protein dimerization activity (GO:0046983);;	K13422|1.1e-06|ppp:112279918|K13422 transcription factor MYC2 | (RefSeq) transcription factor MYC4-like isoform X1	MAPK signaling pathway - plant (ko04016);; Plant hormone signal transduction (ko04075)	--	--	bHLH-MYC and R2R3-MYB transcription factors N-terminal	Transcription factor bHLH155 OS=Arabidopsis thaliana OX=3702 GN=BHLH155 PE=1 SV=1	K	Transcription	PREDICTED: transcription factor bHLH155-like [Fragaria vesca subsp. vesca]	5.36136	4.23142	5.54941	3.59723	3.29223	3.75353	2.17875	1.84875	2.14719	5.05698	3.30152	3.87998	1.25652	1.23962	1.7208	2.66982	2.03014	2.08651	5.73938	5.2969	6.29396	3.07989	3.19296	3.69399	1.25137	2.2541	1.92101
Fxa2Bg201861	--	--	Molecular Function: protein dimerization activity (GO:0046983);;	K16189|2.5e-42|psom:113287256|K16189 phytochrome-interacting factor 4 | (RefSeq) transcription factor PIF4-like isoform X1	Plant hormone signal transduction (ko04075)	--	--	Helix-loop-helix DNA-binding domain	Transcription factor PIF1 OS=Arabidopsis thaliana OX=3702 GN=PIF1 PE=1 SV=1	K	Transcription	PREDICTED: transcription factor PIF1 [Fragaria vesca subsp. vesca]	1.11606	1.32777	1.23268	1.9407	1.54365	1.32867	0.258481	0.337004	0.472123	1.08515	1.17335	1.49361	0.664506	1.19565	0.811926	1.21491	1.31022	0.845843	0.958965	1.24083	1.06467	0.430178	0.697952	0.962296	0.24239	0.297981	0.348886
Fxa2Bg201851	--	--	Molecular Function: DNA binding (GO:0003677);; Cellular Component: nucleus (GO:0005634);;	K01653|1.2e-58|rcu:8262764|K01653 acetolactate synthase I/III small subunit [EC:2.2.1.6] | (RefSeq) B3 domain-containing transcription factor ABI3	Valine, leucine and isoleucine biosynthesis (ko00290);; Butanoate metabolism (ko00650);; C5-Branched dibasic acid metabolism (ko00660);; Pantothenate and CoA biosynthesis (ko00770);; 2-Oxocarboxylic acid metabolism (ko01210);; Biosynthesis of amino acids (ko01230)	--	--	B3 DNA binding domain	B3 domain-containing transcription factor ABI3 OS=Arabidopsis thaliana OX=3702 GN=ABI3 PE=1 SV=1	K	Transcription	PREDICTED: B3 domain-containing transcription factor ABI3 isoform X1 [Fragaria vesca subsp. vesca]	6.63327	5.73254	5.98877	6.49335	5.32234	6.62409	0.776734	0.930049	1.06437	4.39735	4.00425	3.85894	3.73271	3.13476	3.14891	1.1239	1.20161	1.6826	3.65332	5.02943	4.81227	3.44946	3.61611	2.73335	0.32295	0.49	0.688276
Fxa2Bg201671	--	--	--	--	--	--	--	--	Transcription factor IBH1 OS=Arabidopsis thaliana OX=3702 GN=IBH1 PE=1 SV=1	--	--	PREDICTED: transcription factor IBH1-like [Fragaria vesca subsp. vesca]	11.8536	12.4204	11.9826	10.3025	10.6482	12.0723	8.77651	7.37801	7.30497	18.4709	16.0493	17.1234	18.6054	25.1955	20.1411	14.8369	9.67524	10.0799	5.76852	6.73787	8.77215	5.38409	6.2005	6.49925	4.94121	4.411	4.69784
Fxa2Bg201632	--	--	Biological Process: regulation of transcription, DNA-templated (GO:0006355);; Molecular Function: protein dimerization activity (GO:0046983);;	K18878|5.4e-32|cann:107866053|K18878 BHLH transcription factor Upa20 | (RefSeq) Upa20; transcription factor bHLH137-like	Plant-pathogen interaction (ko04626)	--	--	Helix-loop-helix DNA-binding domain	Transcription factor bHLH62 OS=Arabidopsis thaliana OX=3702 GN=BHLH62 PE=2 SV=1	K	Transcription	PREDICTED: transcription factor bHLH62 [Fragaria vesca subsp. vesca]	2.11523	1.72217	1.85493	1.96185	1.99228	2.07433	1.48891	2.02226	1.9797	1.59235	1.58152	1.36237	2.92418	3.41925	2.87293	1.20156	1.81824	2.11493	0.345598	0.292492	0.896761	0.571228	0.65519	0.605021	0.220923	0.335716	0.446507
Fxa2Bg201224	--	--	Molecular Function: DNA binding (GO:0003677);;	K01051|5.8e-16|var:108341535|K01051 pectinesterase [EC:3.1.1.11] | (RefSeq) probable pectinesterase/pectinesterase inhibitor 58	Pentose and glucuronate interconversions (ko00040)	[K]	Transcription	Myb/SANT-like DNA-binding domain	Trihelix transcription factor DF1 OS=Arabidopsis thaliana OX=3702 GN=DF1 PE=4 SV=1	K	Transcription	trihelix transcription factor GT-2A [Fragaria x ananassa]	10.7015	12.7827	13.5718	4.57161	4.55078	4.58609	0.324248	0.59978	0.411018	2.51418	3.26164	2.90693	1.46648	1.02493	0.874132	0.186698	0.080852	0.212054	3.35732	3.20256	4.49043	1.20806	1.21642	1.01634	0.249204	0.257741	0.136236
Fxa2Bg201020	--	--	Molecular Function: DNA binding (GO:0003677);; Biological Process: regulation of transcription from RNA polymerase II promoter (GO:0006357);; Molecular Function: protein dimerization activity (GO:0046983);;	--	--	--	--	Helix-loop-helix DNA-binding domain	Transcription factor ORG2 OS=Arabidopsis thaliana OX=3702 GN=ORG2 PE=1 SV=1	K	Transcription	PREDICTED: transcription factor ORG2-like [Fragaria vesca subsp. vesca]	7.71262	7.77172	7.69863	3.15378	2.67417	3.20231	1.12256	1.70461	1.14082	3.72959	4.32986	3.50991	5.25785	5.81645	6.35912	0.4326	0.613844	0.568333	2.00901	1.05552	1.91069	2.42059	3.44191	3.66298	1.23069	2.48063	2.71933
Fxa2Bg200484	--	--	Molecular Function: DNA binding (GO:0003677);; Molecular Function: transcription factor activity, sequence-specific DNA binding (GO:0003700);; Cellular Component: nucleus (GO:0005634);;	K09286|1.5e-23|thj:104817479|K09286 EREBP-like factor | (RefSeq) ethylene-responsive transcription factor ERF071-like	--	--	--	AP2 domain	Ethylene-responsive transcription factor ERF109 OS=Arabidopsis thaliana OX=3702 GN=ERF109 PE=1 SV=1	K	Transcription	transcription factor ERF94 [Fragaria x ananassa]	0.417086	0.509619	0.180501	1.67911	1.56681	1.14551	0.114921	0.464635	0.398604	6.10055	6.42788	6.72237	3.18273	4.55698	2.95326	0.669333	1.02613	1.02219	9.88278	11.3367	11.8316	13.3098	14.4721	12.1396	4.56364	3.3026	3.4213
Fxa2Bg200393	--	--	Molecular Function: DNA binding (GO:0003677);;	K09422|7.1e-131|fve:101306948|K09422 transcription factor MYB, plant | (RefSeq) transcription factor MYB44-like	--	[K]	Transcription	Myb-like DNA-binding domain	Transcription factor MYB44 OS=Arabidopsis thaliana OX=3702 GN=MYB44 PE=1 SV=1	--	--	PREDICTED: transcription factor MYB44-like [Fragaria vesca subsp. vesca]	1.29391	0.810267	1.16192	1.33171	0.98499	1.77179	0.52537	0.434962	0.192303	3.74139	3.477	4.15377	1.55734	2.42451	2.35658	0.767873	1.6227	1.20219	10.9839	9.46512	10.2466	5.25837	5.9228	5.28859	3.91455	4.54643	4.28986
Fxa2Bg200367	--	--	Molecular Function: protein dimerization activity (GO:0046983);;	K05765|1.5e-14|gra:105781290|K05765 cofilin | (RefSeq) uncharacterized LOC105781290	--	--	--	--	Transcription factor bHLH113 OS=Arabidopsis thaliana OX=3702 GN=BHLH113 PE=2 SV=1	K	Transcription	PREDICTED: transcription factor bHLH113-like isoform X2 [Fragaria vesca subsp. vesca]	4.84264	6.09741	4.3733	3.87898	2.56418	3.05654	1.51528	1.66161	1.60479	2.15033	1.39371	1.31513	1.23792	1.29089	1.08357	0.536092	0.762422	1.95227	0.892552	1.55439	1.05495	0.544312	0.840947	0.3878	0.310682	0.339322	0.616499
Fxa2Ag103990	--	--	Molecular Function: transcription factor activity, sequence-specific DNA binding (GO:0003700);; Cellular Component: nucleus (GO:0005634);; Molecular Function: sequence-specific DNA binding (GO:0043565);;	K18835|3.7e-20|zma:103654474|K18835 WRKY transcription factor 2 | (RefSeq) probable WRKY transcription factor 2	Plant-pathogen interaction (ko04626)	--	--	WRKY DNA -binding domain	Probable WRKY transcription factor 40 OS=Arabidopsis thaliana OX=3702 GN=WRKY40 PE=1 SV=1	K	Transcription	PREDICTED: probable WRKY transcription factor 40 isoform X2 [Fragaria vesca subsp. vesca]	0.923297	1.15527	0.751285	1.05627	0.777795	0.732742	0.061485	0.186972	0.151971	1.74112	1.39548	1.44247	1.70508	1.85664	1.82366	0	0	0.041251	1.97262	1.81658	1.52015	2.03949	2.08216	1.48518	0.378749	0.476811	0.326493
Fxa2Ag103949	--	--	Molecular Function: DNA binding (GO:0003677);; Cellular Component: nucleus (GO:0005634);;	K14491|2.2e-07|bvg:104887855|K14491 two-component response regulator ARR-B family | (RefSeq) two-component response regulator ARR2	Plant hormone signal transduction (ko04075)	--	--	Myb-like DNA-binding domain	Probable transcription factor KAN4 OS=Arabidopsis thaliana OX=3702 GN=KAN4 PE=1 SV=1	K	Transcription	PREDICTED: probable transcription factor KAN4 [Fragaria vesca subsp. vesca]	5.83064	5.08368	5.36186	2.67401	2.47786	3.00354	0.675555	0.734524	1.10674	1.28242	1.89894	1.37667	0.581228	0.341362	0.44715	0.08637	0	0	4.34707	4.47799	5.13701	1.20102	1.36053	0.834909	0.253049	0.363494	0.356636
Fxa2Ag103837	--	--	Molecular Function: protein dimerization activity (GO:0046983);;	K05765|1.4e-12|gra:105781290|K05765 cofilin | (RefSeq) uncharacterized LOC105781290	--	--	--	--	Transcription factor bHLH110 OS=Arabidopsis thaliana OX=3702 GN=BHLH110 PE=2 SV=2	K	Transcription	PREDICTED: transcription factor bHLH110 [Fragaria vesca subsp. vesca]	0.66736	0.903376	0.438965	1.02625	0.955222	0.772137	0.075488	0.305264	0.302455	0.488904	0.675113	0.644872	0.545832	0.365306	0.554878	0.325992	0.253257	0.24109	0.769079	0.939156	1.02089	0.227067	0.323151	0.558623	0.524811	0.408619	0.34881
Fxa2Ag103738	--	--	Molecular Function: DNA binding (GO:0003677);; Cellular Component: nucleus (GO:0005634);; Biological Process: transcription, DNA-templated (GO:0006351);; Biological Process: leaf formation (GO:0010338);;	K09422|6.6e-199|fve:101308054|K09422 transcription factor MYB, plant | (RefSeq) transcription factor AS1-like	--	[K]	Transcription	Myb-like DNA-binding domain	Transcription factor AS1 OS=Arabidopsis thaliana OX=3702 GN=AS1 PE=1 SV=1	--	--	PREDICTED: transcription factor AS1-like [Fragaria vesca subsp. vesca]	1.07309	0.995838	1.05886	0.935203	1.03196	0.60685	0.496509	0.408593	0.498651	0.576644	0.393332	0.323194	0.31898	0.410249	0.632331	0.211872	0.210789	0.062882	0.307107	0.262634	0	0.18555	0.077158	0	0.07129	0	0.054763
Fxa2Ag103604	--	--	--	--	--	--	--	--	--	--	--	PREDICTED: transcription factor btd [Fragaria vesca subsp. vesca]	3.44974	3.89752	3.0752	3.55655	4.48191	3.0404	1.76825	1.63958	2.30984	2.38368	1.72126	2.05003	2.11673	1.75284	2.52211	2.00683	1.83889	1.41338	2.69225	2.22551	2.00499	1.33439	2.35308	1.55843	1.20966	1.52728	1.54798
Fxa2Ag103320	--	--	Molecular Function: DNA binding (GO:0003677);; Cellular Component: nucleus (GO:0005634);;	K09422|3.8e-153|fve:101292274|K09422 transcription factor MYB, plant | (RefSeq) transcription factor MYB44-like	--	[K]	Transcription	Myb-like DNA-binding domain	Transcription factor MYB44 OS=Arabidopsis thaliana OX=3702 GN=MYB44 PE=1 SV=1	--	--	PREDICTED: transcription factor MYB44-like [Fragaria vesca subsp. vesca]	29.4737	32.7964	30.6852	36.4884	30.4718	33.3654	29.0231	29.632	27.6015	55.3973	58.5594	57.9492	60.4213	63.6011	57.7432	45.4623	44.8714	48.83	79.9763	78.6258	78.3669	88.5419	90.1137	92.219	83.5713	85.462	81.8107
Fxa2Ag103216	--	--	Molecular Function: DNA binding (GO:0003677);; Molecular Function: transcription factor activity, sequence-specific DNA binding (GO:0003700);; Cellular Component: nucleus (GO:0005634);;	K09285|0.0e+00|fve:101300121|K09285 AP2-like factor, ANT lineage | (RefSeq) AP2-like ethylene-responsive transcription factor ANT	--	--	--	AP2 domain	AP2-like ethylene-responsive transcription factor ANT OS=Arabidopsis thaliana OX=3702 GN=ANT PE=1 SV=2	K	Transcription	PREDICTED: AP2-like ethylene-responsive transcription factor ANT [Fragaria vesca subsp. vesca]	0.211273	0	0.104703	0.076255	0.129341	0.061482	0	0	0	0.283361	0.113346	0.102917	0.113874	0	0.05784	0	0	0	0.536826	0.72067	0.631441	0.177005	0.093223	0.135694	0	0	0.029001
Fxa2Ag103189	--	--	Molecular Function: DNA binding (GO:0003677);; Cellular Component: nucleus (GO:0005634);;	K09422|6.9e-130|fve:101300019|K09422 transcription factor MYB, plant | (RefSeq) transcription factor RAX1-like	--	[K]	Transcription	Myb-like DNA-binding domain	Transcription factor RAX3 OS=Arabidopsis thaliana OX=3702 GN=RAX3 PE=2 SV=1	K	Transcription	putative transcription factor MYB-HB-like family [Rosa chinensis]	0.857681	0.948627	0.845452	0.649428	0.292905	0.425682	0	0.053957	0.070923	0.573986	0.571092	0.966727	0.590379	0.609415	0.509439	0.164943	0.240599	0.048688	3.06302	3.43345	1.82344	0.96429	1.22336	1.55712	0.066207	0.111502	0.15899
Fxa2Ag102914	--	--	Molecular Function: DNA binding (GO:0003677);; Molecular Function: transcription factor activity, sequence-specific DNA binding (GO:0003700);; Cellular Component: nucleus (GO:0005634);;	K16241|2.5e-73|fve:101314818|K16241 transcription factor HY5 | (RefSeq) transcription factor HY5	Circadian rhythm - plant (ko04712)	[K]	Transcription	bZIP transcription factor	Transcription factor HY5 OS=Arabidopsis thaliana OX=3702 GN=HY5 PE=1 SV=1	K	Transcription	PREDICTED: transcription factor HY5 [Fragaria vesca subsp. vesca]	5.54431	7.07907	4.94175	3.58223	3.96718	3.35142	0.697737	1.16643	1.65333	6.03364	7.39992	7.18949	5.62861	6.77776	5.42344	5.20882	3.59821	4.56431	9.37682	7.63974	6.72528	12.5755	14.7713	10.3033	6.5989	6.78802	7.68304
Fxa2Ag102676	--	--	Molecular Function: DNA binding (GO:0003677);; Molecular Function: transcription factor activity, sequence-specific DNA binding (GO:0003700);; Cellular Component: nucleus (GO:0005634);;	K09286|4.5e-19|ppp:112279394|K09286 EREBP-like factor | (RefSeq) ethylene-responsive transcription factor ERF022-like	--	--	--	AP2 domain	Ethylene-responsive transcription factor ERF012 OS=Arabidopsis thaliana OX=3702 GN=ERF012 PE=2 SV=1	K	Transcription	PREDICTED: ethylene-responsive transcription factor ERF014 [Fragaria vesca subsp. vesca]	0	0.11443	0	0.384518	0.191425	0.019464	0.077186	0.07516	0.0359	0.131674	0.090299	0.505485	0.626203	0.493124	0.267377	0	0	0.414872	1.44496	1.90896	0.92226	1.46921	1.78335	1.84044	0.222128	0.201842	0.33616
Fxa2Ag102614	--	--	Molecular Function: DNA binding (GO:0003677);; Molecular Function: transcription factor activity, sequence-specific DNA binding (GO:0003700);; Cellular Component: nucleus (GO:0005634);;	K09286|4.6e-165|fve:101314813|K09286 EREBP-like factor | (RefSeq) ethylene-responsive transcription factor ERF071	--	--	--	AP2 domain	Ethylene-responsive transcription factor ERF071 OS=Arabidopsis thaliana OX=3702 GN=ERF071 PE=2 SV=1	K	Transcription	PREDICTED: ethylene-responsive transcription factor ERF071 isoform X1 [Fragaria vesca subsp. vesca]	0.911542	0.967196	1.44626	0.508331	0.404048	0.379789	0.148347	0	0.325291	0.176616	0.133752	0.306772	0.333134	0.239036	0.106837	0	0.190663	0.174667	6.46275	4.37493	4.66083	2.37573	1.52123	1.49997	0.211764	0.105005	0.113
Fxa2Ag102573	--	--	Biological Process: transcription from RNA polymerase III promoter (GO:0006383);;	K15201|0.0e+00|fve:101312805|K15201 general transcription factor 3C polypeptide 3 (transcription factor C subunit 4) | (RefSeq) general transcription factor 3C polypeptide 3-like	--	[K]	Transcription	Tetratricopeptide repeat	--	K	Transcription	PREDICTED: general transcription factor 3C polypeptide 3-like [Fragaria vesca subsp. vesca]	1.27605	1.55481	1.43986	1.48962	1.06775	1.31992	0.506622	0.539597	0.472976	0.954883	1.05032	0.916485	0.665272	0.690663	0.835301	0.444288	0.326497	0.39087	0.911535	0.728794	1.11607	0.496743	0.530066	0.74257	0.388179	0.370531	0.210231
Fxa2Ag102272	--	--	Molecular Function: protein dimerization activity (GO:0046983);;	K12126|5.2e-13|gmx:100820151|K12126 phytochrome-interacting factor 3 | (RefSeq) transcription factor PIF3	Plant hormone signal transduction (ko04075);; Circadian rhythm - plant (ko04712)	--	--	Helix-loop-helix DNA-binding domain	Transcription factor UNE12 OS=Arabidopsis thaliana OX=3702 GN=UNE12 PE=1 SV=2	K	Transcription	PREDICTED: transcription factor UNE12 [Fragaria vesca subsp. vesca]	2.06148	1.48843	1.40835	0.853271	1.61808	1.75396	3.11045	3.53102	3.8535	1.80446	2.97608	2.09954	1.26646	1.04054	1.04844	5.04997	5.57025	4.48008	2.52022	3.79449	4.84618	2.37353	1.54988	2.60533	1.83015	2.29561	2.11116
Fxa2Ag101864	--	--	Biological Process: regulation of transcription, DNA-templated (GO:0006355);; Molecular Function: protein dimerization activity (GO:0046983);;	K18878|1.9e-32|cann:107866053|K18878 BHLH transcription factor Upa20 | (RefSeq) Upa20; transcription factor bHLH137-like	Plant-pathogen interaction (ko04626)	--	--	Helix-loop-helix DNA-binding domain	Transcription factor bHLH62 OS=Arabidopsis thaliana OX=3702 GN=BHLH62 PE=2 SV=1	K	Transcription	PREDICTED: transcription factor bHLH62 [Fragaria vesca subsp. vesca]	6.20344	6.12813	7.0214	4.28051	4.98606	4.04744	5.67818	6.42017	6.81507	7.39093	6.04284	8.3686	10.4151	9.34413	9.39072	7.56278	5.92188	7.27585	4.8972	4.97694	4.25673	5.07913	2.88758	4.55023	3.13778	2.8806	2.4022
Fxa2Ag101823	--	--	--	--	--	--	--	--	Transcription factor IBH1 OS=Arabidopsis thaliana OX=3702 GN=IBH1 PE=1 SV=1	--	--	PREDICTED: transcription factor IBH1-like [Fragaria vesca subsp. vesca]	18.2469	23.4464	17.3621	17.0593	16.4496	14.6932	10.047	10.5996	9.96023	25.1636	29.5513	24.5867	31.8062	34.5342	35.059	17.143	18.4086	15.0601	10.105	10.9808	11.5477	8.75416	9.59147	9.85565	7.28799	7.18202	9.2117
Fxa2Ag101655	--	--	--	--	--	--	--	--	--	O	Posttranslational modification, protein turnover, chaperones	putative transcription factor C2H2 family [Rosa chinensis]	1.99012	1.84124	1.9696	2.0204	1.85078	1.73986	0.759481	0.706551	0.741928	2.24422	2.70605	3.8841	1.20033	1.45585	1.05913	1.89624	1.91701	1.28441	2.91597	2.71929	2.28345	1.82516	2.28358	1.92178	1.49621	1.35546	1.7502
Fxa2Ag101395	--	--	Molecular Function: molecular_function (GO:0003674);; Molecular Function: transcription factor activity, sequence-specific DNA binding (GO:0003700);; Biological Process: regulation of transcription, DNA-templated (GO:0006355);; Biological Process: biological_process (GO:0008150);; Biological Process: regulation of biosynthetic process (GO:0009889);; Biological Process: regulation of gene expressi…	K01051|2.5e-20|var:108341535|K01051 pectinesterase [EC:3.1.1.11] | (RefSeq) probable pectinesterase/pectinesterase inhibitor 58	Pentose and glucuronate interconversions (ko00040)	[K]	Transcription	Myb/SANT-like DNA-binding domain	Trihelix transcription factor DF1 OS=Arabidopsis thaliana OX=3702 GN=DF1 PE=4 SV=1	K	Transcription	PREDICTED: trihelix transcription factor GT-2 [Fragaria vesca subsp. vesca]	8.7254	9.40884	8.5413	7.21509	7.20036	7.34177	1.8592	1.9118	1.79416	6.14933	5.19252	6.21748	4.04653	3.76956	4.29484	1.44683	1.96699	1.74671	6.82215	6.25718	8.07257	3.60357	3.37711	3.46574	1.31684	1.49643	1.61467
Fxa2Ag101135	--	--	Molecular Function: DNA binding (GO:0003677);; Biological Process: regulation of transcription from RNA polymerase II promoter (GO:0006357);; Molecular Function: protein dimerization activity (GO:0046983);;	--	--	--	--	Helix-loop-helix DNA-binding domain	Transcription factor ORG2 OS=Arabidopsis thaliana OX=3702 GN=ORG2 PE=1 SV=1	K	Transcription	PREDICTED: transcription factor ORG2-like [Fragaria vesca subsp. vesca]	3.70297	3.43571	3.93121	3.65725	3.983	2.87837	1.51621	1.21597	1.86411	0.973404	0.53664	0.767813	1.232	1.30926	2.30064	0	0	0	1.98141	1.7885	1.77818	3.04732	2.61364	2.80979	1.71214	1.77661	2.61492
Fxa2Ag101121	--	--	Cellular Component: nucleus (GO:0005634);; Biological Process: regulation of transcription, DNA-templated (GO:0006355);; Molecular Function: zinc ion binding (GO:0008270);; Molecular Function: sequence-specific DNA binding (GO:0043565);;	K21444|9.5e-37|dzi:111309072|K21444 poly(rC)-binding protein 3/4 | (RefSeq) KH domain-containing protein HEN4 isoform X1	--	[K]	Transcription	CCT motif	GATA transcription factor 24 OS=Arabidopsis thaliana OX=3702 GN=GATA24 PE=1 SV=2	K	Transcription	PREDICTED: GATA transcription factor 24-like isoform X2 [Fragaria vesca subsp. vesca]	3.29825	2.73435	3.16482	4.33555	4.1504	3.83084	5.71305	6.27959	5.13284	4.18896	4.4823	4.63721	5.49601	5.12302	5.98971	9.52735	9.65175	8.88538	4.10495	3.03469	4.22309	4.16915	3.3315	2.75597	3.0207	3.80197	4.74533
Fxa2Ag101104	--	--	Molecular Function: RNA polymerase II regulatory region sequence-specific DNA binding (GO:0000977);; Molecular Function: transcription factor activity, sequence-specific DNA binding (GO:0003700);; Cellular Component: nucleus (GO:0005634);; Biological Process: positive regulation of transcription from RNA polymerase II promoter (GO:0045944);; Molecular Function: protein dimerization activity (GO:0…	K09264|7.4e-114|fve:101298663|K09264 MADS-box transcription factor, plant | (RefSeq) MADS-box transcription factor 23-like	--	[K]	Transcription	SRF-type transcription factor (DNA-binding and dimerisation domain)	MADS-box transcription factor 27 OS=Oryza sativa subsp. japonica OX=39947 GN=MADS27 PE=2 SV=2	K	Transcription	PREDICTED: MADS-box transcription factor 23-like isoform X2 [Fragaria vesca subsp. vesca]	1.66529	2.25746	1.81639	3.27367	3.51329	2.88723	2.35655	1.98064	1.72248	4.53769	4.71291	4.15005	4.97423	6.55659	4.49035	3.32319	3.41563	2.86727	4.66261	3.93748	4.4477	4.21666	4.86883	5.6308	3.08223	4.73238	3.9741
Fxa2Ag101049	--	--	Molecular Function: transcription factor activity, sequence-specific DNA binding (GO:0003700);;	K20557|1.5e-40|aof:109830380|K20557 transcription factor VIP1 | (RefSeq) transcription factor RF2a-like	MAPK signaling pathway - plant (ko04016)	--	--	bZIP transcription factor	bZIP transcription factor 29 OS=Arabidopsis thaliana OX=3702 GN=BZIP29 PE=2 SV=1	K	Transcription	PREDICTED: transcription factor RF2a [Fragaria vesca subsp. vesca]	9.66427	11.0961	9.77267	11.3706	11.8419	12.0162	9.96319	9.07855	9.60996	11.5217	12.0652	11.6441	20.5243	20.0943	21.6465	17.7668	18.9954	17.8316	12.6037	12.4473	13.9781	23.8143	24.8758	25.1857	18.3707	16.3429	19.6336
Fxa2Ag100881	--	--	Biological Process: regulation of transcription, DNA-templated (GO:0006355);; Molecular Function: protein dimerization activity (GO:0046983);;	K18878|1.4e-32|cann:107866053|K18878 BHLH transcription factor Upa20 | (RefSeq) Upa20; transcription factor bHLH137-like	Plant-pathogen interaction (ko04626)	--	--	Helix-loop-helix DNA-binding domain	Transcription factor bHLH63 OS=Arabidopsis thaliana OX=3702 GN=BHLH63 PE=1 SV=1	K	Transcription	PREDICTED: transcription factor bHLH63 [Fragaria vesca subsp. vesca]	0.629473	1.43359	1.20219	1.38593	1.57757	1.79081	0.543443	1.46384	1.03009	0.757559	0.630452	0.470892	0.323195	0.158304	0.138207	0.492633	0.301097	0.625348	0.697354	1.15451	1.28152	0.924602	0.865625	1.03549	1.48781	1.74721	1.65158
Fxa2Ag100586	--	--	Molecular Function: DNA binding (GO:0003677);; Molecular Function: transcription factor activity, sequence-specific DNA binding (GO:0003700);; Cellular Component: nucleus (GO:0005634);;	K09286|5.2e-24|cqi:110689790|K09286 EREBP-like factor | (RefSeq) ethylene-responsive transcription factor ERF073-like	--	--	--	AP2 domain	Ethylene-responsive transcription factor ERF109 OS=Arabidopsis thaliana OX=3702 GN=ERF109 PE=1 SV=1	K	Transcription	PREDICTED: ethylene-responsive transcription factor ERF109-like [Fragaria vesca subsp. vesca]	0.115702	0.082998	0.203961	0.445908	0.479263	0.295629	0.287617	0.569111	0.294281	3.69123	3.99726	3.87565	2.69885	2.52455	2.91225	1.14043	0.836215	1.17129	17.1672	14.476	15.289	15.8688	19.7932	18.127	8.28698	7.73043	7.43287
Fxa2Ag100464	--	--	Molecular Function: protein dimerization activity (GO:0046983);;	K05765|5.2e-15|gra:105781290|K05765 cofilin | (RefSeq) uncharacterized LOC105781290	--	--	--	--	Transcription factor bHLH113 OS=Arabidopsis thaliana OX=3702 GN=BHLH113 PE=2 SV=1	K	Transcription	PREDICTED: transcription factor bHLH113-like isoform X1 [Fragaria vesca subsp. vesca]	2.60453	2.97278	1.48553	2.60724	1.83546	1.699	1.38536	1.59041	1.16665	1.01902	1.17928	1.47154	0.870443	0.476908	1.3751	0.744588	0.972002	0.854162	0.324117	0	0.340728	0.236194	0.853434	0.735837	0.705206	0.38477	0.633404
Fxa2Ag100211	--	--	Molecular Function: protein dimerization activity (GO:0046983);;	K13422|1.2e-13|ppp:112288376|K13422 transcription factor MYC2 | (RefSeq) transcription factor MYC3-like isoform X1	MAPK signaling pathway - plant (ko04016);; Plant hormone signal transduction (ko04075)	--	--	Helix-loop-helix DNA-binding domain	Transcription factor bHLH25 OS=Arabidopsis thaliana OX=3702 GN=BHLH25 PE=2 SV=2	K	Transcription	PREDICTED: transcription factor bHLH18-like [Fragaria vesca subsp. vesca]	1.10081	0.887309	1.27877	0.618448	0.163668	0.516073	0.713963	0.440401	0.576466	0.813815	1.26191	0.836019	2.04564	2.61802	1.82007	0.050321	0.519155	0.106887	0.415563	0.58035	0.461815	0.153159	0.356572	0.273604	0	0.181814	0
Fxa1Dg202006	--	--	Biological Process: reproduction (GO:0000003);; Biological Process: response to acid chemical (GO:0001101);; Biological Process: developmental process involved in reproduction (GO:0003006);; Molecular Function: molecular_function (GO:0003674);; Molecular Function: DNA binding (GO:0003677);; Molecular Function: binding (GO:0005488);; Molecular Function: protein binding (GO:0005515);; Cellular Comp…	K00521|2.6e-42|cmos:111447866|K00521 ferric-chelate reductase [EC:1.16.1.7] | (RefSeq) ferric reduction oxidase 7, chloroplastic-like	--	--	--	No apical meristem (NAM) protein	Protein ATAF2 OS=Arabidopsis thaliana OX=3702 GN=NAC081 PE=1 SV=1	K	Transcription	NAC transcription factor ATAF1.2 [Fragaria x ananassa]	2.57205	2.10768	2.42288	1.5055	1.00692	1.00106	4.22508	5.05198	4.31146	3.56219	3.60252	2.12456	3.19373	3.23652	2.74665	11.686	11.2528	11.494	7.5682	7.11196	6.90064	9.24785	9.86535	10.7002	14.0617	13.7882	14.3599
Fxa1Dg201966	--	--	Molecular Function: DNA binding (GO:0003677);; Molecular Function: transcription factor activity, sequence-specific DNA binding (GO:0003700);; Cellular Component: nucleus (GO:0005634);;	K09286|2.4e-26|aly:110225455|K09286 EREBP-like factor | (RefSeq) ethylene-responsive transcription factor RAP2-6 isoform X1	--	--	--	AP2 domain	Ethylene-responsive transcription factor ABR1 OS=Arabidopsis thaliana OX=3702 GN=ABR1 PE=2 SV=1	K	Transcription	transcription factor ERF92 [Fragaria x ananassa]	3.58483	3.51794	3.65316	1.54545	1.53479	1.44637	0.265574	0.247777	0.279012	5.10942	6.31119	7.98822	2.65743	2.7497	2.97129	0.234737	0.022081	0.127626	8.77106	8.43844	9.11101	3.36363	3.10972	3.13621	1.26669	0.786858	0.518995
Fxa1Dg201864	--	--	--	K16166|8.9e-125|fve:101307024|K16166 transcription factor MYB75 | (RefSeq) transcription factor MYB114-like	Circadian rhythm - plant (ko04712)	[K]	Transcription	Myb-like DNA-binding domain	Transcription factor MYB113 OS=Arabidopsis thaliana OX=3702 GN=MYB113 PE=1 SV=1	K	Transcription	MYB10 transcription factor [Fragaria x ananassa]	1.88278	0.704061	0.91767	1.83685	2.2567	0.480505	2.76591	3.05318	1.70841	54.7782	53.5739	42.1211	91.226	104.666	96.3581	81.7735	83.4311	79.4447	46.8393	48.4378	44.7014	86.5334	81.8449	82.3874	181.602	150.217	148.533
Fxa1Dg201808	--	--	Molecular Function: DNA binding (GO:0003677);; Molecular Function: transcription factor activity, sequence-specific DNA binding (GO:0003700);; Cellular Component: nucleus (GO:0005634);;	K09286|4.7e-161|fve:101301527|K09286 EREBP-like factor | (RefSeq) ethylene-responsive transcription factor RAP2-4-like	--	--	--	AP2 domain	Ethylene-responsive transcription factor RAP2-4 OS=Arabidopsis thaliana OX=3702 GN=RAP2-4 PE=1 SV=1	K	Transcription	PREDICTED: ethylene-responsive transcription factor RAP2-4-like [Fragaria vesca subsp. vesca]	1.91507	1.20432	1.38918	1.80024	2.15471	1.73859	1.15189	0.976251	0.857887	0.891732	1.52317	1.26643	1.14423	1.48943	1.33811	0.686674	0.537545	0.474933	3.38975	2.62813	2.53799	1.17517	1.37699	0.973555	1.02117	0.751614	1.34065
Fxa1Dg201589	--	--	Molecular Function: protein dimerization activity (GO:0046983);;	K16190|1.2e-11|bdi:100843665|K16190 glucuronokinase [EC:2.7.1.43] | (RefSeq) transcription factor TDR	Pentose and glucuronate interconversions (ko00040);; Ascorbate and aldarate metabolism (ko00053);; Amino sugar and nucleotide sugar metabolism (ko00520)	--	--	Helix-loop-helix DNA-binding domain	Transcription factor bHLH93 OS=Arabidopsis thaliana OX=3702 GN=BHLH93 PE=1 SV=1	K	Transcription	PREDICTED: transcription factor bHLH93-like [Fragaria vesca subsp. vesca]	1.47687	0.816139	1.03429	0.459689	0.538457	0.410281	0	0	0	0.269456	0.106598	0.290992	0	0.140759	0.114032	0	0.042797	0	1.0233	0.534639	0.752086	0.38365	0.069542	0.395778	0.321828	0	0
Fxa1Dg201350	--	--	Molecular Function: transcription factor activity, sequence-specific DNA binding (GO:0003700);; Cellular Component: nucleus (GO:0005634);; Molecular Function: sequence-specific DNA binding (GO:0043565);;	K13425|3.6e-23|pmum:103332064|K13425 WRKY transcription factor 22 | (RefSeq) WRKY transcription factor 22	MAPK signaling pathway - plant (ko04016);; Plant-pathogen interaction (ko04626)	--	--	WRKY DNA -binding domain	Probable WRKY transcription factor 15 OS=Arabidopsis thaliana OX=3702 GN=WRKY15 PE=2 SV=1	K	Transcription	PREDICTED: probable WRKY transcription factor 15 [Fragaria vesca subsp. vesca]	9.19827	10.3442	9.833	5.48859	7.99308	5.89234	6.13137	5.75189	5.59276	22.6105	21.8538	22.5917	19.8213	20.7842	22.0332	12.2483	10.2939	11.6305	32.4663	30.1776	37.6899	41.9587	40.7837	41.5696	30.1443	33.5999	30.3582
Fxa1Dg201340	--	--	Molecular Function: DNA binding (GO:0003677);; Molecular Function: transcription factor activity, sequence-specific DNA binding (GO:0003700);; Cellular Component: nucleus (GO:0005634);;	K09286|1.6e-79|fve:101312479|K09286 EREBP-like factor | (RefSeq) ethylene-responsive transcription factor RAP2-10	--	--	--	AP2 domain	Ethylene-responsive transcription factor ERF008 OS=Arabidopsis thaliana OX=3702 GN=ERF008 PE=2 SV=1	K	Transcription	PREDICTED: ethylene-responsive transcription factor RAP2-10 [Fragaria vesca subsp. vesca]	3.49982	3.2236	3.55047	3.60189	3.30218	4.25081	2.00801	1.83055	1.65434	2.58073	2.60745	2.59676	3.5897	4.48826	3.71382	0.838806	1.09252	1.16887	1.43506	1.53078	1.12585	1.2033	1.56545	1.93304	0.720805	0.560417	1.56929
Fxa1Dg201338	--	--	Molecular Function: DNA binding (GO:0003677);; Molecular Function: transcription factor activity, sequence-specific DNA binding (GO:0003700);; Cellular Component: nucleus (GO:0005634);;	K09284|7.4e-284|fve:101313055|K09284 AP2-like factor, euAP2 lineage | (RefSeq) floral homeotic protein APETALA 2-like	--	--	--	AP2 domain	Floral homeotic protein APETALA 2 OS=Arabidopsis thaliana OX=3702 GN=AP2 PE=1 SV=1	K	Transcription	transcription factor AP215 [Fragaria x ananassa]	8.4369	8.91221	7.63288	7.30263	7.76611	6.58564	6.2746	5.98732	5.77758	13.2046	12.9158	13.6162	13.8534	15.7357	15.0295	12.067	12.346	13.0825	11.8639	10.673	12.3021	9.59864	10.2382	9.77856	11.2472	12.6802	10.7012
Fxa1Dg201324	--	--	Molecular Function: protein dimerization activity (GO:0046983);;	K12126|3.3e-28|ppp:112275291|K12126 phytochrome-interacting factor 3 | (RefSeq) uncharacterized protein LOC112275291 isoform X1	Plant hormone signal transduction (ko04075);; Circadian rhythm - plant (ko04712)	--	--	Helix-loop-helix DNA-binding domain	Transcription factor SPATULA OS=Arabidopsis thaliana OX=3702 GN=SPT PE=1 SV=1	K	Transcription	PREDICTED: transcription factor SPATULA [Fragaria vesca subsp. vesca]	3.20242	3.98745	5.63477	4.89636	5.61783	5.85464	7.00034	6.31821	7.44206	0.318305	0.099713	0	0.172663	0.549416	0.301011	0.485361	0.608429	0.308677	0.385146	0.272183	0.599041	0.245914	0.229925	0.22251	0	0.165305	0.082887
Fxa1Dg201297	--	--	Molecular Function: transcription factor activity, sequence-specific DNA binding (GO:0003700);; Cellular Component: nucleus (GO:0005634);; Cellular Component: host cell nucleus (GO:0042025);; Molecular Function: sequence-specific DNA binding (GO:0043565);;	K09419|3.1e-143|fve:101294882|K09419 heat shock transcription factor, other eukaryote | (RefSeq) heat shock factor protein HSF24	--	[K]	Transcription	HSF-type DNA-binding	Heat shock factor protein HSF24 OS=Solanum peruvianum OX=4082 GN=HSF24 PE=2 SV=1	K	Transcription	heat shock transcription factor protein 7 [Fragaria x ananassa]	4.50677	3.05085	2.71723	3.34298	2.39322	2.91275	1.06948	1.19899	1.48713	9.90483	8.51472	9.89833	10.5806	8.78504	9.49515	8.14274	9.61981	8.41893	19.9729	18.5758	17.6751	24.7157	23.8925	25.0496	20.3352	20.6315	19.5677
Fxa1Dg201010	--	--	Cellular Component: nucleus (GO:0005634);; Biological Process: regulation of transcription, DNA-templated (GO:0006355);; Molecular Function: zinc ion binding (GO:0008270);; Molecular Function: sequence-specific DNA binding (GO:0043565);;	K21630|8.7e-49|cmax:111478040|K21630 GATA-type zinc finger protein 1 | (RefSeq) GATA transcription factor 6-like	--	[K]	Transcription	GATA zinc finger	GATA transcription factor 5 OS=Arabidopsis thaliana OX=3702 GN=GATA5 PE=2 SV=1	K	Transcription	PREDICTED: GATA transcription factor 5-like [Fragaria vesca subsp. vesca]	2.28476	2.42459	2.18021	2.11233	1.91505	1.89075	0.355935	0.36903	0.807633	1.88577	2.07409	2.58383	1.76687	1.89542	1.87622	0.112468	0.501898	0.527754	5.68223	5.83347	6.43991	4.79106	3.33943	5.03452	1.10838	1.34932	1.45953
Fxa1Dg200712	--	--	Molecular Function: DNA binding (GO:0003677);; Molecular Function: transcription factor activity, sequence-specific DNA binding (GO:0003700);; Cellular Component: nucleus (GO:0005634);;	K09286|2.7e-22|ppp:112289375|K09286 EREBP-like factor | (RefSeq) ethylene-responsive transcription factor TINY-like	--	--	--	AP2 domain	Ethylene-responsive transcription factor ERF017 OS=Arabidopsis thaliana OX=3702 GN=ERF017 PE=2 SV=1	K	Transcription	transcription factor ERF10 [Fragaria x ananassa]	0.813555	0.764507	1.10731	3.62275	3.13769	1.53615	1.25833	0.899668	0.478506	13.7324	13.916	12.575	3.32738	2.93783	1.5765	0.345524	0.285082	2.82698	43.169	47.3346	45.0626	27.621	26.7856	32.6037	7.28669	11.4741	8.3286
Fxa1Dg200605	--	--	Molecular Function: transcription factor activity, sequence-specific DNA binding (GO:0003700);; Cellular Component: nucleus (GO:0005634);; Cellular Component: host cell nucleus (GO:0042025);; Molecular Function: sequence-specific DNA binding (GO:0043565);;	K09419|3.3e-224|fve:101302973|K09419 heat shock transcription factor, other eukaryote | (RefSeq) heat stress transcription factor A-2-like	--	[K]	Transcription	HSF-type DNA-binding	Heat shock factor protein HSF30 OS=Solanum peruvianum OX=4082 GN=HSF30 PE=2 SV=1	K	Transcription	PREDICTED: heat stress transcription factor A-2-like [Fragaria vesca subsp. vesca]	3.44499	2.77909	3.32164	4.70782	2.65251	3.62399	0.453271	0.400331	0.943764	3.24034	3.07475	3.04007	3.16645	2.56114	2.81397	0.92519	0.714747	0.634097	1.57055	1.49455	1.86617	1.47159	1.81438	1.87735	0.511989	0.263359	1.01439
Fxa1Dg200440	--	--	Molecular Function: protein dimerization activity (GO:0046983);;	K14638|2.6e-20|egr:104449894|K14638 solute carrier family 15 (peptide/histidine transporter), member 3/4 | (RefSeq) protein NRT1/ PTR FAMILY 1.2	--	--	--	--	Transcription factor bHLH68 OS=Arabidopsis thaliana OX=3702 GN=BHLH68 PE=1 SV=2	K	Transcription	PREDICTED: transcription factor bHLH68 [Fragaria vesca subsp. vesca]	0.967626	0.76697	1.13538	0.675213	1.03358	0.788311	0.64536	0.145678	0.30239	0.797811	0.915372	0.915152	0.77213	0.804837	0.753228	0.229586	0.365274	0.261812	2.60348	1.88383	2.48957	1.00393	1.29797	1.31268	0.433714	0.270529	0.707537
Fxa1Dg200395	--	--	Molecular Function: nucleic acid binding (GO:0003676);;	K09191|9.4e-96|fve:101303637|K09191 general transcription factor IIIA | (RefSeq) zinc finger protein 11-like	--	[R]	General function prediction only	Zinc finger, C2H2 type	--	--	--	PREDICTED: transcription factor IIIA-like isoform X1 [Fragaria vesca subsp. vesca]	0.086495	0.047698	0	0.010829	0.067022	0.079373	0.029531	0.117489	0.072165	2.5013	2.65364	2.6366	2.28043	2.22528	2.17	2.60436	2.15384	2.51615	6.82062	7.72652	7.52724	6.02821	6.34997	7.26997	7.16506	7.01932	8.05267
Fxa1Dg200388	--	--	Molecular Function: transcription factor activity, sequence-specific DNA binding (GO:0003700);; Cellular Component: nucleus (GO:0005634);; Cellular Component: host cell nucleus (GO:0042025);; Molecular Function: sequence-specific DNA binding (GO:0043565);;	K09419|7.0e-161|fve:101304412|K09419 heat shock transcription factor, other eukaryote | (RefSeq) heat stress transcription factor C-1	--	[K]	Transcription	HSF-type DNA-binding	Heat stress transcription factor C-1 OS=Arabidopsis thaliana OX=3702 GN=HSFC1 PE=1 SV=1	K	Transcription	PREDICTED: heat stress transcription factor C-1 [Fragaria vesca subsp. vesca]	3.24946	2.53829	3.90395	2.50484	3.07218	2.32311	0.634981	0.739741	0.604364	6.80133	7.08507	6.0009	2.80799	2.80914	2.38635	0.483359	0.431262	1.12616	21.8309	21.0916	21.8821	10.0183	9.32835	10.5367	7.42055	6.07442	6.2899
Fxa1Dg200375	[O]	Posttranslational modification, protein turnover, chaperones	Molecular Function: serine-type endopeptidase activity (GO:0004252);; Cellular Component: integral component of membrane (GO:0016021);;	K08653|0.0e+00|fve:101310645|K08653 membrane-bound transcription factor site-1 protease [EC:3.4.21.112] | (RefSeq) membrane-bound transcription factor site-1 protease	Protein processing in endoplasmic reticulum (ko04141)	[O]	Posttranslational modification, protein turnover, chaperones	Subtilase family	Subtilisin-like protease SBT6.1 OS=Arabidopsis thaliana OX=3702 GN=SBT6.1 PE=1 SV=1	O	Posttranslational modification, protein turnover, chaperones	PREDICTED: membrane-bound transcription factor site-1 protease [Fragaria vesca subsp. vesca]	2.50678	1.82028	2.35408	2.82709	2.74388	2.14939	2.81386	3.14457	3.0756	0.114593	0.022974	0.06066	0.142577	0.018635	0.094024	0.045953	0.06782	0.215063	2.27597	1.91163	2.99001	2.73623	2.93689	1.87469	2.76596	2.46392	2.75633
Fxa1Dg200090	--	--	Molecular Function: protein dimerization activity (GO:0046983);;	K12126|1.5e-14|smo:SELMODRAFT_114141|K12126 phytochrome-interacting factor 3 | (RefSeq) PIF3; hypothetical protein	Plant hormone signal transduction (ko04075);; Circadian rhythm - plant (ko04712)	--	--	Helix-loop-helix DNA-binding domain	bHLH transcription factor RHL1 OS=Lotus japonicus OX=34305 GN=RHL1 PE=2 SV=1	K	Transcription	PREDICTED: transcription factor bHLH66-like [Fragaria vesca subsp. vesca]	0.431611	0.633835	0.530253	0.343638	0.562435	0.134209	0	0.041508	0.047839	0.848246	0.716504	0.421671	0.563729	0.294438	0.357196	0.089555	0.170779	0.262509	4.26068	4.05664	4.47035	2.29792	2.00228	2.88905	0.74163	0.540789	0.858107
Fxa1Cg102368	--	--	Biological Process: reproduction (GO:0000003);; Biological Process: response to acid chemical (GO:0001101);; Biological Process: developmental process involved in reproduction (GO:0003006);; Molecular Function: molecular_function (GO:0003674);; Molecular Function: DNA binding (GO:0003677);; Molecular Function: binding (GO:0005488);; Molecular Function: protein binding (GO:0005515);; Cellular Comp…	K00521|2.6e-42|cmos:111447866|K00521 ferric-chelate reductase [EC:1.16.1.7] | (RefSeq) ferric reduction oxidase 7, chloroplastic-like	--	--	--	No apical meristem (NAM) protein	Protein ATAF2 OS=Arabidopsis thaliana OX=3702 GN=NAC081 PE=1 SV=1	K	Transcription	NAC transcription factor ATAF1.2 [Fragaria x ananassa]	1.62935	2.24691	2.53842	1.84673	1.43953	1.63023	5.02001	6.32894	6.6016	2.60197	2.78537	2.65352	3.74666	4.52011	3.58933	14.3275	18.2397	15.9059	1.5902	1.78262	2.21266	4.07168	3.9753	3.27255	6.56647	6.30022	6.91494
Fxa1Cg102146	--	--	Molecular Function: DNA binding (GO:0003677);; Molecular Function: transcription factor activity, sequence-specific DNA binding (GO:0003700);; Cellular Component: nucleus (GO:0005634);;	K09286|2.4e-26|aly:110225455|K09286 EREBP-like factor | (RefSeq) ethylene-responsive transcription factor RAP2-6 isoform X1	--	--	--	AP2 domain	Ethylene-responsive transcription factor ABR1 OS=Arabidopsis thaliana OX=3702 GN=ABR1 PE=2 SV=1	K	Transcription	transcription factor ERF92 [Fragaria x ananassa]	5.77871	6.47496	5.89944	3.24778	3.0014	3.52996	0.282546	0.420207	0.414417	19.0123	20.9137	19.7981	9.83389	8.32104	8.02495	0.524331	0.504926	0.469411	20.2561	17.6415	16.2335	9.20863	9.41727	8.84899	3.02557	3.75095	2.22184
Fxa1Cg102117	--	--	Molecular Function: transcription factor activity, sequence-specific DNA binding (GO:0003700);; Cellular Component: nucleus (GO:0005634);; Molecular Function: sequence-specific DNA binding (GO:0043565);;	K18835|1.4e-24|cam:101511665|K18835 WRKY transcription factor 2 | (RefSeq) probable WRKY transcription factor 2	Plant-pathogen interaction (ko04626)	--	--	WRKY DNA -binding domain	Probable WRKY transcription factor 13 OS=Arabidopsis thaliana OX=3702 GN=WRKY13 PE=1 SV=1	K	Transcription	PREDICTED: probable WRKY transcription factor 13 [Fragaria vesca subsp. vesca]	0.811685	1.25821	0.806123	1.36619	0.724145	0.627335	0.76793	0.55597	0.288066	2.68709	4.69593	3.10164	2.89012	2.53063	4.10876	1.88887	2.19432	3.19075	10.8633	11.4137	9.13353	9.65271	12.1336	11.185	9.17003	9.37572	9.81161
Fxa1Cg102087	--	--	Molecular Function: transcription factor activity, sequence-specific DNA binding (GO:0003700);; Cellular Component: nucleus (GO:0005634);; Molecular Function: sequence-specific DNA binding (GO:0043565);;	K12835|1.1e-22|cmax:111493042|K12835 ATP-dependent RNA helicase DDX42 [EC:3.6.4.13] | (RefSeq) DEAD-box ATP-dependent RNA helicase 24 isoform X1	Spliceosome (ko03040)	--	--	WRKY DNA -binding domain	Probable WRKY transcription factor 51 OS=Arabidopsis thaliana OX=3702 GN=WRKY51 PE=1 SV=1	K	Transcription	PREDICTED: probable WRKY transcription factor 51 [Fragaria vesca subsp. vesca]	0.055587	0	0	0.082731	0	0	0	0	0	0	0	0	0	0.272535	0	0	0	0	2.88136	1.67712	1.55589	0.86057	0.642945	1.18448	0	0	0
Fxa1Cg102022	--	--	Molecular Function: DNA binding (GO:0003677);; Cellular Component: nucleus (GO:0005634);;	K16166|3.1e-125|fve:101307024|K16166 transcription factor MYB75 | (RefSeq) transcription factor MYB114-like	Circadian rhythm - plant (ko04712)	[K]	Transcription	Myb-like DNA-binding domain	Transcription factor MYB113 OS=Arabidopsis thaliana OX=3702 GN=MYB113 PE=1 SV=1	K	Transcription	R2R3 MYB transcription factor [Fragaria x ananassa]	2.60071	0.782221	1.99349	3.42843	4.30525	5.02205	5.97665	7.01453	2.34579	40.2842	54.8976	58.2921	87.112	71.9507	64.5688	68.5779	58.6747	52.5438	39.8678	39.7922	42.6789	85.6739	79.0717	80.3062	107.738	113.838	134.495
Fxa1Cg102010	--	--	Molecular Function: transcription factor activity, sequence-specific DNA binding (GO:0003700);; Biological Process: transcription, DNA-templated (GO:0006351);; Molecular Function: sequence-specific DNA binding (GO:0043565);;	K14431|1.1e-197|fve:101305275|K14431 transcription factor TGA | (RefSeq) transcription factor TGA4-like	Plant hormone signal transduction (ko04075)	--	--	Seed dormancy control	Transcription factor TGA4 OS=Arabidopsis thaliana OX=3702 GN=TGA4 PE=1 SV=2	K	Transcription	PREDICTED: transcription factor TGA4-like isoform X1 [Fragaria vesca subsp. vesca]	1.02917	1.00797	1.16751	1.13672	0.87503	1.49735	1.32923	1.50628	0.768614	1.87808	1.58582	1.89006	1.90674	1.78314	1.97556	2.89504	3.93352	3.19228	4.95096	3.25496	4.04606	1.57313	2.61888	1.30607	2.54574	2.10424	2.37262
Fxa1Cg101932	--	--	Molecular Function: DNA binding (GO:0003677);; Molecular Function: transcription factor activity, sequence-specific DNA binding (GO:0003700);; Cellular Component: nucleus (GO:0005634);;	K09286|2.3e-155|fve:101301527|K09286 EREBP-like factor | (RefSeq) ethylene-responsive transcription factor RAP2-4-like	--	--	--	AP2 domain	Ethylene-responsive transcription factor RAP2-4 OS=Arabidopsis thaliana OX=3702 GN=RAP2-4 PE=1 SV=1	K	Transcription	PREDICTED: ethylene-responsive transcription factor RAP2-4-like [Fragaria vesca subsp. vesca]	11.7755	11.3127	11.0717	8.98942	8.90767	9.45071	3.58655	2.25909	2.53758	9.90139	8.83278	9.44226	7.96464	8.82101	7.5691	2.56537	2.50908	2.69223	23.8116	21.9891	22.691	5.42682	5.07983	6.17325	5.11529	4.43378	6.43215
Fxa1Cg101824	--	--	Molecular Function: protein dimerization activity (GO:0046983);;	K20558|8.5e-23|nnu:104600325|K20558 transcription factor SPEECHLESS | (RefSeq) transcription factor SPEECHLESS-like	MAPK signaling pathway - plant (ko04016)	--	--	Helix-loop-helix DNA-binding domain	Transcription factor bHLH94 OS=Arabidopsis thaliana OX=3702 GN=BHLH94 PE=1 SV=2	K	Transcription	PREDICTED: transcription factor bHLH94-like [Fragaria vesca subsp. vesca]	0	0	0	0	0	0	0	0	0	0.165135	0.227315	0.079143	0.187122	0	0	0	0	0.16326	1.64761	1.6434	1.43971	0.785178	1.28699	0.806532	1.25125	0.32559	0.474298
Fxa1Cg101711	--	--	Molecular Function: protein dimerization activity (GO:0046983);;	K16190|1.6e-11|bdi:100843665|K16190 glucuronokinase [EC:2.7.1.43] | (RefSeq) transcription factor TDR	Pentose and glucuronate interconversions (ko00040);; Ascorbate and aldarate metabolism (ko00053);; Amino sugar and nucleotide sugar metabolism (ko00520)	--	--	Helix-loop-helix DNA-binding domain	Transcription factor bHLH93 OS=Arabidopsis thaliana OX=3702 GN=BHLH93 PE=1 SV=1	K	Transcription	PREDICTED: transcription factor bHLH93-like [Fragaria vesca subsp. vesca]	1.73995	2.04257	2.63148	0.749502	1.09715	1.12446	0.139301	0.233392	0.285112	1.10882	0.793995	1.32024	0.51189	0.465968	0.536403	0.097012	0.218201	0.425223	3.98529	4.39537	4.78367	0.986781	0.333197	0.414377	0.353037	0.235555	0.25139
Fxa1Cg101488	--	--	Molecular Function: DNA binding (GO:0003677);; Cellular Component: nucleus (GO:0005634);;	K09422|3.5e-161|fve:101307149|K09422 transcription factor MYB, plant | (RefSeq) transcription factor MYB44-like	--	[K]	Transcription	Myb-like DNA-binding domain	Transcription factor MYB73 OS=Arabidopsis thaliana OX=3702 GN=MYB73 PE=1 SV=1	--	--	PREDICTED: transcription factor MYB44-like [Fragaria vesca subsp. vesca]	6.30232	4.61772	5.662	4.3294	6.56375	6.4033	2.59868	1.76232	2.28952	6.16529	6.64778	5.63347	5.11193	5.48545	4.63821	3.85954	2.8797	2.7087	10.8916	10.2159	11.9267	9.39363	9.7425	7.62873	7.1698	6.89104	6.26497
Fxa1Cg101455	--	--	Molecular Function: DNA binding (GO:0003677);; Molecular Function: transcription factor activity, sequence-specific DNA binding (GO:0003700);; Cellular Component: nucleus (GO:0005634);;	K09286|3.7e-61|fve:101312479|K09286 EREBP-like factor | (RefSeq) ethylene-responsive transcription factor RAP2-10	--	--	--	AP2 domain	Ethylene-responsive transcription factor ERF008 OS=Arabidopsis thaliana OX=3702 GN=ERF008 PE=2 SV=1	K	Transcription	transcription factor ERF7 [Fragaria x ananassa]	9.42147	6.96117	8.02106	9.36639	7.68177	9.45774	8.42192	10.1148	9.88016	9.60043	9.1089	13.4167	11.738	13.049	13.5849	6.96318	6.21172	8.24793	4.18903	3.88279	3.14463	3.47735	4.20786	5.0376	5.19997	4.68917	3.9917
Fxa1Cg101431	--	--	Molecular Function: protein dimerization activity (GO:0046983);;	K16189|9.1e-08|ats:109766858|K16189 phytochrome-interacting factor 4 | (RefSeq) LOC109766858; transcription factor PIF1-like	Plant hormone signal transduction (ko04075)	--	--	Helix-loop-helix DNA-binding domain	Transcription factor HEC1 OS=Arabidopsis thaliana OX=3702 GN=HEC1 PE=1 SV=1	K	Transcription	PREDICTED: transcription factor HEC2-like [Fragaria vesca subsp. vesca]	0.985245	0.909782	0.328336	0.84015	1.12767	1.43904	3.55579	4.53908	2.87135	0.637509	0.863487	0.930914	2.72165	1.6499	1.48569	1.77551	1.09523	1.63736	1.13932	0.883743	1.61633	1.39231	1.593	2.47404	1.55357	1.73541	1.91953
Fxa1Cg101071	--	--	Cellular Component: nucleus (GO:0005634);; Biological Process: regulation of transcription, DNA-templated (GO:0006355);; Molecular Function: zinc ion binding (GO:0008270);; Molecular Function: sequence-specific DNA binding (GO:0043565);;	K21630|7.6e-49|cmax:111478040|K21630 GATA-type zinc finger protein 1 | (RefSeq) GATA transcription factor 6-like	--	[K]	Transcription	GATA zinc finger	GATA transcription factor 5 OS=Arabidopsis thaliana OX=3702 GN=GATA5 PE=2 SV=1	K	Transcription	PREDICTED: GATA transcription factor 5-like [Fragaria vesca subsp. vesca]	7.45773	7.09924	6.5035	5.15568	4.62942	5.52757	1.07859	1.0422	1.50358	6.76429	7.42844	5.92357	4.08043	3.77102	4.10924	1.71998	0.994771	1.44535	22.3657	22.7799	23.1127	23.4841	22.9576	20.4068	15.6929	14.0621	12.5143
Fxa1Cg100789	--	--	Molecular Function: DNA binding (GO:0003677);; Molecular Function: transcription factor activity, sequence-specific DNA binding (GO:0003700);; Cellular Component: nucleus (GO:0005634);;	K09286|1.9e-22|ppp:112280884|K09286 EREBP-like factor | (RefSeq) ethylene-responsive transcription factor RAP2-1-like	--	--	--	AP2 domain	Ethylene-responsive transcription factor ERF017 OS=Arabidopsis thaliana OX=3702 GN=ERF017 PE=2 SV=1	K	Transcription	transcription factor ERF10 [Fragaria x ananassa]	0.801213	1.1286	1.31483	2.53103	1.75566	1.65621	0.511727	0.303961	0.219484	7.68382	5.8272	4.24685	1.17166	1.1063	1.24963	0.068775	0.185266	1.13571	27.8696	30.0416	28.2245	12.284	11.3582	9.27074	2.10511	1.5339	2.63967
Fxa1Cg100698	--	--	Molecular Function: DNA binding (GO:0003677);; Molecular Function: transcription factor activity, sequence-specific DNA binding (GO:0003700);; Cellular Component: CCAAT-binding factor complex (GO:0016602);;	K08064|2.3e-168|fve:101310929|K08064 nuclear transcription factor Y, alpha | (RefSeq) nuclear transcription factor Y subunit A-4-like	--	[K]	Transcription	CCAAT-binding transcription factor (CBF-B/NF-YA) subunit B	Nuclear transcription factor Y subunit A-3 OS=Arabidopsis thaliana OX=3702 GN=NFYA3 PE=2 SV=2	K	Transcription	PREDICTED: nuclear transcription factor Y subunit A-4-like isoform X2 [Fragaria vesca subsp. vesca]	8.72868	8.36346	8.81943	8.00799	6.9679	6.5381	0.962125	0.668836	0.772385	4.69889	5.33554	4.31392	3.90335	4.17229	3.77815	0.931973	0.704388	0.564631	5.25682	5.49099	4.6098	3.31625	3.66072	3.72168	0.905179	0.629989	0.692346
Fxa1Cg100484	--	--	Molecular Function: DNA binding (GO:0003677);; Molecular Function: transcription factor activity, sequence-specific DNA binding (GO:0003700);; Cellular Component: nucleus (GO:0005634);;	K09286|2.8e-116|fve:101291457|K09286 EREBP-like factor | (RefSeq) ethylene-responsive transcription factor TINY	--	--	--	AP2 domain	Dehydration-responsive element-binding protein 3 OS=Arabidopsis thaliana OX=3702 GN=DREB3 PE=2 SV=1	K	Transcription	transcription factor ERF26 [Fragaria x ananassa]	0.981142	0.83636	0.785139	0.796855	0.726363	0.468434	0.427254	0.228658	0.482477	1.59719	1.1965	2.04003	1.87469	1.02863	0.809162	0.392017	0.036634	0.132255	6.39604	7.03714	5.22282	4.19523	4.90313	5.09537	1.06524	1.34682	1.73428
Fxa1Cg100457	--	--	Molecular Function: protein dimerization activity (GO:0046983);;	K14638|3.4e-20|egr:104449894|K14638 solute carrier family 15 (peptide/histidine transporter), member 3/4 | (RefSeq) protein NRT1/ PTR FAMILY 1.2	--	--	--	--	Transcription factor bHLH68 OS=Arabidopsis thaliana OX=3702 GN=BHLH68 PE=1 SV=2	K	Transcription	PREDICTED: transcription factor bHLH68 [Fragaria vesca subsp. vesca]	0.264207	0.50972	0.730733	0.553003	0.777789	0.584424	0.392241	0	0.108073	0.61815	0.412466	0.500814	0.58055	0.278998	0.78	0.110546	0.24919	0.247729	1.4288	1.33103	1.64589	0.779999	1.12097	0.673774	0.339243	0.167263	0.817106
Fxa1Cg100380	--	--	Molecular Function: transcription factor activity, sequence-specific DNA binding (GO:0003700);; Cellular Component: nucleus (GO:0005634);; Cellular Component: host cell nucleus (GO:0042025);; Molecular Function: sequence-specific DNA binding (GO:0043565);;	K09419|4.4e-163|fve:101304412|K09419 heat shock transcription factor, other eukaryote | (RefSeq) heat stress transcription factor C-1	--	[K]	Transcription	HSF-type DNA-binding	Heat stress transcription factor C-1 OS=Arabidopsis thaliana OX=3702 GN=HSFC1 PE=1 SV=1	K	Transcription	PREDICTED: heat stress transcription factor C-1 [Fragaria vesca subsp. vesca]	4.56059	4.37184	4.31623	2.47516	1.67622	1.16198	0.173579	0.187139	0.128409	4.29688	3.75863	4.03384	1.4923	1.96296	1.33054	0.088804	0.183636	0.590641	14.2253	14.9976	14.4445	3.67625	4.72947	4.31341	2.02928	2.41511	2.01817
Fxa1Cg100103	--	--	Molecular Function: protein dimerization activity (GO:0046983);;	K12126|1.1e-14|pop:7478869|K12126 phytochrome-interacting factor 3 | (RefSeq) transcription factor PIF3 isoform X1	Plant hormone signal transduction (ko04075);; Circadian rhythm - plant (ko04712)	--	--	Helix-loop-helix DNA-binding domain	bHLH transcription factor RHL1 OS=Lotus japonicus OX=34305 GN=RHL1 PE=2 SV=1	K	Transcription	PREDICTED: transcription factor bHLH66-like [Fragaria vesca subsp. vesca]	7.18301	6.79811	4.7797	5.19527	5.74593	5.47889	5.5445	6.2365	6.60983	10.1928	9.33565	8.51241	13.5179	12.6783	14.1607	16.1719	15.5112	16.3405	15.4078	15.922	16.6737	14.7794	15.8659	16.5531	6.76201	8.05408	8.01785
Fxa1Bg202437	--	--	Molecular Function: transcription factor activity, sequence-specific DNA binding (GO:0003700);; Cellular Component: nucleus (GO:0005634);; Molecular Function: sequence-specific DNA binding (GO:0043565);;	K12835|3.1e-43|cmax:111493042|K12835 ATP-dependent RNA helicase DDX42 [EC:3.6.4.13] | (RefSeq) DEAD-box ATP-dependent RNA helicase 24 isoform X1	Spliceosome (ko03040)	--	--	WRKY DNA -binding domain	WRKY transcription factor 23 OS=Arabidopsis thaliana OX=3702 GN=WRKY23 PE=2 SV=1	K	Transcription	PREDICTED: probable WRKY transcription factor 23 [Fragaria vesca subsp. vesca]	2.61295	2.27446	3.14151	1.67418	0.972405	1.43132	0.249771	0.709553	0.868877	5.14655	4.43166	6.32704	4.87026	3.49883	3.0379	0.468351	0.363152	0.687405	3.36461	3.24403	2.5229	2.48294	1.84605	1.62095	0.357456	0.806003	0.65767
Fxa1Bg202226	--	--	Biological Process: reproduction (GO:0000003);; Biological Process: response to acid chemical (GO:0001101);; Biological Process: developmental process involved in reproduction (GO:0003006);; Molecular Function: molecular_function (GO:0003674);; Molecular Function: DNA binding (GO:0003677);; Molecular Function: binding (GO:0005488);; Molecular Function: protein binding (GO:0005515);; Cellular Comp…	K00521|3.4e-42|cmos:111447866|K00521 ferric-chelate reductase [EC:1.16.1.7] | (RefSeq) ferric reduction oxidase 7, chloroplastic-like	--	--	--	No apical meristem (NAM) protein	Protein ATAF2 OS=Arabidopsis thaliana OX=3702 GN=NAC081 PE=1 SV=1	K	Transcription	NAC transcription factor ATAF1.2 [Fragaria x ananassa]	5.88476	7.13259	6.1776	4.76788	4.40452	4.71809	5.96122	6.51206	8.14724	6.65479	8.63723	8.55986	11.4706	11.3129	10.2852	28.3615	29.2525	27.4342	23.1347	22.1733	20.9538	17.1175	19.5424	17.881	18.3353	19.5529	19.0876
Fxa1Bg202044	--	--	Molecular Function: molecular_function (GO:0003674);; Molecular Function: transcription factor activity, sequence-specific DNA binding (GO:0003700);; Biological Process: regulation of transcription, DNA-templated (GO:0006355);; Biological Process: biological_process (GO:0008150);; Biological Process: regulation of biosynthetic process (GO:0009889);; Biological Process: regulation of gene expressi…	K01051|8.8e-09|var:108341535|K01051 pectinesterase [EC:3.1.1.11] | (RefSeq) probable pectinesterase/pectinesterase inhibitor 58	Pentose and glucuronate interconversions (ko00040)	[K]	Transcription	Myb/SANT-like DNA-binding domain	Trihelix transcription factor DF1 OS=Arabidopsis thaliana OX=3702 GN=DF1 PE=4 SV=1	K	Transcription	PREDICTED: trihelix transcription factor GT-2-like [Fragaria vesca subsp. vesca]	1.4133	1.08776	1.34284	1.18696	1.65402	1.00507	0.58148	1.24225	0.922512	1.76502	1.64718	1.72314	2.50639	1.83488	1.68431	1.6477	1.80496	1.548	3.89249	3.5273	3.56888	2.85928	3.02604	2.46135	2.45689	2.7943	2.51959
Fxa1Bg202024	--	--	Molecular Function: DNA binding (GO:0003677);; Molecular Function: transcription factor activity, sequence-specific DNA binding (GO:0003700);; Cellular Component: nucleus (GO:0005634);;	K09286|4.1e-26|aly:110225455|K09286 EREBP-like factor | (RefSeq) ethylene-responsive transcription factor RAP2-6 isoform X1	--	--	--	AP2 domain	Ethylene-responsive transcription factor ABR1 OS=Arabidopsis thaliana OX=3702 GN=ABR1 PE=2 SV=1	K	Transcription	transcription factor ERF92 [Fragaria x ananassa]	5.03642	7.2195	6.74428	2.79299	2.76808	2.59251	0.231965	0.286021	0.212837	18.9764	14.8078	19.114	5.81091	6.18407	7.62843	0.479083	0.49437	0.233112	14.1928	15.7309	11.9199	4.69509	5.04261	5.52641	1.79795	1.39546	0.673982
Fxa1Bg201911	--	--	Molecular Function: DNA binding (GO:0003677);; Cellular Component: nucleus (GO:0005634);;	K16166|2.2e-123|fve:101307024|K16166 transcription factor MYB75 | (RefSeq) transcription factor MYB114-like	Circadian rhythm - plant (ko04712)	[K]	Transcription	Myb-like DNA-binding domain	Transcription factor MYB113 OS=Arabidopsis thaliana OX=3702 GN=MYB113 PE=1 SV=1	K	Transcription	R2R3-MYB transcription factor MYB10-1 [Fragaria x ananassa]	224.021	225.796	227.081	573.871	580.018	616.986	741.131	804.078	744.867	324.225	342.207	320.807	684.007	741.964	683.716	516.317	504.659	517.603	117.084	117.055	124.883	250.998	250.605	255.793	458.366	422.82	454.639
Fxa1Bg201882	--	--	Molecular Function: transcription factor activity, sequence-specific DNA binding (GO:0003700);; Biological Process: transcription, DNA-templated (GO:0006351);; Molecular Function: sequence-specific DNA binding (GO:0043565);;	K14431|5.2e-196|fve:101305275|K14431 transcription factor TGA | (RefSeq) transcription factor TGA4-like	Plant hormone signal transduction (ko04075)	--	--	Seed dormancy control	Transcription factor TGA4 OS=Arabidopsis thaliana OX=3702 GN=TGA4 PE=1 SV=2	K	Transcription	PREDICTED: transcription factor TGA4-like isoform X1 [Fragaria vesca subsp. vesca]	2.22007	2.06391	3.04109	1.18163	1.09862	1.3585	2.99521	2.59803	2.93131	3.23752	3.00514	3.37497	2.4381	2.29543	2.70799	5.90439	4.49387	6.06683	8.64873	8.33086	7.67051	4.22758	4.9444	2.92064	3.9849	4.29833	4.08459
Fxa1Bg201409	--	--	Molecular Function: DNA binding (GO:0003677);; Cellular Component: nucleus (GO:0005634);;	K09422|1.1e-162|fve:101307149|K09422 transcription factor MYB, plant | (RefSeq) transcription factor MYB44-like	--	[K]	Transcription	Myb-like DNA-binding domain	Transcription factor MYB73 OS=Arabidopsis thaliana OX=3702 GN=MYB73 PE=1 SV=1	--	--	PREDICTED: transcription factor MYB44-like [Fragaria vesca subsp. vesca]	1.23668	1.16789	1.74106	0.941608	1.22457	1.10135	0.605575	0.54969	0.596835	1.56558	1.63744	1.61134	1.61709	1.47693	0.930939	1.08504	0.838001	0.685894	2.39817	2.17706	2.7444	1.92735	1.90067	1.92142	1.36741	1.57036	1.66313
Fxa1Bg201376	--	--	Molecular Function: DNA binding (GO:0003677);; Molecular Function: transcription factor activity, sequence-specific DNA binding (GO:0003700);; Cellular Component: nucleus (GO:0005634);;	K09286|6.9e-75|fve:101312479|K09286 EREBP-like factor | (RefSeq) ethylene-responsive transcription factor RAP2-10	--	--	--	AP2 domain	Ethylene-responsive transcription factor ERF010 OS=Arabidopsis thaliana OX=3702 GN=ERF010 PE=2 SV=1	K	Transcription	PREDICTED: ethylene-responsive transcription factor RAP2-10 [Fragaria vesca subsp. vesca]	5.24609	7.08265	5.44543	6.5977	5.56579	4.82591	0.997936	0.413948	1.30736	4.51026	4.27947	5.27714	3.54542	5.73186	5.24849	2.35206	0.8977	1.41503	2.22866	3.17919	2.07323	3.86526	2.15828	3.61	0.454987	1.11507	1.41995
Fxa1Bg200790	--	--	Molecular Function: DNA binding (GO:0003677);; Molecular Function: transcription factor activity, sequence-specific DNA binding (GO:0003700);; Cellular Component: nucleus (GO:0005634);;	K09286|1.2e-22|ppp:112289375|K09286 EREBP-like factor | (RefSeq) ethylene-responsive transcription factor TINY-like	--	--	--	AP2 domain	Ethylene-responsive transcription factor ERF017 OS=Arabidopsis thaliana OX=3702 GN=ERF017 PE=2 SV=1	K	Transcription	transcription factor ERF10 [Fragaria x ananassa]	0.449816	0.481224	0.83153	0.956727	1.25184	1.78508	0.248988	0.46624	0.449659	3.61941	5.06778	4.20364	1.34849	1.76467	0.718894	0.309081	0.106195	0.502359	5.12877	3.64103	4.0797	1.54788	1.38596	1.32842	0.136825	0.857731	0.346823
Fxa1Bg200660	--	--	Molecular Function: transcription factor activity, sequence-specific DNA binding (GO:0003700);; Cellular Component: nucleus (GO:0005634);; Cellular Component: host cell nucleus (GO:0042025);; Molecular Function: sequence-specific DNA binding (GO:0043565);;	K09419|6.8e-230|fve:101302973|K09419 heat shock transcription factor, other eukaryote | (RefSeq) heat stress transcription factor A-2-like	--	[K]	Transcription	HSF-type DNA-binding	Heat shock factor protein HSF30 OS=Solanum peruvianum OX=4082 GN=HSF30 PE=2 SV=1	K	Transcription	PREDICTED: heat stress transcription factor A-2-like [Fragaria vesca subsp. vesca]	3.3825	3.4229	3.766	5.28382	5.56425	5.30871	0.766741	0.539118	0.938055	5.21132	3.39107	4.4387	3.06322	3.46326	3.21299	1.22695	1.62603	0.927093	1.76632	1.88135	1.64457	2.37465	1.68229	0.92827	0.3997	0.541216	0.693744
Fxa1Bg200501	--	--	Molecular Function: DNA binding (GO:0003677);; Molecular Function: transcription factor activity, sequence-specific DNA binding (GO:0003700);; Cellular Component: nucleus (GO:0005634);;	K09286|8.0e-119|fve:101291457|K09286 EREBP-like factor | (RefSeq) ethylene-responsive transcription factor TINY	--	--	--	AP2 domain	Dehydration-responsive element-binding protein 3 OS=Arabidopsis thaliana OX=3702 GN=DREB3 PE=2 SV=1	K	Transcription	transcription factor ERF26 [Fragaria x ananassa]	2.28453	1.26846	1.73825	2.09437	2.23702	1.73975	1.97964	1.42475	1.73295	2.60893	4.40623	4.08505	3.21643	2.8561	1.49793	3.2515	1.91729	2.5042	9.12083	10.0177	9.40919	6.89721	8.77453	9.61374	4.60254	3.86932	3.06782
Fxa1Bg200420	--	--	Molecular Function: transcription factor activity, sequence-specific DNA binding (GO:0003700);; Cellular Component: nucleus (GO:0005634);; Cellular Component: host cell nucleus (GO:0042025);; Molecular Function: sequence-specific DNA binding (GO:0043565);;	K09419|3.9e-164|fve:101304412|K09419 heat shock transcription factor, other eukaryote | (RefSeq) heat stress transcription factor C-1	--	[K]	Transcription	HSF-type DNA-binding	Heat stress transcription factor C-1 OS=Arabidopsis thaliana OX=3702 GN=HSFC1 PE=1 SV=1	K	Transcription	PREDICTED: heat stress transcription factor C-1 [Fragaria vesca subsp. vesca]	2.99679	2.82672	2.358	1.55262	1.8076	2.15519	0.65291	0.500232	0.592085	2.92881	2.26186	3.10109	1.0156	0.989847	0.740537	0.206398	0.16574	0.293349	7.91235	7.353	7.85621	2.87827	2.35731	2.82089	1.23817	1.94827	1.80088
Fxa1Ag102350	--	--	Biological Process: reproduction (GO:0000003);; Biological Process: response to acid chemical (GO:0001101);; Biological Process: developmental process involved in reproduction (GO:0003006);; Molecular Function: molecular_function (GO:0003674);; Molecular Function: DNA binding (GO:0003677);; Molecular Function: binding (GO:0005488);; Molecular Function: protein binding (GO:0005515);; Cellular Comp…	K00521|3.0e-42|cmos:111447866|K00521 ferric-chelate reductase [EC:1.16.1.7] | (RefSeq) ferric reduction oxidase 7, chloroplastic-like	--	--	--	No apical meristem (NAM) protein	NAC domain-containing protein 102 OS=Arabidopsis thaliana OX=3702 GN=NAC102 PE=1 SV=1	K	Transcription	NAC transcription factor ATAF1.2 [Fragaria x ananassa]	5.46593	6.40351	4.9296	4.35843	4.64047	4.77677	15.1959	13.9651	14.61	9.87482	9.03723	8.62053	10.0151	11.0335	9.06513	35.0674	36.1344	32.8872	21.2146	18.9666	17.2116	14.6639	16.4194	16.1631	24.7988	20.1449	23.2841
Fxa1Ag102141	--	--	Molecular Function: DNA binding (GO:0003677);; Molecular Function: transcription factor activity, sequence-specific DNA binding (GO:0003700);; Cellular Component: nucleus (GO:0005634);;	K09286|3.2e-26|aly:110225455|K09286 EREBP-like factor | (RefSeq) ethylene-responsive transcription factor RAP2-6 isoform X1	--	--	--	AP2 domain	Ethylene-responsive transcription factor ABR1 OS=Arabidopsis thaliana OX=3702 GN=ABR1 PE=2 SV=1	K	Transcription	transcription factor ERF92 [Fragaria x ananassa]	10.0646	9.7479	8.06584	4.68286	4.76254	3.1786	0.566277	0.632274	0.640174	17.2712	13.6565	20.603	7.12581	5.43608	6.06171	0.367588	0.398179	0.285461	15.008	13.826	12.5722	7.82288	6.14178	6.11684	1.44497	1.9205	1.97979
Fxa1Ag102115	--	--	Molecular Function: transcription factor activity, sequence-specific DNA binding (GO:0003700);; Cellular Component: nucleus (GO:0005634);; Molecular Function: sequence-specific DNA binding (GO:0043565);;	K18835|1.5e-11|egr:104449064|K18835 WRKY transcription factor 2 | (RefSeq) probable WRKY transcription factor 2 isoform X1	Plant-pathogen interaction (ko04626)	--	--	WRKY DNA -binding domain	Probable WRKY transcription factor 13 OS=Arabidopsis thaliana OX=3702 GN=WRKY13 PE=1 SV=1	K	Transcription	PREDICTED: probable WRKY transcription factor 13 [Fragaria vesca subsp. vesca]	4.09916	4.31046	5.62083	5.30837	5.72637	5.12297	5.0493	4.3183	6.37072	5.03506	5.51488	5.19258	3.771	3.81873	3.27796	3.77908	2.33713	3.04877	2.79855	2.45105	3.19892	1.46133	3.00722	2.50736	1.9463	2.5203	3.44014
Fxa1Ag102086	--	--	Molecular Function: transcription factor activity, sequence-specific DNA binding (GO:0003700);; Cellular Component: nucleus (GO:0005634);; Molecular Function: sequence-specific DNA binding (GO:0043565);;	K13424|5.6e-24|mdm:103413903|K13424 WRKY transcription factor 33 | (RefSeq) probable WRKY transcription factor 33	MAPK signaling pathway - plant (ko04016);; Plant-pathogen interaction (ko04626)	--	--	WRKY DNA -binding domain	Probable WRKY transcription factor 51 OS=Arabidopsis thaliana OX=3702 GN=WRKY51 PE=1 SV=1	K	Transcription	PREDICTED: probable WRKY transcription factor 51 [Fragaria vesca subsp. vesca]	0.166014	0.282475	0	0.423286	0.312365	0	0	0	0	1.23755	1.00693	1.80348	1.27357	1.51207	0.503158	0.351518	0.249095	1.00718	3.60778	2.94753	3.64573	3.98754	2.98426	3.70789	2.13066	1.83218	2.71185
Fxa1Ag102029	--	--	Molecular Function: DNA binding (GO:0003677);; Cellular Component: nucleus (GO:0005634);;	K16166|1.5e-135|fve:101307024|K16166 transcription factor MYB75 | (RefSeq) transcription factor MYB114-like	Circadian rhythm - plant (ko04712)	[K]	Transcription	Myb-like DNA-binding domain	Transcription factor MYB1 OS=Actinidia chinensis var. chinensis OX=1590841 GN=MYB1 PE=2 SV=1	K	Transcription	R2R3 MYB transcription factor [Fragaria vesca]	0.043836	0.121725	0.330616	0.962652	0.440756	0.632343	1.22277	1.19948	1.01695	1.31593	1.12388	1.03863	20.873	20.9466	22.0375	25.7455	26.5708	28.2724	1.80296	2.05252	1.67169	7.78562	7.65035	6.63947	21.1001	19.9734	22.8629
[truncated: 27 more rows]
