# Supplementary material for: Combined transcriptome and metabolome analysis revealed the molecular mechanisms of fruit skin coloration in pink strawberry
Source: Front Plant Sci. 2024 Oct 10;15:1486892. doi: 10.3389/fpls.2024.1486892 (PMC11499181; doi:10.3389/fpls.2024.1486892)
Supplement: Supplementary file 10 [file Table9.xlsx]

## Sheet: DEGs&DRMs in ko00940
DEGs
cinnamyl-alcohol dehydrogenase (CAD)
#ID	Fenyu NO.1-S2-1_Count	Fenyu NO.1-S2-2_Count	Fenyu NO.1-S2-3_Count	2012-W02-S2-1_Count	2012-W02-S2-2_Count	2012-W02-S2-3_Count	Fenyu NO.1-S2-1_FPKM	Fenyu NO.1-S2-2_FPKM	Fenyu NO.1-S2-3_FPKM	2012-W02-S2-1_FPKM	2012-W02-S2-2_FPKM	2012-W02-S2-3_FPKM	FDR	log2FC	regulated	COG_class	COG_class_annotation	GO_annotation	KEGG_annotation	KEGG_pathway_annotation	KOG_class	KOG_class_annotation	Pfam_annotation	Swiss-Prot_annotation	eggNOG_class	eggNOG_class_annotation	NR_annotation
Fxa2Dg203268	18	7	15	76	92	93	0.405142	0.161352	0.373598	1.8851	2.1806	2.32296	1.59571e-12	-2.32353	down	[G]	Carbohydrate transport and metabolism	Molecular Function: zinc ion binding (GO:0008270);; Molecular Function: cinnamyl-alcohol dehydrogenase activity (GO:0045551);; Molecular Function: sinapyl alcohol dehydrogenase activity (GO:0052747);;	K00083|3.2e-209|fve:101299636|K00083 cinnamyl-alcohol dehydrogenase [EC:1.1.1.195] | (RefSeq) probable cinnamyl alcohol dehydrogenase 6	Phenylpropanoid biosynthesis (ko00940)	[Q]	Secondary metabolites biosynthesis, transport and catabolism	Alcohol dehydrogenase GroES-like domain	Probable cinnamyl alcohol dehydrogenase 6 OS=Oryza sativa subsp. japonica OX=39947 GN=CAD6 PE=2 SV=2	Q	Secondary metabolites biosynthesis, transport and catabolism	PREDICTED: probable cinnamyl alcohol dehydrogenase 6 [Fragaria vesca subsp. vesca]
#ID	Fenyu NO.1-S3-1_Count	Fenyu NO.1-S3-2_Count	Fenyu NO.1-S3-3_Count	2012-W02-S3-1_Count	2012-W02-S3-2_Count	2012-W02-S3-3_Count	Fenyu NO.1-S3-1_FPKM	Fenyu NO.1-S3-2_FPKM	Fenyu NO.1-S3-3_FPKM	2012-W02-S3-1_FPKM	2012-W02-S3-2_FPKM	2012-W02-S3-3_FPKM	FDR	log2FC	regulated	COG_class	COG_class_annotation	GO_annotation	KEGG_annotation	KEGG_pathway_annotation	KOG_class	KOG_class_annotation	Pfam_annotation	Swiss-Prot_annotation	eggNOG_class	eggNOG_class_annotation	NR_annotation
Fxa2Dg203268	24	10	15	132	195	149	0.521269	0.205255	0.324293	3.48396	4.12649	4.0511	3.03202e-28	-3.18855	down	[G]	Carbohydrate transport and metabolism	Molecular Function: zinc ion binding (GO:0008270);; Molecular Function: cinnamyl-alcohol dehydrogenase activity (GO:0045551);; Molecular Function: sinapyl alcohol dehydrogenase activity (GO:0052747);;	K00083|3.2e-209|fve:101299636|K00083 cinnamyl-alcohol dehydrogenase [EC:1.1.1.195] | (RefSeq) probable cinnamyl alcohol dehydrogenase 6	Phenylpropanoid biosynthesis (ko00940)	[Q]	Secondary metabolites biosynthesis, transport and catabolism	Alcohol dehydrogenase GroES-like domain	Probable cinnamyl alcohol dehydrogenase 6 OS=Oryza sativa subsp. japonica OX=39947 GN=CAD6 PE=2 SV=2	Q	Secondary metabolites biosynthesis, transport and catabolism	PREDICTED: probable cinnamyl alcohol dehydrogenase 6 [Fragaria vesca subsp. vesca]
#ID	Kaorino-S1-1_Count	Kaorino-S1-2_Count	Kaorino-S1-3_Count	2012-W02-S1-1_Count	2012-W02-S1-2_Count	2012-W02-S1-3_Count	Kaorino-S1-1_FPKM	Kaorino-S1-2_FPKM	Kaorino-S1-3_FPKM	2012-W02-S1-1_FPKM	2012-W02-S1-2_FPKM	2012-W02-S1-3_FPKM	FDR	log2FC	regulated	COG_class	COG_class_annotation	GO_annotation	KEGG_annotation	KEGG_pathway_annotation	KOG_class	KOG_class_annotation	Pfam_annotation	Swiss-Prot_annotation	eggNOG_class	eggNOG_class_annotation	NR_annotation
Fxa2Dg203268	8	0	11	65	52	58	0.195976	0	0.26268	1.59861	1.25666	1.56219	6.05597e-09	-2.72452	down	[G]	Carbohydrate transport and metabolism	Molecular Function: zinc ion binding (GO:0008270);; Molecular Function: cinnamyl-alcohol dehydrogenase activity (GO:0045551);; Molecular Function: sinapyl alcohol dehydrogenase activity (GO:0052747);;	K00083|3.2e-209|fve:101299636|K00083 cinnamyl-alcohol dehydrogenase [EC:1.1.1.195] | (RefSeq) probable cinnamyl alcohol dehydrogenase 6	Phenylpropanoid biosynthesis (ko00940)	[Q]	Secondary metabolites biosynthesis, transport and catabolism	Alcohol dehydrogenase GroES-like domain	Probable cinnamyl alcohol dehydrogenase 6 OS=Oryza sativa subsp. japonica OX=39947 GN=CAD6 PE=2 SV=2	Q	Secondary metabolites biosynthesis, transport and catabolism	PREDICTED: probable cinnamyl alcohol dehydrogenase 6 [Fragaria vesca subsp. vesca]
#ID	Kaorino-S2-1_Count	Kaorino-S2-2_Count	Kaorino-S2-3_Count	2012-W02-S2-1_Count	2012-W02-S2-2_Count	2012-W02-S2-3_Count	Kaorino-S2-1_FPKM	Kaorino-S2-2_FPKM	Kaorino-S2-3_FPKM	2012-W02-S2-1_FPKM	2012-W02-S2-2_FPKM	2012-W02-S2-3_FPKM	FDR	log2FC	regulated	COG_class	COG_class_annotation	GO_annotation	KEGG_annotation	KEGG_pathway_annotation	KOG_class	KOG_class_annotation	Pfam_annotation	Swiss-Prot_annotation	eggNOG_class	eggNOG_class_annotation	NR_annotation
Fxa2Dg203268	7	11	0	76	92	93	0.15105	0.264161	0	1.8851	2.1806	2.32296	2.4206e-05	-2.87268	down	[G]	Carbohydrate transport and metabolism	Molecular Function: zinc ion binding (GO:0008270);; Molecular Function: cinnamyl-alcohol dehydrogenase activity (GO:0045551);; Molecular Function: sinapyl alcohol dehydrogenase activity (GO:0052747);;	K00083|3.2e-209|fve:101299636|K00083 cinnamyl-alcohol dehydrogenase [EC:1.1.1.195] | (RefSeq) probable cinnamyl alcohol dehydrogenase 6	Phenylpropanoid biosynthesis (ko00940)	[Q]	Secondary metabolites biosynthesis, transport and catabolism	Alcohol dehydrogenase GroES-like domain	Probable cinnamyl alcohol dehydrogenase 6 OS=Oryza sativa subsp. japonica OX=39947 GN=CAD6 PE=2 SV=2	Q	Secondary metabolites biosynthesis, transport and catabolism	PREDICTED: probable cinnamyl alcohol dehydrogenase 6 [Fragaria vesca subsp. vesca]
#ID	Kaorino-S3-1_Count	Kaorino-S3-2_Count	Kaorino-S3-3_Count	2012-W02-S3-1_Count	2012-W02-S3-2_Count	2012-W02-S3-3_Count	Kaorino-S3-1_FPKM	Kaorino-S3-2_FPKM	Kaorino-S3-3_FPKM	2012-W02-S3-1_FPKM	2012-W02-S3-2_FPKM	2012-W02-S3-3_FPKM	FDR	log2FC	regulated	COG_class	COG_class_annotation	GO_annotation	KEGG_annotation	KEGG_pathway_annotation	KOG_class	KOG_class_annotation	Pfam_annotation	Swiss-Prot_annotation	eggNOG_class	eggNOG_class_annotation	NR_annotation
Fxa2Dg203268	8	12	4	132	195	149	0.187317	0.238153	0.07773	3.48396	4.12649	4.0511	3.11974e-32	-4.2159	down	[G]	Carbohydrate transport and metabolism	Molecular Function: zinc ion binding (GO:0008270);; Molecular Function: cinnamyl-alcohol dehydrogenase activity (GO:0045551);; Molecular Function: sinapyl alcohol dehydrogenase activity (GO:0052747);;	K00083|3.2e-209|fve:101299636|K00083 cinnamyl-alcohol dehydrogenase [EC:1.1.1.195] | (RefSeq) probable cinnamyl alcohol dehydrogenase 6	Phenylpropanoid biosynthesis (ko00940)	[Q]	Secondary metabolites biosynthesis, transport and catabolism	Alcohol dehydrogenase GroES-like domain	Probable cinnamyl alcohol dehydrogenase 6 OS=Oryza sativa subsp. japonica OX=39947 GN=CAD6 PE=2 SV=2	Q	Secondary metabolites biosynthesis, transport and catabolism	PREDICTED: probable cinnamyl alcohol dehydrogenase 6 [Fragaria vesca subsp. vesca]
CYP98A
#ID	Fenyu NO.1-S1-1_Count	Fenyu NO.1-S1-2_Count	Fenyu NO.1-S1-3_Count	2012-W02-S1-1_Count	2012-W02-S1-2_Count	2012-W02-S1-3_Count	Fenyu NO.1-S1-1_FPKM	Fenyu NO.1-S1-2_FPKM	Fenyu NO.1-S1-3_FPKM	2012-W02-S1-1_FPKM	2012-W02-S1-2_FPKM	2012-W02-S1-3_FPKM	FDR	log2FC	regulated	COG_class	COG_class_annotation	GO_annotation	KEGG_annotation	KEGG_pathway_annotation	KOG_class	KOG_class_annotation	Pfam_annotation	Swiss-Prot_annotation	eggNOG_class	eggNOG_class_annotation	NR_annotation
Fxa1Dg202656	28	13	18	690	752	598	0.468093	0.222922	0.293199	11.3998	12.1274	10.7378	5.35487e-123	-4.71903	down	[QV]	Secondary metabolites biosynthesis, transport and catabolism;; Defense mechanisms	Molecular Function: monooKaorinogenase activity (GO:0004497);; Molecular Function: iron ion binding (GO:0005506);; Molecular Function: oxidoreductase activity, acting on paired donors, with incorporation or reduction of molecular oKaorinogen (GO:0016705);; Molecular Function: heme binding (GO:0020037);;	K09754|2.9e-301|fve:101310387|K09754 5-O-(4-coumaroyl)-D-quinate 3'-monooKaorinogenase [EC:1.14.14.96] | (RefSeq) cytochrome P450 98A2	Phenylpropanoid biosynthesis (ko00940);; Flavonoid biosynthesis (ko00941);; Stilbenoid, diarylheptanoid and gingerol biosynthesis (ko00945)	[Q]	Secondary metabolites biosynthesis, transport and catabolism	Cytochrome P450	Cytochrome P450 98A2 OS=Glycine max OX=3847 GN=CYP98A2 PE=2 SV=1	Q	Secondary metabolites biosynthesis, transport and catabolism	PREDICTED: cytochrome P450 98A2 [Fragaria vesca subsp. vesca]
#ID	Fenyu NO.1-S2-1_Count	Fenyu NO.1-S2-2_Count	Fenyu NO.1-S2-3_Count	2012-W02-S2-1_Count	2012-W02-S2-2_Count	2012-W02-S2-3_Count	Fenyu NO.1-S2-1_FPKM	Fenyu NO.1-S2-2_FPKM	Fenyu NO.1-S2-3_FPKM	2012-W02-S2-1_FPKM	2012-W02-S2-2_FPKM	2012-W02-S2-3_FPKM	FDR	log2FC	regulated	COG_class	COG_class_annotation	GO_annotation	KEGG_annotation	KEGG_pathway_annotation	KOG_class	KOG_class_annotation	Pfam_annotation	Swiss-Prot_annotation	eggNOG_class	eggNOG_class_annotation	NR_annotation
Fxa1Dg202656	80	51	24	641	576	574	1.23268	0.805576	0.391035	10.6822	9.17039	9.61951	6.47611e-16	-2.90833	down	[QV]	Secondary metabolites biosynthesis, transport and catabolism;; Defense mechanisms	Molecular Function: monooKaorinogenase activity (GO:0004497);; Molecular Function: iron ion binding (GO:0005506);; Molecular Function: oxidoreductase activity, acting on paired donors, with incorporation or reduction of molecular oKaorinogen (GO:0016705);; Molecular Function: heme binding (GO:0020037);;	K09754|2.9e-301|fve:101310387|K09754 5-O-(4-coumaroyl)-D-quinate 3'-monooKaorinogenase [EC:1.14.14.96] | (RefSeq) cytochrome P450 98A2	Phenylpropanoid biosynthesis (ko00940);; Flavonoid biosynthesis (ko00941);; Stilbenoid, diarylheptanoid and gingerol biosynthesis (ko00945)	[Q]	Secondary metabolites biosynthesis, transport and catabolism	Cytochrome P450	Cytochrome P450 98A2 OS=Glycine max OX=3847 GN=CYP98A2 PE=2 SV=1	Q	Secondary metabolites biosynthesis, transport and catabolism	PREDICTED: cytochrome P450 98A2 [Fragaria vesca subsp. vesca]
#ID	Fenyu NO.1-S3-1_Count	Fenyu NO.1-S3-2_Count	Fenyu NO.1-S3-3_Count	2012-W02-S3-1_Count	2012-W02-S3-2_Count	2012-W02-S3-3_Count	Fenyu NO.1-S3-1_FPKM	Fenyu NO.1-S3-2_FPKM	Fenyu NO.1-S3-3_FPKM	2012-W02-S3-1_FPKM	2012-W02-S3-2_FPKM	2012-W02-S3-3_FPKM	FDR	log2FC	regulated	COG_class	COG_class_annotation	GO_annotation	KEGG_annotation	KEGG_pathway_annotation	KOG_class	KOG_class_annotation	Pfam_annotation	Swiss-Prot_annotation	eggNOG_class	eggNOG_class_annotation	NR_annotation
Fxa1Dg202656	11	42	72	396	518	444	0.163477	0.578047	1.04395	7.00275	7.30467	8.06112	2.15673e-07	-2.57925	down	[QV]	Secondary metabolites biosynthesis, transport and catabolism;; Defense mechanisms	Molecular Function: monooKaorinogenase activity (GO:0004497);; Molecular Function: iron ion binding (GO:0005506);; Molecular Function: oxidoreductase activity, acting on paired donors, with incorporation or reduction of molecular oKaorinogen (GO:0016705);; Molecular Function: heme binding (GO:0020037);;	K09754|2.9e-301|fve:101310387|K09754 5-O-(4-coumaroyl)-D-quinate 3'-monooKaorinogenase [EC:1.14.14.96] | (RefSeq) cytochrome P450 98A2	Phenylpropanoid biosynthesis (ko00940);; Flavonoid biosynthesis (ko00941);; Stilbenoid, diarylheptanoid and gingerol biosynthesis (ko00945)	[Q]	Secondary metabolites biosynthesis, transport and catabolism	Cytochrome P450	Cytochrome P450 98A2 OS=Glycine max OX=3847 GN=CYP98A2 PE=2 SV=1	Q	Secondary metabolites biosynthesis, transport and catabolism	PREDICTED: cytochrome P450 98A2 [Fragaria vesca subsp. vesca]
#ID	Fenyu NO.1-S1-1_Count	Fenyu NO.1-S1-2_Count	Fenyu NO.1-S1-3_Count	Kaorino-S1-1_Count	Kaorino-S1-2_Count	Kaorino-S1-3_Count	Fenyu NO.1-S1-1_FPKM	Fenyu NO.1-S1-2_FPKM	Fenyu NO.1-S1-3_FPKM	Kaorino-S1-1_FPKM	Kaorino-S1-2_FPKM	Kaorino-S1-3_FPKM	FDR	log2FC	regulated	COG_class	COG_class_annotation	GO_annotation	KEGG_annotation	KEGG_pathway_annotation	KOG_class	KOG_class_annotation	Pfam_annotation	Swiss-Prot_annotation	eggNOG_class	eggNOG_class_annotation	NR_annotation
Fxa1Dg202656	28	13	18	251	261	233	0.468093	0.222922	0.293199	4.17044	4.18633	3.84637	1.18593e-42	-3.27996	down	[QV]	Secondary metabolites biosynthesis, transport and catabolism;; Defense mechanisms	Molecular Function: monooKaorinogenase activity (GO:0004497);; Molecular Function: iron ion binding (GO:0005506);; Molecular Function: oxidoreductase activity, acting on paired donors, with incorporation or reduction of molecular oKaorinogen (GO:0016705);; Molecular Function: heme binding (GO:0020037);;	K09754|2.9e-301|fve:101310387|K09754 5-O-(4-coumaroyl)-D-quinate 3'-monooKaorinogenase [EC:1.14.14.96] | (RefSeq) cytochrome P450 98A2	Phenylpropanoid biosynthesis (ko00940);; Flavonoid biosynthesis (ko00941);; Stilbenoid, diarylheptanoid and gingerol biosynthesis (ko00945)	[Q]	Secondary metabolites biosynthesis, transport and catabolism	Cytochrome P450	Cytochrome P450 98A2 OS=Glycine max OX=3847 GN=CYP98A2 PE=2 SV=1	Q	Secondary metabolites biosynthesis, transport and catabolism	PREDICTED: cytochrome P450 98A2 [Fragaria vesca subsp. vesca]
#ID	Fenyu NO.1-S2-1_Count	Fenyu NO.1-S2-2_Count	Fenyu NO.1-S2-3_Count	Kaorino-S2-1_Count	Kaorino-S2-2_Count	Kaorino-S2-3_Count	Fenyu NO.1-S2-1_FPKM	Fenyu NO.1-S2-2_FPKM	Fenyu NO.1-S2-3_FPKM	Kaorino-S2-1_FPKM	Kaorino-S2-2_FPKM	Kaorino-S2-3_FPKM	FDR	log2FC	regulated	COG_class	COG_class_annotation	GO_annotation	KEGG_annotation	KEGG_pathway_annotation	KOG_class	KOG_class_annotation	Pfam_annotation	Swiss-Prot_annotation	eggNOG_class	eggNOG_class_annotation	NR_annotation
Fxa1Dg202656	80	51	24	336	338	271	1.23268	0.805576	0.391035	5.45739	5.44916	4.47335	4.6344e-09	-2.22965	down	[QV]	Secondary metabolites biosynthesis, transport and catabolism;; Defense mechanisms	Molecular Function: monooKaorinogenase activity (GO:0004497);; Molecular Function: iron ion binding (GO:0005506);; Molecular Function: oxidoreductase activity, acting on paired donors, with incorporation or reduction of molecular oKaorinogen (GO:0016705);; Molecular Function: heme binding (GO:0020037);;	K09754|2.9e-301|fve:101310387|K09754 5-O-(4-coumaroyl)-D-quinate 3'-monooKaorinogenase [EC:1.14.14.96] | (RefSeq) cytochrome P450 98A2	Phenylpropanoid biosynthesis (ko00940);; Flavonoid biosynthesis (ko00941);; Stilbenoid, diarylheptanoid and gingerol biosynthesis (ko00945)	[Q]	Secondary metabolites biosynthesis, transport and catabolism	Cytochrome P450	Cytochrome P450 98A2 OS=Glycine max OX=3847 GN=CYP98A2 PE=2 SV=1	Q	Secondary metabolites biosynthesis, transport and catabolism	PREDICTED: cytochrome P450 98A2 [Fragaria vesca subsp. vesca]
#ID	Fenyu NO.1-S3-1_Count	Fenyu NO.1-S3-2_Count	Fenyu NO.1-S3-3_Count	Kaorino-S3-1_Count	Kaorino-S3-2_Count	Kaorino-S3-3_Count	Fenyu NO.1-S3-1_FPKM	Fenyu NO.1-S3-2_FPKM	Fenyu NO.1-S3-3_FPKM	Kaorino-S3-1_FPKM	Kaorino-S3-2_FPKM	Kaorino-S3-3_FPKM	FDR	log2FC	regulated	COG_class	COG_class_annotation	GO_annotation	KEGG_annotation	KEGG_pathway_annotation	KOG_class	KOG_class_annotation	Pfam_annotation	Swiss-Prot_annotation	eggNOG_class	eggNOG_class_annotation	NR_annotation
Fxa1Dg202656	11	42	72	152	203	142	0.163477	0.578047	1.04395	2.45803	2.81999	1.84496	0.00778236	-1.28883	down	[QV]	Secondary metabolites biosynthesis, transport and catabolism;; Defense mechanisms	Molecular Function: monooKaorinogenase activity (GO:0004497);; Molecular Function: iron ion binding (GO:0005506);; Molecular Function: oxidoreductase activity, acting on paired donors, with incorporation or reduction of molecular oKaorinogen (GO:0016705);; Molecular Function: heme binding (GO:0020037);;	K09754|2.9e-301|fve:101310387|K09754 5-O-(4-coumaroyl)-D-quinate 3'-monooKaorinogenase [EC:1.14.14.96] | (RefSeq) cytochrome P450 98A2	Phenylpropanoid biosynthesis (ko00940);; Flavonoid biosynthesis (ko00941);; Stilbenoid, diarylheptanoid and gingerol biosynthesis (ko00945)	[Q]	Secondary metabolites biosynthesis, transport and catabolism	Cytochrome P450	Cytochrome P450 98A2 OS=Glycine max OX=3847 GN=CYP98A2 PE=2 SV=1	Q	Secondary metabolites biosynthesis, transport and catabolism	PREDICTED: cytochrome P450 98A2 [Fragaria vesca subsp. vesca]
#ID	Kaorino-S1-1_Count	Kaorino-S1-2_Count	Kaorino-S1-3_Count	2012-W02-S1-1_Count	2012-W02-S1-2_Count	2012-W02-S1-3_Count	Kaorino-S1-1_FPKM	Kaorino-S1-2_FPKM	Kaorino-S1-3_FPKM	2012-W02-S1-1_FPKM	2012-W02-S1-2_FPKM	2012-W02-S1-3_FPKM	FDR	log2FC	regulated	COG_class	COG_class_annotation	GO_annotation	KEGG_annotation	KEGG_pathway_annotation	KOG_class	KOG_class_annotation	Pfam_annotation	Swiss-Prot_annotation	eggNOG_class	eggNOG_class_annotation	NR_annotation
Fxa1Dg202656	251	261	233	690	752	598	4.17044	4.18633	3.84637	11.3998	12.1274	10.7378	1.00039e-34	-1.43716	down	[QV]	Secondary metabolites biosynthesis, transport and catabolism;; Defense mechanisms	Molecular Function: monooKaorinogenase activity (GO:0004497);; Molecular Function: iron ion binding (GO:0005506);; Molecular Function: oxidoreductase activity, acting on paired donors, with incorporation or reduction of molecular oKaorinogen (GO:0016705);; Molecular Function: heme binding (GO:0020037);;	K09754|2.9e-301|fve:101310387|K09754 5-O-(4-coumaroyl)-D-quinate 3'-monooKaorinogenase [EC:1.14.14.96] | (RefSeq) cytochrome P450 98A2	Phenylpropanoid biosynthesis (ko00940);; Flavonoid biosynthesis (ko00941);; Stilbenoid, diarylheptanoid and gingerol biosynthesis (ko00945)	[Q]	Secondary metabolites biosynthesis, transport and catabolism	Cytochrome P450	Cytochrome P450 98A2 OS=Glycine max OX=3847 GN=CYP98A2 PE=2 SV=1	Q	Secondary metabolites biosynthesis, transport and catabolism	PREDICTED: cytochrome P450 98A2 [Fragaria vesca subsp. vesca]
#ID	Kaorino-S3-1_Count	Kaorino-S3-2_Count	Kaorino-S3-3_Count	2012-W02-S3-1_Count	2012-W02-S3-2_Count	2012-W02-S3-3_Count	Kaorino-S3-1_FPKM	Kaorino-S3-2_FPKM	Kaorino-S3-3_FPKM	2012-W02-S3-1_FPKM	2012-W02-S3-2_FPKM	2012-W02-S3-3_FPKM	FDR	log2FC	regulated	COG_class	COG_class_annotation	GO_annotation	KEGG_annotation	KEGG_pathway_annotation	KOG_class	KOG_class_annotation	Pfam_annotation	Swiss-Prot_annotation	eggNOG_class	eggNOG_class_annotation	NR_annotation
Fxa1Dg202656	152	203	142	396	518	444	2.45803	2.81999	1.84496	7.00275	7.30467	8.06112	2.09896e-23	-1.57623	down	[QV]	Secondary metabolites biosynthesis, transport and catabolism;; Defense mechanisms	Molecular Function: monooKaorinogenase activity (GO:0004497);; Molecular Function: iron ion binding (GO:0005506);; Molecular Function: oxidoreductase activity, acting on paired donors, with incorporation or reduction of molecular oKaorinogen (GO:0016705);; Molecular Function: heme binding (GO:0020037);;	K09754|2.9e-301|fve:101310387|K09754 5-O-(4-coumaroyl)-D-quinate 3'-monooKaorinogenase [EC:1.14.14.96] | (RefSeq) cytochrome P450 98A2	Phenylpropanoid biosynthesis (ko00940);; Flavonoid biosynthesis (ko00941);; Stilbenoid, diarylheptanoid and gingerol biosynthesis (ko00945)	[Q]	Secondary metabolites biosynthesis, transport and catabolism	Cytochrome P450	Cytochrome P450 98A2 OS=Glycine max OX=3847 GN=CYP98A2 PE=2 SV=1	Q	Secondary metabolites biosynthesis, transport and catabolism	PREDICTED: cytochrome P450 98A2 [Fragaria vesca subsp. vesca]
COMT
#ID	Fenyu NO.1-S1-1_Count	Fenyu NO.1-S1-2_Count	Fenyu NO.1-S1-3_Count	2012-W02-S1-1_Count	2012-W02-S1-2_Count	2012-W02-S1-3_Count	Fenyu NO.1-S1-1_FPKM	Fenyu NO.1-S1-2_FPKM	Fenyu NO.1-S1-3_FPKM	2012-W02-S1-1_FPKM	2012-W02-S1-2_FPKM	2012-W02-S1-3_FPKM	FDR	log2FC	regulated	COG_class	COG_class_annotation	GO_annotation	KEGG_annotation	KEGG_pathway_annotation	KOG_class	KOG_class_annotation	Pfam_annotation	Swiss-Prot_annotation	eggNOG_class	eggNOG_class_annotation	NR_annotation
Fxa7Bg203060	309	278	251	1711	1650	1720	7.50159	7.17304	5.94048	40.2987	37.952	44.0414	3.87463e-147	-2.49826	down	[H]	Coenzyme transport and metabolism	Molecular Function: O-methyltransferase activity (GO:0008171);; Biological Process: methylation (GO:0032259);; Molecular Function: protein dimerization activity (GO:0046983);;	K13066|1.1e-204|fve:101308514|K13066 caffeic acid 3-O-methyltransferase [EC:2.1.1.68] | (RefSeq) caffeic acid 3-O-methyltransferase	Phenylpropanoid biosynthesis (ko00940)	[R]	General function prediction only	O-methyltransferase domain	Caffeic acid 3-O-methyltransferase OS=Rosa chinensis OX=74649 GN=COMT1 PE=2 SV=1	S	Function unknown	PREDICTED: caffeic acid 3-O-methyltransferase [Fragaria vesca subsp. vesca]
Fxa7Dg102804	1872	1861	1949	18666	19194	17527	45.0693	47.5211	45.811	435.365	437.233	444.241	0	-3.20928	down	[H]	Coenzyme transport and metabolism	Molecular Function: O-methyltransferase activity (GO:0008171);; Biological Process: methylation (GO:0032259);; Molecular Function: protein dimerization activity (GO:0046983);;	K13066|1.7e-176|fve:101308514|K13066 caffeic acid 3-O-methyltransferase [EC:2.1.1.68] | (RefSeq) caffeic acid 3-O-methyltransferase	Phenylpropanoid biosynthesis (ko00940)	[R]	General function prediction only	O-methyltransferase domain	Caffeic acid 3-O-methyltransferase OS=Rosa chinensis OX=74649 GN=COMT1 PE=2 SV=1	S	Function unknown	O-methyltransferase [Fragaria x ananassa]
Fxa7Cg102967	1281	1211	1140	4953	4881	4708	31.9812	32.0642	27.7868	119.769	115.264	123.712	4.34072e-225	-1.92178	down	[H]	Coenzyme transport and metabolism	Molecular Function: O-methyltransferase activity (GO:0008171);; Biological Process: methylation (GO:0032259);; Molecular Function: protein dimerization activity (GO:0046983);;	K13066|4.6e-203|fve:101308514|K13066 caffeic acid 3-O-methyltransferase [EC:2.1.1.68] | (RefSeq) caffeic acid 3-O-methyltransferase	Phenylpropanoid biosynthesis (ko00940)	[R]	General function prediction only	O-methyltransferase domain	Caffeic acid 3-O-methyltransferase OS=Rosa chinensis OX=74649 GN=COMT1 PE=2 SV=1	S	Function unknown	PREDICTED: caffeic acid 3-O-methyltransferase [Fragaria vesca subsp. vesca]
Fxa7Ag203226	700	800	649	3695	3595	3432	16.9688	20.5916	15.3707	86.831	82.5065	87.6312	2.65335e-180	-2.22699	down	[H]	Coenzyme transport and metabolism	Biological Process: methylation (GO:0032259);; Molecular Function: protein dimerization activity (GO:0046983);; Molecular Function: caffeate O-methyltransferase activity (GO:0047763);;	K13066|8.3e-208|fve:101308514|K13066 caffeic acid 3-O-methyltransferase [EC:2.1.1.68] | (RefSeq) caffeic acid 3-O-methyltransferase	Phenylpropanoid biosynthesis (ko00940)	[R]	General function prediction only	O-methyltransferase domain	Caffeic acid 3-O-methyltransferase OS=Rosa chinensis OX=74649 GN=COMT1 PE=2 SV=1	S	Function unknown	PREDICTED: caffeic acid 3-O-methyltransferase [Fragaria vesca subsp. vesca]
#ID	Fenyu NO.1-S2-1_Count	Fenyu NO.1-S2-2_Count	Fenyu NO.1-S2-3_Count	2012-W02-S2-1_Count	2012-W02-S2-2_Count	2012-W02-S2-3_Count	Fenyu NO.1-S2-1_FPKM	Fenyu NO.1-S2-2_FPKM	Fenyu NO.1-S2-3_FPKM	2012-W02-S2-1_FPKM	2012-W02-S2-2_FPKM	2012-W02-S2-3_FPKM	FDR	log2FC	regulated	COG_class	COG_class_annotation	GO_annotation	KEGG_annotation	KEGG_pathway_annotation	KOG_class	KOG_class_annotation	Pfam_annotation	Swiss-Prot_annotation	eggNOG_class	eggNOG_class_annotation	NR_annotation
Fxa7Bg203060	175	168	115	2298	2582	2183	3.8801	3.786	2.77519	54.619	58.6149	52.1465	0	-3.92168	down	[H]	Coenzyme transport and metabolism	Molecular Function: O-methyltransferase activity (GO:0008171);; Biological Process: methylation (GO:0032259);; Molecular Function: protein dimerization activity (GO:0046983);;	K13066|1.1e-204|fve:101308514|K13066 caffeic acid 3-O-methyltransferase [EC:2.1.1.68] | (RefSeq) caffeic acid 3-O-methyltransferase	Phenylpropanoid biosynthesis (ko00940)	[R]	General function prediction only	O-methyltransferase domain	Caffeic acid 3-O-methyltransferase OS=Rosa chinensis OX=74649 GN=COMT1 PE=2 SV=1	S	Function unknown	PREDICTED: caffeic acid 3-O-methyltransferase [Fragaria vesca subsp. vesca]
Fxa7Dg102804	3058	2518	2355	43888	49565	46026	67.2329	56.2138	56.361	1032.82	1114.1	1088.46	0	-4.11663	down	[H]	Coenzyme transport and metabolism	Molecular Function: O-methyltransferase activity (GO:0008171);; Biological Process: methylation (GO:0032259);; Molecular Function: protein dimerization activity (GO:0046983);;	K13066|1.7e-176|fve:101308514|K13066 caffeic acid 3-O-methyltransferase [EC:2.1.1.68] | (RefSeq) caffeic acid 3-O-methyltransferase	Phenylpropanoid biosynthesis (ko00940)	[R]	General function prediction only	O-methyltransferase domain	Caffeic acid 3-O-methyltransferase OS=Rosa chinensis OX=74649 GN=COMT1 PE=2 SV=1	S	Function unknown	O-methyltransferase [Fragaria x ananassa]
Fxa7Cg102967	1168	1006	890	8317	9662	8380	26.6238	23.2862	22.0809	202.908	225.142	205.439	0	-3.11454	down	[H]	Coenzyme transport and metabolism	Molecular Function: O-methyltransferase activity (GO:0008171);; Biological Process: methylation (GO:0032259);; Molecular Function: protein dimerization activity (GO:0046983);;	K13066|4.6e-203|fve:101308514|K13066 caffeic acid 3-O-methyltransferase [EC:2.1.1.68] | (RefSeq) caffeic acid 3-O-methyltransferase	Phenylpropanoid biosynthesis (ko00940)	[R]	General function prediction only	O-methyltransferase domain	Caffeic acid 3-O-methyltransferase OS=Rosa chinensis OX=74649 GN=COMT1 PE=2 SV=1	S	Function unknown	PREDICTED: caffeic acid 3-O-methyltransferase [Fragaria vesca subsp. vesca]
Fxa7Ag203226	887	781	820	6073	7118	6151	19.6503	17.5653	19.7677	144.004	161.209	146.557	0	-2.96655	down	[H]	Coenzyme transport and metabolism	Biological Process: methylation (GO:0032259);; Molecular Function: protein dimerization activity (GO:0046983);; Molecular Function: caffeate O-methyltransferase activity (GO:0047763);;	K13066|8.3e-208|fve:101308514|K13066 caffeic acid 3-O-methyltransferase [EC:2.1.1.68] | (RefSeq) caffeic acid 3-O-methyltransferase	Phenylpropanoid biosynthesis (ko00940)	[R]	General function prediction only	O-methyltransferase domain	Caffeic acid 3-O-methyltransferase OS=Rosa chinensis OX=74649 GN=COMT1 PE=2 SV=1	S	Function unknown	PREDICTED: caffeic acid 3-O-methyltransferase [Fragaria vesca subsp. vesca]
#ID	Fenyu NO.1-S3-1_Count	Fenyu NO.1-S3-2_Count	Fenyu NO.1-S3-3_Count	2012-W02-S3-1_Count	2012-W02-S3-2_Count	2012-W02-S3-3_Count	Fenyu NO.1-S3-1_FPKM	Fenyu NO.1-S3-2_FPKM	Fenyu NO.1-S3-3_FPKM	2012-W02-S3-1_FPKM	2012-W02-S3-2_FPKM	2012-W02-S3-3_FPKM	FDR	log2FC	regulated	COG_class	COG_class_annotation	GO_annotation	KEGG_annotation	KEGG_pathway_annotation	KOG_class	KOG_class_annotation	Pfam_annotation	Swiss-Prot_annotation	eggNOG_class	eggNOG_class_annotation	NR_annotation
Fxa7Bg203060	28	37	101	2219	2790	2011	0.597123	0.725424	2.08636	55.9761	56.1407	52.0645	3.97221e-23	-4.34751	down	[H]	Coenzyme transport and metabolism	Molecular Function: O-methyltransferase activity (GO:0008171);; Biological Process: methylation (GO:0032259);; Molecular Function: protein dimerization activity (GO:0046983);;	K13066|1.1e-204|fve:101308514|K13066 caffeic acid 3-O-methyltransferase [EC:2.1.1.68] | (RefSeq) caffeic acid 3-O-methyltransferase	Phenylpropanoid biosynthesis (ko00940)	[R]	General function prediction only	O-methyltransferase domain	Caffeic acid 3-O-methyltransferase OS=Rosa chinensis OX=74649 GN=COMT1 PE=2 SV=1	S	Function unknown	PREDICTED: caffeic acid 3-O-methyltransferase [Fragaria vesca subsp. vesca]
Fxa7Dg102804	2218	2618	3461	55218	69419	49873	47.0311	51.0194	71.4152	1379.02	1383.04	1278.21	3.26978e-120	-4.44251	down	[H]	Coenzyme transport and metabolism	Molecular Function: O-methyltransferase activity (GO:0008171);; Biological Process: methylation (GO:0032259);; Molecular Function: protein dimerization activity (GO:0046983);;	K13066|1.7e-176|fve:101308514|K13066 caffeic acid 3-O-methyltransferase [EC:2.1.1.68] | (RefSeq) caffeic acid 3-O-methyltransferase	Phenylpropanoid biosynthesis (ko00940)	[R]	General function prediction only	O-methyltransferase domain	Caffeic acid 3-O-methyltransferase OS=Rosa chinensis OX=74649 GN=COMT1 PE=2 SV=1	S	Function unknown	O-methyltransferase [Fragaria x ananassa]
Fxa7Cg102967	521	616	941	9870	11861	8682	11.4439	12.4325	20.1188	255.538	244.987	230.684	1.617e-49	-3.819	down	[H]	Coenzyme transport and metabolism	Molecular Function: O-methyltransferase activity (GO:0008171);; Biological Process: methylation (GO:0032259);; Molecular Function: protein dimerization activity (GO:0046983);;	K13066|4.6e-203|fve:101308514|K13066 caffeic acid 3-O-methyltransferase [EC:2.1.1.68] | (RefSeq) caffeic acid 3-O-methyltransferase	Phenylpropanoid biosynthesis (ko00940)	[R]	General function prediction only	O-methyltransferase domain	Caffeic acid 3-O-methyltransferase OS=Rosa chinensis OX=74649 GN=COMT1 PE=2 SV=1	S	Function unknown	PREDICTED: caffeic acid 3-O-methyltransferase [Fragaria vesca subsp. vesca]
Fxa7Ag203226	378	359	570	7050	8077	6431	8.06625	7.04236	11.848	177.405	162.141	166.069	1.19392e-71	-4.04709	down	[H]	Coenzyme transport and metabolism	Biological Process: methylation (GO:0032259);; Molecular Function: protein dimerization activity (GO:0046983);; Molecular Function: caffeate O-methyltransferase activity (GO:0047763);;	K13066|8.3e-208|fve:101308514|K13066 caffeic acid 3-O-methyltransferase [EC:2.1.1.68] | (RefSeq) caffeic acid 3-O-methyltransferase	Phenylpropanoid biosynthesis (ko00940)	[R]	General function prediction only	O-methyltransferase domain	Caffeic acid 3-O-methyltransferase OS=Rosa chinensis OX=74649 GN=COMT1 PE=2 SV=1	S	Function unknown	PREDICTED: caffeic acid 3-O-methyltransferase [Fragaria vesca subsp. vesca]
#ID	Kaorino-S1-1_Count	Kaorino-S1-2_Count	Kaorino-S1-3_Count	2012-W02-S1-1_Count	2012-W02-S1-2_Count	2012-W02-S1-3_Count	Kaorino-S1-1_FPKM	Kaorino-S1-2_FPKM	Kaorino-S1-3_FPKM	2012-W02-S1-1_FPKM	2012-W02-S1-2_FPKM	2012-W02-S1-3_FPKM	FDR	log2FC	regulated	COG_class	COG_class_annotation	GO_annotation	KEGG_annotation	KEGG_pathway_annotation	KOG_class	KOG_class_annotation	Pfam_annotation	Swiss-Prot_annotation	eggNOG_class	eggNOG_class_annotation	NR_annotation
Fxa7Bg203060	328	373	348	1711	1650	1720	7.78334	8.53701	8.21213	40.2987	37.952	44.0414	8.72537e-142	-2.26608	down	[H]	Coenzyme transport and metabolism	Molecular Function: O-methyltransferase activity (GO:0008171);; Biological Process: methylation (GO:0032259);; Molecular Function: protein dimerization activity (GO:0046983);;	K13066|1.1e-204|fve:101308514|K13066 caffeic acid 3-O-methyltransferase [EC:2.1.1.68] | (RefSeq) caffeic acid 3-O-methyltransferase	Phenylpropanoid biosynthesis (ko00940)	[R]	General function prediction only	O-methyltransferase domain	Caffeic acid 3-O-methyltransferase OS=Rosa chinensis OX=74649 GN=COMT1 PE=2 SV=1	S	Function unknown	PREDICTED: caffeic acid 3-O-methyltransferase [Fragaria vesca subsp. vesca]
Fxa7Dg102804	2057	1997	2026	18666	19194	17527	48.3634	45.3033	47.359	435.365	437.233	444.241	0	-3.18243	down	[H]	Coenzyme transport and metabolism	Molecular Function: O-methyltransferase activity (GO:0008171);; Biological Process: methylation (GO:0032259);; Molecular Function: protein dimerization activity (GO:0046983);;	K13066|1.7e-176|fve:101308514|K13066 caffeic acid 3-O-methyltransferase [EC:2.1.1.68] | (RefSeq) caffeic acid 3-O-methyltransferase	Phenylpropanoid biosynthesis (ko00940)	[R]	General function prediction only	O-methyltransferase domain	Caffeic acid 3-O-methyltransferase OS=Rosa chinensis OX=74649 GN=COMT1 PE=2 SV=1	S	Function unknown	O-methyltransferase [Fragaria x ananassa]
Fxa7Cg102967	1372	1385	1587	4953	4881	4708	33.4521	32.5696	38.4483	119.769	115.264	123.712	1.61251e-178	-1.73807	down	[H]	Coenzyme transport and metabolism	Molecular Function: O-methyltransferase activity (GO:0008171);; Biological Process: methylation (GO:0032259);; Molecular Function: protein dimerization activity (GO:0046983);;	K13066|4.6e-203|fve:101308514|K13066 caffeic acid 3-O-methyltransferase [EC:2.1.1.68] | (RefSeq) caffeic acid 3-O-methyltransferase	Phenylpropanoid biosynthesis (ko00940)	[R]	General function prediction only	O-methyltransferase domain	Caffeic acid 3-O-methyltransferase OS=Rosa chinensis OX=74649 GN=COMT1 PE=2 SV=1	S	Function unknown	PREDICTED: caffeic acid 3-O-methyltransferase [Fragaria vesca subsp. vesca]
Fxa7Ag203226	1036	809	1097	3695	3595	3432	24.5278	18.4795	25.8391	86.831	82.5065	87.6312	3.61207e-108	-1.85553	down	[H]	Coenzyme transport and metabolism	Biological Process: methylation (GO:0032259);; Molecular Function: protein dimerization activity (GO:0046983);; Molecular Function: caffeate O-methyltransferase activity (GO:0047763);;	K13066|8.3e-208|fve:101308514|K13066 caffeic acid 3-O-methyltransferase [EC:2.1.1.68] | (RefSeq) caffeic acid 3-O-methyltransferase	Phenylpropanoid biosynthesis (ko00940)	[R]	General function prediction only	O-methyltransferase domain	Caffeic acid 3-O-methyltransferase OS=Rosa chinensis OX=74649 GN=COMT1 PE=2 SV=1	S	Function unknown	PREDICTED: caffeic acid 3-O-methyltransferase [Fragaria vesca subsp. vesca]
#ID	Kaorino-S2-1_Count	Kaorino-S2-2_Count	Kaorino-S2-3_Count	2012-W02-S2-1_Count	2012-W02-S2-2_Count	2012-W02-S2-3_Count	Kaorino-S2-1_FPKM	Kaorino-S2-2_FPKM	Kaorino-S2-3_FPKM	2012-W02-S2-1_FPKM	2012-W02-S2-2_FPKM	2012-W02-S2-3_FPKM	FDR	log2FC	regulated	COG_class	COG_class_annotation	GO_annotation	KEGG_annotation	KEGG_pathway_annotation	KOG_class	KOG_class_annotation	Pfam_annotation	Swiss-Prot_annotation	eggNOG_class	eggNOG_class_annotation	NR_annotation
Fxa7Bg203060	255	205	297	2298	2582	2183	5.9024	4.70923	6.98609	54.619	58.6149	52.1465	2.92422e-228	-3.20364	down	[H]	Coenzyme transport and metabolism	Molecular Function: O-methyltransferase activity (GO:0008171);; Biological Process: methylation (GO:0032259);; Molecular Function: protein dimerization activity (GO:0046983);;	K13066|1.1e-204|fve:101308514|K13066 caffeic acid 3-O-methyltransferase [EC:2.1.1.68] | (RefSeq) caffeic acid 3-O-methyltransferase	Phenylpropanoid biosynthesis (ko00940)	[R]	General function prediction only	O-methyltransferase domain	Caffeic acid 3-O-methyltransferase OS=Rosa chinensis OX=74649 GN=COMT1 PE=2 SV=1	S	Function unknown	PREDICTED: caffeic acid 3-O-methyltransferase [Fragaria vesca subsp. vesca]
Fxa7Dg102804	3325	3506	3377	43888	49565	46026	76.2748	79.731	78.6413	1032.82	1114.1	1088.46	0	-3.7675	down	[H]	Coenzyme transport and metabolism	Molecular Function: O-methyltransferase activity (GO:0008171);; Biological Process: methylation (GO:0032259);; Molecular Function: protein dimerization activity (GO:0046983);;	K13066|1.7e-176|fve:101308514|K13066 caffeic acid 3-O-methyltransferase [EC:2.1.1.68] | (RefSeq) caffeic acid 3-O-methyltransferase	Phenylpropanoid biosynthesis (ko00940)	[R]	General function prediction only	O-methyltransferase domain	Caffeic acid 3-O-methyltransferase OS=Rosa chinensis OX=74649 GN=COMT1 PE=2 SV=1	S	Function unknown	O-methyltransferase [Fragaria x ananassa]
Fxa7Cg102967	1363	1559	1458	8317	9662	8380	32.4132	36.7428	35.1951	202.908	225.142	205.439	0	-2.58267	down	[H]	Coenzyme transport and metabolism	Molecular Function: O-methyltransferase activity (GO:0008171);; Biological Process: methylation (GO:0032259);; Molecular Function: protein dimerization activity (GO:0046983);;	K13066|4.6e-203|fve:101308514|K13066 caffeic acid 3-O-methyltransferase [EC:2.1.1.68] | (RefSeq) caffeic acid 3-O-methyltransferase	Phenylpropanoid biosynthesis (ko00940)	[R]	General function prediction only	O-methyltransferase domain	Caffeic acid 3-O-methyltransferase OS=Rosa chinensis OX=74649 GN=COMT1 PE=2 SV=1	S	Function unknown	PREDICTED: caffeic acid 3-O-methyltransferase [Fragaria vesca subsp. vesca]
Fxa7Ag203226	1281	1158	1349	6073	7118	6151	29.6059	26.5423	31.6468	144.004	161.209	146.557	0	-2.34426	down	[H]	Coenzyme transport and metabolism	Biological Process: methylation (GO:0032259);; Molecular Function: protein dimerization activity (GO:0046983);; Molecular Function: caffeate O-methyltransferase activity (GO:0047763);;	K13066|8.3e-208|fve:101308514|K13066 caffeic acid 3-O-methyltransferase [EC:2.1.1.68] | (RefSeq) caffeic acid 3-O-methyltransferase	Phenylpropanoid biosynthesis (ko00940)	[R]	General function prediction only	O-methyltransferase domain	Caffeic acid 3-O-methyltransferase OS=Rosa chinensis OX=74649 GN=COMT1 PE=2 SV=1	S	Function unknown	PREDICTED: caffeic acid 3-O-methyltransferase [Fragaria vesca subsp. vesca]
#ID	Kaorino-S3-1_Count	Kaorino-S3-2_Count	Kaorino-S3-3_Count	2012-W02-S3-1_Count	2012-W02-S3-2_Count	2012-W02-S3-3_Count	Kaorino-S3-1_FPKM	Kaorino-S3-2_FPKM	Kaorino-S3-3_FPKM	2012-W02-S3-1_FPKM	2012-W02-S3-2_FPKM	2012-W02-S3-3_FPKM	FDR	log2FC	regulated	COG_class	COG_class_annotation	GO_annotation	KEGG_annotation	KEGG_pathway_annotation	KOG_class	KOG_class_annotation	Pfam_annotation	Swiss-Prot_annotation	eggNOG_class	eggNOG_class_annotation	NR_annotation
Fxa7Bg203060	29	20	37	2219	2790	2011	0.653672	0.396082	0.684573	55.9761	56.1407	52.0645	0	-6.41987	down	[H]	Coenzyme transport and metabolism	Molecular Function: O-methyltransferase activity (GO:0008171);; Biological Process: methylation (GO:0032259);; Molecular Function: protein dimerization activity (GO:0046983);;	K13066|1.1e-204|fve:101308514|K13066 caffeic acid 3-O-methyltransferase [EC:2.1.1.68] | (RefSeq) caffeic acid 3-O-methyltransferase	Phenylpropanoid biosynthesis (ko00940)	[R]	General function prediction only	O-methyltransferase domain	Caffeic acid 3-O-methyltransferase OS=Rosa chinensis OX=74649 GN=COMT1 PE=2 SV=1	S	Function unknown	PREDICTED: caffeic acid 3-O-methyltransferase [Fragaria vesca subsp. vesca]
Fxa7Dg102804	2692	3191	3449	55218	69419	49873	61.5497	62.6982	63.6255	1379.02	1383.04	1278.21	0	-4.3633	down	[H]	Coenzyme transport and metabolism	Molecular Function: O-methyltransferase activity (GO:0008171);; Biological Process: methylation (GO:0032259);; Molecular Function: protein dimerization activity (GO:0046983);;	K13066|1.7e-176|fve:101308514|K13066 caffeic acid 3-O-methyltransferase [EC:2.1.1.68] | (RefSeq) caffeic acid 3-O-methyltransferase	Phenylpropanoid biosynthesis (ko00940)	[R]	General function prediction only	O-methyltransferase domain	Caffeic acid 3-O-methyltransferase OS=Rosa chinensis OX=74649 GN=COMT1 PE=2 SV=1	S	Function unknown	O-methyltransferase [Fragaria x ananassa]
Fxa7Cg102967	353	375	482	9870	11861	8682	8.36429	7.62374	9.21069	255.538	244.987	230.684	0	-4.78677	down	[H]	Coenzyme transport and metabolism	Molecular Function: O-methyltransferase activity (GO:0008171);; Biological Process: methylation (GO:0032259);; Molecular Function: protein dimerization activity (GO:0046983);;	K13066|4.6e-203|fve:101308514|K13066 caffeic acid 3-O-methyltransferase [EC:2.1.1.68] | (RefSeq) caffeic acid 3-O-methyltransferase	Phenylpropanoid biosynthesis (ko00940)	[R]	General function prediction only	O-methyltransferase domain	Caffeic acid 3-O-methyltransferase OS=Rosa chinensis OX=74649 GN=COMT1 PE=2 SV=1	S	Function unknown	PREDICTED: caffeic acid 3-O-methyltransferase [Fragaria vesca subsp. vesca]
Fxa7Ag203226	547	572	638	7050	8077	6431	12.5919	11.3194	11.8545	177.405	162.141	166.069	0	-3.75694	down	[H]	Coenzyme transport and metabolism	Biological Process: methylation (GO:0032259);; Molecular Function: protein dimerization activity (GO:0046983);; Molecular Function: caffeate O-methyltransferase activity (GO:0047763);;	K13066|8.3e-208|fve:101308514|K13066 caffeic acid 3-O-methyltransferase [EC:2.1.1.68] | (RefSeq) caffeic acid 3-O-methyltransferase	Phenylpropanoid biosynthesis (ko00940)	[R]	General function prediction only	O-methyltransferase domain	Caffeic acid 3-O-methyltransferase OS=Rosa chinensis OX=74649 GN=COMT1 PE=2 SV=1	S	Function unknown	PREDICTED: caffeic acid 3-O-methyltransferase [Fragaria vesca subsp. vesca]
HCT
#ID	Fenyu NO.1-S1-1_Count	Fenyu NO.1-S1-2_Count	Fenyu NO.1-S1-3_Count	2012-W02-S1-1_Count	2012-W02-S1-2_Count	2012-W02-S1-3_Count	Fenyu NO.1-S1-1_FPKM	Fenyu NO.1-S1-2_FPKM	Fenyu NO.1-S1-3_FPKM	2012-W02-S1-1_FPKM	2012-W02-S1-2_FPKM	2012-W02-S1-3_FPKM	FDR	log2FC	regulated	COG_class	COG_class_annotation	GO_annotation	KEGG_annotation	KEGG_pathway_annotation	KOG_class	KOG_class_annotation	Pfam_annotation	Swiss-Prot_annotation	eggNOG_class	eggNOG_class_annotation	NR_annotation
Fxa4Cg202053	93	82	88	237	241	192	2.15851	2.02098	2.00108	5.34805	5.32653	4.71412	1.04527e-10	-1.21571	down	--	--	Molecular Function: vinorine synthase activity (GO:0050636);;	K13065|5.7e-236|fve:101291593|K13065 shikimate O-hydroKaorinocinnamoyltransferase [EC:2.3.1.133] | (RefSeq) vinorine synthase-like	Phenylpropanoid biosynthesis (ko00940);; Flavonoid biosynthesis (ko00941);; Stilbenoid, diarylheptanoid and gingerol biosynthesis (ko00945)	--	--	Transferase family	Vinorine synthase OS=Rauvolfia serpentina OX=4060 GN=ACT PE=1 SV=2	S	Function unknown	PREDICTED: vinorine synthase-like [Fragaria vesca subsp. vesca]
#ID	Fenyu NO.1-S2-1_Count	Fenyu NO.1-S2-2_Count	Fenyu NO.1-S2-3_Count	2012-W02-S2-1_Count	2012-W02-S2-2_Count	2012-W02-S2-3_Count	Fenyu NO.1-S2-1_FPKM	Fenyu NO.1-S2-2_FPKM	Fenyu NO.1-S2-3_FPKM	2012-W02-S2-1_FPKM	2012-W02-S2-2_FPKM	2012-W02-S2-3_FPKM	FDR	log2FC	regulated	COG_class	COG_class_annotation	GO_annotation	KEGG_annotation	KEGG_pathway_annotation	KOG_class	KOG_class_annotation	Pfam_annotation	Swiss-Prot_annotation	eggNOG_class	eggNOG_class_annotation	NR_annotation
Fxa4Cg202053	76	94	84	210	196	189	1.60542	2.02584	1.94867	4.78674	4.26253	4.32177	1.21861e-09	-1.19669	down	--	--	Molecular Function: vinorine synthase activity (GO:0050636);;	K13065|5.7e-236|fve:101291593|K13065 shikimate O-hydroKaorinocinnamoyltransferase [EC:2.3.1.133] | (RefSeq) vinorine synthase-like	Phenylpropanoid biosynthesis (ko00940);; Flavonoid biosynthesis (ko00941);; Stilbenoid, diarylheptanoid and gingerol biosynthesis (ko00945)	--	--	Transferase family	Vinorine synthase OS=Rauvolfia serpentina OX=4060 GN=ACT PE=1 SV=2	S	Function unknown	PREDICTED: vinorine synthase-like [Fragaria vesca subsp. vesca]
#ID	Fenyu NO.1-S3-1_Count	Fenyu NO.1-S3-2_Count	Fenyu NO.1-S3-3_Count	2012-W02-S3-1_Count	2012-W02-S3-2_Count	2012-W02-S3-3_Count	Fenyu NO.1-S3-1_FPKM	Fenyu NO.1-S3-2_FPKM	Fenyu NO.1-S3-3_FPKM	2012-W02-S3-1_FPKM	2012-W02-S3-2_FPKM	2012-W02-S3-3_FPKM	FDR	log2FC	regulated	COG_class	COG_class_annotation	GO_annotation	KEGG_annotation	KEGG_pathway_annotation	KOG_class	KOG_class_annotation	Pfam_annotation	Swiss-Prot_annotation	eggNOG_class	eggNOG_class_annotation	NR_annotation
Fxa4Cg202053	101	112	62	189	286	160	2.06382	2.1032	1.23195	4.57004	5.5229	3.96459	3.19583e-09	-1.33544	down	--	--	Molecular Function: vinorine synthase activity (GO:0050636);;	K13065|5.7e-236|fve:101291593|K13065 shikimate O-hydroKaorinocinnamoyltransferase [EC:2.3.1.133] | (RefSeq) vinorine synthase-like	Phenylpropanoid biosynthesis (ko00940);; Flavonoid biosynthesis (ko00941);; Stilbenoid, diarylheptanoid and gingerol biosynthesis (ko00945)	--	--	Transferase family	Vinorine synthase OS=Rauvolfia serpentina OX=4060 GN=ACT PE=1 SV=2	S	Function unknown	PREDICTED: vinorine synthase-like [Fragaria vesca subsp. vesca]
#ID	Fenyu NO.1-S1-1_Count	Fenyu NO.1-S1-2_Count	Fenyu NO.1-S1-3_Count	Kaorino-S1-1_Count	Kaorino-S1-2_Count	Kaorino-S1-3_Count	Fenyu NO.1-S1-1_FPKM	Fenyu NO.1-S1-2_FPKM	Fenyu NO.1-S1-3_FPKM	Kaorino-S1-1_FPKM	Kaorino-S1-2_FPKM	Kaorino-S1-3_FPKM	FDR	log2FC	regulated	COG_class	COG_class_annotation	GO_annotation	KEGG_annotation	KEGG_pathway_annotation	KOG_class	KOG_class_annotation	Pfam_annotation	Swiss-Prot_annotation	eggNOG_class	eggNOG_class_annotation	NR_annotation
Fxa4Cg202053	93	82	88	30	34	29	2.15851	2.02098	2.00108	0.679427	0.728329	0.651566	1.0867e-06	1.38285	up	--	--	Molecular Function: vinorine synthase activity (GO:0050636);;	K13065|5.7e-236|fve:101291593|K13065 shikimate O-hydroKaorinocinnamoyltransferase [EC:2.3.1.133] | (RefSeq) vinorine synthase-like	Phenylpropanoid biosynthesis (ko00940);; Flavonoid biosynthesis (ko00941);; Stilbenoid, diarylheptanoid and gingerol biosynthesis (ko00945)	--	--	Transferase family	Vinorine synthase OS=Rauvolfia serpentina OX=4060 GN=ACT PE=1 SV=2	S	Function unknown	PREDICTED: vinorine synthase-like [Fragaria vesca subsp. vesca]
#ID	Fenyu NO.1-S2-1_Count	Fenyu NO.1-S2-2_Count	Fenyu NO.1-S2-3_Count	Kaorino-S2-1_Count	Kaorino-S2-2_Count	Kaorino-S2-3_Count	Fenyu NO.1-S2-1_FPKM	Fenyu NO.1-S2-2_FPKM	Fenyu NO.1-S2-3_FPKM	Kaorino-S2-1_FPKM	Kaorino-S2-2_FPKM	Kaorino-S2-3_FPKM	FDR	log2FC	regulated	COG_class	COG_class_annotation	GO_annotation	KEGG_annotation	KEGG_pathway_annotation	KOG_class	KOG_class_annotation	Pfam_annotation	Swiss-Prot_annotation	eggNOG_class	eggNOG_class_annotation	NR_annotation
Fxa4Cg202053	76	94	84	21	25	17	1.60542	2.02584	1.94867	0.460434	0.547967	0.372116	1.60391e-08	1.77448	up	--	--	Molecular Function: vinorine synthase activity (GO:0050636);;	K13065|5.7e-236|fve:101291593|K13065 shikimate O-hydroKaorinocinnamoyltransferase [EC:2.3.1.133] | (RefSeq) vinorine synthase-like	Phenylpropanoid biosynthesis (ko00940);; Flavonoid biosynthesis (ko00941);; Stilbenoid, diarylheptanoid and gingerol biosynthesis (ko00945)	--	--	Transferase family	Vinorine synthase OS=Rauvolfia serpentina OX=4060 GN=ACT PE=1 SV=2	S	Function unknown	PREDICTED: vinorine synthase-like [Fragaria vesca subsp. vesca]
#ID	Fenyu NO.1-S3-1_Count	Fenyu NO.1-S3-2_Count	Fenyu NO.1-S3-3_Count	Kaorino-S3-1_Count	Kaorino-S3-2_Count	Kaorino-S3-3_Count	Fenyu NO.1-S3-1_FPKM	Fenyu NO.1-S3-2_FPKM	Fenyu NO.1-S3-3_FPKM	Kaorino-S3-1_FPKM	Kaorino-S3-2_FPKM	Kaorino-S3-3_FPKM	FDR	log2FC	regulated	COG_class	COG_class_annotation	GO_annotation	KEGG_annotation	KEGG_pathway_annotation	KOG_class	KOG_class_annotation	Pfam_annotation	Swiss-Prot_annotation	eggNOG_class	eggNOG_class_annotation	NR_annotation
Fxa4Cg202053	101	112	62	24	30	27	2.06382	2.1032	1.23195	0.520331	0.567271	0.470243	1.91716e-06	1.486	up	--	--	Molecular Function: vinorine synthase activity (GO:0050636);;	K13065|5.7e-236|fve:101291593|K13065 shikimate O-hydroKaorinocinnamoyltransferase [EC:2.3.1.133] | (RefSeq) vinorine synthase-like	Phenylpropanoid biosynthesis (ko00940);; Flavonoid biosynthesis (ko00941);; Stilbenoid, diarylheptanoid and gingerol biosynthesis (ko00945)	--	--	Transferase family	Vinorine synthase OS=Rauvolfia serpentina OX=4060 GN=ACT PE=1 SV=2	S	Function unknown	PREDICTED: vinorine synthase-like [Fragaria vesca subsp. vesca]
#ID	Kaorino-S1-1_Count	Kaorino-S1-2_Count	Kaorino-S1-3_Count	2012-W02-S1-1_Count	2012-W02-S1-2_Count	2012-W02-S1-3_Count	Kaorino-S1-1_FPKM	Kaorino-S1-2_FPKM	Kaorino-S1-3_FPKM	2012-W02-S1-1_FPKM	2012-W02-S1-2_FPKM	2012-W02-S1-3_FPKM	FDR	log2FC	regulated	COG_class	COG_class_annotation	GO_annotation	KEGG_annotation	KEGG_pathway_annotation	KOG_class	KOG_class_annotation	Pfam_annotation	Swiss-Prot_annotation	eggNOG_class	eggNOG_class_annotation	NR_annotation
Fxa4Cg202053	30	34	29	237	241	192	0.679427	0.728329	0.651566	5.34805	5.32653	4.71412	3.53948e-32	-2.74952	down	--	--	Molecular Function: vinorine synthase activity (GO:0050636);;	K13065|5.7e-236|fve:101291593|K13065 shikimate O-hydroKaorinocinnamoyltransferase [EC:2.3.1.133] | (RefSeq) vinorine synthase-like	Phenylpropanoid biosynthesis (ko00940);; Flavonoid biosynthesis (ko00941);; Stilbenoid, diarylheptanoid and gingerol biosynthesis (ko00945)	--	--	Transferase family	Vinorine synthase OS=Rauvolfia serpentina OX=4060 GN=ACT PE=1 SV=2	S	Function unknown	PREDICTED: vinorine synthase-like [Fragaria vesca subsp. vesca]
#ID	Kaorino-S2-1_Count	Kaorino-S2-2_Count	Kaorino-S2-3_Count	2012-W02-S2-1_Count	2012-W02-S2-2_Count	2012-W02-S2-3_Count	Kaorino-S2-1_FPKM	Kaorino-S2-2_FPKM	Kaorino-S2-3_FPKM	2012-W02-S2-1_FPKM	2012-W02-S2-2_FPKM	2012-W02-S2-3_FPKM	FDR	log2FC	regulated	COG_class	COG_class_annotation	GO_annotation	KEGG_annotation	KEGG_pathway_annotation	KOG_class	KOG_class_annotation	Pfam_annotation	Swiss-Prot_annotation	eggNOG_class	eggNOG_class_annotation	NR_annotation
Fxa4Cg202053	21	25	17	210	196	189	0.460434	0.547967	0.372116	4.78674	4.26253	4.32177	1.5742e-32	-3.1371	down	--	--	Molecular Function: vinorine synthase activity (GO:0050636);;	K13065|5.7e-236|fve:101291593|K13065 shikimate O-hydroKaorinocinnamoyltransferase [EC:2.3.1.133] | (RefSeq) vinorine synthase-like	Phenylpropanoid biosynthesis (ko00940);; Flavonoid biosynthesis (ko00941);; Stilbenoid, diarylheptanoid and gingerol biosynthesis (ko00945)	--	--	Transferase family	Vinorine synthase OS=Rauvolfia serpentina OX=4060 GN=ACT PE=1 SV=2	S	Function unknown	PREDICTED: vinorine synthase-like [Fragaria vesca subsp. vesca]
#ID	Kaorino-S3-1_Count	Kaorino-S3-2_Count	Kaorino-S3-3_Count	2012-W02-S3-1_Count	2012-W02-S3-2_Count	2012-W02-S3-3_Count	Kaorino-S3-1_FPKM	Kaorino-S3-2_FPKM	Kaorino-S3-3_FPKM	2012-W02-S3-1_FPKM	2012-W02-S3-2_FPKM	2012-W02-S3-3_FPKM	FDR	log2FC	regulated	COG_class	COG_class_annotation	GO_annotation	KEGG_annotation	KEGG_pathway_annotation	KOG_class	KOG_class_annotation	Pfam_annotation	Swiss-Prot_annotation	eggNOG_class	eggNOG_class_annotation	NR_annotation
Fxa4Cg202053	24	30	27	189	286	160	0.520331	0.567271	0.470243	4.57004	5.5229	3.96459	1.39682e-31	-3.01676	down	--	--	Molecular Function: vinorine synthase activity (GO:0050636);;	K13065|5.7e-236|fve:101291593|K13065 shikimate O-hydroKaorinocinnamoyltransferase [EC:2.3.1.133] | (RefSeq) vinorine synthase-like	Phenylpropanoid biosynthesis (ko00940);; Flavonoid biosynthesis (ko00941);; Stilbenoid, diarylheptanoid and gingerol biosynthesis (ko00945)	--	--	Transferase family	Vinorine synthase OS=Rauvolfia serpentina OX=4060 GN=ACT PE=1 SV=2	S	Function unknown	PREDICTED: vinorine synthase-like [Fragaria vesca subsp. vesca]
CCR
#ID	Fenyu NO.1-S1-1_Count	Fenyu NO.1-S1-2_Count	Fenyu NO.1-S1-3_Count	2012-W02-S1-1_Count	2012-W02-S1-2_Count	2012-W02-S1-3_Count	Fenyu NO.1-S1-1_FPKM	Fenyu NO.1-S1-2_FPKM	Fenyu NO.1-S1-3_FPKM	2012-W02-S1-1_FPKM	2012-W02-S1-2_FPKM	2012-W02-S1-3_FPKM	FDR	log2FC	regulated	COG_class	COG_class_annotation	GO_annotation	KEGG_annotation	KEGG_pathway_annotation	KOG_class	KOG_class_annotation	Pfam_annotation	Swiss-Prot_annotation	eggNOG_class	eggNOG_class_annotation	NR_annotation
Fxa7Ag200183	347	331	391	4	2	35	9.54588	9.67238	10.5216	0.104175	0.043468	1.00971	0.00247295	1.35861	up	[M]	Cell wall/membrane/envelope biogenesis	Molecular Function: cinnamyl-alcohol dehydrogenase activity (GO:0045551);; Molecular Function: sinapyl alcohol dehydrogenase activity (GO:0052747);;	K09753|1.1e-75|zju:107409091|K09753 cinnamoyl-CoA reductase [EC:1.2.1.44] | (RefSeq) cinnamoyl-CoA reductase 1-like	Phenylpropanoid biosynthesis (ko00940)	[V]	Defense mechanisms	NAD dependent epimerase/dehydratase family	Phenylacetaldehyde reductase OS=Rosa hybrid cultivar OX=128735 GN=PAR PE=1 SV=1	V	Defense mechanisms	PREDICTED: cinnamoyl-CoA reductase 1-like [Fragaria vesca subsp. vesca]
Fxa7Ag200181	199	177	208	9	24	4	5.57742	5.27085	5.67906	0.237426	0.62346	0.117759	7.13229e-12	2.75754	up	[M]	Cell wall/membrane/envelope biogenesis	Molecular Function: cinnamyl-alcohol dehydrogenase activity (GO:0045551);; Molecular Function: sinapyl alcohol dehydrogenase activity (GO:0052747);;	K09753|5.3e-75|pavi:110763383|K09753 cinnamoyl-CoA reductase [EC:1.2.1.44] | (RefSeq) cinnamoyl-CoA reductase 1-like	Phenylpropanoid biosynthesis (ko00940)	[V]	Defense mechanisms	NAD dependent epimerase/dehydratase family	Phenylacetaldehyde reductase OS=Rosa hybrid cultivar OX=128735 GN=PAR PE=1 SV=1	V	Defense mechanisms	PREDICTED: cinnamoyl-CoA reductase 1-like [Fragaria vesca subsp. vesca]
#ID	Fenyu NO.1-S2-1_Count	Fenyu NO.1-S2-2_Count	Fenyu NO.1-S2-3_Count	2012-W02-S2-1_Count	2012-W02-S2-2_Count	2012-W02-S2-3_Count	Fenyu NO.1-S2-1_FPKM	Fenyu NO.1-S2-2_FPKM	Fenyu NO.1-S2-3_FPKM	2012-W02-S2-1_FPKM	2012-W02-S2-2_FPKM	2012-W02-S2-3_FPKM	FDR	log2FC	regulated	COG_class	COG_class_annotation	GO_annotation	KEGG_annotation	KEGG_pathway_annotation	KOG_class	KOG_class_annotation	Pfam_annotation	Swiss-Prot_annotation	eggNOG_class	eggNOG_class_annotation	NR_annotation
Fxa7Ag200183	286	323	283	7	6	4	7.18224	8.24774	7.74153	0.170614	0.149812	0.103643	1.0936e-63	4.90868	up	[M]	Cell wall/membrane/envelope biogenesis	Molecular Function: cinnamyl-alcohol dehydrogenase activity (GO:0045551);; Molecular Function: sinapyl alcohol dehydrogenase activity (GO:0052747);;	K09753|1.1e-75|zju:107409091|K09753 cinnamoyl-CoA reductase [EC:1.2.1.44] | (RefSeq) cinnamoyl-CoA reductase 1-like	Phenylpropanoid biosynthesis (ko00940)	[V]	Defense mechanisms	NAD dependent epimerase/dehydratase family	Phenylacetaldehyde reductase OS=Rosa hybrid cultivar OX=128735 GN=PAR PE=1 SV=1	V	Defense mechanisms	PREDICTED: cinnamoyl-CoA reductase 1-like [Fragaria vesca subsp. vesca]
Fxa7Ag200181	284	277	285	11	10	19	7.26667	7.20725	7.9314	0.300278	0.242788	0.519296	1.14026e-56	3.98884	up	[M]	Cell wall/membrane/envelope biogenesis	Molecular Function: cinnamyl-alcohol dehydrogenase activity (GO:0045551);; Molecular Function: sinapyl alcohol dehydrogenase activity (GO:0052747);;	K09753|5.3e-75|pavi:110763383|K09753 cinnamoyl-CoA reductase [EC:1.2.1.44] | (RefSeq) cinnamoyl-CoA reductase 1-like	Phenylpropanoid biosynthesis (ko00940)	[V]	Defense mechanisms	NAD dependent epimerase/dehydratase family	Phenylacetaldehyde reductase OS=Rosa hybrid cultivar OX=128735 GN=PAR PE=1 SV=1	V	Defense mechanisms	PREDICTED: cinnamoyl-CoA reductase 1-like [Fragaria vesca subsp. vesca]
#ID	Fenyu NO.1-S3-1_Count	Fenyu NO.1-S3-2_Count	Fenyu NO.1-S3-3_Count	2012-W02-S3-1_Count	2012-W02-S3-2_Count	2012-W02-S3-3_Count	Fenyu NO.1-S3-1_FPKM	Fenyu NO.1-S3-2_FPKM	Fenyu NO.1-S3-3_FPKM	2012-W02-S3-1_FPKM	2012-W02-S3-2_FPKM	2012-W02-S3-3_FPKM	FDR	log2FC	regulated	COG_class	COG_class_annotation	GO_annotation	KEGG_annotation	KEGG_pathway_annotation	KOG_class	KOG_class_annotation	Pfam_annotation	Swiss-Prot_annotation	eggNOG_class	eggNOG_class_annotation	NR_annotation
Fxa7Ag200183	285	269	246	10	0	16	6.92017	5.9855	5.80173	0.264236	0	0.451345	0.00176347	1.77058	up	[M]	Cell wall/membrane/envelope biogenesis	Molecular Function: cinnamyl-alcohol dehydrogenase activity (GO:0045551);; Molecular Function: sinapyl alcohol dehydrogenase activity (GO:0052747);;	K09753|1.1e-75|zju:107409091|K09753 cinnamoyl-CoA reductase [EC:1.2.1.44] | (RefSeq) cinnamoyl-CoA reductase 1-like	Phenylpropanoid biosynthesis (ko00940)	[V]	Defense mechanisms	NAD dependent epimerase/dehydratase family	Phenylacetaldehyde reductase OS=Rosa hybrid cultivar OX=128735 GN=PAR PE=1 SV=1	V	Defense mechanisms	PREDICTED: cinnamoyl-CoA reductase 1-like [Fragaria vesca subsp. vesca]
Fxa7Ag200181	369	322	337	12	22	11	9.11131	7.30212	8.11063	0.330351	0.505953	0.324039	9.91567e-58	4.04617	up	[M]	Cell wall/membrane/envelope biogenesis	Molecular Function: cinnamyl-alcohol dehydrogenase activity (GO:0045551);; Molecular Function: sinapyl alcohol dehydrogenase activity (GO:0052747);;	K09753|5.3e-75|pavi:110763383|K09753 cinnamoyl-CoA reductase [EC:1.2.1.44] | (RefSeq) cinnamoyl-CoA reductase 1-like	Phenylpropanoid biosynthesis (ko00940)	[V]	Defense mechanisms	NAD dependent epimerase/dehydratase family	Phenylacetaldehyde reductase OS=Rosa hybrid cultivar OX=128735 GN=PAR PE=1 SV=1	V	Defense mechanisms	PREDICTED: cinnamoyl-CoA reductase 1-like [Fragaria vesca subsp. vesca]
#ID	Fenyu NO.1-S2-1_Count	Fenyu NO.1-S2-2_Count	Fenyu NO.1-S2-3_Count	Kaorino-S2-1_Count	Kaorino-S2-2_Count	Kaorino-S2-3_Count	Fenyu NO.1-S2-1_FPKM	Fenyu NO.1-S2-2_FPKM	Fenyu NO.1-S2-3_FPKM	Kaorino-S2-1_FPKM	Kaorino-S2-2_FPKM	Kaorino-S2-3_FPKM	FDR	log2FC	regulated	COG_class	COG_class_annotation	GO_annotation	KEGG_annotation	KEGG_pathway_annotation	KOG_class	KOG_class_annotation	Pfam_annotation	Swiss-Prot_annotation	eggNOG_class	eggNOG_class_annotation	NR_annotation
Fxa7Ag200183	286	323	283	581	558	632	7.18224	8.24774	7.74153	15.236	14.5104	16.8425	5.85808e-18	-1.01244	down	[M]	Cell wall/membrane/envelope biogenesis	Molecular Function: cinnamyl-alcohol dehydrogenase activity (GO:0045551);; Molecular Function: sinapyl alcohol dehydrogenase activity (GO:0052747);;	K09753|1.1e-75|zju:107409091|K09753 cinnamoyl-CoA reductase [EC:1.2.1.44] | (RefSeq) cinnamoyl-CoA reductase 1-like	Phenylpropanoid biosynthesis (ko00940)	[V]	Defense mechanisms	NAD dependent epimerase/dehydratase family	Phenylacetaldehyde reductase OS=Rosa hybrid cultivar OX=128735 GN=PAR PE=1 SV=1	V	Defense mechanisms	PREDICTED: cinnamoyl-CoA reductase 1-like [Fragaria vesca subsp. vesca]
#ID	Fenyu NO.1-S3-1_Count	Fenyu NO.1-S3-2_Count	Fenyu NO.1-S3-3_Count	Kaorino-S3-1_Count	Kaorino-S3-2_Count	Kaorino-S3-3_Count	Fenyu NO.1-S3-1_FPKM	Fenyu NO.1-S3-2_FPKM	Fenyu NO.1-S3-3_FPKM	Kaorino-S3-1_FPKM	Kaorino-S3-2_FPKM	Kaorino-S3-3_FPKM	FDR	log2FC	regulated	COG_class	COG_class_annotation	GO_annotation	KEGG_annotation	KEGG_pathway_annotation	KOG_class	KOG_class_annotation	Pfam_annotation	Swiss-Prot_annotation	eggNOG_class	eggNOG_class_annotation	NR_annotation
Fxa7Ag200183	285	269	246	439	577	614	6.92017	5.9855	5.80173	11.4829	12.971	12.9567	2.5632e-17	-1.06351	down	[M]	Cell wall/membrane/envelope biogenesis	Molecular Function: cinnamyl-alcohol dehydrogenase activity (GO:0045551);; Molecular Function: sinapyl alcohol dehydrogenase activity (GO:0052747);;	K09753|1.1e-75|zju:107409091|K09753 cinnamoyl-CoA reductase [EC:1.2.1.44] | (RefSeq) cinnamoyl-CoA reductase 1-like	Phenylpropanoid biosynthesis (ko00940)	[V]	Defense mechanisms	NAD dependent epimerase/dehydratase family	Phenylacetaldehyde reductase OS=Rosa hybrid cultivar OX=128735 GN=PAR PE=1 SV=1	V	Defense mechanisms	PREDICTED: cinnamoyl-CoA reductase 1-like [Fragaria vesca subsp. vesca]
#ID	Kaorino-S1-1_Count	Kaorino-S1-2_Count	Kaorino-S1-3_Count	2012-W02-S1-1_Count	2012-W02-S1-2_Count	2012-W02-S1-3_Count	Kaorino-S1-1_FPKM	Kaorino-S1-2_FPKM	Kaorino-S1-3_FPKM	2012-W02-S1-1_FPKM	2012-W02-S1-2_FPKM	2012-W02-S1-3_FPKM	FDR	log2FC	regulated	COG_class	COG_class_annotation	GO_annotation	KEGG_annotation	KEGG_pathway_annotation	KOG_class	KOG_class_annotation	Pfam_annotation	Swiss-Prot_annotation	eggNOG_class	eggNOG_class_annotation	NR_annotation
Fxa7Ag200183	811	629	776	4	2	35	21.8158	16.3171	20.7472	0.104175	0.043468	1.00971	3.66526e-05	2.8051	up	[M]	Cell wall/membrane/envelope biogenesis	Molecular Function: cinnamyl-alcohol dehydrogenase activity (GO:0045551);; Molecular Function: sinapyl alcohol dehydrogenase activity (GO:0052747);;	K09753|1.1e-75|zju:107409091|K09753 cinnamoyl-CoA reductase [EC:1.2.1.44] | (RefSeq) cinnamoyl-CoA reductase 1-like	Phenylpropanoid biosynthesis (ko00940)	[V]	Defense mechanisms	NAD dependent epimerase/dehydratase family	Phenylacetaldehyde reductase OS=Rosa hybrid cultivar OX=128735 GN=PAR PE=1 SV=1	V	Defense mechanisms	PREDICTED: cinnamoyl-CoA reductase 1-like [Fragaria vesca subsp. vesca]
Fxa7Ag200181	365	366	330	9	24	4	10.0072	9.67167	8.97632	0.237426	0.62346	0.117759	2.4231e-17	4.06518	up	[M]	Cell wall/membrane/envelope biogenesis	Molecular Function: cinnamyl-alcohol dehydrogenase activity (GO:0045551);; Molecular Function: sinapyl alcohol dehydrogenase activity (GO:0052747);;	K09753|5.3e-75|pavi:110763383|K09753 cinnamoyl-CoA reductase [EC:1.2.1.44] | (RefSeq) cinnamoyl-CoA reductase 1-like	Phenylpropanoid biosynthesis (ko00940)	[V]	Defense mechanisms	NAD dependent epimerase/dehydratase family	Phenylacetaldehyde reductase OS=Rosa hybrid cultivar OX=128735 GN=PAR PE=1 SV=1	V	Defense mechanisms	PREDICTED: cinnamoyl-CoA reductase 1-like [Fragaria vesca subsp. vesca]
#ID	Kaorino-S2-1_Count	Kaorino-S2-2_Count	Kaorino-S2-3_Count	2012-W02-S2-1_Count	2012-W02-S2-2_Count	2012-W02-S2-3_Count	Kaorino-S2-1_FPKM	Kaorino-S2-2_FPKM	Kaorino-S2-3_FPKM	2012-W02-S2-1_FPKM	2012-W02-S2-2_FPKM	2012-W02-S2-3_FPKM	FDR	log2FC	regulated	COG_class	COG_class_annotation	GO_annotation	KEGG_annotation	KEGG_pathway_annotation	KOG_class	KOG_class_annotation	Pfam_annotation	Swiss-Prot_annotation	eggNOG_class	eggNOG_class_annotation	NR_annotation
Fxa7Ag200183	581	558	632	7	6	4	15.236	14.5104	16.8425	0.170614	0.149812	0.103643	1.46797e-85	6.34566	up	[M]	Cell wall/membrane/envelope biogenesis	Molecular Function: cinnamyl-alcohol dehydrogenase activity (GO:0045551);; Molecular Function: sinapyl alcohol dehydrogenase activity (GO:0052747);;	K09753|1.1e-75|zju:107409091|K09753 cinnamoyl-CoA reductase [EC:1.2.1.44] | (RefSeq) cinnamoyl-CoA reductase 1-like	Phenylpropanoid biosynthesis (ko00940)	[V]	Defense mechanisms	NAD dependent epimerase/dehydratase family	Phenylacetaldehyde reductase OS=Rosa hybrid cultivar OX=128735 GN=PAR PE=1 SV=1	V	Defense mechanisms	PREDICTED: cinnamoyl-CoA reductase 1-like [Fragaria vesca subsp. vesca]
Fxa7Ag200181	500	494	493	11	10	19	13.3625	13.1051	13.3904	0.300278	0.242788	0.519296	2.22351e-90	5.0624	up	[M]	Cell wall/membrane/envelope biogenesis	Molecular Function: cinnamyl-alcohol dehydrogenase activity (GO:0045551);; Molecular Function: sinapyl alcohol dehydrogenase activity (GO:0052747);;	K09753|5.3e-75|pavi:110763383|K09753 cinnamoyl-CoA reductase [EC:1.2.1.44] | (RefSeq) cinnamoyl-CoA reductase 1-like	Phenylpropanoid biosynthesis (ko00940)	[V]	Defense mechanisms	NAD dependent epimerase/dehydratase family	Phenylacetaldehyde reductase OS=Rosa hybrid cultivar OX=128735 GN=PAR PE=1 SV=1	V	Defense mechanisms	PREDICTED: cinnamoyl-CoA reductase 1-like [Fragaria vesca subsp. vesca]
#ID	Kaorino-S3-1_Count	Kaorino-S3-2_Count	Kaorino-S3-3_Count	2012-W02-S3-1_Count	2012-W02-S3-2_Count	2012-W02-S3-3_Count	Kaorino-S3-1_FPKM	Kaorino-S3-2_FPKM	Kaorino-S3-3_FPKM	2012-W02-S3-1_FPKM	2012-W02-S3-2_FPKM	2012-W02-S3-3_FPKM	FDR	log2FC	regulated	COG_class	COG_class_annotation	GO_annotation	KEGG_annotation	KEGG_pathway_annotation	KOG_class	KOG_class_annotation	Pfam_annotation	Swiss-Prot_annotation	eggNOG_class	eggNOG_class_annotation	NR_annotation
Fxa7Ag200183	439	577	614	10	0	16	11.4829	12.971	12.9567	0.264236	0	0.451345	1.06202e-05	3.55716	up	[M]	Cell wall/membrane/envelope biogenesis	Molecular Function: cinnamyl-alcohol dehydrogenase activity (GO:0045551);; Molecular Function: sinapyl alcohol dehydrogenase activity (GO:0052747);;	K09753|1.1e-75|zju:107409091|K09753 cinnamoyl-CoA reductase [EC:1.2.1.44] | (RefSeq) cinnamoyl-CoA reductase 1-like	Phenylpropanoid biosynthesis (ko00940)	[V]	Defense mechanisms	NAD dependent epimerase/dehydratase family	Phenylacetaldehyde reductase OS=Rosa hybrid cultivar OX=128735 GN=PAR PE=1 SV=1	V	Defense mechanisms	PREDICTED: cinnamoyl-CoA reductase 1-like [Fragaria vesca subsp. vesca]
Fxa7Ag200181	477	544	563	12	22	11	12.7145	12.4534	12.1045	0.330351	0.505953	0.324039	9.75275e-88	4.88389	up	[M]	Cell wall/membrane/envelope biogenesis	Molecular Function: cinnamyl-alcohol dehydrogenase activity (GO:0045551);; Molecular Function: sinapyl alcohol dehydrogenase activity (GO:0052747);;	K09753|5.3e-75|pavi:110763383|K09753 cinnamoyl-CoA reductase [EC:1.2.1.44] | (RefSeq) cinnamoyl-CoA reductase 1-like	Phenylpropanoid biosynthesis (ko00940)	[V]	Defense mechanisms	NAD dependent epimerase/dehydratase family	Phenylacetaldehyde reductase OS=Rosa hybrid cultivar OX=128735 GN=PAR PE=1 SV=1	V	Defense mechanisms	PREDICTED: cinnamoyl-CoA reductase 1-like [Fragaria vesca subsp. vesca]
CYP73A
#ID	Fenyu NO.1-S2-1_Count	Fenyu NO.1-S2-2_Count	Fenyu NO.1-S2-3_Count	Kaorino-S2-1_Count	Kaorino-S2-2_Count	Kaorino-S2-3_Count	Fenyu NO.1-S2-1_FPKM	Fenyu NO.1-S2-2_FPKM	Fenyu NO.1-S2-3_FPKM	Kaorino-S2-1_FPKM	Kaorino-S2-2_FPKM	Kaorino-S2-3_FPKM	FDR	log2FC	regulated	COG_class	COG_class_annotation	GO_annotation	KEGG_annotation	KEGG_pathway_annotation	KOG_class	KOG_class_annotation	Pfam_annotation	Swiss-Prot_annotation	eggNOG_class	eggNOG_class_annotation	NR_annotation
Fxa3Bg203470	166	171	193	929	969	993	2.85034	2.97664	3.60134	16.6634	17.2361	18.0837	4.28297e-105	-2.44894	down	[QV]	Secondary metabolites biosynthesis, transport and catabolism;; Defense mechanisms	Molecular Function: monooKaorinogenase activity (GO:0004497);; Molecular Function: iron ion binding (GO:0005506);; Molecular Function: oxidoreductase activity, acting on paired donors, with incorporation or reduction of molecular oKaorinogen (GO:0016705);; Molecular Function: heme binding (GO:0020037);;	K00487|1.2e-294|fve:101294342|K00487 trans-cinnamate 4-monooKaorinogenase [EC:1.14.14.91] | (RefSeq) trans-cinnamate 4-monooKaorinogenase	Ubiquinone and other terpenoid-quinone biosynthesis (ko00130);; Phenylpropanoid biosynthesis (ko00940);; Flavonoid biosynthesis (ko00941);; Stilbenoid, diarylheptanoid and gingerol biosynthesis (ko00945)	[Q]	Secondary metabolites biosynthesis, transport and catabolism	Cytochrome P450	Trans-cinnamate 4-monooKaorinogenase OS=Populus kitakamiensis OX=34292 GN=CYP73A16 PE=2 SV=1	Q	Secondary metabolites biosynthesis, transport and catabolism	PREDICTED: trans-cinnamate 4-monooKaorinogenase [Fragaria vesca subsp. vesca]
Fxa4Bg100519	15	21	16	37	43	41	0.227739	0.330504	0.269577	0.626516	0.722146	0.691753	0.00778398	-1.06229	down	[QV]	Secondary metabolites biosynthesis, transport and catabolism;; Defense mechanisms	Molecular Function: iron ion binding (GO:0005506);; Molecular Function: trans-cinnamate 4-monooKaorinogenase activity (GO:0016710);; Molecular Function: heme binding (GO:0020037);;	K00487|1.6e-294|fve:101306528|K00487 trans-cinnamate 4-monooKaorinogenase [EC:1.14.14.91] | (RefSeq) cytochrome P450 CYP73A100-like	Ubiquinone and other terpenoid-quinone biosynthesis (ko00130);; Phenylpropanoid biosynthesis (ko00940);; Flavonoid biosynthesis (ko00941);; Stilbenoid, diarylheptanoid and gingerol biosynthesis (ko00945)	[Q]	Secondary metabolites biosynthesis, transport and catabolism	Cytochrome P450	Cytochrome P450 CYP73A100 OS=Panax ginseng OX=4054 PE=2 SV=1	Q	Secondary metabolites biosynthesis, transport and catabolism	PREDICTED: cytochrome P450 CYP73A100-like [Fragaria vesca subsp. vesca]
Fxa3Ag103799	368	457	457	1593	1587	1758	6.32933	7.97657	8.54522	28.5781	28.2268	32.0161	6.62487e-90	-1.95996	down	[QV]	Secondary metabolites biosynthesis, transport and catabolism;; Defense mechanisms	Molecular Function: monooKaorinogenase activity (GO:0004497);; Molecular Function: iron ion binding (GO:0005506);; Molecular Function: oxidoreductase activity, acting on paired donors, with incorporation or reduction of molecular oKaorinogen (GO:0016705);; Molecular Function: heme binding (GO:0020037);;	K00487|2.3e-295|fve:101294342|K00487 trans-cinnamate 4-monooKaorinogenase [EC:1.14.14.91] | (RefSeq) trans-cinnamate 4-monooKaorinogenase	Ubiquinone and other terpenoid-quinone biosynthesis (ko00130);; Phenylpropanoid biosynthesis (ko00940);; Flavonoid biosynthesis (ko00941);; Stilbenoid, diarylheptanoid and gingerol biosynthesis (ko00945)	[Q]	Secondary metabolites biosynthesis, transport and catabolism	Cytochrome P450	Trans-cinnamate 4-monooKaorinogenase OS=Populus kitakamiensis OX=34292 GN=CYP73A16 PE=2 SV=1	Q	Secondary metabolites biosynthesis, transport and catabolism	PREDICTED: trans-cinnamate 4-monooKaorinogenase [Fragaria vesca subsp. vesca]
Fxa3Dg203252	364	467	466	913	804	893	6.24972	8.15378	8.72273	16.3756	14.2953	16.2611	1.44044e-18	-1.0279	down	[QV]	Secondary metabolites biosynthesis, transport and catabolism;; Defense mechanisms	Molecular Function: monooKaorinogenase activity (GO:0004497);; Molecular Function: iron ion binding (GO:0005506);; Molecular Function: oxidoreductase activity, acting on paired donors, with incorporation or reduction of molecular oKaorinogen (GO:0016705);; Molecular Function: heme binding (GO:0020037);;	K00487|4.0e-295|fve:101294342|K00487 trans-cinnamate 4-monooKaorinogenase [EC:1.14.14.91] | (RefSeq) trans-cinnamate 4-monooKaorinogenase	Ubiquinone and other terpenoid-quinone biosynthesis (ko00130);; Phenylpropanoid biosynthesis (ko00940);; Flavonoid biosynthesis (ko00941);; Stilbenoid, diarylheptanoid and gingerol biosynthesis (ko00945)	[Q]	Secondary metabolites biosynthesis, transport and catabolism	Cytochrome P450	Trans-cinnamate 4-monooKaorinogenase OS=Populus kitakamiensis OX=34292 GN=CYP73A16 PE=2 SV=1	Q	Secondary metabolites biosynthesis, transport and catabolism	PREDICTED: trans-cinnamate 4-monooKaorinogenase [Fragaria vesca subsp. vesca]
Fxa3Cg103403	213	269	294	687	678	770	3.65145	4.69871	5.49439	12.3164	12.0623	14.0281	1.48873e-28	-1.46582	down	[QV]	Secondary metabolites biosynthesis, transport and catabolism;; Defense mechanisms	Molecular Function: monooKaorinogenase activity (GO:0004497);; Molecular Function: iron ion binding (GO:0005506);; Molecular Function: oxidoreductase activity, acting on paired donors, with incorporation or reduction of molecular oKaorinogen (GO:0016705);; Molecular Function: heme binding (GO:0020037);;	K00487|8.8e-295|fve:101294342|K00487 trans-cinnamate 4-monooKaorinogenase [EC:1.14.14.91] | (RefSeq) trans-cinnamate 4-monooKaorinogenase	Ubiquinone and other terpenoid-quinone biosynthesis (ko00130);; Phenylpropanoid biosynthesis (ko00940);; Flavonoid biosynthesis (ko00941);; Stilbenoid, diarylheptanoid and gingerol biosynthesis (ko00945)	[Q]	Secondary metabolites biosynthesis, transport and catabolism	Cytochrome P450	Trans-cinnamate 4-monooKaorinogenase OS=Populus kitakamiensis OX=34292 GN=CYP73A16 PE=2 SV=1	Q	Secondary metabolites biosynthesis, transport and catabolism	PREDICTED: trans-cinnamate 4-monooKaorinogenase [Fragaria vesca subsp. vesca]
#ID	Fenyu NO.1-S3-1_Count	Fenyu NO.1-S3-2_Count	Fenyu NO.1-S3-3_Count	Kaorino-S3-1_Count	Kaorino-S3-2_Count	Kaorino-S3-3_Count	Fenyu NO.1-S3-1_FPKM	Fenyu NO.1-S3-2_FPKM	Fenyu NO.1-S3-3_FPKM	Kaorino-S3-1_FPKM	Kaorino-S3-2_FPKM	Kaorino-S3-3_FPKM	FDR	log2FC	regulated	COG_class	COG_class_annotation	GO_annotation	KEGG_annotation	KEGG_pathway_annotation	KOG_class	KOG_class_annotation	Pfam_annotation	Swiss-Prot_annotation	eggNOG_class	eggNOG_class_annotation	NR_annotation
Fxa3Bg203470	50	38	48	544	632	674	0.817885	0.566866	0.768593	9.72004	9.70222	9.71972	2.40644e-113	-3.69338	down	[QV]	Secondary metabolites biosynthesis, transport and catabolism;; Defense mechanisms	Molecular Function: monooKaorinogenase activity (GO:0004497);; Molecular Function: iron ion binding (GO:0005506);; Molecular Function: oxidoreductase activity, acting on paired donors, with incorporation or reduction of molecular oKaorinogen (GO:0016705);; Molecular Function: heme binding (GO:0020037);;	K00487|1.2e-294|fve:101294342|K00487 trans-cinnamate 4-monooKaorinogenase [EC:1.14.14.91] | (RefSeq) trans-cinnamate 4-monooKaorinogenase	Ubiquinone and other terpenoid-quinone biosynthesis (ko00130);; Phenylpropanoid biosynthesis (ko00940);; Flavonoid biosynthesis (ko00941);; Stilbenoid, diarylheptanoid and gingerol biosynthesis (ko00945)	[Q]	Secondary metabolites biosynthesis, transport and catabolism	Cytochrome P450	Trans-cinnamate 4-monooKaorinogenase OS=Populus kitakamiensis OX=34292 GN=CYP73A16 PE=2 SV=1	Q	Secondary metabolites biosynthesis, transport and catabolism	PREDICTED: trans-cinnamate 4-monooKaorinogenase [Fragaria vesca subsp. vesca]
Fxa3Ag103799	203	214	163	1417	1518	1764	3.35526	3.25494	2.62285	25.345	23.3182	25.4462	4.13767e-200	-3.04332	down	[QV]	Secondary metabolites biosynthesis, transport and catabolism;; Defense mechanisms	Molecular Function: monooKaorinogenase activity (GO:0004497);; Molecular Function: iron ion binding (GO:0005506);; Molecular Function: oxidoreductase activity, acting on paired donors, with incorporation or reduction of molecular oKaorinogen (GO:0016705);; Molecular Function: heme binding (GO:0020037);;	K00487|2.3e-295|fve:101294342|K00487 trans-cinnamate 4-monooKaorinogenase [EC:1.14.14.91] | (RefSeq) trans-cinnamate 4-monooKaorinogenase	Ubiquinone and other terpenoid-quinone biosynthesis (ko00130);; Phenylpropanoid biosynthesis (ko00940);; Flavonoid biosynthesis (ko00941);; Stilbenoid, diarylheptanoid and gingerol biosynthesis (ko00945)	[Q]	Secondary metabolites biosynthesis, transport and catabolism	Cytochrome P450	Trans-cinnamate 4-monooKaorinogenase OS=Populus kitakamiensis OX=34292 GN=CYP73A16 PE=2 SV=1	Q	Secondary metabolites biosynthesis, transport and catabolism	PREDICTED: trans-cinnamate 4-monooKaorinogenase [Fragaria vesca subsp. vesca]
Fxa3Cg103403	96	92	87	368	453	455	1.57628	1.40056	1.3999	6.5817	6.949	6.56532	1.64681e-47	-2.20923	down	[QV]	Secondary metabolites biosynthesis, transport and catabolism;; Defense mechanisms	Molecular Function: monooKaorinogenase activity (GO:0004497);; Molecular Function: iron ion binding (GO:0005506);; Molecular Function: oxidoreductase activity, acting on paired donors, with incorporation or reduction of molecular oKaorinogen (GO:0016705);; Molecular Function: heme binding (GO:0020037);;	K00487|8.8e-295|fve:101294342|K00487 trans-cinnamate 4-monooKaorinogenase [EC:1.14.14.91] | (RefSeq) trans-cinnamate 4-monooKaorinogenase	Ubiquinone and other terpenoid-quinone biosynthesis (ko00130);; Phenylpropanoid biosynthesis (ko00940);; Flavonoid biosynthesis (ko00941);; Stilbenoid, diarylheptanoid and gingerol biosynthesis (ko00945)	[Q]	Secondary metabolites biosynthesis, transport and catabolism	Cytochrome P450	Trans-cinnamate 4-monooKaorinogenase OS=Populus kitakamiensis OX=34292 GN=CYP73A16 PE=2 SV=1	Q	Secondary metabolites biosynthesis, transport and catabolism	PREDICTED: trans-cinnamate 4-monooKaorinogenase [Fragaria vesca subsp. vesca]
#ID	Kaorino-S1-1_Count	Kaorino-S1-2_Count	Kaorino-S1-3_Count	2012-W02-S1-1_Count	2012-W02-S1-2_Count	2012-W02-S1-3_Count	Kaorino-S1-1_FPKM	Kaorino-S1-2_FPKM	Kaorino-S1-3_FPKM	2012-W02-S1-1_FPKM	2012-W02-S1-2_FPKM	2012-W02-S1-3_FPKM	FDR	log2FC	regulated	COG_class	COG_class_annotation	GO_annotation	KEGG_annotation	KEGG_pathway_annotation	KOG_class	KOG_class_annotation	Pfam_annotation	Swiss-Prot_annotation	eggNOG_class	eggNOG_class_annotation	NR_annotation
Fxa3Bg203470	430	360	556	222	164	186	7.9036	6.37289	10.1633	4.03452	2.91153	3.671	3.34323e-12	1.21468	up	[QV]	Secondary metabolites biosynthesis, transport and catabolism;; Defense mechanisms	Molecular Function: monooKaorinogenase activity (GO:0004497);; Molecular Function: iron ion binding (GO:0005506);; Molecular Function: oxidoreductase activity, acting on paired donors, with incorporation or reduction of molecular oKaorinogen (GO:0016705);; Molecular Function: heme binding (GO:0020037);;	K00487|1.2e-294|fve:101294342|K00487 trans-cinnamate 4-monooKaorinogenase [EC:1.14.14.91] | (RefSeq) trans-cinnamate 4-monooKaorinogenase	Ubiquinone and other terpenoid-quinone biosynthesis (ko00130);; Phenylpropanoid biosynthesis (ko00940);; Flavonoid biosynthesis (ko00941);; Stilbenoid, diarylheptanoid and gingerol biosynthesis (ko00945)	[Q]	Secondary metabolites biosynthesis, transport and catabolism	Cytochrome P450	Trans-cinnamate 4-monooKaorinogenase OS=Populus kitakamiensis OX=34292 GN=CYP73A16 PE=2 SV=1	Q	Secondary metabolites biosynthesis, transport and catabolism	PREDICTED: trans-cinnamate 4-monooKaorinogenase [Fragaria vesca subsp. vesca]
#ID	Kaorino-S2-1_Count	Kaorino-S2-2_Count	Kaorino-S2-3_Count	2012-W02-S2-1_Count	2012-W02-S2-2_Count	2012-W02-S2-3_Count	Kaorino-S2-1_FPKM	Kaorino-S2-2_FPKM	Kaorino-S2-3_FPKM	2012-W02-S2-1_FPKM	2012-W02-S2-2_FPKM	2012-W02-S2-3_FPKM	FDR	log2FC	regulated	COG_class	COG_class_annotation	GO_annotation	KEGG_annotation	KEGG_pathway_annotation	KOG_class	KOG_class_annotation	Pfam_annotation	Swiss-Prot_annotation	eggNOG_class	eggNOG_class_annotation	NR_annotation
Fxa3Bg203470	929	969	993	95	161	127	16.6634	17.2361	18.0837	1.74618	2.81465	2.33615	1.79056e-107	2.8987	up	[QV]	Secondary metabolites biosynthesis, transport and catabolism;; Defense mechanisms	Molecular Function: monooKaorinogenase activity (GO:0004497);; Molecular Function: iron ion binding (GO:0005506);; Molecular Function: oxidoreductase activity, acting on paired donors, with incorporation or reduction of molecular oKaorinogen (GO:0016705);; Molecular Function: heme binding (GO:0020037);;	K00487|1.2e-294|fve:101294342|K00487 trans-cinnamate 4-monooKaorinogenase [EC:1.14.14.91] | (RefSeq) trans-cinnamate 4-monooKaorinogenase	Ubiquinone and other terpenoid-quinone biosynthesis (ko00130);; Phenylpropanoid biosynthesis (ko00940);; Flavonoid biosynthesis (ko00941);; Stilbenoid, diarylheptanoid and gingerol biosynthesis (ko00945)	[Q]	Secondary metabolites biosynthesis, transport and catabolism	Cytochrome P450	Trans-cinnamate 4-monooKaorinogenase OS=Populus kitakamiensis OX=34292 GN=CYP73A16 PE=2 SV=1	Q	Secondary metabolites biosynthesis, transport and catabolism	PREDICTED: trans-cinnamate 4-monooKaorinogenase [Fragaria vesca subsp. vesca]
Fxa4Bg100519	37	43	41	13	9	6	0.626516	0.722146	0.691753	0.21469	0.135232	0.10356	5.98528e-05	1.90045	up	[QV]	Secondary metabolites biosynthesis, transport and catabolism;; Defense mechanisms	Molecular Function: iron ion binding (GO:0005506);; Molecular Function: trans-cinnamate 4-monooKaorinogenase activity (GO:0016710);; Molecular Function: heme binding (GO:0020037);;	K00487|1.6e-294|fve:101306528|K00487 trans-cinnamate 4-monooKaorinogenase [EC:1.14.14.91] | (RefSeq) cytochrome P450 CYP73A100-like	Ubiquinone and other terpenoid-quinone biosynthesis (ko00130);; Phenylpropanoid biosynthesis (ko00940);; Flavonoid biosynthesis (ko00941);; Stilbenoid, diarylheptanoid and gingerol biosynthesis (ko00945)	[Q]	Secondary metabolites biosynthesis, transport and catabolism	Cytochrome P450	Cytochrome P450 CYP73A100 OS=Panax ginseng OX=4054 PE=2 SV=1	Q	Secondary metabolites biosynthesis, transport and catabolism	PREDICTED: cytochrome P450 CYP73A100-like [Fragaria vesca subsp. vesca]
Fxa3Ag103799	1593	1587	1758	189	317	215	28.5781	28.2268	32.0161	3.46134	5.56813	3.96194	2.84227e-42	2.73452	up	[QV]	Secondary metabolites biosynthesis, transport and catabolism;; Defense mechanisms	Molecular Function: monooKaorinogenase activity (GO:0004497);; Molecular Function: iron ion binding (GO:0005506);; Molecular Function: oxidoreductase activity, acting on paired donors, with incorporation or reduction of molecular oKaorinogen (GO:0016705);; Molecular Function: heme binding (GO:0020037);;	K00487|2.3e-295|fve:101294342|K00487 trans-cinnamate 4-monooKaorinogenase [EC:1.14.14.91] | (RefSeq) trans-cinnamate 4-monooKaorinogenase	Ubiquinone and other terpenoid-quinone biosynthesis (ko00130);; Phenylpropanoid biosynthesis (ko00940);; Flavonoid biosynthesis (ko00941);; Stilbenoid, diarylheptanoid and gingerol biosynthesis (ko00945)	[Q]	Secondary metabolites biosynthesis, transport and catabolism	Cytochrome P450	Trans-cinnamate 4-monooKaorinogenase OS=Populus kitakamiensis OX=34292 GN=CYP73A16 PE=2 SV=1	Q	Secondary metabolites biosynthesis, transport and catabolism	PREDICTED: trans-cinnamate 4-monooKaorinogenase [Fragaria vesca subsp. vesca]
Fxa3Dg203252	913	804	893	286	401	306	16.3756	14.2953	16.2611	5.25071	7.04533	5.64294	1.2989e-32	1.39115	up	[QV]	Secondary metabolites biosynthesis, transport and catabolism;; Defense mechanisms	Molecular Function: monooKaorinogenase activity (GO:0004497);; Molecular Function: iron ion binding (GO:0005506);; Molecular Function: oxidoreductase activity, acting on paired donors, with incorporation or reduction of molecular oKaorinogen (GO:0016705);; Molecular Function: heme binding (GO:0020037);;	K00487|4.0e-295|fve:101294342|K00487 trans-cinnamate 4-monooKaorinogenase [EC:1.14.14.91] | (RefSeq) trans-cinnamate 4-monooKaorinogenase	Ubiquinone and other terpenoid-quinone biosynthesis (ko00130);; Phenylpropanoid biosynthesis (ko00940);; Flavonoid biosynthesis (ko00941);; Stilbenoid, diarylheptanoid and gingerol biosynthesis (ko00945)	[Q]	Secondary metabolites biosynthesis, transport and catabolism	Cytochrome P450	Trans-cinnamate 4-monooKaorinogenase OS=Populus kitakamiensis OX=34292 GN=CYP73A16 PE=2 SV=1	Q	Secondary metabolites biosynthesis, transport and catabolism	PREDICTED: trans-cinnamate 4-monooKaorinogenase [Fragaria vesca subsp. vesca]
Fxa3Cg103403	687	678	770	185	238	151	12.3164	12.0623	14.0281	3.40492	4.17371	2.79004	3.15558e-42	1.88448	up	[QV]	Secondary metabolites biosynthesis, transport and catabolism;; Defense mechanisms	Molecular Function: monooKaorinogenase activity (GO:0004497);; Molecular Function: iron ion binding (GO:0005506);; Molecular Function: oxidoreductase activity, acting on paired donors, with incorporation or reduction of molecular oKaorinogen (GO:0016705);; Molecular Function: heme binding (GO:0020037);;	K00487|8.8e-295|fve:101294342|K00487 trans-cinnamate 4-monooKaorinogenase [EC:1.14.14.91] | (RefSeq) trans-cinnamate 4-monooKaorinogenase	Ubiquinone and other terpenoid-quinone biosynthesis (ko00130);; Phenylpropanoid biosynthesis (ko00940);; Flavonoid biosynthesis (ko00941);; Stilbenoid, diarylheptanoid and gingerol biosynthesis (ko00945)	[Q]	Secondary metabolites biosynthesis, transport and catabolism	Cytochrome P450	Trans-cinnamate 4-monooKaorinogenase OS=Populus kitakamiensis OX=34292 GN=CYP73A16 PE=2 SV=1	Q	Secondary metabolites biosynthesis, transport and catabolism	PREDICTED: trans-cinnamate 4-monooKaorinogenase [Fragaria vesca subsp. vesca]
#ID	Kaorino-S3-1_Count	Kaorino-S3-2_Count	Kaorino-S3-3_Count	2012-W02-S3-1_Count	2012-W02-S3-2_Count	2012-W02-S3-3_Count	Kaorino-S3-1_FPKM	Kaorino-S3-2_FPKM	Kaorino-S3-3_FPKM	2012-W02-S3-1_FPKM	2012-W02-S3-2_FPKM	2012-W02-S3-3_FPKM	FDR	log2FC	regulated	COG_class	COG_class_annotation	GO_annotation	KEGG_annotation	KEGG_pathway_annotation	KOG_class	KOG_class_annotation	Pfam_annotation	Swiss-Prot_annotation	eggNOG_class	eggNOG_class_annotation	NR_annotation
Fxa3Bg203470	544	632	674	16	49	52	9.72004	9.70222	9.71972	0.31214	0.753588	1.03942	3.31348e-19	3.60447	up	[QV]	Secondary metabolites biosynthesis, transport and catabolism;; Defense mechanisms	Molecular Function: monooKaorinogenase activity (GO:0004497);; Molecular Function: iron ion binding (GO:0005506);; Molecular Function: oxidoreductase activity, acting on paired donors, with incorporation or reduction of molecular oKaorinogen (GO:0016705);; Molecular Function: heme binding (GO:0020037);;	K00487|1.2e-294|fve:101294342|K00487 trans-cinnamate 4-monooKaorinogenase [EC:1.14.14.91] | (RefSeq) trans-cinnamate 4-monooKaorinogenase	Ubiquinone and other terpenoid-quinone biosynthesis (ko00130);; Phenylpropanoid biosynthesis (ko00940);; Flavonoid biosynthesis (ko00941);; Stilbenoid, diarylheptanoid and gingerol biosynthesis (ko00945)	[Q]	Secondary metabolites biosynthesis, transport and catabolism	Cytochrome P450	Trans-cinnamate 4-monooKaorinogenase OS=Populus kitakamiensis OX=34292 GN=CYP73A16 PE=2 SV=1	Q	Secondary metabolites biosynthesis, transport and catabolism	PREDICTED: trans-cinnamate 4-monooKaorinogenase [Fragaria vesca subsp. vesca]
Fxa3Ag103799	1417	1518	1764	66	82	99	25.345	23.3182	25.4462	1.28419	1.27074	1.96594	2.59003e-210	4.07309	up	[QV]	Secondary metabolites biosynthesis, transport and catabolism;; Defense mechanisms	Molecular Function: monooKaorinogenase activity (GO:0004497);; Molecular Function: iron ion binding (GO:0005506);; Molecular Function: oxidoreductase activity, acting on paired donors, with incorporation or reduction of molecular oKaorinogen (GO:0016705);; Molecular Function: heme binding (GO:0020037);;	K00487|2.3e-295|fve:101294342|K00487 trans-cinnamate 4-monooKaorinogenase [EC:1.14.14.91] | (RefSeq) trans-cinnamate 4-monooKaorinogenase	Ubiquinone and other terpenoid-quinone biosynthesis (ko00130);; Phenylpropanoid biosynthesis (ko00940);; Flavonoid biosynthesis (ko00941);; Stilbenoid, diarylheptanoid and gingerol biosynthesis (ko00945)	[Q]	Secondary metabolites biosynthesis, transport and catabolism	Cytochrome P450	Trans-cinnamate 4-monooKaorinogenase OS=Populus kitakamiensis OX=34292 GN=CYP73A16 PE=2 SV=1	Q	Secondary metabolites biosynthesis, transport and catabolism	PREDICTED: trans-cinnamate 4-monooKaorinogenase [Fragaria vesca subsp. vesca]
Fxa3Dg203252	305	339	438	88	151	128	5.45123	5.19704	6.31417	1.70912	2.34439	2.55784	9.2688e-15	1.39986	up	[QV]	Secondary metabolites biosynthesis, transport and catabolism;; Defense mechanisms	Molecular Function: monooKaorinogenase activity (GO:0004497);; Molecular Function: iron ion binding (GO:0005506);; Molecular Function: oxidoreductase activity, acting on paired donors, with incorporation or reduction of molecular oKaorinogen (GO:0016705);; Molecular Function: heme binding (GO:0020037);;	K00487|4.0e-295|fve:101294342|K00487 trans-cinnamate 4-monooKaorinogenase [EC:1.14.14.91] | (RefSeq) trans-cinnamate 4-monooKaorinogenase	Ubiquinone and other terpenoid-quinone biosynthesis (ko00130);; Phenylpropanoid biosynthesis (ko00940);; Flavonoid biosynthesis (ko00941);; Stilbenoid, diarylheptanoid and gingerol biosynthesis (ko00945)	[Q]	Secondary metabolites biosynthesis, transport and catabolism	Cytochrome P450	Trans-cinnamate 4-monooKaorinogenase OS=Populus kitakamiensis OX=34292 GN=CYP73A16 PE=2 SV=1	Q	Secondary metabolites biosynthesis, transport and catabolism	PREDICTED: trans-cinnamate 4-monooKaorinogenase [Fragaria vesca subsp. vesca]
Fxa3Cg103403	368	453	455	22	100	68	6.5817	6.949	6.56532	0.426939	1.54476	1.34653	2.9879e-07	2.42029	up	[QV]	Secondary metabolites biosynthesis, transport and catabolism;; Defense mechanisms	Molecular Function: monooKaorinogenase activity (GO:0004497);; Molecular Function: iron ion binding (GO:0005506);; Molecular Function: oxidoreductase activity, acting on paired donors, with incorporation or reduction of molecular oKaorinogen (GO:0016705);; Molecular Function: heme binding (GO:0020037);;	K00487|8.8e-295|fve:101294342|K00487 trans-cinnamate 4-monooKaorinogenase [EC:1.14.14.91] | (RefSeq) trans-cinnamate 4-monooKaorinogenase	Ubiquinone and other terpenoid-quinone biosynthesis (ko00130);; Phenylpropanoid biosynthesis (ko00940);; Flavonoid biosynthesis (ko00941);; Stilbenoid, diarylheptanoid and gingerol biosynthesis (ko00945)	[Q]	Secondary metabolites biosynthesis, transport and catabolism	Cytochrome P450	Trans-cinnamate 4-monooKaorinogenase OS=Populus kitakamiensis OX=34292 GN=CYP73A16 PE=2 SV=1	Q	Secondary metabolites biosynthesis, transport and catabolism	PREDICTED: trans-cinnamate 4-monooKaorinogenase [Fragaria vesca subsp. vesca]
F5H
#ID	Fenyu NO.1-S3-1_Count	Fenyu NO.1-S3-2_Count	Fenyu NO.1-S3-3_Count	Kaorino-S3-1_Count	Kaorino-S3-2_Count	Kaorino-S3-3_Count	Fenyu NO.1-S3-1_FPKM	Fenyu NO.1-S3-2_FPKM	Fenyu NO.1-S3-3_FPKM	Kaorino-S3-1_FPKM	Kaorino-S3-2_FPKM	Kaorino-S3-3_FPKM	FDR	log2FC	regulated	COG_class	COG_class_annotation	GO_annotation	KEGG_annotation	KEGG_pathway_annotation	KOG_class	KOG_class_annotation	Pfam_annotation	Swiss-Prot_annotation	eggNOG_class	eggNOG_class_annotation	NR_annotation
Fxa1Ag101125	25	20	28	145	89	122	0.388502	0.285257	0.436648	2.50618	1.31317	1.69917	2.58124e-12	-2.08727	down	[QV]	Secondary metabolites biosynthesis, transport and catabolism;; Defense mechanisms	Molecular Function: monooKaorinogenase activity (GO:0004497);; Molecular Function: iron ion binding (GO:0005506);; Cellular Component: integral component of membrane (GO:0016021);; Molecular Function: oxidoreductase activity, acting on paired donors, with incorporation or reduction of molecular oKaorinogen (GO:0016705);; Molecular Function: heme binding (GO:0020037);;	K09755|6.7e-298|fve:101307828|K09755 ferulate-5-hydroKaorinolase [EC:1.14.-.-] | (RefSeq) cytochrome P450 84A1	Phenylpropanoid biosynthesis (ko00940)	[Q]	Secondary metabolites biosynthesis, transport and catabolism	Cytochrome P450	Cytochrome P450 84A1 OS=Arabidopsis thaliana OX=3702 GN=CYP84A1 PE=1 SV=1	Q	Secondary metabolites biosynthesis, transport and catabolism	PREDICTED: cytochrome P450 84A1 [Fragaria vesca subsp. vesca]
#ID	Kaorino-S3-1_Count	Kaorino-S3-2_Count	Kaorino-S3-3_Count	2012-W02-S3-1_Count	2012-W02-S3-2_Count	2012-W02-S3-3_Count	Kaorino-S3-1_FPKM	Kaorino-S3-2_FPKM	Kaorino-S3-3_FPKM	2012-W02-S3-1_FPKM	2012-W02-S3-2_FPKM	2012-W02-S3-3_FPKM	FDR	log2FC	regulated	COG_class	COG_class_annotation	GO_annotation	KEGG_annotation	KEGG_pathway_annotation	KOG_class	KOG_class_annotation	Pfam_annotation	Swiss-Prot_annotation	eggNOG_class	eggNOG_class_annotation	NR_annotation
Fxa1Ag101125	145	89	122	15	22	23	2.50618	1.31317	1.69917	0.28015	0.324543	0.443326	1.11308e-11	2.33523	up	[QV]	Secondary metabolites biosynthesis, transport and catabolism;; Defense mechanisms	Molecular Function: monooKaorinogenase activity (GO:0004497);; Molecular Function: iron ion binding (GO:0005506);; Cellular Component: integral component of membrane (GO:0016021);; Molecular Function: oxidoreductase activity, acting on paired donors, with incorporation or reduction of molecular oKaorinogen (GO:0016705);; Molecular Function: heme binding (GO:0020037);;	K09755|6.7e-298|fve:101307828|K09755 ferulate-5-hydroKaorinolase [EC:1.14.-.-] | (RefSeq) cytochrome P450 84A1	Phenylpropanoid biosynthesis (ko00940)	[Q]	Secondary metabolites biosynthesis, transport and catabolism	Cytochrome P450	Cytochrome P450 84A1 OS=Arabidopsis thaliana OX=3702 GN=CYP84A1 PE=1 SV=1	Q	Secondary metabolites biosynthesis, transport and catabolism	PREDICTED: cytochrome P450 84A1 [Fragaria vesca subsp. vesca]
PAL
#ID	Fenyu NO.1-S2-1_Count	Fenyu NO.1-S2-2_Count	Fenyu NO.1-S2-3_Count	2012-W02-S2-1_Count	2012-W02-S2-2_Count	2012-W02-S2-3_Count	Fenyu NO.1-S2-1_FPKM	Fenyu NO.1-S2-2_FPKM	Fenyu NO.1-S2-3_FPKM	2012-W02-S2-1_FPKM	2012-W02-S2-2_FPKM	2012-W02-S2-3_FPKM	FDR	log2FC	regulated	COG_class	COG_class_annotation	GO_annotation	KEGG_annotation	KEGG_pathway_annotation	KOG_class	KOG_class_annotation	Pfam_annotation	Swiss-Prot_annotation	eggNOG_class	eggNOG_class_annotation	NR_annotation
Fxa6Dg101303	1735	1462	1521	336	333	287	20.7847	17.7835	19.8269	4.29541	4.0728	3.69636	4.58022e-121	2.25164	up	[E]	Amino acid transport and metabolism	Cellular Component: cytoplasm (GO:0005737);; Biological Process: L-phenylalanine catabolic process (GO:0006559);; Biological Process: cinnamic acid biosynthetic process (GO:0009800);; Molecular Function: phenylalanine ammonia-lyase activity (GO:0045548);;	K10775|0.0e+00|fve:101315259|K10775 phenylalanine ammonia-lyase [EC:4.3.1.24] | (RefSeq) phenylalanine ammonia-lyase 1	Phenylalanine metabolism (ko00360);; Phenylpropanoid biosynthesis (ko00940)	[Q]	Secondary metabolites biosynthesis, transport and catabolism	Aromatic amino acid lyase	Phenylalanine ammonia-lyase 1 OS=Prunus avium OX=42229 GN=PAL1 PE=2 SV=1	Q	Secondary metabolites biosynthesis, transport and catabolism	phenylalanine ammonia-lyase 2 [Fragaria x ananassa]
Fxa6Cg101365	1341	1143	1247	113	116	111	16.0588	13.9008	16.2581	1.44217	1.41479	1.42513	9.38323e-177	3.37079	up	[E]	Amino acid transport and metabolism	Cellular Component: cytoplasm (GO:0005737);; Biological Process: L-phenylalanine catabolic process (GO:0006559);; Biological Process: cinnamic acid biosynthetic process (GO:0009800);; Molecular Function: phenylalanine ammonia-lyase activity (GO:0045548);;	K10775|0.0e+00|fve:101315259|K10775 phenylalanine ammonia-lyase [EC:4.3.1.24] | (RefSeq) phenylalanine ammonia-lyase 1	Phenylalanine metabolism (ko00360);; Phenylpropanoid biosynthesis (ko00940)	[Q]	Secondary metabolites biosynthesis, transport and catabolism	Aromatic amino acid lyase	Phenylalanine ammonia-lyase 1 OS=Prunus avium OX=42229 GN=PAL1 PE=2 SV=1	Q	Secondary metabolites biosynthesis, transport and catabolism	phenylalanine ammonia-lyase 2 [Fragaria x ananassa]
Fxa6Ag101540	1502	1324	1285	126	123	101	17.9888	16.1014	16.7566	1.60941	1.49722	1.29832	5.54241e-201	3.46951	up	[E]	Amino acid transport and metabolism	Cellular Component: cytoplasm (GO:0005737);; Biological Process: L-phenylalanine catabolic process (GO:0006559);; Biological Process: cinnamic acid biosynthetic process (GO:0009800);; Molecular Function: phenylalanine ammonia-lyase activity (GO:0045548);;	K10775|0.0e+00|fve:101315259|K10775 phenylalanine ammonia-lyase [EC:4.3.1.24] | (RefSeq) phenylalanine ammonia-lyase 1	Phenylalanine metabolism (ko00360);; Phenylpropanoid biosynthesis (ko00940)	[Q]	Secondary metabolites biosynthesis, transport and catabolism	Aromatic amino acid lyase	Phenylalanine ammonia-lyase 1 OS=Prunus avium OX=42229 GN=PAL1 PE=2 SV=1	Q	Secondary metabolites biosynthesis, transport and catabolism	PREDICTED: phenylalanine ammonia-lyase 1 [Fragaria vesca subsp. vesca]
#ID	Fenyu NO.1-S3-1_Count	Fenyu NO.1-S3-2_Count	Fenyu NO.1-S3-3_Count	2012-W02-S3-1_Count	2012-W02-S3-2_Count	2012-W02-S3-3_Count	Fenyu NO.1-S3-1_FPKM	Fenyu NO.1-S3-2_FPKM	Fenyu NO.1-S3-3_FPKM	2012-W02-S3-1_FPKM	2012-W02-S3-2_FPKM	2012-W02-S3-3_FPKM	FDR	log2FC	regulated	COG_class	COG_class_annotation	GO_annotation	KEGG_annotation	KEGG_pathway_annotation	KOG_class	KOG_class_annotation	Pfam_annotation	Swiss-Prot_annotation	eggNOG_class	eggNOG_class_annotation	NR_annotation
Fxa6Dg101303	1764	1919	1714	562	782	596	20.3772	20.3743	19.2673	7.64329	8.47901	8.31799	1.75473e-61	1.2656	up	[E]	Amino acid transport and metabolism	Cellular Component: cytoplasm (GO:0005737);; Biological Process: L-phenylalanine catabolic process (GO:0006559);; Biological Process: cinnamic acid biosynthetic process (GO:0009800);; Molecular Function: phenylalanine ammonia-lyase activity (GO:0045548);;	K10775|0.0e+00|fve:101315259|K10775 phenylalanine ammonia-lyase [EC:4.3.1.24] | (RefSeq) phenylalanine ammonia-lyase 1	Phenylalanine metabolism (ko00360);; Phenylpropanoid biosynthesis (ko00940)	[Q]	Secondary metabolites biosynthesis, transport and catabolism	Aromatic amino acid lyase	Phenylalanine ammonia-lyase 1 OS=Prunus avium OX=42229 GN=PAL1 PE=2 SV=1	Q	Secondary metabolites biosynthesis, transport and catabolism	phenylalanine ammonia-lyase 2 [Fragaria x ananassa]
Fxa6Cg101365	788	890	824	175	180	155	9.10063	9.44908	9.25474	2.37567	1.94734	2.15103	3.3789e-66	2.05368	up	[E]	Amino acid transport and metabolism	Cellular Component: cytoplasm (GO:0005737);; Biological Process: L-phenylalanine catabolic process (GO:0006559);; Biological Process: cinnamic acid biosynthetic process (GO:0009800);; Molecular Function: phenylalanine ammonia-lyase activity (GO:0045548);;	K10775|0.0e+00|fve:101315259|K10775 phenylalanine ammonia-lyase [EC:4.3.1.24] | (RefSeq) phenylalanine ammonia-lyase 1	Phenylalanine metabolism (ko00360);; Phenylpropanoid biosynthesis (ko00940)	[Q]	Secondary metabolites biosynthesis, transport and catabolism	Aromatic amino acid lyase	Phenylalanine ammonia-lyase 1 OS=Prunus avium OX=42229 GN=PAL1 PE=2 SV=1	Q	Secondary metabolites biosynthesis, transport and catabolism	phenylalanine ammonia-lyase 2 [Fragaria x ananassa]
Fxa6Ag101540	982	885	867	107	125	111	11.3464	9.39729	9.74421	1.45033	1.35626	1.54876	5.0472e-96	2.7426	up	[E]	Amino acid transport and metabolism	Cellular Component: cytoplasm (GO:0005737);; Biological Process: L-phenylalanine catabolic process (GO:0006559);; Biological Process: cinnamic acid biosynthetic process (GO:0009800);; Molecular Function: phenylalanine ammonia-lyase activity (GO:0045548);;	K10775|0.0e+00|fve:101315259|K10775 phenylalanine ammonia-lyase [EC:4.3.1.24] | (RefSeq) phenylalanine ammonia-lyase 1	Phenylalanine metabolism (ko00360);; Phenylpropanoid biosynthesis (ko00940)	[Q]	Secondary metabolites biosynthesis, transport and catabolism	Aromatic amino acid lyase	Phenylalanine ammonia-lyase 1 OS=Prunus avium OX=42229 GN=PAL1 PE=2 SV=1	Q	Secondary metabolites biosynthesis, transport and catabolism	PREDICTED: phenylalanine ammonia-lyase 1 [Fragaria vesca subsp. vesca]
#ID	Fenyu NO.1-S1-1_Count	Fenyu NO.1-S1-2_Count	Fenyu NO.1-S1-3_Count	Kaorino-S1-1_Count	Kaorino-S1-2_Count	Kaorino-S1-3_Count	Fenyu NO.1-S1-1_FPKM	Fenyu NO.1-S1-2_FPKM	Fenyu NO.1-S1-3_FPKM	Kaorino-S1-1_FPKM	Kaorino-S1-2_FPKM	Kaorino-S1-3_FPKM	FDR	log2FC	regulated	COG_class	COG_class_annotation	GO_annotation	KEGG_annotation	KEGG_pathway_annotation	KOG_class	KOG_class_annotation	Pfam_annotation	Swiss-Prot_annotation	eggNOG_class	eggNOG_class_annotation	NR_annotation
Fxa6Dg101303	284	251	239	1377	1483	1146	3.72421	3.48861	3.05622	17.6394	18.324	14.5954	3.66166e-92	-2.27221	down	[E]	Amino acid transport and metabolism	Cellular Component: cytoplasm (GO:0005737);; Biological Process: L-phenylalanine catabolic process (GO:0006559);; Biological Process: cinnamic acid biosynthetic process (GO:0009800);; Molecular Function: phenylalanine ammonia-lyase activity (GO:0045548);;	K10775|0.0e+00|fve:101315259|K10775 phenylalanine ammonia-lyase [EC:4.3.1.24] | (RefSeq) phenylalanine ammonia-lyase 1	Phenylalanine metabolism (ko00360);; Phenylpropanoid biosynthesis (ko00940)	[Q]	Secondary metabolites biosynthesis, transport and catabolism	Aromatic amino acid lyase	Phenylalanine ammonia-lyase 1 OS=Prunus avium OX=42229 GN=PAL1 PE=2 SV=1	Q	Secondary metabolites biosynthesis, transport and catabolism	phenylalanine ammonia-lyase 2 [Fragaria x ananassa]
Fxa6Cg101365	147	114	99	1087	1071	1016	1.92687	1.58054	1.26424	13.9241	13.229	12.9369	8.56005e-128	-3.01213	down	[E]	Amino acid transport and metabolism	Cellular Component: cytoplasm (GO:0005737);; Biological Process: L-phenylalanine catabolic process (GO:0006559);; Biological Process: cinnamic acid biosynthetic process (GO:0009800);; Molecular Function: phenylalanine ammonia-lyase activity (GO:0045548);;	K10775|0.0e+00|fve:101315259|K10775 phenylalanine ammonia-lyase [EC:4.3.1.24] | (RefSeq) phenylalanine ammonia-lyase 1	Phenylalanine metabolism (ko00360);; Phenylpropanoid biosynthesis (ko00940)	[Q]	Secondary metabolites biosynthesis, transport and catabolism	Aromatic amino acid lyase	Phenylalanine ammonia-lyase 1 OS=Prunus avium OX=42229 GN=PAL1 PE=2 SV=1	Q	Secondary metabolites biosynthesis, transport and catabolism	phenylalanine ammonia-lyase 2 [Fragaria x ananassa]
Fxa6Ag101540	123	142	102	631	575	549	1.60288	1.97541	1.30276	8.07719	7.09551	6.98651	2.07353e-47	-2.12875	down	[E]	Amino acid transport and metabolism	Cellular Component: cytoplasm (GO:0005737);; Biological Process: L-phenylalanine catabolic process (GO:0006559);; Biological Process: cinnamic acid biosynthetic process (GO:0009800);; Molecular Function: phenylalanine ammonia-lyase activity (GO:0045548);;	K10775|0.0e+00|fve:101315259|K10775 phenylalanine ammonia-lyase [EC:4.3.1.24] | (RefSeq) phenylalanine ammonia-lyase 1	Phenylalanine metabolism (ko00360);; Phenylpropanoid biosynthesis (ko00940)	[Q]	Secondary metabolites biosynthesis, transport and catabolism	Aromatic amino acid lyase	Phenylalanine ammonia-lyase 1 OS=Prunus avium OX=42229 GN=PAL1 PE=2 SV=1	Q	Secondary metabolites biosynthesis, transport and catabolism	PREDICTED: phenylalanine ammonia-lyase 1 [Fragaria vesca subsp. vesca]
#ID	Fenyu NO.1-S2-1_Count	Fenyu NO.1-S2-2_Count	Fenyu NO.1-S2-3_Count	Kaorino-S2-1_Count	Kaorino-S2-2_Count	Kaorino-S2-3_Count	Fenyu NO.1-S2-1_FPKM	Fenyu NO.1-S2-2_FPKM	Fenyu NO.1-S2-3_FPKM	Kaorino-S2-1_FPKM	Kaorino-S2-2_FPKM	Kaorino-S2-3_FPKM	FDR	log2FC	regulated	COG_class	COG_class_annotation	GO_annotation	KEGG_annotation	KEGG_pathway_annotation	KOG_class	KOG_class_annotation	Pfam_annotation	Swiss-Prot_annotation	eggNOG_class	eggNOG_class_annotation	NR_annotation
Fxa6Dg101303	1735	1462	1521	7724	7959	7322	20.7847	17.7835	19.8269	96.5412	98.63	92.9153	0	-2.31378	down	[E]	Amino acid transport and metabolism	Cellular Component: cytoplasm (GO:0005737);; Biological Process: L-phenylalanine catabolic process (GO:0006559);; Biological Process: cinnamic acid biosynthetic process (GO:0009800);; Molecular Function: phenylalanine ammonia-lyase activity (GO:0045548);;	K10775|0.0e+00|fve:101315259|K10775 phenylalanine ammonia-lyase [EC:4.3.1.24] | (RefSeq) phenylalanine ammonia-lyase 1	Phenylalanine metabolism (ko00360);; Phenylpropanoid biosynthesis (ko00940)	[Q]	Secondary metabolites biosynthesis, transport and catabolism	Aromatic amino acid lyase	Phenylalanine ammonia-lyase 1 OS=Prunus avium OX=42229 GN=PAL1 PE=2 SV=1	Q	Secondary metabolites biosynthesis, transport and catabolism	phenylalanine ammonia-lyase 2 [Fragaria x ananassa]
Fxa6Cg101365	1341	1143	1247	6752	6987	6854	16.0588	13.9008	16.2581	84.3927	86.5843	86.9779	0	-2.49117	down	[E]	Amino acid transport and metabolism	Cellular Component: cytoplasm (GO:0005737);; Biological Process: L-phenylalanine catabolic process (GO:0006559);; Biological Process: cinnamic acid biosynthetic process (GO:0009800);; Molecular Function: phenylalanine ammonia-lyase activity (GO:0045548);;	K10775|0.0e+00|fve:101315259|K10775 phenylalanine ammonia-lyase [EC:4.3.1.24] | (RefSeq) phenylalanine ammonia-lyase 1	Phenylalanine metabolism (ko00360);; Phenylpropanoid biosynthesis (ko00940)	[Q]	Secondary metabolites biosynthesis, transport and catabolism	Aromatic amino acid lyase	Phenylalanine ammonia-lyase 1 OS=Prunus avium OX=42229 GN=PAL1 PE=2 SV=1	Q	Secondary metabolites biosynthesis, transport and catabolism	phenylalanine ammonia-lyase 2 [Fragaria x ananassa]
Fxa6Ag101540	1502	1324	1285	4429	4479	4130	17.9888	16.1014	16.7566	55.3477	55.4986	52.4089	6.53657e-189	-1.69578	down	[E]	Amino acid transport and metabolism	Cellular Component: cytoplasm (GO:0005737);; Biological Process: L-phenylalanine catabolic process (GO:0006559);; Biological Process: cinnamic acid biosynthetic process (GO:0009800);; Molecular Function: phenylalanine ammonia-lyase activity (GO:0045548);;	K10775|0.0e+00|fve:101315259|K10775 phenylalanine ammonia-lyase [EC:4.3.1.24] | (RefSeq) phenylalanine ammonia-lyase 1	Phenylalanine metabolism (ko00360);; Phenylpropanoid biosynthesis (ko00940)	[Q]	Secondary metabolites biosynthesis, transport and catabolism	Aromatic amino acid lyase	Phenylalanine ammonia-lyase 1 OS=Prunus avium OX=42229 GN=PAL1 PE=2 SV=1	Q	Secondary metabolites biosynthesis, transport and catabolism	PREDICTED: phenylalanine ammonia-lyase 1 [Fragaria vesca subsp. vesca]
#ID	Fenyu NO.1-S3-1_Count	Fenyu NO.1-S3-2_Count	Fenyu NO.1-S3-3_Count	Kaorino-S3-1_Count	Kaorino-S3-2_Count	Kaorino-S3-3_Count	Fenyu NO.1-S3-1_FPKM	Fenyu NO.1-S3-2_FPKM	Fenyu NO.1-S3-3_FPKM	Kaorino-S3-1_FPKM	Kaorino-S3-2_FPKM	Kaorino-S3-3_FPKM	FDR	log2FC	regulated	COG_class	COG_class_annotation	GO_annotation	KEGG_annotation	KEGG_pathway_annotation	KOG_class	KOG_class_annotation	Pfam_annotation	Swiss-Prot_annotation	eggNOG_class	eggNOG_class_annotation	NR_annotation
Fxa6Dg101303	1764	1919	1714	5447	6600	7466	20.3772	20.3743	19.2673	67.8582	70.647	75.0494	4.31804e-284	-1.90765	down	[E]	Amino acid transport and metabolism	Cellular Component: cytoplasm (GO:0005737);; Biological Process: L-phenylalanine catabolic process (GO:0006559);; Biological Process: cinnamic acid biosynthetic process (GO:0009800);; Molecular Function: phenylalanine ammonia-lyase activity (GO:0045548);;	K10775|0.0e+00|fve:101315259|K10775 phenylalanine ammonia-lyase [EC:4.3.1.24] | (RefSeq) phenylalanine ammonia-lyase 1	Phenylalanine metabolism (ko00360);; Phenylpropanoid biosynthesis (ko00940)	[Q]	Secondary metabolites biosynthesis, transport and catabolism	Aromatic amino acid lyase	Phenylalanine ammonia-lyase 1 OS=Prunus avium OX=42229 GN=PAL1 PE=2 SV=1	Q	Secondary metabolites biosynthesis, transport and catabolism	phenylalanine ammonia-lyase 2 [Fragaria x ananassa]
Fxa6Cg101365	788	890	824	4010	4706	4977	9.10063	9.44908	9.25474	49.9518	50.3742	50.0204	0	-2.50759	down	[E]	Amino acid transport and metabolism	Cellular Component: cytoplasm (GO:0005737);; Biological Process: L-phenylalanine catabolic process (GO:0006559);; Biological Process: cinnamic acid biosynthetic process (GO:0009800);; Molecular Function: phenylalanine ammonia-lyase activity (GO:0045548);;	K10775|0.0e+00|fve:101315259|K10775 phenylalanine ammonia-lyase [EC:4.3.1.24] | (RefSeq) phenylalanine ammonia-lyase 1	Phenylalanine metabolism (ko00360);; Phenylpropanoid biosynthesis (ko00940)	[Q]	Secondary metabolites biosynthesis, transport and catabolism	Aromatic amino acid lyase	Phenylalanine ammonia-lyase 1 OS=Prunus avium OX=42229 GN=PAL1 PE=2 SV=1	Q	Secondary metabolites biosynthesis, transport and catabolism	phenylalanine ammonia-lyase 2 [Fragaria x ananassa]
Fxa6Ag101540	982	885	867	3047	3343	3806	11.3464	9.39729	9.74421	37.9607	35.7831	38.2586	1.57249e-176	-1.94922	down	[E]	Amino acid transport and metabolism	Cellular Component: cytoplasm (GO:0005737);; Biological Process: L-phenylalanine catabolic process (GO:0006559);; Biological Process: cinnamic acid biosynthetic process (GO:0009800);; Molecular Function: phenylalanine ammonia-lyase activity (GO:0045548);;	K10775|0.0e+00|fve:101315259|K10775 phenylalanine ammonia-lyase [EC:4.3.1.24] | (RefSeq) phenylalanine ammonia-lyase 1	Phenylalanine metabolism (ko00360);; Phenylpropanoid biosynthesis (ko00940)	[Q]	Secondary metabolites biosynthesis, transport and catabolism	Aromatic amino acid lyase	Phenylalanine ammonia-lyase 1 OS=Prunus avium OX=42229 GN=PAL1 PE=2 SV=1	Q	Secondary metabolites biosynthesis, transport and catabolism	PREDICTED: phenylalanine ammonia-lyase 1 [Fragaria vesca subsp. vesca]
#ID	Kaorino-S1-1_Count	Kaorino-S1-2_Count	Kaorino-S1-3_Count	2012-W02-S1-1_Count	2012-W02-S1-2_Count	2012-W02-S1-3_Count	Kaorino-S1-1_FPKM	Kaorino-S1-2_FPKM	Kaorino-S1-3_FPKM	2012-W02-S1-1_FPKM	2012-W02-S1-2_FPKM	2012-W02-S1-3_FPKM	FDR	log2FC	regulated	COG_class	COG_class_annotation	GO_annotation	KEGG_annotation	KEGG_pathway_annotation	KOG_class	KOG_class_annotation	Pfam_annotation	Swiss-Prot_annotation	eggNOG_class	eggNOG_class_annotation	NR_annotation
Fxa6Dg101303	1377	1483	1146	206	220	150	17.6394	18.324	14.5954	2.6093	2.72622	2.06432	6.82967e-118	2.77924	up	[E]	Amino acid transport and metabolism	Cellular Component: cytoplasm (GO:0005737);; Biological Process: L-phenylalanine catabolic process (GO:0006559);; Biological Process: cinnamic acid biosynthetic process (GO:0009800);; Molecular Function: phenylalanine ammonia-lyase activity (GO:0045548);;	K10775|0.0e+00|fve:101315259|K10775 phenylalanine ammonia-lyase [EC:4.3.1.24] | (RefSeq) phenylalanine ammonia-lyase 1	Phenylalanine metabolism (ko00360);; Phenylpropanoid biosynthesis (ko00940)	[Q]	Secondary metabolites biosynthesis, transport and catabolism	Aromatic amino acid lyase	Phenylalanine ammonia-lyase 1 OS=Prunus avium OX=42229 GN=PAL1 PE=2 SV=1	Q	Secondary metabolites biosynthesis, transport and catabolism	phenylalanine ammonia-lyase 2 [Fragaria x ananassa]
Fxa6Cg101365	1087	1071	1016	117	101	122	13.9241	13.229	12.9369	1.48311	1.24653	1.67194	6.36745e-151	3.19317	up	[E]	Amino acid transport and metabolism	Cellular Component: cytoplasm (GO:0005737);; Biological Process: L-phenylalanine catabolic process (GO:0006559);; Biological Process: cinnamic acid biosynthetic process (GO:0009800);; Molecular Function: phenylalanine ammonia-lyase activity (GO:0045548);;	K10775|0.0e+00|fve:101315259|K10775 phenylalanine ammonia-lyase [EC:4.3.1.24] | (RefSeq) phenylalanine ammonia-lyase 1	Phenylalanine metabolism (ko00360);; Phenylpropanoid biosynthesis (ko00940)	[Q]	Secondary metabolites biosynthesis, transport and catabolism	Aromatic amino acid lyase	Phenylalanine ammonia-lyase 1 OS=Prunus avium OX=42229 GN=PAL1 PE=2 SV=1	Q	Secondary metabolites biosynthesis, transport and catabolism	phenylalanine ammonia-lyase 2 [Fragaria x ananassa]
Fxa6Ag101540	631	575	549	121	118	132	8.07719	7.09551	6.98651	1.52717	1.46285	1.81063	1.0893e-55	2.21458	up	[E]	Amino acid transport and metabolism	Cellular Component: cytoplasm (GO:0005737);; Biological Process: L-phenylalanine catabolic process (GO:0006559);; Biological Process: cinnamic acid biosynthetic process (GO:0009800);; Molecular Function: phenylalanine ammonia-lyase activity (GO:0045548);;	K10775|0.0e+00|fve:101315259|K10775 phenylalanine ammonia-lyase [EC:4.3.1.24] | (RefSeq) phenylalanine ammonia-lyase 1	Phenylalanine metabolism (ko00360);; Phenylpropanoid biosynthesis (ko00940)	[Q]	Secondary metabolites biosynthesis, transport and catabolism	Aromatic amino acid lyase	Phenylalanine ammonia-lyase 1 OS=Prunus avium OX=42229 GN=PAL1 PE=2 SV=1	Q	Secondary metabolites biosynthesis, transport and catabolism	PREDICTED: phenylalanine ammonia-lyase 1 [Fragaria vesca subsp. vesca]
#ID	Kaorino-S2-1_Count	Kaorino-S2-2_Count	Kaorino-S2-3_Count	2012-W02-S2-1_Count	2012-W02-S2-2_Count	2012-W02-S2-3_Count	Kaorino-S2-1_FPKM	Kaorino-S2-2_FPKM	Kaorino-S2-3_FPKM	2012-W02-S2-1_FPKM	2012-W02-S2-2_FPKM	2012-W02-S2-3_FPKM	FDR	log2FC	regulated	COG_class	COG_class_annotation	GO_annotation	KEGG_annotation	KEGG_pathway_annotation	KOG_class	KOG_class_annotation	Pfam_annotation	Swiss-Prot_annotation	eggNOG_class	eggNOG_class_annotation	NR_annotation
Fxa6Dg101303	7724	7959	7322	336	333	287	96.5412	98.63	92.9153	4.29541	4.0728	3.69636	0	4.58152	up	[E]	Amino acid transport and metabolism	Cellular Component: cytoplasm (GO:0005737);; Biological Process: L-phenylalanine catabolic process (GO:0006559);; Biological Process: cinnamic acid biosynthetic process (GO:0009800);; Molecular Function: phenylalanine ammonia-lyase activity (GO:0045548);;	K10775|0.0e+00|fve:101315259|K10775 phenylalanine ammonia-lyase [EC:4.3.1.24] | (RefSeq) phenylalanine ammonia-lyase 1	Phenylalanine metabolism (ko00360);; Phenylpropanoid biosynthesis (ko00940)	[Q]	Secondary metabolites biosynthesis, transport and catabolism	Aromatic amino acid lyase	Phenylalanine ammonia-lyase 1 OS=Prunus avium OX=42229 GN=PAL1 PE=2 SV=1	Q	Secondary metabolites biosynthesis, transport and catabolism	phenylalanine ammonia-lyase 2 [Fragaria x ananassa]
Fxa6Cg101365	6752	6987	6854	113	116	111	84.3927	86.5843	86.9779	1.44217	1.41479	1.42513	0	5.9011	up	[E]	Amino acid transport and metabolism	Cellular Component: cytoplasm (GO:0005737);; Biological Process: L-phenylalanine catabolic process (GO:0006559);; Biological Process: cinnamic acid biosynthetic process (GO:0009800);; Molecular Function: phenylalanine ammonia-lyase activity (GO:0045548);;	K10775|0.0e+00|fve:101315259|K10775 phenylalanine ammonia-lyase [EC:4.3.1.24] | (RefSeq) phenylalanine ammonia-lyase 1	Phenylalanine metabolism (ko00360);; Phenylpropanoid biosynthesis (ko00940)	[Q]	Secondary metabolites biosynthesis, transport and catabolism	Aromatic amino acid lyase	Phenylalanine ammonia-lyase 1 OS=Prunus avium OX=42229 GN=PAL1 PE=2 SV=1	Q	Secondary metabolites biosynthesis, transport and catabolism	phenylalanine ammonia-lyase 2 [Fragaria x ananassa]
Fxa6Ag101540	4429	4479	4130	126	123	101	55.3477	55.4986	52.4089	1.60941	1.49722	1.29832	0	5.20008	up	[E]	Amino acid transport and metabolism	Cellular Component: cytoplasm (GO:0005737);; Biological Process: L-phenylalanine catabolic process (GO:0006559);; Biological Process: cinnamic acid biosynthetic process (GO:0009800);; Molecular Function: phenylalanine ammonia-lyase activity (GO:0045548);;	K10775|0.0e+00|fve:101315259|K10775 phenylalanine ammonia-lyase [EC:4.3.1.24] | (RefSeq) phenylalanine ammonia-lyase 1	Phenylalanine metabolism (ko00360);; Phenylpropanoid biosynthesis (ko00940)	[Q]	Secondary metabolites biosynthesis, transport and catabolism	Aromatic amino acid lyase	Phenylalanine ammonia-lyase 1 OS=Prunus avium OX=42229 GN=PAL1 PE=2 SV=1	Q	Secondary metabolites biosynthesis, transport and catabolism	PREDICTED: phenylalanine ammonia-lyase 1 [Fragaria vesca subsp. vesca]
#ID	Kaorino-S3-1_Count	Kaorino-S3-2_Count	Kaorino-S3-3_Count	2012-W02-S3-1_Count	2012-W02-S3-2_Count	2012-W02-S3-3_Count	Kaorino-S3-1_FPKM	Kaorino-S3-2_FPKM	Kaorino-S3-3_FPKM	2012-W02-S3-1_FPKM	2012-W02-S3-2_FPKM	2012-W02-S3-3_FPKM	FDR	log2FC	regulated	COG_class	COG_class_annotation	GO_annotation	KEGG_annotation	KEGG_pathway_annotation	KOG_class	KOG_class_annotation	Pfam_annotation	Swiss-Prot_annotation	eggNOG_class	eggNOG_class_annotation	NR_annotation
Fxa6Dg101303	5447	6600	7466	562	782	596	67.8582	70.647	75.0494	7.64329	8.47901	8.31799	0	3.1804	up	[E]	Amino acid transport and metabolism	Cellular Component: cytoplasm (GO:0005737);; Biological Process: L-phenylalanine catabolic process (GO:0006559);; Biological Process: cinnamic acid biosynthetic process (GO:0009800);; Molecular Function: phenylalanine ammonia-lyase activity (GO:0045548);;	K10775|0.0e+00|fve:101315259|K10775 phenylalanine ammonia-lyase [EC:4.3.1.24] | (RefSeq) phenylalanine ammonia-lyase 1	Phenylalanine metabolism (ko00360);; Phenylpropanoid biosynthesis (ko00940)	[Q]	Secondary metabolites biosynthesis, transport and catabolism	Aromatic amino acid lyase	Phenylalanine ammonia-lyase 1 OS=Prunus avium OX=42229 GN=PAL1 PE=2 SV=1	Q	Secondary metabolites biosynthesis, transport and catabolism	phenylalanine ammonia-lyase 2 [Fragaria x ananassa]
Fxa6Cg101365	4010	4706	4977	175	180	155	49.9518	50.3742	50.0204	2.37567	1.94734	2.15103	0	4.58743	up	[E]	Amino acid transport and metabolism	Cellular Component: cytoplasm (GO:0005737);; Biological Process: L-phenylalanine catabolic process (GO:0006559);; Biological Process: cinnamic acid biosynthetic process (GO:0009800);; Molecular Function: phenylalanine ammonia-lyase activity (GO:0045548);;	K10775|0.0e+00|fve:101315259|K10775 phenylalanine ammonia-lyase [EC:4.3.1.24] | (RefSeq) phenylalanine ammonia-lyase 1	Phenylalanine metabolism (ko00360);; Phenylpropanoid biosynthesis (ko00940)	[Q]	Secondary metabolites biosynthesis, transport and catabolism	Aromatic amino acid lyase	Phenylalanine ammonia-lyase 1 OS=Prunus avium OX=42229 GN=PAL1 PE=2 SV=1	Q	Secondary metabolites biosynthesis, transport and catabolism	phenylalanine ammonia-lyase 2 [Fragaria x ananassa]
Fxa6Ag101540	3047	3343	3806	107	125	111	37.9607	35.7831	38.2586	1.45033	1.35626	1.54876	0	4.73047	up	[E]	Amino acid transport and metabolism	Cellular Component: cytoplasm (GO:0005737);; Biological Process: L-phenylalanine catabolic process (GO:0006559);; Biological Process: cinnamic acid biosynthetic process (GO:0009800);; Molecular Function: phenylalanine ammonia-lyase activity (GO:0045548);;	K10775|0.0e+00|fve:101315259|K10775 phenylalanine ammonia-lyase [EC:4.3.1.24] | (RefSeq) phenylalanine ammonia-lyase 1	Phenylalanine metabolism (ko00360);; Phenylpropanoid biosynthesis (ko00940)	[Q]	Secondary metabolites biosynthesis, transport and catabolism	Aromatic amino acid lyase	Phenylalanine ammonia-lyase 1 OS=Prunus avium OX=42229 GN=PAL1 PE=2 SV=1	Q	Secondary metabolites biosynthesis, transport and catabolism	PREDICTED: phenylalanine ammonia-lyase 1 [Fragaria vesca subsp. vesca]
REF1
#ID	Fenyu NO.1-S3-1_Count	Fenyu NO.1-S3-2_Count	Fenyu NO.1-S3-3_Count	2012-W02-S3-1_Count	2012-W02-S3-2_Count	2012-W02-S3-3_Count	Fenyu NO.1-S3-1_FPKM	Fenyu NO.1-S3-2_FPKM	Fenyu NO.1-S3-3_FPKM	2012-W02-S3-1_FPKM	2012-W02-S3-2_FPKM	2012-W02-S3-3_FPKM	FDR	log2FC	regulated	COG_class	COG_class_annotation	GO_annotation	KEGG_annotation	KEGG_pathway_annotation	KOG_class	KOG_class_annotation	Pfam_annotation	Swiss-Prot_annotation	eggNOG_class	eggNOG_class_annotation	NR_annotation
Fxa1Ag100449	43	52	46	0	0	0	0.708611	0.788631	0.74172	0	0	0	2.93859e-14	3.85269	up	[C]	Energy production and conversion	Molecular Function: oxidoreductase activity, acting on the aldehyde or oxo group of donors, NAD or NADP as acceptor (GO:0016620);;	K12355|2.7e-291|fve:101300274|K12355 coniferyl-aldehyde dehydrogenase [EC:1.2.1.68] | (RefSeq) aldehyde dehydrogenase family 2 member C4-like	Phenylpropanoid biosynthesis (ko00940)	[C]	Energy production and conversion	Aldehyde dehydrogenase family	Aldehyde dehydrogenase family 2 member C4 OS=Arabidopsis thaliana OX=3702 GN=ALDH2C4 PE=1 SV=2	C	Energy production and conversion	PREDICTED: aldehyde dehydrogenase family 2 member C4-like [Fragaria vesca subsp. vesca]
#ID	Fenyu NO.1-S3-1_Count	Fenyu NO.1-S3-2_Count	Fenyu NO.1-S3-3_Count	Kaorino-S3-1_Count	Kaorino-S3-2_Count	Kaorino-S3-3_Count	Fenyu NO.1-S3-1_FPKM	Fenyu NO.1-S3-2_FPKM	Fenyu NO.1-S3-3_FPKM	Kaorino-S3-1_FPKM	Kaorino-S3-2_FPKM	Kaorino-S3-3_FPKM	FDR	log2FC	regulated	COG_class	COG_class_annotation	GO_annotation	KEGG_annotation	KEGG_pathway_annotation	KOG_class	KOG_class_annotation	Pfam_annotation	Swiss-Prot_annotation	eggNOG_class	eggNOG_class_annotation	NR_annotation
Fxa1Ag100449	43	52	46	6	4	2	0.708611	0.788631	0.74172	0.105248	0.054205	0.020443	2.7219e-09	2.45704	up	[C]	Energy production and conversion	Molecular Function: oxidoreductase activity, acting on the aldehyde or oxo group of donors, NAD or NADP as acceptor (GO:0016620);;	K12355|2.7e-291|fve:101300274|K12355 coniferyl-aldehyde dehydrogenase [EC:1.2.1.68] | (RefSeq) aldehyde dehydrogenase family 2 member C4-like	Phenylpropanoid biosynthesis (ko00940)	[C]	Energy production and conversion	Aldehyde dehydrogenase family	Aldehyde dehydrogenase family 2 member C4 OS=Arabidopsis thaliana OX=3702 GN=ALDH2C4 PE=1 SV=2	C	Energy production and conversion	PREDICTED: aldehyde dehydrogenase family 2 member C4-like [Fragaria vesca subsp. vesca]
UGT72E
#ID	Fenyu NO.1-S1-1_Count	Fenyu NO.1-S1-2_Count	Fenyu NO.1-S1-3_Count	2012-W02-S1-1_Count	2012-W02-S1-2_Count	2012-W02-S1-3_Count	Fenyu NO.1-S1-1_FPKM	Fenyu NO.1-S1-2_FPKM	Fenyu NO.1-S1-3_FPKM	2012-W02-S1-1_FPKM	2012-W02-S1-2_FPKM	2012-W02-S1-3_FPKM	FDR	log2FC	regulated	COG_class	COG_class_annotation	GO_annotation	KEGG_annotation	KEGG_pathway_annotation	KOG_class	KOG_class_annotation	Pfam_annotation	Swiss-Prot_annotation	eggNOG_class	eggNOG_class_annotation	NR_annotation
Fxa1Bg201201	129	134	126	6	7	6	0.571357	0.629846	0.547917	0.024798	0.028358	0.025342	6.48495e-31	3.62941	up	--	--	Molecular Function: UDP-glycosyltransferase activity (GO:0008194);;	K12356|1.0e-267|fve:101311007|K12356 coniferyl-alcohol glucosyltransferase [EC:2.4.1.111] | (RefSeq) anthocyanidin 3-O-glucosyltransferase 5-like	Phenylpropanoid biosynthesis (ko00940)	[GC]	Carbohydrate transport and metabolism;; Energy production and conversion	UDP-glucoronosyl and UDP-glucosyl transferase	Anthocyanidin 3-O-glucosyltransferase 5 OS=Manihot esculenta OX=3983 GN=GT5 PE=2 SV=1	--	--	hypothetical protein F0562_006472 [Nyssa sinensis]
Fxa1Dg201152	419	307	358	11	19	23	8.28544	6.4399	6.92715	0.200387	0.349305	0.468972	9.32819e-69	4.0405	up	--	--	Molecular Function: UDP-glycosyltransferase activity (GO:0008194);;	K12356|2.0e-112|fve:101312164|K12356 coniferyl-alcohol glucosyltransferase [EC:2.4.1.111] | (RefSeq) anthocyanidin 3-O-glucosyltransferase 5-like	Phenylpropanoid biosynthesis (ko00940)	[GC]	Carbohydrate transport and metabolism;; Energy production and conversion	--	Anthocyanidin 3-O-glucosyltransferase 5 OS=Manihot esculenta OX=3983 GN=GT5 PE=2 SV=1	--	--	PREDICTED: anthocyanidin 3-O-glucosyltransferase 5-like [Fragaria vesca subsp. vesca]
#ID	Fenyu NO.1-S2-1_Count	Fenyu NO.1-S2-2_Count	Fenyu NO.1-S2-3_Count	2012-W02-S2-1_Count	2012-W02-S2-2_Count	2012-W02-S2-3_Count	Fenyu NO.1-S2-1_FPKM	Fenyu NO.1-S2-2_FPKM	Fenyu NO.1-S2-3_FPKM	2012-W02-S2-1_FPKM	2012-W02-S2-2_FPKM	2012-W02-S2-3_FPKM	FDR	log2FC	regulated	COG_class	COG_class_annotation	GO_annotation	KEGG_annotation	KEGG_pathway_annotation	KOG_class	KOG_class_annotation	Pfam_annotation	Swiss-Prot_annotation	eggNOG_class	eggNOG_class_annotation	NR_annotation
Fxa1Bg201201	77	73	132	8	3	7	0.312367	0.298856	0.584457	0.03411	0.011397	0.027654	2.03894e-17	3.11536	up	--	--	Molecular Function: UDP-glycosyltransferase activity (GO:0008194);;	K12356|1.0e-267|fve:101311007|K12356 coniferyl-alcohol glucosyltransferase [EC:2.4.1.111] | (RefSeq) anthocyanidin 3-O-glucosyltransferase 5-like	Phenylpropanoid biosynthesis (ko00940)	[GC]	Carbohydrate transport and metabolism;; Energy production and conversion	UDP-glucoronosyl and UDP-glucosyl transferase	Anthocyanidin 3-O-glucosyltransferase 5 OS=Manihot esculenta OX=3983 GN=GT5 PE=2 SV=1	--	--	hypothetical protein F0562_006472 [Nyssa sinensis]
Fxa1Dg201152	260	295	234	23	8	13	4.69898	5.41935	4.60249	0.427792	0.138145	0.250662	1.79978e-48	3.75445	up	--	--	Molecular Function: UDP-glycosyltransferase activity (GO:0008194);;	K12356|2.0e-112|fve:101312164|K12356 coniferyl-alcohol glucosyltransferase [EC:2.4.1.111] | (RefSeq) anthocyanidin 3-O-glucosyltransferase 5-like	Phenylpropanoid biosynthesis (ko00940)	[GC]	Carbohydrate transport and metabolism;; Energy production and conversion	--	Anthocyanidin 3-O-glucosyltransferase 5 OS=Manihot esculenta OX=3983 GN=GT5 PE=2 SV=1	--	--	PREDICTED: anthocyanidin 3-O-glucosyltransferase 5-like [Fragaria vesca subsp. vesca]
#ID	Fenyu NO.1-S3-1_Count	Fenyu NO.1-S3-2_Count	Fenyu NO.1-S3-3_Count	2012-W02-S3-1_Count	2012-W02-S3-2_Count	2012-W02-S3-3_Count	Fenyu NO.1-S3-1_FPKM	Fenyu NO.1-S3-2_FPKM	Fenyu NO.1-S3-3_FPKM	2012-W02-S3-1_FPKM	2012-W02-S3-2_FPKM	2012-W02-S3-3_FPKM	FDR	log2FC	regulated	COG_class	COG_class_annotation	GO_annotation	KEGG_annotation	KEGG_pathway_annotation	KOG_class	KOG_class_annotation	Pfam_annotation	Swiss-Prot_annotation	eggNOG_class	eggNOG_class_annotation	NR_annotation
Fxa1Bg201201	45	46	53	0	3	3	0.174629	0.163559	0.199084	0	0.008379	0.010219	7.35755e-11	3.0845	up	--	--	Molecular Function: UDP-glycosyltransferase activity (GO:0008194);;	K12356|1.0e-267|fve:101311007|K12356 coniferyl-alcohol glucosyltransferase [EC:2.4.1.111] | (RefSeq) anthocyanidin 3-O-glucosyltransferase 5-like	Phenylpropanoid biosynthesis (ko00940)	[GC]	Carbohydrate transport and metabolism;; Energy production and conversion	UDP-glucoronosyl and UDP-glucosyl transferase	Anthocyanidin 3-O-glucosyltransferase 5 OS=Manihot esculenta OX=3983 GN=GT5 PE=2 SV=1	--	--	hypothetical protein F0562_006472 [Nyssa sinensis]
Fxa1Dg201152	209	172	154	0	7	0	3.64762	2.75196	2.60803	0	0.099008	0	9.55988e-05	2.1804	up	--	--	Molecular Function: UDP-glycosyltransferase activity (GO:0008194);;	K12356|2.0e-112|fve:101312164|K12356 coniferyl-alcohol glucosyltransferase [EC:2.4.1.111] | (RefSeq) anthocyanidin 3-O-glucosyltransferase 5-like	Phenylpropanoid biosynthesis (ko00940)	[GC]	Carbohydrate transport and metabolism;; Energy production and conversion	--	Anthocyanidin 3-O-glucosyltransferase 5 OS=Manihot esculenta OX=3983 GN=GT5 PE=2 SV=1	--	--	PREDICTED: anthocyanidin 3-O-glucosyltransferase 5-like [Fragaria vesca subsp. vesca]
#ID	Kaorino-S1-1_Count	Kaorino-S1-2_Count	Kaorino-S1-3_Count	2012-W02-S1-1_Count	2012-W02-S1-2_Count	2012-W02-S1-3_Count	Kaorino-S1-1_FPKM	Kaorino-S1-2_FPKM	Kaorino-S1-3_FPKM	2012-W02-S1-1_FPKM	2012-W02-S1-2_FPKM	2012-W02-S1-3_FPKM	FDR	log2FC	regulated	COG_class	COG_class_annotation	GO_annotation	KEGG_annotation	KEGG_pathway_annotation	KOG_class	KOG_class_annotation	Pfam_annotation	Swiss-Prot_annotation	eggNOG_class	eggNOG_class_annotation	NR_annotation
Fxa1Bg201201	145	148	135	6	7	6	0.629256	0.619866	0.581304	0.024798	0.028358	0.025342	2.21221e-30	4.10065	up	--	--	Molecular Function: UDP-glycosyltransferase activity (GO:0008194);;	K12356|1.0e-267|fve:101311007|K12356 coniferyl-alcohol glucosyltransferase [EC:2.4.1.111] | (RefSeq) anthocyanidin 3-O-glucosyltransferase 5-like	Phenylpropanoid biosynthesis (ko00940)	[GC]	Carbohydrate transport and metabolism;; Energy production and conversion	UDP-glucoronosyl and UDP-glucosyl transferase	Anthocyanidin 3-O-glucosyltransferase 5 OS=Manihot esculenta OX=3983 GN=GT5 PE=2 SV=1	--	--	hypothetical protein F0562_006472 [Nyssa sinensis]
Fxa1Dg201152	376	486	483	11	19	23	7.2699	9.06673	9.27957	0.200387	0.349305	0.468972	1.45649e-77	4.49043	up	--	--	Molecular Function: UDP-glycosyltransferase activity (GO:0008194);;	K12356|2.0e-112|fve:101312164|K12356 coniferyl-alcohol glucosyltransferase [EC:2.4.1.111] | (RefSeq) anthocyanidin 3-O-glucosyltransferase 5-like	Phenylpropanoid biosynthesis (ko00940)	[GC]	Carbohydrate transport and metabolism;; Energy production and conversion	--	Anthocyanidin 3-O-glucosyltransferase 5 OS=Manihot esculenta OX=3983 GN=GT5 PE=2 SV=1	--	--	PREDICTED: anthocyanidin 3-O-glucosyltransferase 5-like [Fragaria vesca subsp. vesca]
#ID	Kaorino-S2-1_Count	Kaorino-S2-2_Count	Kaorino-S2-3_Count	2012-W02-S2-1_Count	2012-W02-S2-2_Count	2012-W02-S2-3_Count	Kaorino-S2-1_FPKM	Kaorino-S2-2_FPKM	Kaorino-S2-3_FPKM	2012-W02-S2-1_FPKM	2012-W02-S2-2_FPKM	2012-W02-S2-3_FPKM	FDR	log2FC	regulated	COG_class	COG_class_annotation	GO_annotation	KEGG_annotation	KEGG_pathway_annotation	KOG_class	KOG_class_annotation	Pfam_annotation	Swiss-Prot_annotation	eggNOG_class	eggNOG_class_annotation	NR_annotation
Fxa1Bg201201	110	116	103	8	3	7	0.463093	0.484792	0.441429	0.03411	0.011397	0.027654	1.7115e-22	3.86835	up	--	--	Molecular Function: UDP-glycosyltransferase activity (GO:0008194);;	K12356|1.0e-267|fve:101311007|K12356 coniferyl-alcohol glucosyltransferase [EC:2.4.1.111] | (RefSeq) anthocyanidin 3-O-glucosyltransferase 5-like	Phenylpropanoid biosynthesis (ko00940)	[GC]	Carbohydrate transport and metabolism;; Energy production and conversion	UDP-glucoronosyl and UDP-glucosyl transferase	Anthocyanidin 3-O-glucosyltransferase 5 OS=Manihot esculenta OX=3983 GN=GT5 PE=2 SV=1	--	--	hypothetical protein F0562_006472 [Nyssa sinensis]
Fxa1Dg201152	333	282	310	23	8	13	6.27947	5.26553	5.93698	0.427792	0.138145	0.250662	5.02509e-55	4.24179	up	--	--	Molecular Function: UDP-glycosyltransferase activity (GO:0008194);;	K12356|2.0e-112|fve:101312164|K12356 coniferyl-alcohol glucosyltransferase [EC:2.4.1.111] | (RefSeq) anthocyanidin 3-O-glucosyltransferase 5-like	Phenylpropanoid biosynthesis (ko00940)	[GC]	Carbohydrate transport and metabolism;; Energy production and conversion	--	Anthocyanidin 3-O-glucosyltransferase 5 OS=Manihot esculenta OX=3983 GN=GT5 PE=2 SV=1	--	--	PREDICTED: anthocyanidin 3-O-glucosyltransferase 5-like [Fragaria vesca subsp. vesca]
#ID	Kaorino-S3-1_Count	Kaorino-S3-2_Count	Kaorino-S3-3_Count	2012-W02-S3-1_Count	2012-W02-S3-2_Count	2012-W02-S3-3_Count	Kaorino-S3-1_FPKM	Kaorino-S3-2_FPKM	Kaorino-S3-3_FPKM	2012-W02-S3-1_FPKM	2012-W02-S3-2_FPKM	2012-W02-S3-3_FPKM	FDR	log2FC	regulated	COG_class	COG_class_annotation	GO_annotation	KEGG_annotation	KEGG_pathway_annotation	KOG_class	KOG_class_annotation	Pfam_annotation	Swiss-Prot_annotation	eggNOG_class	eggNOG_class_annotation	NR_annotation
Fxa1Bg201201	69	80	71	0	3	3	0.29091	0.288307	0.240095	0	0.008379	0.010219	1.33255e-15	4.36289	up	--	--	Molecular Function: UDP-glycosyltransferase activity (GO:0008194);;	K12356|1.0e-267|fve:101311007|K12356 coniferyl-alcohol glucosyltransferase [EC:2.4.1.111] | (RefSeq) anthocyanidin 3-O-glucosyltransferase 5-like	Phenylpropanoid biosynthesis (ko00940)	[GC]	Carbohydrate transport and metabolism;; Energy production and conversion	UDP-glucoronosyl and UDP-glucosyl transferase	Anthocyanidin 3-O-glucosyltransferase 5 OS=Manihot esculenta OX=3983 GN=GT5 PE=2 SV=1	--	--	hypothetical protein F0562_006472 [Nyssa sinensis]
Fxa1Dg201152	150	214	248	0	7	0	2.81442	3.4487	3.75251	0	0.099008	0	6.69434e-07	3.96747	up	--	--	Molecular Function: UDP-glycosyltransferase activity (GO:0008194);;	K12356|2.0e-112|fve:101312164|K12356 coniferyl-alcohol glucosyltransferase [EC:2.4.1.111] | (RefSeq) anthocyanidin 3-O-glucosyltransferase 5-like	Phenylpropanoid biosynthesis (ko00940)	[GC]	Carbohydrate transport and metabolism;; Energy production and conversion	--	Anthocyanidin 3-O-glucosyltransferase 5 OS=Manihot esculenta OX=3983 GN=GT5 PE=2 SV=1	--	--	PREDICTED: anthocyanidin 3-O-glucosyltransferase 5-like [Fragaria vesca subsp. vesca]
4CL
#ID	Kaorino-S1-1_Count	Kaorino-S1-2_Count	Kaorino-S1-3_Count	2012-W02-S1-1_Count	2012-W02-S1-2_Count	2012-W02-S1-3_Count	Kaorino-S1-1_FPKM	Kaorino-S1-2_FPKM	Kaorino-S1-3_FPKM	2012-W02-S1-1_FPKM	2012-W02-S1-2_FPKM	2012-W02-S1-3_FPKM	FDR	log2FC	regulated	Kaorino-HS-1_Count	Kaorino-HS-2_Count	Kaorino-HS-3_Count	2012-W02-HS-1_Count	2012-W02-HS-2_Count	2012-W02-HS-3_Count	Kaorino-HS-1_FPKM	Kaorino-HS-2_FPKM	Kaorino-HS-3_FPKM	2012-W02-HS-1_FPKM	2012-W02-HS-2_FPKM	2012-W02-HS-3_FPKM	FDR	log2FC	regulated	Kaorino-RS-1_Count	Kaorino-RS-2_Count	Kaorino-RS-3_Count	2012-W02-RS-1_Count	2012-W02-RS-2_Count	2012-W02-RS-3_Count	Kaorino-RS-1_FPKM	Kaorino-RS-2_FPKM	Kaorino-RS-3_FPKM	2012-W02-RS-1_FPKM	2012-W02-RS-2_FPKM	2012-W02-RS-3_FPKM	FDR	log2FC	regulated	COG_class	COG_class_annotation	GO_annotation	KEGG_annotation
Fxa7Cg103039	281	255	281	22	41	24	3.90063	3.42007	3.88341	0.296257	0.541096	0.353618	7.95893e-41	3.12704	up	933	933	823	60	51	36	12.6478	12.5448	11.3298	0.826275	0.667726	0.50166	2.4814e-150	-4.14623	down	738	777	847	53	65	43	9.96773	9.01853	9.23199	0.778061	0.757243	0.649253	1.52751e-120	-3.70154	down	[IQ]	Lipid transport and metabolism;; Secondary metabolites biosynthesis, transport and catabolism	Molecular Function: ligase activity (GO:0016874);;	K01904|0.0e+00|fve:101296522|K01904 4-coumarate--CoA ligase [EC:6.2.1.12] | (RefSeq) 4-coumarate--CoA ligase 2-like
DRMs
#ID	name	2012-W02-S2-1	2012-W02-S2-2	2012-W02-S2-3	Kaorino-S2-1	Kaorino-S2-2	Kaorino-S2-3	2012-W02-S2_Mean	Kaorino-S2_Mean	Fold_change	log2FC	Pvalue	VIP	regulated	KEGG_annotation	KEGG_pathway_annotation	LM_ID(lipidmaps)	CATEGORY(lipidmaps)	MAIN_CLASS(lipidmaps)	SUB_CLASS	HMDB_ID	CAS	kingdom(HMDB)	super_class(HMDB)	HMDB_taxonomy	sub_class(HMDB)	species
neg_10334	p-Coumaroyl quinic acid	2517.09	2711.78	2338.61	4054.62	3505.7	4068.62	2522.5	3876.31	1.5367	0.619833	0.00651806	1.31304	up	C12208	Phenylpropanoid biosynthesis(ko00940);;Flavonoid biosynthesis(ko00941);;Stilbenoid, diarylheptanoid and gingerol biosynthesis(ko00945);;Biosynthesis of secondary metabolites(ko01110)	--	--	--	--	HMDB0301709	--	Organic compounds	Organic oKaorinogen compounds	OrganooKaorinogen compounds	--	Animals
#ID	name	2012-W02-S3-1	2012-W02-S3-2	2012-W02-S3-3	Kaorino-S3-1	Kaorino-S3-2	Kaorino-S3-3	2012-W02-S3_Mean	Kaorino-S3_Mean	Fold_change	log2FC	Pvalue	VIP	regulated	KEGG_annotation	KEGG_pathway_annotation	LM_ID(lipidmaps)	CATEGORY(lipidmaps)	MAIN_CLASS(lipidmaps)	SUB_CLASS	HMDB_ID	CAS	kingdom(HMDB)	super_class(HMDB)	HMDB_taxonomy	sub_class(HMDB)	species
neg_10541	Coniferin	1243.8	1144.86	1025.11	456.641	436.292	430.433	1137.92	441.122	0.387656	-1.36715	0.00740037	1.42025	down	C00761	Phenylpropanoid biosynthesis(ko00940);;Biosynthesis of secondary metabolites(ko01110)	--	--	--	--	HMDB0013682	124151-33-3	Organic compounds	Organic oKaorinogen compounds	OrganooKaorinogen compounds	--	Animals,Plants
neg_12105	Sinapyl alcohol	238.975	237.489	243.896	115.558	93.1014	86.3785	240.12	98.346	0.40957	-1.28782	0.00270633	1.43154	down	C02325	Phenylpropanoid biosynthesis(ko00940);;Biosynthesis of phenylpropanoids(ko01061);;Metabolic pathways(ko01100);;Biosynthesis of secondary metabolites(ko01110)	--	--	--	--	HMDB0013070	537-33-7	Organic compounds	Benzenoids	Phenols	--	Animals,Plants
#ID	name	2012-W02-S1-1	2012-W02-S1-2	2012-W02-S1-3	Kaorino-S1-1	Kaorino-S1-2	Kaorino-S1-3	2012-W02-S1_Mean	Kaorino-S1_Mean	Fold_change	log2FC	Pvalue	VIP	regulated	KEGG_annotation	KEGG_pathway_annotation	LM_ID(lipidmaps)	CATEGORY(lipidmaps)	MAIN_CLASS(lipidmaps)	SUB_CLASS	HMDB_ID	CAS	kingdom(HMDB)	super_class(HMDB)	HMDB_taxonomy	sub_class(HMDB)	species
neg_12798	5-HydroKaorinoconiferyl alcohol	0	0	0	45.8974	55.7635	43.1243	0	48.2618	#DIV/0!	#DIV/0!	0.00625623	1.29511	up	C12205	Phenylpropanoid biosynthesis(ko00940);;Biosynthesis of secondary metabolites(ko01110)	--	--	--	--	HMDB0060398	--	Organic compounds	Benzenoids	Phenols	--	Animals,Plants
#ID	name	Fenyu NO.1-S1-1	Fenyu NO.1-S1-2	Fenyu NO.1-S1-3	Kaorino-S1-1	Kaorino-S1-2	Kaorino-S1-3	Fenyu NO.1-S1_Mean	Kaorino-S1_Mean	Fold_change	log2FC	Pvalue	VIP	regulated	KEGG_annotation	KEGG_pathway_annotation	LM_ID(lipidmaps)	CATEGORY(lipidmaps)	MAIN_CLASS(lipidmaps)	SUB_CLASS	HMDB_ID	CAS	kingdom(HMDB)	super_class(HMDB)	HMDB_taxonomy	sub_class(HMDB)	species
neg_12798	5-HydroKaorinoconiferyl alcohol	0	0	11.2022	45.8974	55.7635	43.1243	3.73405	48.2618	12.9248	3.69207	0.00114445	1.40739	up	C12205	Phenylpropanoid biosynthesis(ko00940);;Biosynthesis of secondary metabolites(ko01110)	--	--	--	--	HMDB0060398	--	Organic compounds	Benzenoids	Phenols	--	Animals,Plants
#ID	name	Fenyu NO.1-S3-1	Fenyu NO.1-S3-2	Fenyu NO.1-S3-3	Kaorino-S3-1	Kaorino-S3-2	Kaorino-S3-3	Fenyu NO.1-S3_Mean	Kaorino-S3_Mean	Fold_change	log2FC	Pvalue	VIP	regulated	KEGG_annotation	KEGG_pathway_annotation	LM_ID(lipidmaps)	CATEGORY(lipidmaps)	MAIN_CLASS(lipidmaps)	SUB_CLASS	HMDB_ID	CAS	kingdom(HMDB)	super_class(HMDB)	HMDB_taxonomy	sub_class(HMDB)	species
neg_10541	Coniferin	718.592	835.833	776.848	456.641	436.292	430.433	777.091	441.122	0.567659	-0.816905	0.00741749	1.54345	down	C00761	Phenylpropanoid biosynthesis(ko00940);;Biosynthesis of secondary metabolites(ko01110)	--	--	--	--	HMDB0013682	124151-33-3	Organic compounds	Organic oKaorinogen compounds	OrganooKaorinogen compounds	--	Animals,Plants
neg_12105	Sinapyl alcohol	177.241	155.674	181.522	115.558	93.1014	86.3785	171.479	98.346	0.573516	-0.802094	0.00367682	1.49863	down	C02325	Phenylpropanoid biosynthesis(ko00940);;Biosynthesis of phenylpropanoids(ko01061);;Metabolic pathways(ko01100);;Biosynthesis of secondary metabolites(ko01110)	--	--	--	--	HMDB0013070	537-33-7	Organic compounds	Benzenoids	Phenols	--	Animals,Plants
neg_12798	5-HydroKaorinoconiferyl alcohol	51.7544	57.5776	61.6023	308.238	306.337	338.373	56.9781	317.65	5.57494	2.47896	0.000801837	1.57073	up	C12205	Phenylpropanoid biosynthesis(ko00940);;Biosynthesis of secondary metabolites(ko01110)	--	--	--	--	HMDB0060398	--	Organic compounds	Benzenoids	Phenols	--	Animals,Plants
[truncated: 8 more columns]

## Sheet: DEGs&DRMs in ko00943
DEGs
I2‘H
#ID	Fenyu NO.1-S1-1_Count	Fenyu NO.1-S1-2_Count	Fenyu NO.1-S1-3_Count	2012-W02-S1-1_Count	2012-W02-S1-2_Count	2012-W02-S1-3_Count	Fenyu NO.1-S1-1_FPKM	Fenyu NO.1-S1-2_FPKM	Fenyu NO.1-S1-3_FPKM	2012-W02-S1-1_FPKM	2012-W02-S1-2_FPKM	2012-W02-S1-3_FPKM	FDR	log2FC	regulated	COG_class	COG_class_annotation	GO_annotation	KEGG_annotation	KEGG_pathway_annotation	KOG_class	KOG_class_annotation	Pfam_annotation	Swiss-Prot_annotation	eggNOG_class	eggNOG_class_annotation	NR_annotation
Fxa2Dg202884	242	289	292	589	676	563	1.77706	2.25677	2.09323	4.20188	4.70575	4.36202	7.10503e-18	-1.05822	down	[QV]	Secondary metabolites biosynthesis, transport and catabolism;; Defense mechanisms	Molecular Function: iron ion binding (GO:0005506);; Molecular Function: oxidoreductase activity, acting on paired donors, with incorporation or reduction of molecular oKaorinogen (GO:0016705);; Molecular Function: heme binding (GO:0020037);; Biological Process: oxidation-reduction process (GO:0055114);;	K13260|3.1e-158|nau:109240371|K13260 isoflavone/4'-methoKaorinoisoflavone 2'-hydroKaorinolase [EC:1.14.14.90 1.14.14.89] | (RefSeq) isoflavone 2'-hydroKaorinolase-like	Isoflavonoid biosynthesis (ko00943)	[Q]	Secondary metabolites biosynthesis, transport and catabolism	Cytochrome P450	Cytochrome P450 81Q32 OS=Catharanthus roseus OX=4058 GN=CYP81Q32 PE=2 SV=1	Q	Secondary metabolites biosynthesis, transport and catabolism	hypothetical protein CUMW_223210 [Citrus unshiu]
#ID	Fenyu NO.1-S3-1_Count	Fenyu NO.1-S3-2_Count	Fenyu NO.1-S3-3_Count	2012-W02-S3-1_Count	2012-W02-S3-2_Count	2012-W02-S3-3_Count	Fenyu NO.1-S3-1_FPKM	Fenyu NO.1-S3-2_FPKM	Fenyu NO.1-S3-3_FPKM	2012-W02-S3-1_FPKM	2012-W02-S3-2_FPKM	2012-W02-S3-3_FPKM	FDR	log2FC	regulated	COG_class	COG_class_annotation	GO_annotation	KEGG_annotation	KEGG_pathway_annotation	KOG_class	KOG_class_annotation	Pfam_annotation	Swiss-Prot_annotation	eggNOG_class	eggNOG_class_annotation	NR_annotation
Fxa2Dg202884	94	78	106	352	481	257	0.603879	0.459263	0.66478	2.68443	2.92845	2.00834	1.58436e-28	-2.08835	down	[QV]	Secondary metabolites biosynthesis, transport and catabolism;; Defense mechanisms	Molecular Function: iron ion binding (GO:0005506);; Molecular Function: oxidoreductase activity, acting on paired donors, with incorporation or reduction of molecular oKaorinogen (GO:0016705);; Molecular Function: heme binding (GO:0020037);; Biological Process: oxidation-reduction process (GO:0055114);;	K13260|3.1e-158|nau:109240371|K13260 isoflavone/4'-methoKaorinoisoflavone 2'-hydroKaorinolase [EC:1.14.14.90 1.14.14.89] | (RefSeq) isoflavone 2'-hydroKaorinolase-like	Isoflavonoid biosynthesis (ko00943)	[Q]	Secondary metabolites biosynthesis, transport and catabolism	Cytochrome P450	Cytochrome P450 81Q32 OS=Catharanthus roseus OX=4058 GN=CYP81Q32 PE=2 SV=1	Q	Secondary metabolites biosynthesis, transport and catabolism	hypothetical protein CUMW_223210 [Citrus unshiu]
#ID	Fenyu NO.1-S1-1_Count	Fenyu NO.1-S1-2_Count	Fenyu NO.1-S1-3_Count	Kaorino-S1-1_Count	Kaorino-S1-2_Count	Kaorino-S1-3_Count	Fenyu NO.1-S1-1_FPKM	Fenyu NO.1-S1-2_FPKM	Fenyu NO.1-S1-3_FPKM	Kaorino-S1-1_FPKM	Kaorino-S1-2_FPKM	Kaorino-S1-3_FPKM	FDR	log2FC	regulated	COG_class	COG_class_annotation	GO_annotation	KEGG_annotation	KEGG_pathway_annotation	KOG_class	KOG_class_annotation	Pfam_annotation	Swiss-Prot_annotation	eggNOG_class	eggNOG_class_annotation	NR_annotation
Fxa2Dg202884	242	289	292	123	115	78	1.77706	2.25677	2.09323	0.883509	0.796197	0.553729	6.05827e-13	1.36829	up	[QV]	Secondary metabolites biosynthesis, transport and catabolism;; Defense mechanisms	Molecular Function: iron ion binding (GO:0005506);; Molecular Function: oxidoreductase activity, acting on paired donors, with incorporation or reduction of molecular oKaorinogen (GO:0016705);; Molecular Function: heme binding (GO:0020037);; Biological Process: oxidation-reduction process (GO:0055114);;	K13260|3.1e-158|nau:109240371|K13260 isoflavone/4'-methoKaorinoisoflavone 2'-hydroKaorinolase [EC:1.14.14.90 1.14.14.89] | (RefSeq) isoflavone 2'-hydroKaorinolase-like	Isoflavonoid biosynthesis (ko00943)	[Q]	Secondary metabolites biosynthesis, transport and catabolism	Cytochrome P450	Cytochrome P450 81Q32 OS=Catharanthus roseus OX=4058 GN=CYP81Q32 PE=2 SV=1	Q	Secondary metabolites biosynthesis, transport and catabolism	hypothetical protein CUMW_223210 [Citrus unshiu]
#ID	Fenyu NO.1-S2-1_Count	Fenyu NO.1-S2-2_Count	Fenyu NO.1-S2-3_Count	Kaorino-S2-1_Count	Kaorino-S2-2_Count	Kaorino-S2-3_Count	Fenyu NO.1-S2-1_FPKM	Fenyu NO.1-S2-2_FPKM	Fenyu NO.1-S2-3_FPKM	Kaorino-S2-1_FPKM	Kaorino-S2-2_FPKM	Kaorino-S2-3_FPKM	FDR	log2FC	regulated	COG_class	COG_class_annotation	GO_annotation	KEGG_annotation	KEGG_pathway_annotation	KOG_class	KOG_class_annotation	Pfam_annotation	Swiss-Prot_annotation	eggNOG_class	eggNOG_class_annotation	NR_annotation
Fxa2Dg202884	294	226	181	50	62	73	1.9718	1.54124	1.32391	0.348456	0.426391	0.517538	3.83249e-16	1.78697	up	[QV]	Secondary metabolites biosynthesis, transport and catabolism;; Defense mechanisms	Molecular Function: iron ion binding (GO:0005506);; Molecular Function: oxidoreductase activity, acting on paired donors, with incorporation or reduction of molecular oKaorinogen (GO:0016705);; Molecular Function: heme binding (GO:0020037);; Biological Process: oxidation-reduction process (GO:0055114);;	K13260|3.1e-158|nau:109240371|K13260 isoflavone/4'-methoKaorinoisoflavone 2'-hydroKaorinolase [EC:1.14.14.90 1.14.14.89] | (RefSeq) isoflavone 2'-hydroKaorinolase-like	Isoflavonoid biosynthesis (ko00943)	[Q]	Secondary metabolites biosynthesis, transport and catabolism	Cytochrome P450	Cytochrome P450 81Q32 OS=Catharanthus roseus OX=4058 GN=CYP81Q32 PE=2 SV=1	Q	Secondary metabolites biosynthesis, transport and catabolism	hypothetical protein CUMW_223210 [Citrus unshiu]
#ID	Fenyu NO.1-S3-1_Count	Fenyu NO.1-S3-2_Count	Fenyu NO.1-S3-3_Count	Kaorino-S3-1_Count	Kaorino-S3-2_Count	Kaorino-S3-3_Count	Fenyu NO.1-S3-1_FPKM	Fenyu NO.1-S3-2_FPKM	Fenyu NO.1-S3-3_FPKM	Kaorino-S3-1_FPKM	Kaorino-S3-2_FPKM	Kaorino-S3-3_FPKM	FDR	log2FC	regulated	COG_class	COG_class_annotation	GO_annotation	KEGG_annotation	KEGG_pathway_annotation	KOG_class	KOG_class_annotation	Pfam_annotation	Swiss-Prot_annotation	eggNOG_class	eggNOG_class_annotation	NR_annotation
Fxa2Dg202884	94	78	106	45	16	26	0.603879	0.459263	0.66478	0.313335	0.090918	0.145194	7.82807e-05	1.34668	up	[QV]	Secondary metabolites biosynthesis, transport and catabolism;; Defense mechanisms	Molecular Function: iron ion binding (GO:0005506);; Molecular Function: oxidoreductase activity, acting on paired donors, with incorporation or reduction of molecular oKaorinogen (GO:0016705);; Molecular Function: heme binding (GO:0020037);; Biological Process: oxidation-reduction process (GO:0055114);;	K13260|3.1e-158|nau:109240371|K13260 isoflavone/4'-methoKaorinoisoflavone 2'-hydroKaorinolase [EC:1.14.14.90 1.14.14.89] | (RefSeq) isoflavone 2'-hydroKaorinolase-like	Isoflavonoid biosynthesis (ko00943)	[Q]	Secondary metabolites biosynthesis, transport and catabolism	Cytochrome P450	Cytochrome P450 81Q32 OS=Catharanthus roseus OX=4058 GN=CYP81Q32 PE=2 SV=1	Q	Secondary metabolites biosynthesis, transport and catabolism	hypothetical protein CUMW_223210 [Citrus unshiu]
#ID	Kaorino-S1-1_Count	Kaorino-S1-2_Count	Kaorino-S1-3_Count	2012-W02-S1-1_Count	2012-W02-S1-2_Count	2012-W02-S1-3_Count	Kaorino-S1-1_FPKM	Kaorino-S1-2_FPKM	Kaorino-S1-3_FPKM	2012-W02-S1-1_FPKM	2012-W02-S1-2_FPKM	2012-W02-S1-3_FPKM	FDR	log2FC	regulated	COG_class	COG_class_annotation	GO_annotation	KEGG_annotation	KEGG_pathway_annotation	KOG_class	KOG_class_annotation	Pfam_annotation	Swiss-Prot_annotation	eggNOG_class	eggNOG_class_annotation	NR_annotation
Fxa2Dg202884	123	115	78	589	676	563	0.883509	0.796197	0.553729	4.20188	4.70575	4.36202	5.0967e-59	-2.49328	down	[QV]	Secondary metabolites biosynthesis, transport and catabolism;; Defense mechanisms	Molecular Function: iron ion binding (GO:0005506);; Molecular Function: oxidoreductase activity, acting on paired donors, with incorporation or reduction of molecular oKaorinogen (GO:0016705);; Molecular Function: heme binding (GO:0020037);; Biological Process: oxidation-reduction process (GO:0055114);;	K13260|3.1e-158|nau:109240371|K13260 isoflavone/4'-methoKaorinoisoflavone 2'-hydroKaorinolase [EC:1.14.14.90 1.14.14.89] | (RefSeq) isoflavone 2'-hydroKaorinolase-like	Isoflavonoid biosynthesis (ko00943)	[Q]	Secondary metabolites biosynthesis, transport and catabolism	Cytochrome P450	Cytochrome P450 81Q32 OS=Catharanthus roseus OX=4058 GN=CYP81Q32 PE=2 SV=1	Q	Secondary metabolites biosynthesis, transport and catabolism	hypothetical protein CUMW_223210 [Citrus unshiu]
#ID	Kaorino-S2-1_Count	Kaorino-S2-2_Count	Kaorino-S2-3_Count	2012-W02-S2-1_Count	2012-W02-S2-2_Count	2012-W02-S2-3_Count	Kaorino-S2-1_FPKM	Kaorino-S2-2_FPKM	Kaorino-S2-3_FPKM	2012-W02-S2-1_FPKM	2012-W02-S2-2_FPKM	2012-W02-S2-3_FPKM	FDR	log2FC	regulated	COG_class	COG_class_annotation	GO_annotation	KEGG_annotation	KEGG_pathway_annotation	KOG_class	KOG_class_annotation	Pfam_annotation	Swiss-Prot_annotation	eggNOG_class	eggNOG_class_annotation	NR_annotation
Fxa2Dg202884	50	62	73	420	488	404	0.348456	0.426391	0.517538	3.02187	3.3549	2.91586	6.97932e-56	-2.78293	down	[QV]	Secondary metabolites biosynthesis, transport and catabolism;; Defense mechanisms	Molecular Function: iron ion binding (GO:0005506);; Molecular Function: oxidoreductase activity, acting on paired donors, with incorporation or reduction of molecular oKaorinogen (GO:0016705);; Molecular Function: heme binding (GO:0020037);; Biological Process: oxidation-reduction process (GO:0055114);;	K13260|3.1e-158|nau:109240371|K13260 isoflavone/4'-methoKaorinoisoflavone 2'-hydroKaorinolase [EC:1.14.14.90 1.14.14.89] | (RefSeq) isoflavone 2'-hydroKaorinolase-like	Isoflavonoid biosynthesis (ko00943)	[Q]	Secondary metabolites biosynthesis, transport and catabolism	Cytochrome P450	Cytochrome P450 81Q32 OS=Catharanthus roseus OX=4058 GN=CYP81Q32 PE=2 SV=1	Q	Secondary metabolites biosynthesis, transport and catabolism	hypothetical protein CUMW_223210 [Citrus unshiu]
#ID	Kaorino-S3-1_Count	Kaorino-S3-2_Count	Kaorino-S3-3_Count	2012-W02-S3-1_Count	2012-W02-S3-2_Count	2012-W02-S3-3_Count	Kaorino-S3-1_FPKM	Kaorino-S3-2_FPKM	Kaorino-S3-3_FPKM	2012-W02-S3-1_FPKM	2012-W02-S3-2_FPKM	2012-W02-S3-3_FPKM	FDR	log2FC	regulated	COG_class	COG_class_annotation	GO_annotation	KEGG_annotation	KEGG_pathway_annotation	KOG_class	KOG_class_annotation	Pfam_annotation	Swiss-Prot_annotation	eggNOG_class	eggNOG_class_annotation	NR_annotation
Fxa2Dg202884	45	16	26	352	481	257	0.313335	0.090918	0.145194	2.68443	2.92845	2.00834	3.65018e-14	-3.4295	down	[QV]	Secondary metabolites biosynthesis, transport and catabolism;; Defense mechanisms	Molecular Function: iron ion binding (GO:0005506);; Molecular Function: oxidoreductase activity, acting on paired donors, with incorporation or reduction of molecular oKaorinogen (GO:0016705);; Molecular Function: heme binding (GO:0020037);; Biological Process: oxidation-reduction process (GO:0055114);;	K13260|3.1e-158|nau:109240371|K13260 isoflavone/4'-methoKaorinoisoflavone 2'-hydroKaorinolase [EC:1.14.14.90 1.14.14.89] | (RefSeq) isoflavone 2'-hydroKaorinolase-like	Isoflavonoid biosynthesis (ko00943)	[Q]	Secondary metabolites biosynthesis, transport and catabolism	Cytochrome P450	Cytochrome P450 81Q32 OS=Catharanthus roseus OX=4058 GN=CYP81Q32 PE=2 SV=1	Q	Secondary metabolites biosynthesis, transport and catabolism	hypothetical protein CUMW_223210 [Citrus unshiu]
CYP93B2_16
#ID	Fenyu NO.1-S1-1_Count	Fenyu NO.1-S1-2_Count	Fenyu NO.1-S1-3_Count	2012-W02-S1-1_Count	2012-W02-S1-2_Count	2012-W02-S1-3_Count	Fenyu NO.1-S1-1_FPKM	Fenyu NO.1-S1-2_FPKM	Fenyu NO.1-S1-3_FPKM	2012-W02-S1-1_FPKM	2012-W02-S1-2_FPKM	2012-W02-S1-3_FPKM	FDR	log2FC	regulated	COG_class	COG_class_annotation	GO_annotation	KEGG_annotation	KEGG_pathway_annotation	KOG_class	KOG_class_annotation	Pfam_annotation	Swiss-Prot_annotation	eggNOG_class	eggNOG_class_annotation	NR_annotation
Fxa5Ag203364	126	110	180	57	53	49	1.15878	1.07674	1.61968	0.503372	0.46073	0.471711	6.36011e-08	1.32898	up	[QV]	Secondary metabolites biosynthesis, transport and catabolism;; Defense mechanisms	Molecular Function: molecular_function (GO:0003674);; Molecular Function: catalytic activity (GO:0003824);; Molecular Function: monooKaorinogenase activity (GO:0004497);; Molecular Function: iron ion binding (GO:0005506);; Cellular Component: cellular_component (GO:0005575);; Cellular Component: intracellular (GO:0005622);; Cellular Component: cell (GO:0005623);; Biological Process: cellular arom…	K23179|1.2e-184|cit:102611200|K23179 flavone synthase II [EC:1.14.19.76] | (RefSeq) licodione synthase-like	Flavonoid biosynthesis (ko00941);; Isoflavonoid biosynthesis (ko00943)	[Q]	Secondary metabolites biosynthesis, transport and catabolism	Cytochrome P450	Licodione synthase OS=Glycyrrhiza echinata OX=46348 GN=CYP93B1 PE=1 SV=2	Q	Secondary metabolites biosynthesis, transport and catabolism	PREDICTED: licodione synthase-like [Fragaria vesca subsp. vesca]
#ID	Fenyu NO.1-S2-1_Count	Fenyu NO.1-S2-2_Count	Fenyu NO.1-S2-3_Count	Kaorino-S2-1_Count	Kaorino-S2-2_Count	Kaorino-S2-3_Count	Fenyu NO.1-S2-1_FPKM	Fenyu NO.1-S2-2_FPKM	Fenyu NO.1-S2-3_FPKM	Kaorino-S2-1_FPKM	Kaorino-S2-2_FPKM	Kaorino-S2-3_FPKM	FDR	log2FC	regulated	COG_class	COG_class_annotation	GO_annotation	KEGG_annotation	KEGG_pathway_annotation	KOG_class	KOG_class_annotation	Pfam_annotation	Swiss-Prot_annotation	eggNOG_class	eggNOG_class_annotation	NR_annotation
Fxa5Ag203364	150	188	124	89	70	55	1.26066	1.60828	1.13515	0.778617	0.607309	0.486023	3.47026e-05	1.01099	up	[QV]	Secondary metabolites biosynthesis, transport and catabolism;; Defense mechanisms	Molecular Function: molecular_function (GO:0003674);; Molecular Function: catalytic activity (GO:0003824);; Molecular Function: monooKaorinogenase activity (GO:0004497);; Molecular Function: iron ion binding (GO:0005506);; Cellular Component: cellular_component (GO:0005575);; Cellular Component: intracellular (GO:0005622);; Cellular Component: cell (GO:0005623);; Biological Process: cellular arom…	K23179|1.2e-184|cit:102611200|K23179 flavone synthase II [EC:1.14.19.76] | (RefSeq) licodione synthase-like	Flavonoid biosynthesis (ko00941);; Isoflavonoid biosynthesis (ko00943)	[Q]	Secondary metabolites biosynthesis, transport and catabolism	Cytochrome P450	Licodione synthase OS=Glycyrrhiza echinata OX=46348 GN=CYP93B1 PE=1 SV=2	Q	Secondary metabolites biosynthesis, transport and catabolism	PREDICTED: licodione synthase-like [Fragaria vesca subsp. vesca]
HIDH
#ID	Fenyu NO.1-S3-1_Count	Fenyu NO.1-S3-2_Count	Fenyu NO.1-S3-3_Count	2012-W02-S3-1_Count	2012-W02-S3-2_Count	2012-W02-S3-3_Count	Fenyu NO.1-S3-1_FPKM	Fenyu NO.1-S3-2_FPKM	Fenyu NO.1-S3-3_FPKM	2012-W02-S3-1_FPKM	2012-W02-S3-2_FPKM	2012-W02-S3-3_FPKM	FDR	log2FC	regulated	COG_class	COG_class_annotation	GO_annotation	KEGG_annotation	KEGG_pathway_annotation	KOG_class	KOG_class_annotation	Pfam_annotation	Swiss-Prot_annotation	eggNOG_class	eggNOG_class_annotation	NR_annotation
Fxa4Ag101504	36	37	24	60	115	73	0.286872	0.271357	0.184132	0.570967	0.873795	0.706638	8.27584e-06	-1.40445	down	[I]	Lipid transport and metabolism	Molecular Function: 2-hydroKaorinoisoflavanone dehydratase activity (GO:0033987);; Molecular Function: methyl indole-3-acetate esterase activity (GO:0080030);;	K13258|8.3e-106|ccaj:109794824|K13258 2-hydroKaorinoisoflavanone dehydratase [EC:4.2.1.105] | (RefSeq) 2-hydroKaorinoisoflavanone dehydratase-like	Isoflavonoid biosynthesis (ko00943)	[V]	Defense mechanisms	alpha/beta hydrolase fold	2-hydroKaorinoisoflavanone dehydratase OS=Glycyrrhiza echinata OX=46348 GN=HIDM PE=1 SV=1	V	Defense mechanisms	PREDICTED: uncharacterized protein LOC101305932 [Fragaria vesca subsp. vesca]
#ID	Fenyu NO.1-S1-1_Count	Fenyu NO.1-S1-2_Count	Fenyu NO.1-S1-3_Count	Kaorino-S1-1_Count	Kaorino-S1-2_Count	Kaorino-S1-3_Count	Fenyu NO.1-S1-1_FPKM	Fenyu NO.1-S1-2_FPKM	Fenyu NO.1-S1-3_FPKM	Kaorino-S1-1_FPKM	Kaorino-S1-2_FPKM	Kaorino-S1-3_FPKM	FDR	log2FC	regulated	COG_class	COG_class_annotation	GO_annotation	KEGG_annotation	KEGG_pathway_annotation	KOG_class	KOG_class_annotation	Pfam_annotation	Swiss-Prot_annotation	eggNOG_class	eggNOG_class_annotation	NR_annotation
Fxa4Ag101504	203	221	226	70	52	66	1.86082	2.15124	2.02256	0.623841	0.44581	0.588511	4.12955e-18	1.74202	up	[I]	Lipid transport and metabolism	Molecular Function: 2-hydroKaorinoisoflavanone dehydratase activity (GO:0033987);; Molecular Function: methyl indole-3-acetate esterase activity (GO:0080030);;	K13258|8.3e-106|ccaj:109794824|K13258 2-hydroKaorinoisoflavanone dehydratase [EC:4.2.1.105] | (RefSeq) 2-hydroKaorinoisoflavanone dehydratase-like	Isoflavonoid biosynthesis (ko00943)	[V]	Defense mechanisms	alpha/beta hydrolase fold	2-hydroKaorinoisoflavanone dehydratase OS=Glycyrrhiza echinata OX=46348 GN=HIDM PE=1 SV=1	V	Defense mechanisms	PREDICTED: uncharacterized protein LOC101305932 [Fragaria vesca subsp. vesca]
#ID	Fenyu NO.1-S3-1_Count	Fenyu NO.1-S3-2_Count	Fenyu NO.1-S3-3_Count	Kaorino-S3-1_Count	Kaorino-S3-2_Count	Kaorino-S3-3_Count	Fenyu NO.1-S3-1_FPKM	Fenyu NO.1-S3-2_FPKM	Fenyu NO.1-S3-3_FPKM	Kaorino-S3-1_FPKM	Kaorino-S3-2_FPKM	Kaorino-S3-3_FPKM	FDR	log2FC	regulated	COG_class	COG_class_annotation	GO_annotation	KEGG_annotation	KEGG_pathway_annotation	KOG_class	KOG_class_annotation	Pfam_annotation	Swiss-Prot_annotation	eggNOG_class	eggNOG_class_annotation	NR_annotation
Fxa2Ag101983	5246	5778	5007	1884	2163	2278	134.411	136.025	124.804	52.0386	51.3235	50.7587	2.02013e-146	1.2723	up	[I]	Lipid transport and metabolism	Molecular Function: 2-hydroKaorinoisoflavanone dehydratase activity (GO:0033987);; Molecular Function: methyl indole-3-acetate esterase activity (GO:0080030);;	K13258|6.9e-99|vra:106776973|K13258 2-hydroKaorinoisoflavanone dehydratase [EC:4.2.1.105] | (RefSeq) 2-hydroKaorinoisoflavanone dehydratase	Isoflavonoid biosynthesis (ko00943)	[V]	Defense mechanisms	alpha/beta hydrolase fold	2-hydroKaorinoisoflavanone dehydratase OS=Glycyrrhiza echinata OX=46348 GN=HIDM PE=1 SV=1	V	Defense mechanisms	PREDICTED: 2-hydroKaorinoisoflavanone dehydratase-like [Fragaria vesca subsp. vesca]
#ID	Kaorino-S1-1_Count	Kaorino-S1-2_Count	Kaorino-S1-3_Count	2012-W02-S1-1_Count	2012-W02-S1-2_Count	2012-W02-S1-3_Count	Kaorino-S1-1_FPKM	Kaorino-S1-2_FPKM	Kaorino-S1-3_FPKM	2012-W02-S1-1_FPKM	2012-W02-S1-2_FPKM	2012-W02-S1-3_FPKM	FDR	log2FC	regulated	COG_class	COG_class_annotation	GO_annotation	KEGG_annotation	KEGG_pathway_annotation	KOG_class	KOG_class_annotation	Pfam_annotation	Swiss-Prot_annotation	eggNOG_class	eggNOG_class_annotation	NR_annotation
Fxa4Ag101504	70	52	66	285	311	242	0.623841	0.44581	0.588511	2.53895	2.70548	2.33581	9.39341e-27	-2.101	down	[I]	Lipid transport and metabolism	Molecular Function: 2-hydroKaorinoisoflavanone dehydratase activity (GO:0033987);; Molecular Function: methyl indole-3-acetate esterase activity (GO:0080030);;	K13258|8.3e-106|ccaj:109794824|K13258 2-hydroKaorinoisoflavanone dehydratase [EC:4.2.1.105] | (RefSeq) 2-hydroKaorinoisoflavanone dehydratase-like	Isoflavonoid biosynthesis (ko00943)	[V]	Defense mechanisms	alpha/beta hydrolase fold	2-hydroKaorinoisoflavanone dehydratase OS=Glycyrrhiza echinata OX=46348 GN=HIDM PE=1 SV=1	V	Defense mechanisms	PREDICTED: uncharacterized protein LOC101305932 [Fragaria vesca subsp. vesca]
#ID	Kaorino-S2-1_Count	Kaorino-S2-2_Count	Kaorino-S2-3_Count	2012-W02-S2-1_Count	2012-W02-S2-2_Count	2012-W02-S2-3_Count	Kaorino-S2-1_FPKM	Kaorino-S2-2_FPKM	Kaorino-S2-3_FPKM	2012-W02-S2-1_FPKM	2012-W02-S2-2_FPKM	2012-W02-S2-3_FPKM	FDR	log2FC	regulated	COG_class	COG_class_annotation	GO_annotation	KEGG_annotation	KEGG_pathway_annotation	KOG_class	KOG_class_annotation	Pfam_annotation	Swiss-Prot_annotation	eggNOG_class	eggNOG_class_annotation	NR_annotation
Fxa2Ag101983	1608	1575	1589	3341	3448	3239	44.5436	43.27	44.6938	94.9641	93.6152	92.51	8.39278e-92	-1.06828	down	[I]	Lipid transport and metabolism	Molecular Function: 2-hydroKaorinoisoflavanone dehydratase activity (GO:0033987);; Molecular Function: methyl indole-3-acetate esterase activity (GO:0080030);;	K13258|6.9e-99|vra:106776973|K13258 2-hydroKaorinoisoflavanone dehydratase [EC:4.2.1.105] | (RefSeq) 2-hydroKaorinoisoflavanone dehydratase	Isoflavonoid biosynthesis (ko00943)	[V]	Defense mechanisms	alpha/beta hydrolase fold	2-hydroKaorinoisoflavanone dehydratase OS=Glycyrrhiza echinata OX=46348 GN=HIDM PE=1 SV=1	V	Defense mechanisms	PREDICTED: 2-hydroKaorinoisoflavanone dehydratase-like [Fragaria vesca subsp. vesca]
Fxa4Ag101504	77	59	60	183	151	174	0.671698	0.504208	0.532148	1.63719	1.28844	1.56414	5.00865e-09	-1.34434	down	[I]	Lipid transport and metabolism	Molecular Function: 2-hydroKaorinoisoflavanone dehydratase activity (GO:0033987);; Molecular Function: methyl indole-3-acetate esterase activity (GO:0080030);;	K13258|8.3e-106|ccaj:109794824|K13258 2-hydroKaorinoisoflavanone dehydratase [EC:4.2.1.105] | (RefSeq) 2-hydroKaorinoisoflavanone dehydratase-like	Isoflavonoid biosynthesis (ko00943)	[V]	Defense mechanisms	alpha/beta hydrolase fold	2-hydroKaorinoisoflavanone dehydratase OS=Glycyrrhiza echinata OX=46348 GN=HIDM PE=1 SV=1	V	Defense mechanisms	PREDICTED: uncharacterized protein LOC101305932 [Fragaria vesca subsp. vesca]
#ID	Kaorino-S3-1_Count	Kaorino-S3-2_Count	Kaorino-S3-3_Count	2012-W02-S3-1_Count	2012-W02-S3-2_Count	2012-W02-S3-3_Count	Kaorino-S3-1_FPKM	Kaorino-S3-2_FPKM	Kaorino-S3-3_FPKM	2012-W02-S3-1_FPKM	2012-W02-S3-2_FPKM	2012-W02-S3-3_FPKM	FDR	log2FC	regulated	COG_class	COG_class_annotation	GO_annotation	KEGG_annotation	KEGG_pathway_annotation	KOG_class	KOG_class_annotation	Pfam_annotation	Swiss-Prot_annotation	eggNOG_class	eggNOG_class_annotation	NR_annotation
Fxa2Ag101983	1884	2163	2278	7676	9769	7368	52.0386	51.3235	50.7587	231.564	235.102	228.09	0	-2.11137	down	[I]	Lipid transport and metabolism	Molecular Function: 2-hydroKaorinoisoflavanone dehydratase activity (GO:0033987);; Molecular Function: methyl indole-3-acetate esterase activity (GO:0080030);;	K13258|6.9e-99|vra:106776973|K13258 2-hydroKaorinoisoflavanone dehydratase [EC:4.2.1.105] | (RefSeq) 2-hydroKaorinoisoflavanone dehydratase	Isoflavonoid biosynthesis (ko00943)	[V]	Defense mechanisms	alpha/beta hydrolase fold	2-hydroKaorinoisoflavanone dehydratase OS=Glycyrrhiza echinata OX=46348 GN=HIDM PE=1 SV=1	V	Defense mechanisms	PREDICTED: 2-hydroKaorinoisoflavanone dehydratase-like [Fragaria vesca subsp. vesca]
Fxa4Ag101504	38	20	34	60	115	73	0.324166	0.143321	0.233998	0.570967	0.873795	0.706638	3.22678e-05	-1.46742	down	[I]	Lipid transport and metabolism	Molecular Function: 2-hydroKaorinoisoflavanone dehydratase activity (GO:0033987);; Molecular Function: methyl indole-3-acetate esterase activity (GO:0080030);;	K13258|8.3e-106|ccaj:109794824|K13258 2-hydroKaorinoisoflavanone dehydratase [EC:4.2.1.105] | (RefSeq) 2-hydroKaorinoisoflavanone dehydratase-like	Isoflavonoid biosynthesis (ko00943)	[V]	Defense mechanisms	alpha/beta hydrolase fold	2-hydroKaorinoisoflavanone dehydratase OS=Glycyrrhiza echinata OX=46348 GN=HIDM PE=1 SV=1	V	Defense mechanisms	PREDICTED: uncharacterized protein LOC101305932 [Fragaria vesca subsp. vesca]
IF7MAT
#ID	Fenyu NO.1-S1-1_Count	Fenyu NO.1-S1-2_Count	Fenyu NO.1-S1-3_Count	2012-W02-S1-1_Count	2012-W02-S1-2_Count	2012-W02-S1-3_Count	Fenyu NO.1-S1-1_FPKM	Fenyu NO.1-S1-2_FPKM	Fenyu NO.1-S1-3_FPKM	2012-W02-S1-1_FPKM	2012-W02-S1-2_FPKM	2012-W02-S1-3_FPKM	FDR	log2FC	regulated	COG_class	COG_class_annotation	GO_annotation	KEGG_annotation	KEGG_pathway_annotation	KOG_class	KOG_class_annotation	Pfam_annotation	Swiss-Prot_annotation	eggNOG_class	eggNOG_class_annotation	NR_annotation
Fxa7Ag200152	45	42	68	285	226	222	0.911261	0.890314	1.3474	5.60513	4.33699	4.75434	6.89227e-22	-2.03526	down	--	--	Molecular Function: isoflavone-7-O-beta-glucoside 6''-O-malonyltransferase activity (GO:0047164);;	K13264|2.1e-117|lja:Lj2g3v1090790.1|K13264 isoflavone 7-O-glucoside-6''-O-malonyltransferase [EC:2.3.1.115] | (RefSeq) Lj2g3v1090790.1; -	Isoflavonoid biosynthesis (ko00943);; Flavone and flavonol biosynthesis (ko00944)	--	--	Transferase family	Phenolic glucoside malonyltransferase 1 OS=Arabidopsis thaliana OX=3702 GN=PMAT1 PE=1 SV=1	S	Function unknown	PREDICTED: phenolic glucoside malonyltransferase 2-like [Fragaria vesca subsp. vesca]
#ID	Fenyu NO.1-S2-1_Count	Fenyu NO.1-S2-2_Count	Fenyu NO.1-S2-3_Count	2012-W02-S2-1_Count	2012-W02-S2-2_Count	2012-W02-S2-3_Count	Fenyu NO.1-S2-1_FPKM	Fenyu NO.1-S2-2_FPKM	Fenyu NO.1-S2-3_FPKM	2012-W02-S2-1_FPKM	2012-W02-S2-2_FPKM	2012-W02-S2-3_FPKM	FDR	log2FC	regulated	COG_class	COG_class_annotation	GO_annotation	KEGG_annotation	KEGG_pathway_annotation	KOG_class	KOG_class_annotation	Pfam_annotation	Swiss-Prot_annotation	eggNOG_class	eggNOG_class_annotation	NR_annotation
Fxa7Ag200152	16	26	22	99	64	76	0.297614	0.477659	0.429436	1.95347	1.2016	1.50236	2.54832e-07	-1.67065	down	--	--	Molecular Function: isoflavone-7-O-beta-glucoside 6''-O-malonyltransferase activity (GO:0047164);;	K13264|2.1e-117|lja:Lj2g3v1090790.1|K13264 isoflavone 7-O-glucoside-6''-O-malonyltransferase [EC:2.3.1.115] | (RefSeq) Lj2g3v1090790.1; -	Isoflavonoid biosynthesis (ko00943);; Flavone and flavonol biosynthesis (ko00944)	--	--	Transferase family	Phenolic glucoside malonyltransferase 1 OS=Arabidopsis thaliana OX=3702 GN=PMAT1 PE=1 SV=1	S	Function unknown	PREDICTED: phenolic glucoside malonyltransferase 2-like [Fragaria vesca subsp. vesca]
#ID	Kaorino-S1-1_Count	Kaorino-S1-2_Count	Kaorino-S1-3_Count	2012-W02-S1-1_Count	2012-W02-S1-2_Count	2012-W02-S1-3_Count	Kaorino-S1-1_FPKM	Kaorino-S1-2_FPKM	Kaorino-S1-3_FPKM	2012-W02-S1-1_FPKM	2012-W02-S1-2_FPKM	2012-W02-S1-3_FPKM	FDR	log2FC	regulated	COG_class	COG_class_annotation	GO_annotation	KEGG_annotation	KEGG_pathway_annotation	KOG_class	KOG_class_annotation	Pfam_annotation	Swiss-Prot_annotation	eggNOG_class	eggNOG_class_annotation	NR_annotation
Fxa7Ag200152	37	37	37	285	226	222	0.723942	0.706902	0.723069	5.60513	4.33699	4.75434	3.16766e-32	-2.63762	down	--	--	Molecular Function: isoflavone-7-O-beta-glucoside 6''-O-malonyltransferase activity (GO:0047164);;	K13264|2.1e-117|lja:Lj2g3v1090790.1|K13264 isoflavone 7-O-glucoside-6''-O-malonyltransferase [EC:2.3.1.115] | (RefSeq) Lj2g3v1090790.1; -	Isoflavonoid biosynthesis (ko00943);; Flavone and flavonol biosynthesis (ko00944)	--	--	Transferase family	Phenolic glucoside malonyltransferase 1 OS=Arabidopsis thaliana OX=3702 GN=PMAT1 PE=1 SV=1	S	Function unknown	PREDICTED: phenolic glucoside malonyltransferase 2-like [Fragaria vesca subsp. vesca]
#ID	Kaorino-S2-1_Count	Kaorino-S2-2_Count	Kaorino-S2-3_Count	2012-W02-S2-1_Count	2012-W02-S2-2_Count	2012-W02-S2-3_Count	Kaorino-S2-1_FPKM	Kaorino-S2-2_FPKM	Kaorino-S2-3_FPKM	2012-W02-S2-1_FPKM	2012-W02-S2-2_FPKM	2012-W02-S2-3_FPKM	FDR	log2FC	regulated	COG_class	COG_class_annotation	GO_annotation	KEGG_annotation	KEGG_pathway_annotation	KOG_class	KOG_class_annotation	Pfam_annotation	Swiss-Prot_annotation	eggNOG_class	eggNOG_class_annotation	NR_annotation
Fxa7Ag200152	18	13	5	99	64	76	0.345782	0.244736	0.095098	1.95347	1.2016	1.50236	3.43108e-10	-2.53356	down	--	--	Molecular Function: isoflavone-7-O-beta-glucoside 6''-O-malonyltransferase activity (GO:0047164);;	K13264|2.1e-117|lja:Lj2g3v1090790.1|K13264 isoflavone 7-O-glucoside-6''-O-malonyltransferase [EC:2.3.1.115] | (RefSeq) Lj2g3v1090790.1; -	Isoflavonoid biosynthesis (ko00943);; Flavone and flavonol biosynthesis (ko00944)	--	--	Transferase family	Phenolic glucoside malonyltransferase 1 OS=Arabidopsis thaliana OX=3702 GN=PMAT1 PE=1 SV=1	S	Function unknown	PREDICTED: phenolic glucoside malonyltransferase 2-like [Fragaria vesca subsp. vesca]
VR
#ID	Fenyu NO.1-S3-1_Count	Fenyu NO.1-S3-2_Count	Fenyu NO.1-S3-3_Count	2012-W02-S3-1_Count	2012-W02-S3-2_Count	2012-W02-S3-3_Count	Fenyu NO.1-S3-1_FPKM	Fenyu NO.1-S3-2_FPKM	Fenyu NO.1-S3-3_FPKM	2012-W02-S3-1_FPKM	2012-W02-S3-2_FPKM	2012-W02-S3-3_FPKM	FDR	log2FC	regulated	COG_class	COG_class_annotation	GO_annotation	KEGG_annotation	KEGG_pathway_annotation	KOG_class	KOG_class_annotation	Pfam_annotation	Swiss-Prot_annotation	eggNOG_class	eggNOG_class_annotation	NR_annotation
Fxa7Cg101124	49	66	46	99	139	132	0.326265	0.405833	0.297742	0.7819	0.876531	1.0693	1.70043e-07	-1.33439	down	[M]	Cell wall/membrane/envelope biogenesis	Molecular Function: oxidoreductase activity (GO:0016491);;	K13265|8.7e-118|gmx:100793687|K13265 vestitone reductase [EC:1.1.1.348] | (RefSeq) uncharacterized protein LOC100793687	Isoflavonoid biosynthesis (ko00943)	[V]	Defense mechanisms	NAD dependent epimerase/dehydratase family	Vestitone reductase OS=Medicago sativa OX=3879 PE=1 SV=1	V	Defense mechanisms	putative vestitone reductase [Rosa chinensis]
DRMs
#ID	name	Fenyu NO.1-S2-1	Fenyu NO.1-S2-2	Fenyu NO.1-S2-3	Kaorino-S2-1	Kaorino-S2-2	Kaorino-S2-3	Fenyu NO.1-S2_Mean	Kaorino-S2_Mean	Fold_change	log2FC	Pvalue	VIP	regulated	KEGG_annotation	KEGG_pathway_annotation	LM_ID(lipidmaps)	CATEGORY(lipidmaps)	MAIN_CLASS(lipidmaps)	SUB_CLASS	HMDB_ID	CAS	kingdom(HMDB)	super_class(HMDB)	HMDB_taxonomy	sub_class(HMDB)	species
neg_11502	Coumestrol	2326.82	1962.72	2412.95	3948.12	3556.92	3648.23	2234.17	3717.76	1.66405	0.734695	0.00135168	1.46045	up	C10205	Isoflavonoid biosynthesis(ko00943);;Biosynthesis of phenylpropanoids(ko01061);;Biosynthesis of secondary metabolites(ko01110)	LMPK12090018	Polyketides [PK]	Flavonoids [PK12]	Coumestan flavonoids [PK1209]	HMDB0002326	479-13-0	Organic compounds	Phenylpropanoids and polyketides	Isoflavonoids	--	Animals,Plants
#ID	name	Fenyu NO.1-S3-1	Fenyu NO.1-S3-2	Fenyu NO.1-S3-3	Kaorino-S3-1	Kaorino-S3-2	Kaorino-S3-3	Fenyu NO.1-S3_Mean	Kaorino-S3_Mean	Fold_change	log2FC	Pvalue	VIP	regulated	KEGG_annotation	KEGG_pathway_annotation	LM_ID(lipidmaps)	CATEGORY(lipidmaps)	MAIN_CLASS(lipidmaps)	SUB_CLASS	HMDB_ID	CAS	kingdom(HMDB)	super_class(HMDB)	HMDB_taxonomy	sub_class(HMDB)	species
neg_11502	Coumestrol	1374.2	1504.02	1276.73	2789.12	2367.57	2843.75	1384.98	2666.81	1.92552	0.945248	0.00600762	1.52627	up	C10205	Isoflavonoid biosynthesis(ko00943);;Biosynthesis of phenylpropanoids(ko01061);;Biosynthesis of secondary metabolites(ko01110)	LMPK12090018	Polyketides [PK]	Flavonoids [PK12]	Coumestan flavonoids [PK1209]	HMDB0002326	479-13-0	Organic compounds	Phenylpropanoids and polyketides	Isoflavonoids	--	Animals,Plants
neg_2052	2'-HydroKaorinodaidzein	485.422	569.55	478.048	123.756	223.534	73.6734	511.006	140.321	0.274598	-1.86461	0.00360638	1.51559	down	C02495	Isoflavonoid biosynthesis(ko00943);;Biosynthesis of secondary metabolites(ko01110)	LMPK12050083	Polyketides [PK]	Flavonoids [PK12]	Isoflavonoids [PK1205]	HMDB0029372	7678-85-5	Organic compounds	Phenylpropanoids and polyketides	Isoflavonoids	--	Animals,Plants
#ID	name	2012-W02-S1-1	2012-W02-S1-2	2012-W02-S1-3	Fenyu NO.1-S1-1	Fenyu NO.1-S1-2	Fenyu NO.1-S1-3	2012-W02-S1_Mean	Fenyu NO.1-S1_Mean	Fold_change	log2FC	Pvalue	VIP	regulated	KEGG_annotation	KEGG_pathway_annotation	LM_ID(lipidmaps)	CATEGORY(lipidmaps)	MAIN_CLASS(lipidmaps)	SUB_CLASS	HMDB_ID	CAS	kingdom(HMDB)	super_class(HMDB)	HMDB_taxonomy	sub_class(HMDB)	species
neg_12423	2,7,4'-TrihydroKaorinoisoflavanone	212.444	195.376	198.292	42.4564	21.4473	34.8258	202.037	32.9098	0.16289	-2.61803	3.69588e-05	1.47583	down	C15567	Isoflavonoid biosynthesis(ko00943);;Metabolic pathways(ko01100);;Biosynthesis of secondary metabolites(ko01110)	--	--	--	--	HMDB0304047	--	Organic compounds	Phenylpropanoids and polyketides	Isoflavonoids	--	Animals
#ID	name	2012-W02-S2-1	2012-W02-S2-2	2012-W02-S2-3	Fenyu NO.1-S2-1	Fenyu NO.1-S2-2	Fenyu NO.1-S2-3	2012-W02-S2_Mean	Fenyu NO.1-S2_Mean	Fold_change	log2FC	Pvalue	VIP	regulated	KEGG_annotation	KEGG_pathway_annotation	LM_ID(lipidmaps)	CATEGORY(lipidmaps)	MAIN_CLASS(lipidmaps)	SUB_CLASS	HMDB_ID	CAS	kingdom(HMDB)	super_class(HMDB)	HMDB_taxonomy	sub_class(HMDB)	species
neg_12423	2,7,4'-TrihydroKaorinoisoflavanone	131.387	191.261	190.81	17.5243	50.9589	24.8885	171.153	31.1239	0.181849	-2.45919	0.00838314	1.45478	down	C15567	Isoflavonoid biosynthesis(ko00943);;Metabolic pathways(ko01100);;Biosynthesis of secondary metabolites(ko01110)	--	--	--	--	HMDB0304047	--	Organic compounds	Phenylpropanoids and polyketides	Isoflavonoids	--	Animals
#ID	name	2012-W02-S3-1	2012-W02-S3-2	2012-W02-S3-3	Fenyu NO.1-S3-1	Fenyu NO.1-S3-2	Fenyu NO.1-S3-3	2012-W02-S3_Mean	Fenyu NO.1-S3_Mean	Fold_change	log2FC	Pvalue	VIP	regulated	KEGG_annotation	KEGG_pathway_annotation	LM_ID(lipidmaps)	CATEGORY(lipidmaps)	MAIN_CLASS(lipidmaps)	SUB_CLASS	HMDB_ID	CAS	kingdom(HMDB)	super_class(HMDB)	HMDB_taxonomy	sub_class(HMDB)	species
neg_11502	Coumestrol	2374.61	2206.62	2040.86	1374.2	1504.02	1276.73	2207.36	1384.98	0.627439	-0.672453	0.00335953	1.46315	down	C10205	Isoflavonoid biosynthesis(ko00943);;Biosynthesis of phenylpropanoids(ko01061);;Biosynthesis of secondary metabolites(ko01110)	LMPK12090018	Polyketides [PK]	Flavonoids [PK12]	Coumestan flavonoids [PK1209]	HMDB0002326	479-13-0	Organic compounds	Phenylpropanoids and polyketides	Isoflavonoids	--	Animals,Plants
neg_12423	2,7,4'-TrihydroKaorinoisoflavanone	119.732	169.634	146.864	10.109	59.4209	54.3471	145.41	41.2923	0.283972	-1.81618	0.00823998	1.40716	down	C15567	Isoflavonoid biosynthesis(ko00943);;Metabolic pathways(ko01100);;Biosynthesis of secondary metabolites(ko01110)	--	--	--	--	HMDB0304047	--	Organic compounds	Phenylpropanoids and polyketides	Isoflavonoids	--	Animals
neg_2052	2'-HydroKaorinodaidzein	200.089	274.701	240.057	485.422	569.55	478.048	238.282	511.006	2.14454	1.10067	0.00237135	1.47041	up	C02495	Isoflavonoid biosynthesis(ko00943);;Biosynthesis of secondary metabolites(ko01110)	LMPK12050083	Polyketides [PK]	Flavonoids [PK12]	Isoflavonoids [PK1205]	HMDB0029372	7678-85-5	Organic compounds	Phenylpropanoids and polyketides	Isoflavonoids	--	Animals,Plants
neg_9963	Daidzin	1074.41	1138.74	1080.14	1772.48	1721.24	1875.63	1097.76	1789.78	1.63039	0.705217	0.0011756	1.50552	up	C10216	Isoflavonoid biosynthesis(ko00943)	LMPK12050013	Polyketides [PK]	Flavonoids [PK12]	Isoflavonoids [PK1205]	HMDB0033991	552-66-9	Organic compounds	Phenylpropanoids and polyketides	Isoflavonoids	--	Animals
#ID	name	2012-W02-S1-1	2012-W02-S1-2	2012-W02-S1-3	Kaorino-S1-1	Kaorino-S1-2	Kaorino-S1-3	2012-W02-S1_Mean	Kaorino-S1_Mean	Fold_change	log2FC	Pvalue	VIP	regulated	KEGG_annotation	KEGG_pathway_annotation	LM_ID(lipidmaps)	CATEGORY(lipidmaps)	MAIN_CLASS(lipidmaps)	SUB_CLASS	HMDB_ID	CAS	kingdom(HMDB)	super_class(HMDB)	HMDB_taxonomy	sub_class(HMDB)	species
neg_12423	2,7,4'-TrihydroKaorinoisoflavanone	212.444	195.376	198.292	10.6277	17.5068	21.3015	202.037	16.4787	0.0815625	-3.61595	4.24835e-05	1.30754	down	C15567	Isoflavonoid biosynthesis(ko00943);;Metabolic pathways(ko01100);;Biosynthesis of secondary metabolites(ko01110)	--	--	--	--	HMDB0304047	--	Organic compounds	Phenylpropanoids and polyketides	Isoflavonoids	--	Animals
#ID	name	2012-W02-S2-1	2012-W02-S2-2	2012-W02-S2-3	Kaorino-S2-1	Kaorino-S2-2	Kaorino-S2-3	2012-W02-S2_Mean	Kaorino-S2_Mean	Fold_change	log2FC	Pvalue	VIP	regulated	KEGG_annotation	KEGG_pathway_annotation	LM_ID(lipidmaps)	CATEGORY(lipidmaps)	MAIN_CLASS(lipidmaps)	SUB_CLASS	HMDB_ID	CAS	kingdom(HMDB)	super_class(HMDB)	HMDB_taxonomy	sub_class(HMDB)	species
neg_11502	Coumestrol	1331.2	1206.93	1287.36	3948.12	3556.92	3648.23	1275.16	3717.76	2.91552	1.54375	0.00108394	1.37059	up	C10205	Isoflavonoid biosynthesis(ko00943);;Biosynthesis of phenylpropanoids(ko01061);;Biosynthesis of secondary metabolites(ko01110)	LMPK12090018	Polyketides [PK]	Flavonoids [PK12]	Coumestan flavonoids [PK1209]	HMDB0002326	479-13-0	Organic compounds	Phenylpropanoids and polyketides	Isoflavonoids	--	Animals,Plants
#ID	name	2012-W02-S3-1	2012-W02-S3-2	2012-W02-S3-3	Kaorino-S3-1	Kaorino-S3-2	Kaorino-S3-3	2012-W02-S3_Mean	Kaorino-S3_Mean	Fold_change	log2FC	Pvalue	VIP	regulated	KEGG_annotation	KEGG_pathway_annotation	LM_ID(lipidmaps)	CATEGORY(lipidmaps)	MAIN_CLASS(lipidmaps)	SUB_CLASS	HMDB_ID	CAS	kingdom(HMDB)	super_class(HMDB)	HMDB_taxonomy	sub_class(HMDB)	species
neg_12423	2,7,4'-TrihydroKaorinoisoflavanone	119.732	169.634	146.864	12.8306	13.7179	27.1155	145.41	17.888	0.123017	-3.02306	0.00769291	1.40431	down	C15567	Isoflavonoid biosynthesis(ko00943);;Metabolic pathways(ko01100);;Biosynthesis of secondary metabolites(ko01110)	--	--	--	--	HMDB0304047	--	Organic compounds	Phenylpropanoids and polyketides	Isoflavonoids	--	Animals

## Sheet: DEGs&DRMs in ko00944
DEGs
CYP75B1
#ID	Fenyu NO.1-S1-1_Count	Fenyu NO.1-S1-2_Count	Fenyu NO.1-S1-3_Count	2012-W02-S1-1_Count	2012-W02-S1-2_Count	2012-W02-S1-3_Count	Fenyu NO.1-S1-1_FPKM	Fenyu NO.1-S1-2_FPKM	Fenyu NO.1-S1-3_FPKM	2012-W02-S1-1_FPKM	2012-W02-S1-2_FPKM	2012-W02-S1-3_FPKM	FDR	log2FC	regulated	COG_class	COG_class_annotation	GO_annotation	KEGG_annotation	KEGG_pathway_annotation	KOG_class	KOG_class_annotation	Pfam_annotation	Swiss-Prot_annotation	eggNOG_class	eggNOG_class_annotation	NR_annotation
Fxa5Dg201116	22	39	18	45	99	95	0.258623	0.482757	0.20723	0.520884	1.11667	1.19288	0.000502564	-1.24079	down	[QV]	Secondary metabolites biosynthesis, transport and catabolism;; Defense mechanisms	Molecular Function: iron ion binding (GO:0005506);; Cellular Component: integral component of membrane (GO:0016021);; Molecular Function: oxidoreductase activity, acting on paired donors, with incorporation or reduction of molecular oKaorinogen (GO:0016705);; Molecular Function: heme binding (GO:0020037);;	K05280|2.5e-243|pxb:103930751|K05280 flavonoid 3'-monooKaorinogenase [EC:1.14.14.82] | (RefSeq) flavonoid 3'-monooKaorinogenase	Flavonoid biosynthesis (ko00941);; Flavone and flavonol biosynthesis (ko00944)	[Q]	Secondary metabolites biosynthesis, transport and catabolism	Cytochrome P450	Flavonoid 3'-monooKaorinogenase OS=Petunia hybrida OX=4102 GN=CYP75B2 PE=2 SV=1	Q	Secondary metabolites biosynthesis, transport and catabolism	hypothetical protein DVH24_008935 [Malus domestica]
#ID	Kaorino-S1-1_Count	Kaorino-S1-2_Count	Kaorino-S1-3_Count	2012-W02-S1-1_Count	2012-W02-S1-2_Count	2012-W02-S1-3_Count	Kaorino-S1-1_FPKM	Kaorino-S1-2_FPKM	Kaorino-S1-3_FPKM	2012-W02-S1-1_FPKM	2012-W02-S1-2_FPKM	2012-W02-S1-3_FPKM	FDR	log2FC	regulated	COG_class	COG_class_annotation	GO_annotation	KEGG_annotation	KEGG_pathway_annotation	KOG_class	KOG_class_annotation	Pfam_annotation	Swiss-Prot_annotation	eggNOG_class	eggNOG_class_annotation	NR_annotation
Fxa5Dg201116	22	13	27	45	99	95	0.253235	0.145217	0.311778	0.520884	1.11667	1.19288	4.78919e-06	-1.77569	down	[QV]	Secondary metabolites biosynthesis, transport and catabolism;; Defense mechanisms	Molecular Function: iron ion binding (GO:0005506);; Cellular Component: integral component of membrane (GO:0016021);; Molecular Function: oxidoreductase activity, acting on paired donors, with incorporation or reduction of molecular oKaorinogen (GO:0016705);; Molecular Function: heme binding (GO:0020037);;	K05280|2.5e-243|pxb:103930751|K05280 flavonoid 3'-monooKaorinogenase [EC:1.14.14.82] | (RefSeq) flavonoid 3'-monooKaorinogenase	Flavonoid biosynthesis (ko00941);; Flavone and flavonol biosynthesis (ko00944)	[Q]	Secondary metabolites biosynthesis, transport and catabolism	Cytochrome P450	Flavonoid 3'-monooKaorinogenase OS=Petunia hybrida OX=4102 GN=CYP75B2 PE=2 SV=1	Q	Secondary metabolites biosynthesis, transport and catabolism	hypothetical protein DVH24_008935 [Malus domestica]
FG3
#ID	Fenyu NO.1-S1-1_Count	Fenyu NO.1-S1-2_Count	Fenyu NO.1-S1-3_Count	2012-W02-S1-1_Count	2012-W02-S1-2_Count	2012-W02-S1-3_Count	Fenyu NO.1-S1-1_FPKM	Fenyu NO.1-S1-2_FPKM	Fenyu NO.1-S1-3_FPKM	2012-W02-S1-1_FPKM	2012-W02-S1-2_FPKM	2012-W02-S1-3_FPKM	FDR	log2FC	regulated	COG_class	COG_class_annotation	GO_annotation	KEGG_annotation	KEGG_pathway_annotation	KOG_class	KOG_class_annotation	Pfam_annotation	Swiss-Prot_annotation	eggNOG_class	eggNOG_class_annotation	NR_annotation
Fxa5Dg201948	11	21	22	63	55	49	0.240261	0.492472	0.479092	1.38988	1.18939	1.17981	0.000381487	-1.26608	down	--	--	Molecular Function: UDP-glycosyltransferase activity (GO:0008194);;	K22794|2.9e-219|fve:101292713|K22794 flavonol-3-O-glucoside/galactoside glucosyltransferase [EC:2.4.1.239 2.4.1.-] | (RefSeq) anthocyanidin 3-O-glucoside 2''-O-glucosyltransferase-like	Flavone and flavonol biosynthesis (ko00944)	[GC]	Carbohydrate transport and metabolism;; Energy production and conversion	UDP-glucoronosyl and UDP-glucosyl transferase	Cyanidin 3-O-galactoside 2''-O-Kaorinolosyltransferase FGGT1 OS=Actinidia chinensis var. chinensis OX=1590841 GN=F3GGT1 PE=1 SV=2	--	--	PREDICTED: anthocyanidin 3-O-glucoside 2''-O-glucosyltransferase-like [Fragaria vesca subsp. vesca]
UGT73C6
#ID	Fenyu NO.1-S3-1_Count	Fenyu NO.1-S3-2_Count	Fenyu NO.1-S3-3_Count	2012-W02-S3-1_Count	2012-W02-S3-2_Count	2012-W02-S3-3_Count	Fenyu NO.1-S3-1_FPKM	Fenyu NO.1-S3-2_FPKM	Fenyu NO.1-S3-3_FPKM	2012-W02-S3-1_FPKM	2012-W02-S3-2_FPKM	2012-W02-S3-3_FPKM	FDR	log2FC	regulated	COG_class	COG_class_annotation	GO_annotation	KEGG_annotation	KEGG_pathway_annotation	KOG_class	KOG_class_annotation	Pfam_annotation	Swiss-Prot_annotation	eggNOG_class	eggNOG_class_annotation	NR_annotation
Fxa6Bg101474	131	160	117	58	61	39	1.2223	1.37159	1.05847	0.63074	0.532506	0.4399	2.16559e-05	1.09352	up	--	--	Molecular Function: UDP-glycosyltransferase activity (GO:0008194);; Molecular Function: transferase activity, transferring hexosyl groups (GO:0016758);;	K22771|4.6e-278|fve:101310346|K22771 flavonol-3-O-L-rhamnoside-7-O-glucosyltransferase [EC:2.4.1.-] | (RefSeq) UDP-glycosyltransferase 73C1-like	Flavone and flavonol biosynthesis (ko00944)	[GC]	Carbohydrate transport and metabolism;; Energy production and conversion	UDP-glucoronosyl and UDP-glucosyl transferase	UDP-glycosyltransferase 73C3 OS=Arabidopsis thaliana OX=3702 GN=UGT73C3 PE=2 SV=1	--	--	PREDICTED: UDP-glycosyltransferase 73C1-like [Fragaria vesca subsp. vesca]
#ID	Fenyu NO.1-S3-1_Count	Fenyu NO.1-S3-2_Count	Fenyu NO.1-S3-3_Count	Kaorino-S3-1_Count	Kaorino-S3-2_Count	Kaorino-S3-3_Count	Fenyu NO.1-S3-1_FPKM	Fenyu NO.1-S3-2_FPKM	Fenyu NO.1-S3-3_FPKM	Kaorino-S3-1_FPKM	Kaorino-S3-2_FPKM	Kaorino-S3-3_FPKM	FDR	log2FC	regulated	COG_class	COG_class_annotation	GO_annotation	KEGG_annotation	KEGG_pathway_annotation	KOG_class	KOG_class_annotation	Pfam_annotation	Swiss-Prot_annotation	eggNOG_class	eggNOG_class_annotation	NR_annotation
Fxa6Bg101474	131	160	117	20	31	38	1.2223	1.37159	1.05847	0.201213	0.261661	0.30141	3.39623e-13	1.94209	up	--	--	Molecular Function: UDP-glycosyltransferase activity (GO:0008194);; Molecular Function: transferase activity, transferring hexosyl groups (GO:0016758);;	K22771|4.6e-278|fve:101310346|K22771 flavonol-3-O-L-rhamnoside-7-O-glucosyltransferase [EC:2.4.1.-] | (RefSeq) UDP-glycosyltransferase 73C1-like	Flavone and flavonol biosynthesis (ko00944)	[GC]	Carbohydrate transport and metabolism;; Energy production and conversion	UDP-glucoronosyl and UDP-glucosyl transferase	UDP-glycosyltransferase 73C3 OS=Arabidopsis thaliana OX=3702 GN=UGT73C3 PE=2 SV=1	--	--	PREDICTED: UDP-glycosyltransferase 73C1-like [Fragaria vesca subsp. vesca]
IF7MAT
#ID	Fenyu NO.1-S1-1_Count	Fenyu NO.1-S1-2_Count	Fenyu NO.1-S1-3_Count	Kaorino-S1-1_Count	Kaorino-S1-2_Count	Kaorino-S1-3_Count	Fenyu NO.1-S1-1_FPKM	Fenyu NO.1-S1-2_FPKM	Fenyu NO.1-S1-3_FPKM	Kaorino-S1-1_FPKM	Kaorino-S1-2_FPKM	Kaorino-S1-3_FPKM	FDR	log2FC	regulated	COG_class	COG_class_annotation	GO_annotation	KEGG_annotation	KEGG_pathway_annotation	KOG_class	KOG_class_annotation	Pfam_annotation	Swiss-Prot_annotation	eggNOG_class	eggNOG_class_annotation	NR_annotation
Fxa6Ag104436	63	24	47	2007	2009	1734	0.451698	0.180576	0.324921	14.1299	13.6485	12.1398	2.60678e-61	-4.66908	down	--	--	Molecular Function: transferase activity, transferring acyl groups other than amino-acyl groups (GO:0016747);;	K13264|1.9e-115|lja:Lj2g3v1090790.1|K13264 isoflavone 7-O-glucoside-6''-O-malonyltransferase [EC:2.3.1.115] | (RefSeq) Lj2g3v1090790.1; -	Isoflavonoid biosynthesis (ko00943);; Flavone and flavonol biosynthesis (ko00944)	--	--	Transferase family	Phenolic glucoside malonyltransferase 1 OS=Arabidopsis thaliana OX=3702 GN=PMAT1 PE=1 SV=1	S	Function unknown	hypothetical protein DVH24_036984 [Malus domestica]
Fxa6Cg103966	198	162	212	868	826	1095	1.02557	0.887394	1.0691	4.39039	4.02792	5.50211	5.14551e-64	-2.17906	down	--	--	Molecular Function: transferase activity, transferring acyl groups other than amino-acyl groups (GO:0016747);;	K13264|3.9e-114|lang:109354735|K13264 isoflavone 7-O-glucoside-6''-O-malonyltransferase [EC:2.3.1.115] | (RefSeq) phenolic glucoside malonyltransferase 1-like	Isoflavonoid biosynthesis (ko00943);; Flavone and flavonol biosynthesis (ko00944)	--	--	Transferase family	BAHD acyltransferase At3g29680 OS=Arabidopsis thaliana OX=3702 GN=At3g29680 PE=2 SV=1	S	Function unknown	hypothetical protein DVH24_036984 [Malus domestica]
Fxa6Bg104065	29	22	21	81	65	88	0.40597	0.323051	0.287861	1.11476	0.853429	1.19734	6.32097e-06	-1.41441	down	--	--	Molecular Function: isoflavone-7-O-beta-glucoside 6''-O-malonyltransferase activity (GO:0047164);;	K13264|7.0e-116|lja:Lj2g3v1090790.1|K13264 isoflavone 7-O-glucoside-6''-O-malonyltransferase [EC:2.3.1.115] | (RefSeq) Lj2g3v1090790.1; -	Isoflavonoid biosynthesis (ko00943);; Flavone and flavonol biosynthesis (ko00944)	--	--	Transferase family	Phenolic glucoside malonyltransferase 1 OS=Arabidopsis thaliana OX=3702 GN=PMAT1 PE=1 SV=1	S	Function unknown	PREDICTED: phenolic glucoside malonyltransferase 1-like [Fragaria vesca subsp. vesca]
#ID	Fenyu NO.1-S2-1_Count	Fenyu NO.1-S2-2_Count	Fenyu NO.1-S2-3_Count	Kaorino-S2-1_Count	Kaorino-S2-2_Count	Kaorino-S2-3_Count	Fenyu NO.1-S2-1_FPKM	Fenyu NO.1-S2-2_FPKM	Fenyu NO.1-S2-3_FPKM	Kaorino-S2-1_FPKM	Kaorino-S2-2_FPKM	Kaorino-S2-3_FPKM	FDR	log2FC	regulated	COG_class	COG_class_annotation	GO_annotation	KEGG_annotation	KEGG_pathway_annotation	KOG_class	KOG_class_annotation	Pfam_annotation	Swiss-Prot_annotation	eggNOG_class	eggNOG_class_annotation	NR_annotation
Fxa6Ag104436	34	73	21	3990	4037	4488	0.222047	0.487349	0.146005	27.4058	27.4945	31.3056	1.13019e-45	-5.40824	down	--	--	Molecular Function: transferase activity, transferring acyl groups other than amino-acyl groups (GO:0016747);;	K13264|1.9e-115|lja:Lj2g3v1090790.1|K13264 isoflavone 7-O-glucoside-6''-O-malonyltransferase [EC:2.3.1.115] | (RefSeq) Lj2g3v1090790.1; -	Isoflavonoid biosynthesis (ko00943);; Flavone and flavonol biosynthesis (ko00944)	--	--	Transferase family	Phenolic glucoside malonyltransferase 1 OS=Arabidopsis thaliana OX=3702 GN=PMAT1 PE=1 SV=1	S	Function unknown	hypothetical protein DVH24_036984 [Malus domestica]
Fxa6Cg103966	156	143	134	1559	1532	1066	0.734099	0.683531	0.689656	7.69057	7.49568	5.33688	5.08398e-132	-3.23789	down	--	--	Molecular Function: transferase activity, transferring acyl groups other than amino-acyl groups (GO:0016747);;	K13264|3.9e-114|lang:109354735|K13264 isoflavone 7-O-glucoside-6''-O-malonyltransferase [EC:2.3.1.115] | (RefSeq) phenolic glucoside malonyltransferase 1-like	Isoflavonoid biosynthesis (ko00943);; Flavone and flavonol biosynthesis (ko00944)	--	--	Transferase family	BAHD acyltransferase At3g29680 OS=Arabidopsis thaliana OX=3702 GN=At3g29680 PE=2 SV=1	S	Function unknown	hypothetical protein DVH24_036984 [Malus domestica]
Fxa6Bg104065	36	27	25	69	75	56	0.457657	0.347905	0.3493	0.914013	0.991284	0.750476	0.000818667	-1.09736	down	--	--	Molecular Function: isoflavone-7-O-beta-glucoside 6''-O-malonyltransferase activity (GO:0047164);;	K13264|7.0e-116|lja:Lj2g3v1090790.1|K13264 isoflavone 7-O-glucoside-6''-O-malonyltransferase [EC:2.3.1.115] | (RefSeq) Lj2g3v1090790.1; -	Isoflavonoid biosynthesis (ko00943);; Flavone and flavonol biosynthesis (ko00944)	--	--	Transferase family	Phenolic glucoside malonyltransferase 1 OS=Arabidopsis thaliana OX=3702 GN=PMAT1 PE=1 SV=1	S	Function unknown	PREDICTED: phenolic glucoside malonyltransferase 1-like [Fragaria vesca subsp. vesca]
#ID	Fenyu NO.1-S3-1_Count	Fenyu NO.1-S3-2_Count	Fenyu NO.1-S3-3_Count	Kaorino-S3-1_Count	Kaorino-S3-2_Count	Kaorino-S3-3_Count	Fenyu NO.1-S3-1_FPKM	Fenyu NO.1-S3-2_FPKM	Fenyu NO.1-S3-3_FPKM	Kaorino-S3-1_FPKM	Kaorino-S3-2_FPKM	Kaorino-S3-3_FPKM	FDR	log2FC	regulated	COG_class	COG_class_annotation	GO_annotation	KEGG_annotation	KEGG_pathway_annotation	KOG_class	KOG_class_annotation	Pfam_annotation	Swiss-Prot_annotation	eggNOG_class	eggNOG_class_annotation	NR_annotation
Fxa6Ag104436	43	30	57	8551	9917	9449	0.269851	0.170035	0.348273	58.5589	58.3535	52.208	0	-7.48229	down	--	--	Molecular Function: transferase activity, transferring acyl groups other than amino-acyl groups (GO:0016747);;	K13264|1.9e-115|lja:Lj2g3v1090790.1|K13264 isoflavone 7-O-glucoside-6''-O-malonyltransferase [EC:2.3.1.115] | (RefSeq) Lj2g3v1090790.1; -	Isoflavonoid biosynthesis (ko00943);; Flavone and flavonol biosynthesis (ko00944)	--	--	Transferase family	Phenolic glucoside malonyltransferase 1 OS=Arabidopsis thaliana OX=3702 GN=PMAT1 PE=1 SV=1	S	Function unknown	hypothetical protein DVH24_036984 [Malus domestica]
Fxa6Cg103966	185	220	183	3014	3616	4647	0.844002	0.920863	0.810386	14.823	15.2798	18.4397	0	-4.26599	down	--	--	Molecular Function: transferase activity, transferring acyl groups other than amino-acyl groups (GO:0016747);;	K13264|3.9e-114|lang:109354735|K13264 isoflavone 7-O-glucoside-6''-O-malonyltransferase [EC:2.3.1.115] | (RefSeq) phenolic glucoside malonyltransferase 1-like	Isoflavonoid biosynthesis (ko00943);; Flavone and flavonol biosynthesis (ko00944)	--	--	Transferase family	BAHD acyltransferase At3g29680 OS=Arabidopsis thaliana OX=3702 GN=At3g29680 PE=2 SV=1	S	Function unknown	hypothetical protein DVH24_036984 [Malus domestica]
Fxa6Bg104066	8	12	12	46	56	48	0.036746	0.052179	0.052992	0.234058	0.249265	0.197645	1.01134e-06	-1.83847	down	[X]	Mobilome: prophages, transposons	Molecular Function: transferase activity, transferring acyl groups other than amino-acyl groups (GO:0016747);;	K13264|5.9e-112|lja:Lj2g3v1090790.1|K13264 isoflavone 7-O-glucoside-6''-O-malonyltransferase [EC:2.3.1.115] | (RefSeq) Lj2g3v1090790.1; -	Isoflavonoid biosynthesis (ko00943);; Flavone and flavonol biosynthesis (ko00944)	[R]	General function prediction only	Transferase family	Phenolic glucoside malonyltransferase 2 OS=Arabidopsis thaliana OX=3702 GN=PMAT2 PE=1 SV=1	S	Function unknown	hypothetical protein DVH24_036984 [Malus domestica]
#ID	Kaorino-S1-1_Count	Kaorino-S1-2_Count	Kaorino-S1-3_Count	2012-W02-S1-1_Count	2012-W02-S1-2_Count	2012-W02-S1-3_Count	Kaorino-S1-1_FPKM	Kaorino-S1-2_FPKM	Kaorino-S1-3_FPKM	2012-W02-S1-1_FPKM	2012-W02-S1-2_FPKM	2012-W02-S1-3_FPKM	FDR	log2FC	regulated	COG_class	COG_class_annotation	GO_annotation	KEGG_annotation	KEGG_pathway_annotation	KOG_class	KOG_class_annotation	Pfam_annotation	Swiss-Prot_annotation	eggNOG_class	eggNOG_class_annotation	NR_annotation
Fxa6Ag104436	2007	2009	1734	77	76	43	14.1299	13.6485	12.1398	0.53477	0.514327	0.319261	1.02286e-288	4.82658	up	--	--	Molecular Function: transferase activity, transferring acyl groups other than amino-acyl groups (GO:0016747);;	K13264|1.9e-115|lja:Lj2g3v1090790.1|K13264 isoflavone 7-O-glucoside-6''-O-malonyltransferase [EC:2.3.1.115] | (RefSeq) Lj2g3v1090790.1; -	Isoflavonoid biosynthesis (ko00943);; Flavone and flavonol biosynthesis (ko00944)	--	--	Transferase family	Phenolic glucoside malonyltransferase 1 OS=Arabidopsis thaliana OX=3702 GN=PMAT1 PE=1 SV=1	S	Function unknown	hypothetical protein DVH24_036984 [Malus domestica]
Fxa6Cg103966	868	826	1095	374	334	363	4.39039	4.02792	5.50211	1.87168	1.63555	1.97732	3.04847e-29	1.36883	up	--	--	Molecular Function: transferase activity, transferring acyl groups other than amino-acyl groups (GO:0016747);;	K13264|3.9e-114|lang:109354735|K13264 isoflavone 7-O-glucoside-6''-O-malonyltransferase [EC:2.3.1.115] | (RefSeq) phenolic glucoside malonyltransferase 1-like	Isoflavonoid biosynthesis (ko00943);; Flavone and flavonol biosynthesis (ko00944)	--	--	Transferase family	BAHD acyltransferase At3g29680 OS=Arabidopsis thaliana OX=3702 GN=At3g29680 PE=2 SV=1	S	Function unknown	hypothetical protein DVH24_036984 [Malus domestica]
Fxa6Bg104065	81	65	88	28	34	41	1.11476	0.853429	1.19734	0.373811	0.447551	0.602502	0.000716606	1.10974	up	--	--	Molecular Function: isoflavone-7-O-beta-glucoside 6''-O-malonyltransferase activity (GO:0047164);;	K13264|7.0e-116|lja:Lj2g3v1090790.1|K13264 isoflavone 7-O-glucoside-6''-O-malonyltransferase [EC:2.3.1.115] | (RefSeq) Lj2g3v1090790.1; -	Isoflavonoid biosynthesis (ko00943);; Flavone and flavonol biosynthesis (ko00944)	--	--	Transferase family	Phenolic glucoside malonyltransferase 1 OS=Arabidopsis thaliana OX=3702 GN=PMAT1 PE=1 SV=1	S	Function unknown	PREDICTED: phenolic glucoside malonyltransferase 1-like [Fragaria vesca subsp. vesca]
Fxa7Ag200152	37	37	37	285	226	222	0.723942	0.706902	0.723069	5.60513	4.33699	4.75434	3.16766e-32	-2.63762	down	--	--	Molecular Function: isoflavone-7-O-beta-glucoside 6''-O-malonyltransferase activity (GO:0047164);;	K13264|2.1e-117|lja:Lj2g3v1090790.1|K13264 isoflavone 7-O-glucoside-6''-O-malonyltransferase [EC:2.3.1.115] | (RefSeq) Lj2g3v1090790.1; -	Isoflavonoid biosynthesis (ko00943);; Flavone and flavonol biosynthesis (ko00944)	--	--	Transferase family	Phenolic glucoside malonyltransferase 1 OS=Arabidopsis thaliana OX=3702 GN=PMAT1 PE=1 SV=1	S	Function unknown	PREDICTED: phenolic glucoside malonyltransferase 2-like [Fragaria vesca subsp. vesca]
Fxa6Ag104642	40	32	28	85	115	82	0.80615	0.631359	0.566199	1.72362	2.29147	1.81392	4.05646e-06	-1.41037	down	--	--	Molecular Function: isoflavone-7-O-beta-glucoside 6''-O-malonyltransferase activity (GO:0047164);;	K13264|7.0e-68|lja:Lj2g3v1090790.1|K13264 isoflavone 7-O-glucoside-6''-O-malonyltransferase [EC:2.3.1.115] | (RefSeq) Lj2g3v1090790.1; -	Isoflavonoid biosynthesis (ko00943);; Flavone and flavonol biosynthesis (ko00944)	--	--	Transferase family	Anthocyanin 5-aromatic acyltransferase OS=Gentiana triflora OX=55190 PE=1 SV=1	S	Function unknown	PREDICTED: phenolic glucoside malonyltransferase 1-like [Fragaria vesca subsp. vesca]
#ID	Kaorino-S2-1_Count	Kaorino-S2-2_Count	Kaorino-S2-3_Count	2012-W02-S2-1_Count	2012-W02-S2-2_Count	2012-W02-S2-3_Count	Kaorino-S2-1_FPKM	Kaorino-S2-2_FPKM	Kaorino-S2-3_FPKM	2012-W02-S2-1_FPKM	2012-W02-S2-2_FPKM	2012-W02-S2-3_FPKM	FDR	log2FC	regulated	COG_class	COG_class_annotation	GO_annotation	KEGG_annotation	KEGG_pathway_annotation	KOG_class	KOG_class_annotation	Pfam_annotation	Swiss-Prot_annotation	eggNOG_class	eggNOG_class_annotation	NR_annotation
Fxa6Ag104436	3990	4037	4488	59	36	93	27.4058	27.4945	31.3056	0.413029	0.242017	0.651643	1.23264e-53	5.66505	up	--	--	Molecular Function: transferase activity, transferring acyl groups other than amino-acyl groups (GO:0016747);;	K13264|1.9e-115|lja:Lj2g3v1090790.1|K13264 isoflavone 7-O-glucoside-6''-O-malonyltransferase [EC:2.3.1.115] | (RefSeq) Lj2g3v1090790.1; -	Isoflavonoid biosynthesis (ko00943);; Flavone and flavonol biosynthesis (ko00944)	--	--	Transferase family	Phenolic glucoside malonyltransferase 1 OS=Arabidopsis thaliana OX=3702 GN=PMAT1 PE=1 SV=1	S	Function unknown	hypothetical protein DVH24_036984 [Malus domestica]
Fxa6Cg103966	1559	1532	1066	262	326	367	7.69057	7.49568	5.33688	1.32364	1.57548	1.86282	5.60911e-22	2.07951	up	--	--	Molecular Function: transferase activity, transferring acyl groups other than amino-acyl groups (GO:0016747);;	K13264|3.9e-114|lang:109354735|K13264 isoflavone 7-O-glucoside-6''-O-malonyltransferase [EC:2.3.1.115] | (RefSeq) phenolic glucoside malonyltransferase 1-like	Isoflavonoid biosynthesis (ko00943);; Flavone and flavonol biosynthesis (ko00944)	--	--	Transferase family	BAHD acyltransferase At3g29680 OS=Arabidopsis thaliana OX=3702 GN=At3g29680 PE=2 SV=1	S	Function unknown	hypothetical protein DVH24_036984 [Malus domestica]
Fxa6Bg104065	69	75	56	21	20	21	0.914013	0.991284	0.750476	0.28259	0.255808	0.2862	8.49909e-06	1.59689	up	--	--	Molecular Function: isoflavone-7-O-beta-glucoside 6''-O-malonyltransferase activity (GO:0047164);;	K13264|7.0e-116|lja:Lj2g3v1090790.1|K13264 isoflavone 7-O-glucoside-6''-O-malonyltransferase [EC:2.3.1.115] | (RefSeq) Lj2g3v1090790.1; -	Isoflavonoid biosynthesis (ko00943);; Flavone and flavonol biosynthesis (ko00944)	--	--	Transferase family	Phenolic glucoside malonyltransferase 1 OS=Arabidopsis thaliana OX=3702 GN=PMAT1 PE=1 SV=1	S	Function unknown	PREDICTED: phenolic glucoside malonyltransferase 1-like [Fragaria vesca subsp. vesca]
Fxa7Ag200152	18	13	5	99	64	76	0.345782	0.244736	0.095098	1.95347	1.2016	1.50236	3.43108e-10	-2.53356	down	--	--	Molecular Function: isoflavone-7-O-beta-glucoside 6''-O-malonyltransferase activity (GO:0047164);;	K13264|2.1e-117|lja:Lj2g3v1090790.1|K13264 isoflavone 7-O-glucoside-6''-O-malonyltransferase [EC:2.3.1.115] | (RefSeq) Lj2g3v1090790.1; -	Isoflavonoid biosynthesis (ko00943);; Flavone and flavonol biosynthesis (ko00944)	--	--	Transferase family	Phenolic glucoside malonyltransferase 1 OS=Arabidopsis thaliana OX=3702 GN=PMAT1 PE=1 SV=1	S	Function unknown	PREDICTED: phenolic glucoside malonyltransferase 2-like [Fragaria vesca subsp. vesca]
#ID	Kaorino-S3-1_Count	Kaorino-S3-2_Count	Kaorino-S3-3_Count	2012-W02-S3-1_Count	2012-W02-S3-2_Count	2012-W02-S3-3_Count	Kaorino-S3-1_FPKM	Kaorino-S3-2_FPKM	Kaorino-S3-3_FPKM	2012-W02-S3-1_FPKM	2012-W02-S3-2_FPKM	2012-W02-S3-3_FPKM	FDR	log2FC	regulated	COG_class	COG_class_annotation	GO_annotation	KEGG_annotation	KEGG_pathway_annotation	KOG_class	KOG_class_annotation	Pfam_annotation	Swiss-Prot_annotation	eggNOG_class	eggNOG_class_annotation	NR_annotation
Fxa6Ag104436	8551	9917	9449	86	119	98	58.5589	58.3535	52.208	0.642355	0.704637	0.746172	0	6.36362	up	--	--	Molecular Function: transferase activity, transferring acyl groups other than amino-acyl groups (GO:0016747);;	K13264|1.9e-115|lja:Lj2g3v1090790.1|K13264 isoflavone 7-O-glucoside-6''-O-malonyltransferase [EC:2.3.1.115] | (RefSeq) Lj2g3v1090790.1; -	Isoflavonoid biosynthesis (ko00943);; Flavone and flavonol biosynthesis (ko00944)	--	--	Transferase family	Phenolic glucoside malonyltransferase 1 OS=Arabidopsis thaliana OX=3702 GN=PMAT1 PE=1 SV=1	S	Function unknown	hypothetical protein DVH24_036984 [Malus domestica]
Fxa6Cg103966	3014	3616	4647	268	288	272	14.823	15.2798	18.4397	1.43827	1.23376	1.49673	3.81222e-291	3.59414	up	--	--	Molecular Function: transferase activity, transferring acyl groups other than amino-acyl groups (GO:0016747);;	K13264|3.9e-114|lang:109354735|K13264 isoflavone 7-O-glucoside-6''-O-malonyltransferase [EC:2.3.1.115] | (RefSeq) phenolic glucoside malonyltransferase 1-like	Isoflavonoid biosynthesis (ko00943);; Flavone and flavonol biosynthesis (ko00944)	--	--	Transferase family	BAHD acyltransferase At3g29680 OS=Arabidopsis thaliana OX=3702 GN=At3g29680 PE=2 SV=1	S	Function unknown	hypothetical protein DVH24_036984 [Malus domestica]
Fxa6Bg104066	46	56	48	8	13	13	0.234058	0.249265	0.197645	0.043304	0.056245	0.074969	3.11837e-05	1.85374	up	[X]	Mobilome: prophages, transposons	Molecular Function: transferase activity, transferring acyl groups other than amino-acyl groups (GO:0016747);;	K13264|5.9e-112|lja:Lj2g3v1090790.1|K13264 isoflavone 7-O-glucoside-6''-O-malonyltransferase [EC:2.3.1.115] | (RefSeq) Lj2g3v1090790.1; -	Isoflavonoid biosynthesis (ko00943);; Flavone and flavonol biosynthesis (ko00944)	[R]	General function prediction only	Transferase family	Phenolic glucoside malonyltransferase 2 OS=Arabidopsis thaliana OX=3702 GN=PMAT2 PE=1 SV=1	S	Function unknown	hypothetical protein DVH24_036984 [Malus domestica]
DRMs
#ID	name	Fenyu NO.1-S1-1	Fenyu NO.1-S1-2	Fenyu NO.1-S1-3	Kaorino-S1-1	Kaorino-S1-2	Kaorino-S1-3	Fenyu NO.1-S1_Mean	Kaorino-S1_Mean	Fold_change	log2FC	Pvalue	VIP	regulated	KEGG_annotation	KEGG_pathway_annotation	LM_ID(lipidmaps)	CATEGORY(lipidmaps)	MAIN_CLASS(lipidmaps)	SUB_CLASS	HMDB_ID	CAS	kingdom(HMDB)	super_class(HMDB)	HMDB_taxonomy	sub_class(HMDB)	species
neg_10097	Syringetin	9532.56	8744.5	9053.17	2564.13	2865.8	2389.11	9110.08	2606.35	0.286095	-1.80543	7.846e-05	1.44926	down	C11620	Flavone and flavonol biosynthesis(ko00944);;Biosynthesis of secondary metabolites(ko01110)	LMPK12112498	Polyketides [PK]	Flavonoids [PK12]	Flavones and Flavonols [PK1211]	HMDB0304558	--	Organic compounds	Phenylpropanoids and polyketides	Flavonoids	--	Animals,Plants
neg_12385	3,7,4'-Tri-O-methylquercetin	278.986	360.329	401.573	98.48	91.6894	185.273	346.963	125.147	0.360694	-1.47115	0.00985298	1.33904	down	C04444	Flavone and flavonol biosynthesis(ko00944);;Biosynthesis of secondary metabolites(ko01110)	LMPK12112762	Polyketides [PK]	Flavonoids [PK12]	Flavones and Flavonols [PK1211]	--	--	--	--	--	--	--
#ID	name	Fenyu NO.1-S2-1	Fenyu NO.1-S2-2	Fenyu NO.1-S2-3	Kaorino-S2-1	Kaorino-S2-2	Kaorino-S2-3	Fenyu NO.1-S2_Mean	Kaorino-S2_Mean	Fold_change	log2FC	Pvalue	VIP	regulated	KEGG_annotation	KEGG_pathway_annotation	LM_ID(lipidmaps)	CATEGORY(lipidmaps)	MAIN_CLASS(lipidmaps)	SUB_CLASS	HMDB_ID	CAS	kingdom(HMDB)	super_class(HMDB)	HMDB_taxonomy	sub_class(HMDB)	species
neg_10097	Syringetin	10708.3	10685.8	12248.2	3716.87	2781.66	3492.07	11214.1	3330.2	0.296966	-1.75163	0.000771248	1.48779	down	C11620	Flavone and flavonol biosynthesis(ko00944);;Biosynthesis of secondary metabolites(ko01110)	LMPK12112498	Polyketides [PK]	Flavonoids [PK12]	Flavones and Flavonols [PK1211]	HMDB0304558	--	Organic compounds	Phenylpropanoids and polyketides	Flavonoids	--	Animals,Plants
neg_7991	Chrysoeriol	1834.35	1790.77	1964.28	1281.29	1129.42	1301.56	1863.13	1237.42	0.664163	-0.59039	0.00115265	1.46284	down	C04293	Flavone and flavonol biosynthesis(ko00944)	LMPK12110799	Polyketides [PK]	Flavonoids [PK12]	Flavones and Flavonols [PK1211]	HMDB0030667	491-71-4	Organic compounds	Phenylpropanoids and polyketides	Flavonoids	--	Animals,Plants
#ID	name	Fenyu NO.1-S3-1	Fenyu NO.1-S3-2	Fenyu NO.1-S3-3	Kaorino-S3-1	Kaorino-S3-2	Kaorino-S3-3	Fenyu NO.1-S3_Mean	Kaorino-S3_Mean	Fold_change	log2FC	Pvalue	VIP	regulated	KEGG_annotation	KEGG_pathway_annotation	LM_ID(lipidmaps)	CATEGORY(lipidmaps)	MAIN_CLASS(lipidmaps)	SUB_CLASS	HMDB_ID	CAS	kingdom(HMDB)	super_class(HMDB)	HMDB_taxonomy	sub_class(HMDB)	species
neg_10097	Syringetin	9795.47	11349.8	11078.5	4303.02	3255.65	3532.95	10741.2	3697.21	0.344207	-1.53865	0.000573861	1.55566	down	C11620	Flavone and flavonol biosynthesis(ko00944);;Biosynthesis of secondary metabolites(ko01110)	LMPK12112498	Polyketides [PK]	Flavonoids [PK12]	Flavones and Flavonols [PK1211]	HMDB0304558	--	Organic compounds	Phenylpropanoids and polyketides	Flavonoids	--	Animals,Plants
neg_10523	Acacetin	14808.6	16725	15919.6	12487.7	10948.5	11328.4	15817.7	11588.2	0.73261	-0.448883	0.00470683	1.49168	down	C01470	Flavone and flavonol biosynthesis(ko00944)	LMPK12110468	Polyketides [PK]	Flavonoids [PK12]	Flavones and Flavonols [PK1211]	HMDB0132457	480-44-4	--	--	--	--	Plants
#ID	name	2012-W02-S1-1	2012-W02-S1-2	2012-W02-S1-3	Fenyu NO.1-S1-1	Fenyu NO.1-S1-2	Fenyu NO.1-S1-3	2012-W02-S1_Mean	Fenyu NO.1-S1_Mean	Fold_change	log2FC	Pvalue	VIP	regulated	KEGG_annotation	KEGG_pathway_annotation	LM_ID(lipidmaps)	CATEGORY(lipidmaps)	MAIN_CLASS(lipidmaps)	SUB_CLASS	HMDB_ID	CAS	kingdom(HMDB)	super_class(HMDB)	HMDB_taxonomy	sub_class(HMDB)	species
neg_10097	Syringetin	15187.8	13339.4	13299.5	9532.56	8744.5	9053.17	13942.2	9110.08	0.653415	-0.613928	0.00924824	1.43086	down	C11620	Flavone and flavonol biosynthesis(ko00944);;Biosynthesis of secondary metabolites(ko01110)	LMPK12112498	Polyketides [PK]	Flavonoids [PK12]	Flavones and Flavonols [PK1211]	HMDB0304558	--	Organic compounds	Phenylpropanoids and polyketides	Flavonoids	--	Animals,Plants
neg_7991	Chrysoeriol	3034.77	2976.06	2601.39	1669.29	1369.41	1419.45	2870.74	1486.05	0.517655	-0.949936	0.00184261	1.44249	down	C04293	Flavone and flavonol biosynthesis(ko00944)	LMPK12110799	Polyketides [PK]	Flavonoids [PK12]	Flavones and Flavonols [PK1211]	HMDB0030667	491-71-4	Organic compounds	Phenylpropanoids and polyketides	Flavonoids	--	Animals,Plants
#ID	name	2012-W02-S3-1	2012-W02-S3-2	2012-W02-S3-3	Fenyu NO.1-S3-1	Fenyu NO.1-S3-2	Fenyu NO.1-S3-3	2012-W02-S3_Mean	Fenyu NO.1-S3_Mean	Fold_change	log2FC	Pvalue	VIP	regulated	KEGG_annotation	KEGG_pathway_annotation	LM_ID(lipidmaps)	CATEGORY(lipidmaps)	MAIN_CLASS(lipidmaps)	SUB_CLASS	HMDB_ID	CAS	kingdom(HMDB)	super_class(HMDB)	HMDB_taxonomy	sub_class(HMDB)	species
neg_10097	Syringetin	15989	14777.1	14209	9795.47	11349.8	11078.5	14991.7	10741.2	0.716479	-0.481004	0.00403498	1.44245	down	C11620	Flavone and flavonol biosynthesis(ko00944);;Biosynthesis of secondary metabolites(ko01110)	LMPK12112498	Polyketides [PK]	Flavonoids [PK12]	Flavones and Flavonols [PK1211]	HMDB0304558	--	Organic compounds	Phenylpropanoids and polyketides	Flavonoids	--	Animals,Plants
neg_7991	Chrysoeriol	3670.73	3589.25	3808.38	1691	1723.2	1838.63	3689.45	1750.95	0.474581	-1.07527	3.85808e-05	1.51637	down	C04293	Flavone and flavonol biosynthesis(ko00944)	LMPK12110799	Polyketides [PK]	Flavonoids [PK12]	Flavones and Flavonols [PK1211]	HMDB0030667	491-71-4	Organic compounds	Phenylpropanoids and polyketides	Flavonoids	--	Animals,Plants
#ID	name	2012-W02-S1-1	2012-W02-S1-2	2012-W02-S1-3	Kaorino-S1-1	Kaorino-S1-2	Kaorino-S1-3	2012-W02-S1_Mean	Kaorino-S1_Mean	Fold_change	log2FC	Pvalue	VIP	regulated	KEGG_annotation	KEGG_pathway_annotation	LM_ID(lipidmaps)	CATEGORY(lipidmaps)	MAIN_CLASS(lipidmaps)	SUB_CLASS	HMDB_ID	CAS	kingdom(HMDB)	super_class(HMDB)	HMDB_taxonomy	sub_class(HMDB)	species
neg_10097	Syringetin	15187.8	13339.4	13299.5	2564.13	2865.8	2389.11	13942.2	2606.35	0.186939	-2.41936	0.00203597	1.30135	down	C11620	Flavone and flavonol biosynthesis(ko00944);;Biosynthesis of secondary metabolites(ko01110)	LMPK12112498	Polyketides [PK]	Flavonoids [PK12]	Flavones and Flavonols [PK1211]	HMDB0304558	--	Organic compounds	Phenylpropanoids and polyketides	Flavonoids	--	Animals,Plants
neg_7991	Chrysoeriol	3034.77	2976.06	2601.39	882.374	1001.8	890.123	2870.74	924.767	0.322135	-1.63426	0.00280684	1.29601	down	C04293	Flavone and flavonol biosynthesis(ko00944)	LMPK12110799	Polyketides [PK]	Flavonoids [PK12]	Flavones and Flavonols [PK1211]	HMDB0030667	491-71-4	Organic compounds	Phenylpropanoids and polyketides	Flavonoids	--	Animals,Plants
#ID	name	2012-W02-S2-1	2012-W02-S2-2	2012-W02-S2-3	Kaorino-S2-1	Kaorino-S2-2	Kaorino-S2-3	2012-W02-S2_Mean	Kaorino-S2_Mean	Fold_change	log2FC	Pvalue	VIP	regulated	KEGG_annotation	KEGG_pathway_annotation	LM_ID(lipidmaps)	CATEGORY(lipidmaps)	MAIN_CLASS(lipidmaps)	SUB_CLASS	HMDB_ID	CAS	kingdom(HMDB)	super_class(HMDB)	HMDB_taxonomy	sub_class(HMDB)	species
neg_10097	Syringetin	11706.9	10926.5	10122.8	3716.87	2781.66	3492.07	10918.7	3330.2	0.304999	-1.71312	0.000437241	1.36462	down	C11620	Flavone and flavonol biosynthesis(ko00944);;Biosynthesis of secondary metabolites(ko01110)	LMPK12112498	Polyketides [PK]	Flavonoids [PK12]	Flavones and Flavonols [PK1211]	HMDB0304558	--	Organic compounds	Phenylpropanoids and polyketides	Flavonoids	--	Animals,Plants
#ID	name	2012-W02-S3-1	2012-W02-S3-2	2012-W02-S3-3	Kaorino-S3-1	Kaorino-S3-2	Kaorino-S3-3	2012-W02-S3_Mean	Kaorino-S3_Mean	Fold_change	log2FC	Pvalue	VIP	regulated	KEGG_annotation	KEGG_pathway_annotation	LM_ID(lipidmaps)	CATEGORY(lipidmaps)	MAIN_CLASS(lipidmaps)	SUB_CLASS	HMDB_ID	CAS	kingdom(HMDB)	super_class(HMDB)	HMDB_taxonomy	sub_class(HMDB)	species
neg_10097	Syringetin	15989	14777.1	14209	4303.02	3255.65	3532.95	14991.7	3697.21	0.246617	-2.01966	0.000204433	1.43508	down	C11620	Flavone and flavonol biosynthesis(ko00944);;Biosynthesis of secondary metabolites(ko01110)	LMPK12112498	Polyketides [PK]	Flavonoids [PK12]	Flavones and Flavonols [PK1211]	HMDB0304558	--	Organic compounds	Phenylpropanoids and polyketides	Flavonoids	--	Animals,Plants
neg_10523	Acacetin	17225.2	17297.3	16203.2	12487.7	10948.5	11328.4	16908.5	11588.2	0.685347	-0.545093	0.00108524	1.41027	down	C01470	Flavone and flavonol biosynthesis(ko00944)	LMPK12110468	Polyketides [PK]	Flavonoids [PK12]	Flavones and Flavonols [PK1211]	HMDB0132457	480-44-4	--	--	--	--	Plants
neg_7991	Chrysoeriol	3670.73	3589.25	3808.38	1873.61	1356.42	1595.84	3689.45	1608.62	0.436006	-1.19758	0.00168075	1.42568	down	C04293	Flavone and flavonol biosynthesis(ko00944)	LMPK12110799	Polyketides [PK]	Flavonoids [PK12]	Flavones and Flavonols [PK1211]	HMDB0030667	491-71-4	Organic compounds	Phenylpropanoids and polyketides	Flavonoids	--	Animals,Plants
neg_9403	Luteolin 7-O-beta-D-glucoside	835.609	748.486	749.704	383.127	417.201	346.187	777.933	382.172	0.491266	-1.02542	0.000624712	1.42095	down	C03951	Flavone and flavonol biosynthesis(ko00944)	LMPK12113403	Polyketides [PK]	Flavonoids [PK12]	Flavones and Flavonols [PK1211]	HMDB0035588	5373-11-5	Organic compounds	Phenylpropanoids and polyketides	Flavonoids	--	Animals
